# Supplementary material for: Effects of different tennis racket string tension on forehand stroke effect and racket dynamic impact
Source: PLoS One. 2025 Jan 15;20(1):e0317442. doi: 10.1371/journal.pone.0317442 (PMC11734973; doi:10.1371/journal.pone.0317442)
Supplement: S1 File — (ZIP) [file pone.0317442.s001.zip]

Archive with 51 entries (46 files):
- S1/
- S1/acceleration strain vibration/
- S1/acceleration strain vibration/48bl/
- S1/acceleration strain vibration/48bl/1.xlsx
- S1/acceleration strain vibration/48bl/10.xlsx
- S1/acceleration strain vibration/48bl/11.xlsx
- S1/acceleration strain vibration/48bl/12.xlsx
- S1/acceleration strain vibration/48bl/13.xlsx
- S1/acceleration strain vibration/48bl/14.xlsx
- S1/acceleration strain vibration/48bl/15.xlsx
- S1/acceleration strain vibration/48bl/2.xlsx
- S1/acceleration strain vibration/48bl/3.xlsx
- S1/acceleration strain vibration/48bl/4.xlsx
- S1/acceleration strain vibration/48bl/5.xlsx
- S1/acceleration strain vibration/48bl/6.xlsx
- S1/acceleration strain vibration/48bl/7.xlsx
- S1/acceleration strain vibration/48bl/8.xlsx
- S1/acceleration strain vibration/48bl/9.xlsx
- S1/acceleration strain vibration/54bl/
- S1/acceleration strain vibration/54bl/1.xlsx
- S1/acceleration strain vibration/54bl/10.xlsx
- S1/acceleration strain vibration/54bl/11.xlsx
- S1/acceleration strain vibration/54bl/12.xlsx
- S1/acceleration strain vibration/54bl/13.xlsx
- S1/acceleration strain vibration/54bl/14.xlsx
- S1/acceleration strain vibration/54bl/15.xlsx
- S1/acceleration strain vibration/54bl/2.xlsx
- S1/acceleration strain vibration/54bl/3.xlsx
- S1/acceleration strain vibration/54bl/4.xlsx
- S1/acceleration strain vibration/54bl/5.xlsx
- S1/acceleration strain vibration/54bl/6.xlsx
- S1/acceleration strain vibration/54bl/7.xlsx
- S1/acceleration strain vibration/54bl/8.xlsx
- S1/acceleration strain vibration/54bl/9.xlsx
- S1/acceleration strain vibration/60bl/
- S1/acceleration strain vibration/60bl/1.xlsx
- S1/acceleration strain vibration/60bl/10.xlsx
- S1/acceleration strain vibration/60bl/11.xlsx
- S1/acceleration strain vibration/60bl/12.xlsx
- S1/acceleration strain vibration/60bl/13.xlsx
- S1/acceleration strain vibration/60bl/14.xlsx
- S1/acceleration strain vibration/60bl/15.xlsx
- S1/acceleration strain vibration/60bl/2.xlsx
- S1/acceleration strain vibration/60bl/3.xlsx
- S1/acceleration strain vibration/60bl/4.xlsx
- S1/acceleration strain vibration/60bl/5.xlsx
- S1/acceleration strain vibration/60bl/6.xlsx
- S1/acceleration strain vibration/60bl/7.xlsx
- S1/acceleration strain vibration/60bl/8.xlsx
- S1/acceleration strain vibration/60bl/9.xlsx
- S1/speed  and control.xlsx
