# Supplementary material for: Effects of different tennis racket string tension on forehand stroke effect and racket dynamic impact
Source: PLoS One. 2025 Jan 15;20(1):e0317442. doi: 10.1371/journal.pone.0317442 (PMC11734973; doi:10.1371/journal.pone.0317442)
Supplement: S1 File — (ZIP) [file pone.0317442.s001.zip › S1/acceleration strain vibration/48bl/1.xlsx]

## Sheet: 1
Time（ms）	acceleration（g=9.8m/s2）	strain（mµ）
0	-0.4982	2.3082
0.98	-0.4373	2.2659
1.95	-0.3774	2.174
2.93	-0.3202	2.0359
3.91	-0.267	1.8568
4.88	-0.2192	1.6429
5.86	-0.1777	1.4019
6.84	-0.1435	1.1418
7.81	-0.1171	0.8714
8.79	-0.0988	0.5995
9.77	-0.0886	0.3343
10.74	-0.0862	0.0838
11.72	-0.0912	-0.145
12.7	-0.1027	-0.3463
13.67	-0.1198	-0.5157
14.65	-0.1413	-0.65
15.63	-0.166	-0.7478
16.6	-0.1927	-0.809
17.58	-0.22	-0.8351
18.55	-0.2468	-0.8288
19.53	-0.272	-0.794
20.51	-0.2945	-0.7354
21.48	-0.3136	-0.6585
22.46	-0.3288	-0.569
23.44	-0.3396	-0.4727
24.41	-0.346	-0.3754
25.39	-0.348	-0.2822
26.37	-0.3459	-0.1977
27.34	-0.3403	-0.1256
28.32	-0.3317	-0.0687
29.3	-0.3209	-0.0288
30.27	-0.3088	-0.0065
31.25	-0.2962	-0.0016
32.23	-0.2841	-0.0127
33.2	-0.2731	-0.0378
34.18	-0.2641	-0.0743
35.16	-0.2576	-0.1189
36.13	-0.2542	-0.1682
37.11	-0.2542	-0.2187
38.09	-0.2576	-0.267
39.06	-0.2645	-0.31
40.04	-0.2748	-0.3452
41.02	-0.2879	-0.3705
41.99	-0.3036	-0.3845
42.97	-0.3212	-0.3866
43.95	-0.34	-0.3768
44.92	-0.3594	-0.3559
45.9	-0.3786	-0.3251
46.88	-0.397	-0.2862
47.85	-0.4139	-0.2413
48.83	-0.4287	-0.193
49.8	-0.4409	-0.1436
50.78	-0.4502	-0.0956
51.76	-0.4563	-0.0511
52.73	-0.4591	-0.0121
53.71	-0.4585	0.02
54.69	-0.4548	0.0441
55.66	-0.4481	0.0599
56.64	-0.4387	0.0673
57.62	-0.4271	0.0669
58.59	-0.4136	0.0597
59.57	-0.3989	0.0469
60.55	-0.3833	0.0304
61.52	-0.3674	0.0117
62.5	-0.3517	-0.0072
63.48	-0.3366	-0.0246
64.45	-0.3224	-0.0389
65.43	-0.3094	-0.0489
66.41	-0.298	-0.0535
67.38	-0.2883	-0.0521
68.36	-0.2803	-0.0447
69.34	-0.2741	-0.0315
70.31	-0.2697	-0.0131
71.29	-0.267	0.0094
72.27	-0.2659	0.0347
73.24	-0.2661	0.0613
74.22	-0.2676	0.0876
75.2	-0.2702	0.112
76.17	-0.2735	0.133
77.15	-0.2776	0.1492
78.13	-0.2821	0.1596
79.1	-0.287	0.1635
80.08	-0.292	0.1603
81.05	-0.2972	0.1502
82.03	-0.3023	0.1335
83.01	-0.3074	0.111
83.98	-0.3123	0.0838
84.96	-0.317	0.0532
85.94	-0.3215	0.0206
86.91	-0.3258	-0.0122
87.89	-0.3298	-0.0437
88.87	-0.3334	-0.0723
89.84	-0.3367	-0.0967
90.82	-0.3397	-0.1158
91.8	-0.3422	-0.1286
92.77	-0.3443	-0.1348
93.75	-0.3459	-0.1342
94.73	-0.3469	-0.1269
95.7	-0.3474	-0.1137
96.68	-0.3473	-0.0952
97.66	-0.3465	-0.0728
98.63	-0.345	-0.0475
99.61	-0.3429	-0.0209
100.59	-0.3401	0.0056
101.56	-0.3367	0.0306
102.54	-0.3328	0.053
103.52	-0.3283	0.0715
104.49	-0.3233	0.0855
105.47	-0.318	0.0943
106.45	-0.3124	0.0978
107.42	-0.3065	0.096
108.4	-0.3006	0.0893
109.38	-0.2947	0.0784
110.35	-0.2888	0.0642
111.33	-0.2831	0.0477
112.3	-0.2776	0.0301
113.28	-0.2725	0.0124
114.26	-0.2676	-0.004
115.23	-0.2632	-0.0182
116.21	-0.2592	-0.0294
117.19	-0.2556	-0.0368
118.16	-0.2524	-0.04
119.14	-0.2496	-0.039
120.12	-0.2473	-0.0337
121.09	-0.2455	-0.0247
122.07	-0.244	-0.0125
123.05	-0.2429	0.0021
124.02	-0.2422	0.018
125	-0.2419	0.0343
125.98	-0.242	0.0497
126.95	-0.2425	0.0633
127.93	-0.2433	0.074
128.91	-0.2444	0.0812
129.88	-0.2459	0.084
130.86	-0.2477	0.0822
131.84	-0.2499	0.0755
132.81	-0.2523	0.0642
133.79	-0.2549	0.0485
134.77	-0.2578	0.029
135.74	-0.2608	0.0066
136.72	-0.2638	-0.0179
137.7	-0.2669	-0.0433
138.67	-0.2699	-0.0686
139.65	-0.2727	-0.0928
140.63	-0.2752	-0.1146
141.6	-0.2774	-0.1334
142.58	-0.2791	-0.1483
143.55	-0.2803	-0.1587
144.53	-0.2809	-0.1643
145.51	-0.2807	-0.1651
146.48	-0.2799	-0.1611
147.46	-0.2782	-0.1528
148.44	-0.2758	-0.1407
149.41	-0.2726	-0.1256
150.39	-0.2686	-0.1084
151.37	-0.2638	-0.0901
152.34	-0.2583	-0.0716
153.32	-0.2522	-0.0539
154.3	-0.2455	-0.0381
155.27	-0.2383	-0.0249
156.25	-0.2306	-0.0152
157.23	-0.2226	-0.0094
158.2	-0.2144	-0.0078
159.18	-0.206	-0.0107
160.16	-0.1974	-0.0181
161.13	-0.1889	-0.0296
162.11	-0.1804	-0.0449
163.09	-0.1719	-0.0635
164.06	-0.1636	-0.0846
165.04	-0.1555	-0.1075
166.02	-0.1477	-0.1315
166.99	-0.14	-0.1557
167.97	-0.1327	-0.1793
168.95	-0.1258	-0.2016
169.92	-0.1192	-0.2219
170.9	-0.113	-0.2398
171.88	-0.1073	-0.2547
172.85	-0.1021	-0.2664
173.83	-0.0974	-0.2749
174.8	-0.0933	-0.28
175.78	-0.0899	-0.2819
176.76	-0.0871	-0.2808
177.73	-0.085	-0.2771
178.71	-0.0837	-0.2713
179.69	-0.0831	-0.2636
180.66	-0.0832	-0.2548
181.64	-0.0841	-0.2452
182.62	-0.0857	-0.2355
183.59	-0.0879	-0.226
184.57	-0.0907	-0.2173
185.55	-0.094	-0.2097
186.52	-0.0977	-0.2035
187.5	-0.1017	-0.199
188.48	-0.1059	-0.1963
189.45	-0.1101	-0.1956
190.43	-0.1142	-0.1967
191.41	-0.1182	-0.1997
192.38	-0.1219	-0.2045
193.36	-0.1252	-0.2107
194.34	-0.128	-0.2182
195.31	-0.1303	-0.2266
196.29	-0.1321	-0.2356
197.27	-0.1333	-0.2449
198.24	-0.134	-0.2539
199.22	-0.1342	-0.2624
200.2	-0.1339	-0.2699
201.17	-0.1334	-0.2762
202.15	-0.1325	-0.2808
203.13	-0.1316	-0.2835
204.1	-0.1305	-0.284
205.08	-0.1296	-0.2822
206.05	-0.1287	-0.2781
207.03	-0.1281	-0.2715
208.01	-0.1276	-0.2626
208.98	-0.1274	-0.2516
209.96	-0.1275	-0.2387
210.94	-0.1277	-0.2242
211.91	-0.128	-0.2085
212.89	-0.1282	-0.1922
213.87	-0.1284	-0.1756
214.84	-0.1282	-0.1594
215.82	-0.1275	-0.1441
216.8	-0.1262	-0.1301
217.77	-0.124	-0.118
218.75	-0.1208	-0.1083
219.73	-0.1165	-0.1011
220.7	-0.1109	-0.0967
221.68	-0.104	-0.0953
222.66	-0.0957	-0.0968
223.63	-0.086	-0.101
224.61	-0.075	-0.1078
225.59	-0.0628	-0.1165
226.56	-0.0495	-0.1268
227.54	-0.0354	-0.138
228.52	-0.0206	-0.1494
229.49	-0.0055	-0.1603
230.47	0.0096	-0.17
231.45	0.0244	-0.1777
232.42	0.0387	-0.1829
233.4	0.052	-0.185
234.38	0.0642	-0.1836
235.35	0.0749	-0.1784
236.33	0.084	-0.1694
237.3	0.0914	-0.1565
238.28	0.0968	-0.1402
239.26	0.1003	-0.1207
240.23	0.1018	-0.0987
241.21	0.1016	-0.0749
242.19	0.0997	-0.0501
243.16	0.0963	-0.0252
244.14	0.0917	-0.001
245.12	0.0861	0.0214
246.09	0.08	0.0414
247.07	0.0736	0.0581
248.05	0.0673	0.0711
249.02	0.0613	0.0797
250	0.0561	0.0839
250.98	0.0519	0.0836
251.95	0.0489	0.0789
252.93	0.0473	0.0701
253.91	0.0472	0.058
254.88	0.0488	0.043
255.86	0.052	0.0262
256.84	0.0567	0.0083
257.81	0.063	-0.0096
258.79	0.0706	-0.0267
259.77	0.0793	-0.042
260.74	0.089	-0.0548
261.72	0.0993	-0.0643
262.7	0.11	-0.0701
263.67	0.1208	-0.0718
264.65	0.1316	-0.0694
265.63	0.1419	-0.0629
266.6	0.1517	-0.0526
267.58	0.1608	-0.0391
268.55	0.1689	-0.0229
269.53	0.1761	-0.0049
270.51	0.1821	0.0142
271.48	0.1871	0.0335
272.46	0.191	0.052
273.44	0.1939	0.069
274.41	0.1958	0.0837
275.39	0.1969	0.0956
276.37	0.1972	0.104
277.34	0.1969	0.1089
278.32	0.196	0.11
279.3	0.1948	0.1075
280.27	0.1932	0.1018
281.25	0.1915	0.0932
282.23	0.1895	0.0823
283.2	0.1874	0.0698
284.18	0.1851	0.0566
285.16	0.1827	0.0434
286.13	0.1801	0.0309
287.11	0.1772	0.0199
288.09	0.1741	0.0111
289.06	0.1707	0.0049
290.04	0.1669	0.0016
291.02	0.1627	0.0015
291.99	0.158	0.0046
292.97	0.153	0.0108
293.95	0.1475	0.0197
294.92	0.1418	0.0309
295.9	0.1358	0.0438
296.88	0.1297	0.058
297.85	0.1236	0.0726
298.83	0.1177	0.087
299.8	0.1122	0.1006
300.78	0.1072	0.1129
301.76	0.103	0.1233
302.73	0.0996	0.1315
303.71	0.0974	0.1374
304.69	0.0963	0.1408
305.66	0.0965	0.1418
306.64	0.0981	0.1406
307.62	0.101	0.1377
308.59	0.1053	0.1334
309.57	0.1108	0.1282
310.55	0.1174	0.1228
311.52	0.1249	0.1176
312.5	0.1331	0.1134
313.48	0.1418	0.1105
314.45	0.1507	0.1095
315.43	0.1595	0.1106
316.41	0.168	0.1142
317.38	0.1758	0.1202
318.36	0.1829	0.1288
319.34	0.1888	0.1397
320.31	0.1936	0.1527
321.29	0.197	0.1676
322.27	0.199	0.1839
323.24	0.1996	0.2011
324.22	0.1988	0.2188
325.2	0.1968	0.2366
326.17	0.1936	0.254
327.15	0.1895	0.2707
328.13	0.1846	0.2863
329.1	0.1792	0.3006
330.08	0.1735	0.3136
331.05	0.1678	0.3252
332.03	0.1622	0.3354
333.01	0.157	0.3444
333.98	0.1522	0.3523
334.96	0.1479	0.3594
335.94	0.1443	0.366
336.91	0.1412	0.3723
337.89	0.1386	0.3785
338.87	0.1364	0.3849
339.84	0.1344	0.3915
340.82	0.1324	0.3986
341.8	0.1303	0.406
342.77	0.1277	0.4138
343.75	0.1244	0.4218
344.73	0.1202	0.4298
345.7	0.115	0.4375
346.68	0.1086	0.4447
347.66	0.1008	0.451
348.63	0.0918	0.4562
349.61	0.0815	0.46
350.59	0.07	0.4622
351.56	0.0577	0.4625
352.54	0.0447	0.461
353.52	0.0313	0.4575
354.49	0.0181	0.4522
355.47	0.0054	0.4452
356.45	-0.0064	0.4367
357.42	-0.0166	0.4271
358.4	-0.025	0.4168
359.38	-0.031	0.406
360.35	-0.0343	0.3953
361.33	-0.0346	0.385
362.3	-0.0315	0.3755
363.28	-0.0251	0.3672
364.26	-0.0152	0.3601
365.23	-0.002	0.3547
366.21	0.0145	0.3508
367.19	0.0339	0.3484
368.16	0.0558	0.3476
369.14	0.0798	0.3479
370.12	0.1053	0.3491
371.09	0.1318	0.3508
372.07	0.1585	0.3527
373.05	0.1848	0.3541
374.02	0.2101	0.3547
375	0.2337	0.3539
375.98	0.2551	0.3514
376.95	0.2738	0.3468
377.93	0.2892	0.3397
378.91	0.3011	0.3299
379.88	0.3092	0.3173
380.86	0.3134	0.3019
381.84	0.3136	0.2836
382.81	0.31	0.2626
383.79	0.3027	0.2391
384.77	0.292	0.2134
385.74	0.2782	0.1858
386.72	0.2618	0.1568
387.7	0.2433	0.1265
388.67	0.223	0.0956
389.65	0.2017	0.0642
390.63	0.1797	0.0328
391.6	0.1576	0.0017
392.58	0.1358	-0.0289
393.55	0.1147	-0.0588
394.53	0.0948	-0.0877
395.51	0.0763	-0.1156
396.48	0.0594	-0.1423
397.46	0.0443	-0.1678
398.44	0.031	-0.192
399.41	0.0198	-0.215
400.39	0.0103	-0.2367
401.37	0.0027	-0.2571
402.34	-0.0032	-0.2761
403.32	-0.0077	-0.2937
404.3	-0.0108	-0.3098
405.27	-0.0128	-0.3244
406.25	-0.014	-0.3373
407.23	-0.0145	-0.3485
408.2	-0.0145	-0.3578
409.18	-0.0143	-0.3652
410.16	-0.0141	-0.3706
411.13	-0.0139	-0.3739
412.11	-0.0141	-0.3751
413.09	-0.0146	-0.3744
414.06	-0.0156	-0.3717
415.04	-0.0172	-0.3672
416.02	-0.0195	-0.3611
416.99	-0.0226	-0.3536
417.97	-0.0265	-0.345
418.95	-0.0312	-0.3358
419.92	-0.0368	-0.326
420.9	-0.0434	-0.3162
421.88	-0.051	-0.3067
422.85	-0.0595	-0.2978
423.83	-0.0691	-0.2897
424.8	-0.0797	-0.2827
425.78	-0.0914	-0.2769
426.76	-0.1042	-0.2725
427.73	-0.1181	-0.2696
428.71	-0.1329	-0.268
429.69	-0.1488	-0.2676
430.66	-0.1657	-0.2684
431.64	-0.1834	-0.27
432.62	-0.202	-0.2723
433.59	-0.2212	-0.2749
434.57	-0.2411	-0.2777
435.55	-0.2614	-0.2802
436.52	-0.2821	-0.2823
437.5	-0.303	-0.2839
438.48	-0.3239	-0.2846
439.45	-0.3446	-0.2846
440.43	-0.3652	-0.2837
441.41	-0.3853	-0.2821
442.38	-0.4049	-0.2799
443.36	-0.4238	-0.2773
444.34	-0.442	-0.2746
445.31	-0.4593	-0.272
446.29	-0.4757	-0.2699
447.27	-0.4911	-0.2687
448.24	-0.5055	-0.2686
449.22	-0.5187	-0.2699
450.2	-0.5309	-0.2729
451.17	-0.542	-0.2777
452.15	-0.5519	-0.2845
453.13	-0.5608	-0.2933
454.1	-0.5685	-0.304
455.08	-0.5752	-0.3164
456.05	-0.5808	-0.3303
457.03	-0.5854	-0.3455
458.01	-0.589	-0.3615
458.98	-0.5916	-0.3778
459.96	-0.5933	-0.3941
460.94	-0.5942	-0.4098
461.91	-0.5942	-0.4245
462.89	-0.5935	-0.4377
463.87	-0.5922	-0.4489
464.84	-0.5904	-0.4578
465.82	-0.5881	-0.4642
466.8	-0.5856	-0.4677
467.77	-0.5829	-0.4682
468.75	-0.5802	-0.4656
469.73	-0.5778	-0.4601
470.7	-0.5757	-0.4516
471.68	-0.5742	-0.4403
472.66	-0.5734	-0.4265
473.63	-0.5734	-0.4105
474.61	-0.5746	-0.3927
475.59	-0.5769	-0.3732
476.56	-0.5804	-0.3527
477.54	-0.5853	-0.3314
478.52	-0.5916	-0.3098
479.49	-0.5992	-0.2882
480.47	-0.6082	-0.267
481.45	-0.6183	-0.2465
482.42	-0.6296	-0.2271
483.4	-0.6418	-0.2091
484.38	-0.6548	-0.1927
485.35	-0.6682	-0.1781
486.33	-0.682	-0.1656
487.3	-0.6957	-0.1553
488.28	-0.7092	-0.1474
489.26	-0.7223	-0.142
490.23	-0.7346	-0.1392
491.21	-0.746	-0.139
492.19	-0.7562	-0.1415
493.16	-0.7653	-0.1466
494.14	-0.773	-0.1544
495.12	-0.7793	-0.1647
496.09	-0.7842	-0.1774
497.07	-0.7877	-0.1924
498.05	-0.79	-0.2093
499.02	-0.7912	-0.228
500	-0.7914	-0.2481
500.98	-0.7908	-0.2692
501.95	-0.7895	-0.2909
502.93	-0.7879	-0.3129
503.91	-0.786	-0.3347
504.88	-0.7841	-0.3558
505.86	-0.7823	-0.3759
506.84	-0.7808	-0.3944
507.81	-0.7796	-0.411
508.79	-0.7788	-0.4254
509.77	-0.7785	-0.4374
510.74	-0.7785	-0.4467
511.72	-0.7788	-0.4532
512.7	-0.7793	-0.457
513.67	-0.7799	-0.4581
514.65	-0.7804	-0.4567
515.63	-0.7806	-0.453
516.6	-0.7805	-0.4474
517.58	-0.7797	-0.4402
518.55	-0.7783	-0.4319
519.53	-0.776	-0.423
520.51	-0.7729	-0.4139
521.48	-0.7687	-0.4052
522.46	-0.7637	-0.3973
523.44	-0.7578	-0.3905
524.41	-0.7511	-0.3854
525.39	-0.7438	-0.3821
526.37	-0.7361	-0.3809
527.34	-0.7282	-0.3818
528.32	-0.7204	-0.385
529.3	-0.7129	-0.3904
530.27	-0.706	-0.3978
531.25	-0.7	-0.4071
532.23	-0.6951	-0.418
533.2	-0.6915	-0.4301
534.18	-0.6893	-0.4431
535.16	-0.6888	-0.4567
536.13	-0.69	-0.4705
537.11	-0.6927	-0.484
538.09	-0.6971	-0.4971
539.06	-0.7029	-0.5094
540.04	-0.71	-0.5207
541.02	-0.7181	-0.5308
541.99	-0.7269	-0.5395
542.97	-0.7362	-0.5468
543.95	-0.7455	-0.5528
544.92	-0.7546	-0.5573
545.9	-0.7631	-0.5606
546.88	-0.7707	-0.5627
547.85	-0.7771	-0.5638
548.83	-0.7821	-0.564
549.8	-0.7855	-0.5634
550.78	-0.7872	-0.5624
551.76	-0.7871	-0.5609
552.73	-0.7852	-0.5591
553.71	-0.7816	-0.5571
554.69	-0.7765	-0.555
555.66	-0.7701	-0.5528
556.64	-0.7625	-0.5506
557.62	-0.7541	-0.5484
558.59	-0.7451	-0.5463
559.57	-0.7359	-0.5441
560.55	-0.7268	-0.542
561.52	-0.718	-0.5399
562.5	-0.7098	-0.5379
563.48	-0.7025	-0.5359
564.45	-0.6962	-0.5341
565.43	-0.6911	-0.5325
566.41	-0.6872	-0.5311
567.38	-0.6844	-0.5302
568.36	-0.6829	-0.5298
569.34	-0.6825	-0.5299
570.31	-0.683	-0.5308
571.29	-0.6842	-0.5324
572.27	-0.6861	-0.535
573.24	-0.6883	-0.5384
574.22	-0.6906	-0.5427
575.2	-0.693	-0.5478
576.17	-0.6951	-0.5538
577.15	-0.6968	-0.5604
578.13	-0.6981	-0.5675
579.1	-0.6988	-0.575
580.08	-0.6989	-0.5826
581.05	-0.6985	-0.59
582.03	-0.6976	-0.5971
583.01	-0.6964	-0.6035
583.98	-0.6949	-0.6092
584.96	-0.6933	-0.6137
585.94	-0.6919	-0.6171
586.91	-0.6908	-0.6192
587.89	-0.6901	-0.6198
588.87	-0.6901	-0.6192
589.84	-0.6909	-0.6173
590.82	-0.6925	-0.6142
591.8	-0.695	-0.6102
592.77	-0.6985	-0.6055
593.75	-0.7029	-0.6005
594.73	-0.7081	-0.5955
595.7	-0.714	-0.5908
596.68	-0.7204	-0.5869
597.66	-0.7271	-0.584
598.63	-0.7339	-0.5825
599.61	-0.7406	-0.5827
600.59	-0.7469	-0.5847
601.56	-0.7527	-0.5889
602.54	-0.7577	-0.5951
603.52	-0.7618	-0.6035
604.49	-0.7648	-0.6139
605.47	-0.7668	-0.6261
606.45	-0.7676	-0.6398
607.42	-0.7674	-0.6547
608.4	-0.7662	-0.6704
609.38	-0.7641	-0.6864
610.35	-0.7612	-0.7022
611.33	-0.7579	-0.7173
612.3	-0.7543	-0.7313
613.28	-0.7507	-0.7437
614.26	-0.7472	-0.754
615.23	-0.7442	-0.7621
616.21	-0.7417	-0.7675
617.19	-0.7399	-0.7701
618.16	-0.739	-0.7699
619.14	-0.7389	-0.7671
620.12	-0.7398	-0.7616
621.09	-0.7416	-0.7539
622.07	-0.744	-0.7444
623.05	-0.7471	-0.7334
624.02	-0.7506	-0.7216
625	-0.7543	-0.7097
625.98	-0.758	-0.6981
626.95	-0.7613	-0.6877
627.93	-0.7641	-0.679
628.91	-0.7662	-0.6726
629.88	-0.7672	-0.6691
630.86	-0.767	-0.6689
631.84	-0.7656	-0.6723
632.81	-0.7628	-0.6796
633.79	-0.7586	-0.6909
634.77	-0.7529	-0.706
635.74	-0.746	-0.7248
636.72	-0.7379	-0.7469
637.7	-0.7288	-0.7719
638.67	-0.7189	-0.7991
639.65	-0.7083	-0.8278
640.63	-0.6974	-0.8572
641.6	-0.6863	-0.8866
642.58	-0.6752	-0.9149
643.55	-0.6643	-0.9414
644.53	-0.6539	-0.9653
645.51	-0.6439	-0.9858
646.48	-0.6345	-1.0023
647.46	-0.6256	-1.0142
648.44	-0.6174	-1.0212
649.41	-0.6097	-1.0231
650.39	-0.6025	-1.0197
651.37	-0.5955	-1.0113
652.34	-0.5888	-0.9982
653.32	-0.5821	-0.9808
654.3	-0.5752	-0.9597
655.27	-0.5682	-0.9356
656.25	-0.5608	-0.9095
657.23	-0.5529	-0.8822
658.2	-0.5445	-0.8546
659.18	-0.5356	-0.8277
660.16	-0.5261	-0.8023
661.13	-0.5162	-0.7792
662.11	-0.5059	-0.7592
663.09	-0.4954	-0.7427
664.06	-0.4847	-0.7302
665.04	-0.4741	-0.7219
666.02	-0.4637	-0.7179
666.99	-0.4537	-0.7179
667.97	-0.4441	-0.7216
668.95	-0.4352	-0.7287
669.92	-0.427	-0.7384
670.9	-0.4195	-0.75
671.88	-0.4127	-0.7627
672.85	-0.4066	-0.7757
673.83	-0.4011	-0.7882
674.8	-0.396	-0.7992
675.78	-0.3913	-0.8082
676.76	-0.3867	-0.8145
677.73	-0.382	-0.8176
678.71	-0.3769	-0.8171
679.69	-0.3714	-0.813
680.66	-0.3651	-0.8052
681.64	-0.358	-0.7939
682.62	-0.3498	-0.7795
683.59	-0.3406	-0.7625
684.57	-0.3302	-0.7434
685.55	-0.3187	-0.723
686.52	-0.3062	-0.7019
687.5	-0.2927	-0.6809
688.48	-0.2785	-0.6607
689.45	-0.2637	-0.6419
690.43	-0.2485	-0.625
691.41	-0.2332	-0.6105
692.38	-0.2181	-0.5985
693.36	-0.2033	-0.5892
694.34	-0.189	-0.5824
695.31	-0.1756	-0.5779
696.29	-0.163	-0.5752
697.27	-0.1514	-0.5739
698.24	-0.1408	-0.5734
699.22	-0.1312	-0.5728
700.2	-0.1226	-0.5715
701.17	-0.1149	-0.5687
702.15	-0.1079	-0.5639
703.13	-0.1014	-0.5564
704.1	-0.0953	-0.5459
705.08	-0.0893	-0.5319
706.05	-0.0831	-0.5145
707.03	-0.0767	-0.4936
708.01	-0.0697	-0.4696
708.98	-0.0622	-0.4427
709.96	-0.0538	-0.4137
710.94	-0.0447	-0.3832
711.91	-0.0347	-0.352
712.89	-0.0239	-0.321
713.87	-0.0124	-0.2909
714.84	-0.0002	-0.2627
715.82	0.0125	-0.237
716.8	0.0256	-0.2144
717.77	0.0388	-0.1955
718.75	0.0521	-0.1805
719.73	0.0652	-0.1695
720.7	0.0781	-0.1624
721.68	0.0905	-0.1587
722.66	0.1025	-0.1581
723.63	0.1141	-0.1598
724.61	0.1251	-0.163
725.59	0.1356	-0.1667
726.56	0.1458	-0.17
727.54	0.1557	-0.1718
728.52	0.1654	-0.1712
729.49	0.1752	-0.1674
730.47	0.185	-0.1596
731.45	0.1951	-0.1471
732.42	0.2056	-0.1298
733.4	0.2164	-0.1073
734.38	0.2278	-0.0798
735.35	0.2396	-0.0476
736.33	0.2518	-0.0112
737.3	0.2644	0.0288
738.28	0.2771	0.0715
739.26	0.2898	0.116
740.23	0.3023	0.1611
741.21	0.3143	0.2059
742.19	0.3257	0.2494
743.16	0.3361	0.2905
744.14	0.3454	0.3284
745.12	0.3533	0.3625
746.09	0.3598	0.3922
747.07	0.3647	0.4173
748.05	0.368	0.4375
749.02	0.3698	0.453
750	0.37	0.4641
750.98	0.369	0.4712
751.95	0.3669	0.475
752.93	0.364	0.4761
753.91	0.3606	0.4754
754.88	0.357	0.4736
755.86	0.3536	0.4715
756.84	0.3507	0.4699
757.81	0.3486	0.4694
758.79	0.3476	0.4706
759.77	0.3478	0.4737
760.74	0.3495	0.4791
761.72	0.3526	0.4867
762.7	0.3573	0.4966
763.67	0.3633	0.5084
764.65	0.3706	0.5218
765.63	0.3789	0.5363
766.6	0.3879	0.5514
767.58	0.3973	0.5664
768.55	0.4068	0.5809
769.53	0.4159	0.5943
770.51	0.4243	0.606
771.48	0.4317	0.6158
772.46	0.4378	0.6234
773.44	0.4423	0.6286
774.41	0.4451	0.6314
775.39	0.446	0.632
776.37	0.4451	0.6306
777.34	0.4423	0.6277
778.32	0.4379	0.6236
779.3	0.4321	0.6189
780.27	0.4251	0.6143
781.25	0.4173	0.6102
782.23	0.4089	0.6072
783.2	0.4004	0.6059
784.18	0.3922	0.6067
785.16	0.3845	0.6098
786.13	0.3777	0.6156
787.11	0.372	0.6241
788.09	0.3676	0.6353
789.06	0.3647	0.649
790.04	0.3633	0.6649
791.02	0.3634	0.6828
791.99	0.3648	0.7021
792.97	0.3674	0.7223
793.95	0.3711	0.7428
794.92	0.3755	0.7631
795.9	0.3803	0.7826
796.88	0.3853	0.8008
797.85	0.3903	0.8171
798.83	0.3948	0.8311
799.8	0.3986	0.8425
800.78	0.4017	0.8509
801.76	0.4038	0.8563
802.73	0.4048	0.8585
803.71	0.4047	0.8575
804.69	0.4035	0.8534
805.66	0.4013	0.8464
806.64	0.3983	0.8367
807.62	0.3946	0.8245
808.59	0.3904	0.8101
809.57	0.3859	0.794
810.55	0.3815	0.7764
811.52	0.3771	0.7577
812.5	0.3732	0.7383
813.48	0.3697	0.7186
814.45	0.3669	0.6988
815.43	0.3648	0.6793
816.41	0.3634	0.6604
817.38	0.3627	0.6423
818.36	0.3628	0.6253
819.34	0.3633	0.6096
820.31	0.3643	0.5952
821.29	0.3655	0.5823
822.27	0.3668	0.571
823.24	0.368	0.5611
824.22	0.3689	0.5527
825.2	0.3694	0.5456
826.17	0.3693	0.5397
827.15	0.3685	0.5346
828.13	0.367	0.5302
829.1	0.3647	0.5262
830.08	0.3616	0.5221
831.05	0.3579	0.5176
832.03	0.3535	0.5125
833.01	0.3485	0.5063
833.98	0.3432	0.4987
834.96	0.3376	0.4895
835.94	0.3319	0.4786
836.91	0.3263	0.4658
837.89	0.3208	0.4512
838.87	0.3156	0.4348
839.84	0.3109	0.417
840.82	0.3066	0.398
841.8	0.3029	0.3784
842.77	0.2997	0.3586
843.75	0.2971	0.3392
844.73	0.2952	0.321
845.7	0.2937	0.3044
846.68	0.2928	0.2902
847.66	0.2924	0.2788
848.63	0.2924	0.2708
849.61	0.2927	0.2663
850.59	0.2934	0.2656
851.56	0.2945	0.2686
852.54	0.2958	0.275
853.52	0.2974	0.2843
854.49	0.2992	0.2959
855.47	0.3013	0.3089
856.45	0.3037	0.3222
857.42	0.3063	0.3347
858.4	0.3092	0.3452
859.38	0.3122	0.3524
860.35	0.3154	0.3551
861.33	0.3186	0.3521
862.3	0.3218	0.3426
863.28	0.3249	0.3258
864.26	0.3277	0.3012
865.23	0.33	0.2687
866.21	0.3317	0.2283
867.19	0.3327	0.1808
868.16	0.3327	0.1268
869.14	0.3316	0.0676
870.12	0.3293	0.0046
871.09	0.3257	-0.0604
872.07	0.3206	-0.1257
873.05	0.3141	-0.1893
874.02	0.3061	-0.2492
875	0.2969	-0.3036
875.98	0.2863	-0.3508
876.95	0.2747	-0.3894
877.93	0.2623	-0.4182
878.91	0.2492	-0.4365
879.88	0.2358	-0.4438
880.86	0.2223	-0.4404
881.84	0.209	-0.4267
882.81	0.1961	-0.4037
883.79	0.184	-0.3726
884.77	0.1728	-0.3351
885.74	0.1626	-0.2931
886.72	0.1536	-0.2485
887.7	0.1458	-0.2033
888.67	0.1392	-0.1597
889.65	0.1336	-0.1194
890.63	0.1291	-0.0842
891.6	0.1252	-0.0552
892.58	0.122	-0.0335
893.55	0.119	-0.0195
894.53	0.116	-0.0134
895.51	0.1129	-0.0147
896.48	0.1093	-0.0227
897.46	0.105	-0.0362
898.44	0.0999	-0.0538
899.41	0.0938	-0.0737
900.39	0.0868	-0.0942
901.37	0.0789	-0.1134
902.34	0.07	-0.1297
903.32	0.0604	-0.1413
904.3	0.0503	-0.1471
905.27	0.0398	-0.1461
906.25	0.0292	-0.1377
907.23	0.0188	-0.1218
908.2	0.0088	-0.0987
909.18	-0.0005	-0.0693
910.16	-0.009	-0.0346
911.13	-0.0166	0.0038
912.11	-0.0231	0.0442
913.09	-0.0287	0.0848
914.06	-0.0333	0.1237
915.04	-0.0372	0.1589
916.02	-0.0405	0.1887
916.99	-0.0436	0.2119
917.97	-0.0467	0.2272
918.95	-0.0503	0.234
919.92	-0.0547	0.2322
920.9	-0.0603	0.2219
921.88	-0.0672	0.2039
922.85	-0.0759	0.1793
923.83	-0.0864	0.1496
924.8	-0.0988	0.1166
925.78	-0.1132	0.0821
926.76	-0.1294	0.0481
927.73	-0.1473	0.0166
928.71	-0.1664	-0.0107
929.69	-0.1864	-0.0324
930.66	-0.2068	-0.0475
931.64	-0.2271	-0.0552
932.62	-0.2468	-0.0556
933.59	-0.2652	-0.0489
934.57	-0.282	-0.036
935.55	-0.2965	-0.0183
936.52	-0.3086	0.0025
937.5	-0.3177	0.0244
938.48	-0.3239	0.0453
939.45	-0.3271	0.063
940.43	-0.3273	0.0753
941.41	-0.3248	0.0804
942.38	-0.32	0.0767
943.36	-0.3133	0.0632
944.34	-0.3052	0.0392
945.31	-0.2965	0.005
946.29	-0.2877	-0.039
947.27	-0.2795	-0.0914
948.24	-0.2725	-0.1504
949.22	-0.2673	-0.2138
950.2	-0.2644	-0.279
951.17	-0.2641	-0.3432
952.15	-0.2668	-0.4036
953.13	-0.2724	-0.4574
954.1	-0.281	-0.5021
955.08	-0.2925	-0.5357
956.05	-0.3064	-0.5568
957.03	-0.3224	-0.5646
958.01	-0.34	-0.5591
958.98	-0.3587	-0.5409
959.96	-0.3777	-0.5117
960.94	-0.3967	-0.4736
961.91	-0.4149	-0.4296
962.89	-0.432	-0.3829
963.87	-0.4475	-0.3372
964.84	-0.4613	-0.2963
965.82	-0.4731	-0.2639
966.8	-0.4831	-0.2433
967.77	-0.4914	-0.2373
968.75	-0.4984	-0.2481
969.73	-0.5043	-0.2769
970.7	-0.5099	-0.324
971.68	-0.5156	-0.3884
972.66	-0.5221	-0.4683
973.63	-0.53	-0.5605
974.61	-0.5399	-0.6611
975.59	-0.5523	-0.7651
976.56	-0.5674	-0.867
977.54	-0.5856	-0.9608
978.52	-0.6069	-1.0404
979.49	-0.631	-1.0997
980.47	-0.6577	-1.1332
981.45	-0.6863	-1.136
982.42	-0.7162	-1.1042
983.4	-0.7463	-1.0349
984.38	-0.7758	-0.927
985.35	-0.8034	-0.7805
986.33	-0.828	-0.5971
987.3	-0.8485	-0.3802
988.28	-0.8638	-0.1344
989.26	-0.8729	0.134
990.23	-0.875	0.4179
991.21	-0.8694	0.7091
992.19	-0.8558	0.999
993.16	-0.834	1.2786
994.14	-0.8042	1.5391
995.12	-0.7668	1.7723
996.09	-0.7225	1.9706
997.07	-0.6723	2.1275
998.05	-0.6172	2.2381
999.02	-0.5587	2.2989
1000	-0.5816	2.2356
1000.98	-0.6364	2.2347
1001.95	-0.6914	2.1755
1002.93	-0.7455	2.0595
1003.91	-0.7976	1.8901
1004.88	-0.8468	1.6728
1005.86	-0.8922	1.4147
1006.84	-0.933	1.1245
1007.81	-0.9688	0.8116
1008.79	-0.9991	0.4862
1009.77	-1.0238	0.1589
1010.74	-1.0427	-0.1603
1011.72	-1.056	-0.4617
1012.7	-1.064	-0.7367
1013.67	-1.0672	-0.978
1014.65	-1.0662	-1.1802
1015.63	-1.0615	-1.3392
1016.6	-1.0539	-1.4532
1017.58	-1.0442	-1.5221
1018.55	-1.0329	-1.5477
1019.53	-1.0209	-1.5335
1020.51	-1.0087	-1.4846
1021.48	-0.9967	-1.4069
1022.46	-0.9855	-1.3077
1023.44	-0.9754	-1.1942
1024.41	-0.9664	-1.0743
1025.39	-0.9587	-0.9553
1026.37	-0.9523	-0.844
1027.34	-0.9469	-0.7464
1028.32	-0.9423	-0.6674
1029.3	-0.9384	-0.6105
1030.27	-0.9347	-0.578
1031.25	-0.931	-0.5705
1032.23	-0.9269	-0.5875
1033.2	-0.9222	-0.627
1034.18	-0.9166	-0.686
1035.16	-0.9099	-0.7604
1036.13	-0.9022	-0.8458
1037.11	-0.8933	-0.937
1038.09	-0.8833	-1.029
1039.06	-0.8725	-1.117
1040.04	-0.8609	-1.1964
1041.02	-0.8489	-1.2635
1041.99	-0.8368	-1.3152
1042.97	-0.8249	-1.3495
1043.95	-0.8136	-1.3654
1044.92	-0.8032	-1.3629
1045.9	-0.794	-1.3431
1046.88	-0.7862	-1.3077
1047.85	-0.78	-1.2595
1048.83	-0.7756	-1.2015
1049.8	-0.7729	-1.1374
1050.78	-0.772	-1.0707
1051.76	-0.7726	-1.0051
1052.73	-0.7747	-0.9439
1053.71	-0.778	-0.8901
1054.69	-0.7821	-0.8458
1055.66	-0.7867	-0.8129
1056.64	-0.7915	-0.7921
1057.62	-0.7961	-0.7835
1058.59	-0.8001	-0.7865
1059.57	-0.8032	-0.7998
1060.55	-0.805	-0.8215
1061.52	-0.8055	-0.8495
1062.5	-0.8043	-0.881
1063.48	-0.8014	-0.9135
1064.45	-0.7966	-0.9444
1065.43	-0.7901	-0.9713
1066.41	-0.7819	-0.9922
1067.38	-0.772	-1.0055
1068.36	-0.7608	-1.0101
1069.34	-0.7483	-1.0057
1070.31	-0.7349	-0.9924
1071.29	-0.7208	-0.9709
1072.27	-0.7062	-0.9424
1073.24	-0.6915	-0.9086
1074.22	-0.6768	-0.8713
1075.2	-0.6623	-0.8326
1076.17	-0.6482	-0.7947
1077.15	-0.6348	-0.7596
1078.13	-0.622	-0.7291
1079.1	-0.6101	-0.7046
1080.08	-0.5989	-0.6873
1081.05	-0.5886	-0.6776
1082.03	-0.5791	-0.6758
1083.01	-0.5704	-0.6814
1083.98	-0.5624	-0.6935
1084.96	-0.5551	-0.711
1085.94	-0.5484	-0.7322
1086.91	-0.5421	-0.7554
1087.89	-0.5363	-0.7787
1088.87	-0.5309	-0.8003
1089.84	-0.5257	-0.8184
1090.82	-0.5208	-0.8315
1091.8	-0.516	-0.8386
1092.77	-0.5114	-0.8387
1093.75	-0.5068	-0.8314
1094.73	-0.5023	-0.817
1095.7	-0.4979	-0.7957
1096.68	-0.4934	-0.7685
1097.66	-0.4889	-0.7366
1098.63	-0.4844	-0.7013
1099.61	-0.4798	-0.6643
1100.59	-0.4751	-0.6272
1101.56	-0.4703	-0.5915
1102.54	-0.4654	-0.5587
1103.52	-0.4604	-0.5299
1104.49	-0.4552	-0.5062
1105.47	-0.4499	-0.4879
1106.45	-0.4444	-0.4753
1107.42	-0.4387	-0.4683
1108.4	-0.4329	-0.4662
1109.38	-0.427	-0.4682
1110.35	-0.4211	-0.4731
1111.33	-0.415	-0.4798
1112.3	-0.409	-0.4867
1113.28	-0.4029	-0.4926
1114.26	-0.3968	-0.496
1115.23	-0.3908	-0.496
1116.21	-0.3848	-0.4915
1117.19	-0.3789	-0.4821
1118.16	-0.3729	-0.4673
1119.14	-0.3669	-0.4473
1120.12	-0.3609	-0.4224
1121.09	-0.3547	-0.3933
1122.07	-0.3482	-0.361
1123.05	-0.3415	-0.3266
1124.02	-0.3343	-0.2914
1125	-0.3266	-0.2565
1125.98	-0.3184	-0.2234
1126.95	-0.3094	-0.1931
1127.93	-0.2998	-0.1665
1128.91	-0.2893	-0.1443
1129.88	-0.2781	-0.1271
1130.86	-0.2661	-0.1148
1131.84	-0.2533	-0.1072
1132.81	-0.2399	-0.104
1133.79	-0.226	-0.1043
1134.77	-0.2116	-0.1071
1135.74	-0.1971	-0.1116
1136.72	-0.1825	-0.1164
1137.7	-0.168	-0.1204
1138.67	-0.1539	-0.1227
1139.65	-0.1403	-0.1222
1140.63	-0.1275	-0.1184
1141.6	-0.1155	-0.1108
1142.58	-0.1046	-0.0992
1143.55	-0.0947	-0.0839
1144.53	-0.0861	-0.0652
1145.51	-0.0786	-0.0438
1146.48	-0.0722	-0.0206
1147.46	-0.0669	0.0033
1148.44	-0.0625	0.0267
1149.41	-0.0589	0.0486
1150.39	-0.0558	0.0678
1151.37	-0.053	0.0835
1152.34	-0.0504	0.0947
1153.32	-0.0476	0.1011
1154.3	-0.0444	0.1024
1155.27	-0.0406	0.0987
1156.25	-0.0361	0.0903
1157.23	-0.0306	0.0779
1158.2	-0.0241	0.0625
1159.18	-0.0166	0.0451
1160.16	-0.008	0.0269
1161.13	0.0017	0.0094
1162.11	0.0123	-0.0063
1163.09	0.0237	-0.0189
1164.06	0.0356	-0.0275
1165.04	0.048	-0.031
1166.02	0.0606	-0.0291
1166.99	0.0731	-0.0213
1167.97	0.0852	-0.0079
1168.95	0.0969	0.0109
1169.92	0.1078	0.0345
1170.9	0.1177	0.0619
1171.88	0.1267	0.0921
1172.85	0.1344	0.1238
1173.83	0.141	0.1558
1174.8	0.1464	0.1868
1175.78	0.1506	0.2156
1176.76	0.1538	0.2412
1177.73	0.156	0.2628
1178.71	0.1575	0.2798
1179.69	0.1583	0.2919
1180.66	0.1588	0.2991
1181.64	0.159	0.3017
1182.62	0.1591	0.3003
1183.59	0.1594	0.2955
1184.57	0.16	0.2882
1185.55	0.1609	0.2797
1186.52	0.1622	0.2708
1187.5	0.1641	0.2628
1188.48	0.1664	0.2564
1189.45	0.1691	0.2526
1190.43	0.1723	0.2519
1191.41	0.1757	0.2548
1192.38	0.1792	0.2613
1193.36	0.1827	0.2713
1194.34	0.1862	0.2845
1195.31	0.1893	0.3003
1196.29	0.1921	0.3178
1197.27	0.1943	0.3362
1198.24	0.196	0.3546
1199.22	0.1971	0.3719
1200.2	0.1975	0.3872
1201.17	0.1974	0.3997
1202.15	0.1967	0.4088
1203.13	0.1955	0.414
1204.1	0.194	0.4152
1205.08	0.1924	0.4124
1206.05	0.1908	0.4059
1207.03	0.1894	0.3961
1208.01	0.1883	0.3839
1208.98	0.1878	0.3699
1209.96	0.188	0.3553
1210.94	0.1891	0.341
1211.91	0.191	0.328
1212.89	0.194	0.3171
1213.87	0.198	0.3093
1214.84	0.2029	0.3051
1215.82	0.2088	0.305
1216.8	0.2156	0.3092
1217.77	0.2229	0.3177
1218.75	0.2308	0.3303
1219.73	0.239	0.3465
1220.7	0.2473	0.3658
1221.68	0.2553	0.3875
1222.66	0.2631	0.4109
1223.63	0.2702	0.4351
1224.61	0.2766	0.4594
1225.59	0.2821	0.483
1226.56	0.2865	0.5055
1227.54	0.2898	0.5262
1228.52	0.292	0.545
1229.49	0.293	0.5617
1230.47	0.293	0.5763
1231.45	0.2922	0.589
1232.42	0.2905	0.6001
1233.4	0.2884	0.6099
1234.38	0.2859	0.6189
1235.35	0.2834	0.6273
1236.33	0.2811	0.6356
1237.3	0.2793	0.6441
1238.28	0.2782	0.6528
1239.26	0.2781	0.6617
1240.23	0.2792	0.6708
1241.21	0.2816	0.6797
1242.19	0.2856	0.688
1243.16	0.291	0.6951
1244.14	0.298	0.7004
1245.12	0.3066	0.7033
1246.09	0.3165	0.7032
1247.07	0.3278	0.6995
1248.05	0.3402	0.6917
1249.02	0.3535	0.6795
1250	0.3675	0.6629
1250.98	0.3819	0.642
1251.95	0.3963	0.6171
1252.93	0.4106	0.5888
1253.91	0.4245	0.5579
1254.88	0.4377	0.5252
1255.86	0.45	0.492
1256.84	0.4613	0.4592
1257.81	0.4713	0.4281
1258.79	0.4801	0.3998
1259.77	0.4875	0.3751
1260.74	0.4936	0.3549
1261.72	0.4983	0.3398
1262.7	0.5019	0.33
1263.67	0.5043	0.3254
1264.65	0.5057	0.3259
1265.63	0.5064	0.3308
1266.6	0.5063	0.3392
1267.58	0.5057	0.3502
1268.55	0.5048	0.3624
1269.53	0.5036	0.3747
1270.51	0.5022	0.3857
1271.48	0.5008	0.3944
1272.46	0.4993	0.3995
1273.44	0.4978	0.4004
1274.41	0.4962	0.3964
1275.39	0.4945	0.3874
1276.37	0.4925	0.3735
1277.34	0.4902	0.355
1278.32	0.4874	0.3329
1279.3	0.4841	0.308
1280.27	0.4801	0.2816
1281.25	0.4753	0.2551
1282.23	0.4696	0.2299
1283.2	0.4631	0.2074
1284.18	0.4556	0.1886
1285.16	0.4472	0.1747
1286.13	0.438	0.1662
1287.11	0.4281	0.1634
1288.09	0.4177	0.1663
1289.06	0.4068	0.1743
1290.04	0.3959	0.1863
1291.02	0.3849	0.2012
1291.99	0.3743	0.2171
1292.97	0.3641	0.2324
1293.95	0.3547	0.2448
1294.92	0.3462	0.2524
1295.9	0.3388	0.2533
1296.88	0.3325	0.2456
1297.85	0.3274	0.2281
1298.83	0.3235	0.1998
1299.8	0.3207	0.1603
1300.78	0.319	0.1096
1301.76	0.3182	0.0484
1302.73	0.318	-0.022
1303.71	0.3183	-0.0999
1304.69	0.3188	-0.1828
1305.66	0.3193	-0.2684
1306.64	0.3194	-0.3536
1307.62	0.319	-0.4356
1308.59	0.3177	-0.5114
1309.57	0.3156	-0.5784
1310.55	0.3124	-0.6342
1311.52	0.3082	-0.6768
1312.5	0.3028	-0.705
1313.48	0.2964	-0.7182
1314.45	0.2891	-0.7163
1315.43	0.2812	-0.7001
1316.41	0.2727	-0.671
1317.38	0.2641	-0.6311
1318.36	0.2555	-0.5829
1319.34	0.2473	-0.5294
1320.31	0.2397	-0.4737
1321.29	0.2331	-0.4192
1322.27	0.2275	-0.3689
1323.24	0.2232	-0.3259
1324.22	0.2203	-0.2925
1325.2	0.2188	-0.2708
1326.17	0.2185	-0.262
1327.15	0.2195	-0.2667
1328.13	0.2215	-0.2848
1329.1	0.2242	-0.3152
1330.08	0.2273	-0.3564
1331.05	0.2304	-0.4061
1332.03	0.2332	-0.4615
1333.01	0.2353	-0.5196
1333.98	0.2363	-0.577
1334.96	0.2359	-0.6305
1335.94	0.2337	-0.677
1336.91	0.2296	-0.7136
1337.89	0.2233	-0.7382
1338.87	0.2148	-0.749
1339.84	0.2042	-0.7451
1340.82	0.1914	-0.7263
1341.8	0.1768	-0.6932
1342.77	0.1606	-0.6472
1343.75	0.1431	-0.5903
1344.73	0.1247	-0.5252
1345.7	0.1059	-0.4548
1346.68	0.087	-0.3824
1347.66	0.0685	-0.3116
1348.63	0.0509	-0.2457
1349.61	0.0345	-0.1877
1350.59	0.0196	-0.1403
1351.56	0.0064	-0.1055
1352.54	-0.0048	-0.0849
1353.52	-0.0141	-0.0791
1354.49	-0.0214	-0.0879
1355.47	-0.0269	-0.1106
1356.45	-0.0307	-0.1454
1357.42	-0.0331	-0.1903
1358.4	-0.0344	-0.2424
1359.38	-0.035	-0.2986
1360.35	-0.0352	-0.3557
1361.33	-0.0354	-0.4104
1362.3	-0.036	-0.4595
1363.28	-0.0373	-0.5003
1364.26	-0.0396	-0.5304
1365.23	-0.043	-0.5481
1366.21	-0.0479	-0.5524
1367.19	-0.0542	-0.543
1368.16	-0.0619	-0.5204
1369.14	-0.071	-0.4856
1370.12	-0.0812	-0.4406
1371.09	-0.0925	-0.3876
1372.07	-0.1045	-0.3295
1373.05	-0.1169	-0.2691
1374.02	-0.1294	-0.2096
1375	-0.1417	-0.154
1375.98	-0.1536	-0.105
1376.95	-0.1647	-0.065
1377.93	-0.1748	-0.0358
1378.91	-0.1838	-0.0186
1379.88	-0.1915	-0.014
1380.86	-0.1979	-0.0218
1381.84	-0.203	-0.0412
1382.81	-0.2069	-0.0708
1383.79	-0.2098	-0.1086
1384.77	-0.2118	-0.1522
1385.74	-0.2131	-0.1991
1386.72	-0.2141	-0.2463
1387.7	-0.2151	-0.2912
1388.67	-0.2162	-0.3311
1389.65	-0.2178	-0.364
1390.63	-0.2201	-0.3879
1391.6	-0.2233	-0.4016
1392.58	-0.2276	-0.4044
1393.55	-0.2332	-0.3963
1394.53	-0.24	-0.3779
1395.51	-0.2481	-0.3504
1396.48	-0.2575	-0.3153
1397.46	-0.2681	-0.2747
1398.44	-0.2798	-0.231
1399.41	-0.2925	-0.1866
1400.39	-0.306	-0.144
1401.37	-0.3201	-0.1054
1402.34	-0.3347	-0.073
1403.32	-0.3494	-0.0484
1404.3	-0.3643	-0.0327
1405.27	-0.3791	-0.0267
1406.25	-0.3937	-0.0304
1407.23	-0.4079	-0.0434
1408.2	-0.4216	-0.0647
1409.18	-0.4349	-0.0929
1410.16	-0.4475	-0.1262
1411.13	-0.4595	-0.1625
1412.11	-0.4708	-0.1996
1413.09	-0.4815	-0.2354
1414.06	-0.4914	-0.2677
1415.04	-0.5007	-0.2948
1416.02	-0.5092	-0.315
1416.99	-0.517	-0.3274
1417.97	-0.5241	-0.3312
1418.95	-0.5305	-0.3263
1419.92	-0.5362	-0.3132
1420.9	-0.5412	-0.2926
1421.88	-0.5457	-0.2657
1422.85	-0.5496	-0.234
1423.83	-0.553	-0.1995
1424.8	-0.556	-0.1638
1425.78	-0.5588	-0.129
1426.76	-0.5616	-0.0969
1427.73	-0.5644	-0.069
1428.71	-0.5675	-0.0466
1429.69	-0.5711	-0.0306
1430.66	-0.5755	-0.0216
1431.64	-0.5808	-0.0196
1432.62	-0.5872	-0.0244
1433.59	-0.5949	-0.0351
1434.57	-0.6041	-0.0508
1435.55	-0.6148	-0.07
1436.52	-0.627	-0.0912
1437.5	-0.6409	-0.1129
1438.48	-0.6562	-0.1334
1439.45	-0.6729	-0.1514
1440.43	-0.6906	-0.1655
1441.41	-0.7092	-0.1747
1442.38	-0.7283	-0.1785
1443.36	-0.7475	-0.1764
1444.34	-0.7664	-0.1687
1445.31	-0.7846	-0.1557
1446.29	-0.8015	-0.1384
1447.27	-0.8169	-0.1177
1448.24	-0.8302	-0.095
1449.22	-0.8412	-0.0717
1450.2	-0.8496	-0.0493
1451.17	-0.8552	-0.0292
1452.15	-0.8578	-0.0126
1453.13	-0.8575	-0.0007
1454.1	-0.8542	0.0059
1455.08	-0.8482	0.0065
1456.05	-0.8397	0.0011
1457.03	-0.829	-0.0102
1458.01	-0.8165	-0.0267
1458.98	-0.8026	-0.0477
1459.96	-0.7878	-0.0721
1460.94	-0.7725	-0.0987
1461.91	-0.7572	-0.1263
1462.89	-0.7422	-0.1535
1463.87	-0.7281	-0.1791
1464.84	-0.715	-0.2022
1465.82	-0.7033	-0.2219
1466.8	-0.6932	-0.2377
1467.77	-0.6847	-0.2495
1468.75	-0.6778	-0.2573
1469.73	-0.6725	-0.2615
1470.7	-0.6687	-0.2628
1471.68	-0.6662	-0.2623
1472.66	-0.6647	-0.2609
1473.63	-0.664	-0.26
1474.61	-0.6639	-0.2607
1475.59	-0.6641	-0.2642
1476.56	-0.6642	-0.2715
1477.54	-0.6642	-0.2833
1478.52	-0.6638	-0.3002
1479.49	-0.6628	-0.3224
1480.47	-0.6612	-0.3497
1481.45	-0.6589	-0.3817
1482.42	-0.6559	-0.4174
1483.4	-0.6524	-0.4559
1484.38	-0.6482	-0.4959
1485.35	-0.6436	-0.5358
1486.33	-0.6386	-0.5741
1487.3	-0.6334	-0.6093
1488.28	-0.628	-0.64
1489.26	-0.6226	-0.6651
1490.23	-0.6173	-0.6835
1491.21	-0.6119	-0.6945
1492.19	-0.6065	-0.698
1493.16	-0.6011	-0.694
1494.14	-0.5956	-0.683
1495.12	-0.5899	-0.6657
1496.09	-0.5839	-0.6435
1497.07	-0.5774	-0.6175
1498.05	-0.5703	-0.5894
1499.02	-0.5625	-0.5609
1500	-0.5539	-0.5334
1500.98	-0.5446	-0.5086
1501.95	-0.5344	-0.4878
1502.93	-0.5234	-0.4721
1503.91	-0.5117	-0.4623
1504.88	-0.4996	-0.4587
1505.86	-0.4872	-0.4614
1506.84	-0.4747	-0.47
1507.81	-0.4624	-0.4839
1508.79	-0.4507	-0.5019
1509.77	-0.4397	-0.5228
1510.74	-0.4298	-0.5451
1511.72	-0.4213	-0.5673
1512.7	-0.4142	-0.5877
1513.67	-0.4087	-0.6049
1514.65	-0.4049	-0.6175
1515.63	-0.4028	-0.6245
1516.6	-0.4022	-0.625
1517.58	-0.4029	-0.6185
1518.55	-0.4047	-0.605
1519.53	-0.4072	-0.5848
1520.51	-0.4101	-0.5584
1521.48	-0.4129	-0.5269
1522.46	-0.4152	-0.4913
1523.44	-0.4165	-0.453
1524.41	-0.4165	-0.4136
1525.39	-0.4148	-0.3746
1526.37	-0.4112	-0.3373
1527.34	-0.4055	-0.3031
1528.32	-0.3975	-0.2731
1529.3	-0.3874	-0.2482
1530.27	-0.3753	-0.2288
1531.25	-0.3615	-0.2151
1532.23	-0.3463	-0.2071
1533.2	-0.3301	-0.2043
1534.18	-0.3134	-0.2059
1535.16	-0.2969	-0.2111
1536.13	-0.2811	-0.2186
1537.11	-0.2665	-0.2273
1538.09	-0.2537	-0.236
1539.06	-0.2431	-0.2434
1540.04	-0.235	-0.2485
1541.02	-0.2298	-0.2503
1541.99	-0.2276	-0.2482
1542.97	-0.2284	-0.2418
1543.95	-0.232	-0.2309
1544.92	-0.2382	-0.2158
1545.9	-0.2465	-0.1968
1546.88	-0.2565	-0.1746
1547.85	-0.2675	-0.15
1548.83	-0.2789	-0.1239
1549.8	-0.29	-0.0974
1550.78	-0.3001	-0.0715
1551.76	-0.3085	-0.047
1552.73	-0.3146	-0.025
1553.71	-0.3179	-0.0059
1554.69	-0.3179	0.0098
1555.66	-0.3143	0.0219
1556.64	-0.3071	0.0304
1557.62	-0.2961	0.0358
1558.59	-0.2815	0.0384
1559.57	-0.2636	0.039
1560.55	-0.2429	0.0384
1561.52	-0.2197	0.0376
1562.5	-0.1948	0.0375
1563.48	-0.1688	0.0389
1564.45	-0.1425	0.0427
1565.43	-0.1164	0.0496
1566.41	-0.0914	0.0599
1567.38	-0.0681	0.074
1568.36	-0.047	0.0917
1569.34	-0.0285	0.1128
1570.31	-0.0131	0.137
1571.29	-0.0009	0.1633
1572.27	0.008	0.1911
1573.24	0.0136	0.2194
1574.22	0.016	0.2472
1575.2	0.0156	0.2734
1576.17	0.0128	0.2971
1577.15	0.0079	0.3175
1578.13	0.0015	0.3339
1579.1	-0.0057	0.3458
1580.08	-0.0134	0.3531
1581.05	-0.0209	0.3557
1582.03	-0.0276	0.3539
1583.01	-0.0331	0.3482
1583.98	-0.037	0.3392
1584.96	-0.0388	0.3277
1585.94	-0.0385	0.3146
1586.91	-0.0356	0.301
1587.89	-0.0302	0.2878
1588.87	-0.0222	0.2759
1589.84	-0.0118	0.2661
1590.82	0.0011	0.2591
1591.8	0.0161	0.2554
1592.77	0.033	0.2552
1593.75	0.0516	0.2586
1594.73	0.0715	0.2655
1595.7	0.0924	0.2756
1596.68	0.1139	0.2884
1597.66	0.1357	0.3033
1598.63	0.1575	0.3196
1599.61	0.1789	0.3367
1600.59	0.1995	0.3538
1601.56	0.2192	0.3704
1602.54	0.2376	0.386
1603.52	0.2545	0.4002
1604.49	0.2698	0.4127
1605.47	0.2832	0.4235
1606.45	0.2945	0.4328
1607.42	0.3038	0.4408
1608.4	0.3109	0.4478
1609.38	0.3158	0.4544
1610.35	0.3185	0.4611
1611.33	0.3191	0.4684
1612.3	0.3178	0.4768
1613.28	0.3146	0.4868
1614.26	0.3099	0.4987
1615.23	0.3038	0.5126
1616.21	0.2966	0.5286
1617.19	0.2886	0.5465
1618.16	0.2802	0.566
1619.14	0.2718	0.5865
1620.12	0.2637	0.6075
1621.09	0.2562	0.6283
1622.07	0.2497	0.6479
1623.05	0.2445	0.6658
1624.02	0.2407	0.681
1625	0.2387	0.693
1625.98	0.2384	0.7012
1626.95	0.24	0.7051
1627.93	0.2433	0.7047
1628.91	0.2483	0.6999
1629.88	0.2547	0.6909
1630.86	0.2623	0.678
1631.84	0.2708	0.662
1632.81	0.2796	0.6434
1633.79	0.2885	0.6232
1634.77	0.297	0.6021
1635.74	0.3047	0.581
1636.72	0.3111	0.5609
1637.7	0.316	0.5423
1638.67	0.319	0.5261
1639.65	0.3199	0.5125
1640.63	0.3187	0.5019
1641.6	0.3154	0.4943
1642.58	0.31	0.4897
1643.55	0.3027	0.4878
1644.53	0.2938	0.4882
1645.51	0.2837	0.4902
1646.48	0.2729	0.4934
1647.46	0.2618	0.4971
1648.44	0.251	0.5007
1649.41	0.2409	0.5038
1650.39	0.232	0.5061
1651.37	0.2249	0.5072
1652.34	0.2198	0.5072
1653.32	0.217	0.5063
1654.3	0.2167	0.5047
1655.27	0.2189	0.5032
1656.25	0.2236	0.5022
1657.23	0.2305	0.5026
1658.2	0.2393	0.5052
1659.18	0.2496	0.5107
1660.16	0.261	0.52
1661.13	0.2728	0.5335
1662.11	0.2844	0.5517
1663.09	0.2953	0.5747
1664.06	0.3049	0.6024
1665.04	0.3126	0.6344
1666.02	0.318	0.67
1666.99	0.3207	0.7083
1667.97	0.3205	0.748
1668.95	0.3172	0.7876
1669.92	0.311	0.8257
1670.9	0.3019	0.8605
1671.88	0.2902	0.8906
1672.85	0.2763	0.9142
1673.83	0.2608	0.9301
1674.8	0.2441	0.9371
1675.78	0.227	0.9345
1676.76	0.2101	0.9219
1677.73	0.194	0.8992
1678.71	0.1793	0.8667
1679.69	0.1666	0.8254
1680.66	0.1563	0.7764
1681.64	0.1488	0.7211
1682.62	0.1443	0.6613
1683.59	0.1429	0.5991
1684.57	0.1445	0.5364
1685.55	0.149	0.4754
1686.52	0.1561	0.4179
1687.5	0.1655	0.3658
1688.48	0.1766	0.3205
1689.45	0.1888	0.2832
1690.43	0.2018	0.2546
1691.41	0.2147	0.2349
1692.38	0.2271	0.2241
1693.36	0.2385	0.2215
1694.34	0.2482	0.2261
1695.31	0.2561	0.2365
1696.29	0.2617	0.251
1697.27	0.2649	0.2677
1698.24	0.2655	0.2847
1699.22	0.2637	0.2999
1700.2	0.2594	0.3114
1701.17	0.2529	0.3173
1702.15	0.2444	0.3163
1703.13	0.2343	0.3071
1704.1	0.223	0.289
1705.08	0.2108	0.2615
1706.05	0.1982	0.2248
1707.03	0.1855	0.1792
1708.01	0.173	0.1258
1708.98	0.161	0.0656
1709.96	0.1498	0.0003
1710.94	0.1395	-0.0686
1711.91	0.1303	-0.1392
1712.89	0.1222	-0.2096
1713.87	0.1152	-0.2781
1714.84	0.1092	-0.3428
1715.82	0.1043	-0.4024
1716.8	0.1002	-0.4556
1717.77	0.0968	-0.5014
1718.75	0.094	-0.5393
1719.73	0.0917	-0.5688
1720.7	0.0899	-0.5901
1721.68	0.0883	-0.6034
1722.66	0.087	-0.6094
1723.63	0.086	-0.6086
1724.61	0.0852	-0.6022
1725.59	0.0848	-0.5911
1726.56	0.0848	-0.5762
1727.54	0.0852	-0.5587
1728.52	0.0863	-0.5395
1729.49	0.088	-0.5194
1730.47	0.0904	-0.499
1731.45	0.0935	-0.4789
1732.42	0.0975	-0.4595
1733.4	0.1022	-0.4409
1734.38	0.1075	-0.4232
1735.35	0.1134	-0.4064
1736.33	0.1197	-0.3903
1737.3	0.1262	-0.3747
1738.28	0.1327	-0.3596
1739.26	0.1388	-0.3447
1740.23	0.1444	-0.3299
1741.21	0.1492	-0.3154
1742.19	0.153	-0.3013
1743.16	0.1554	-0.2878
1744.14	0.1563	-0.2752
1745.12	0.1556	-0.2641
1746.09	0.1531	-0.2549
1747.07	0.1488	-0.2483
1748.05	0.1426	-0.2448
1749.02	0.1348	-0.2449
1750	0.1253	-0.2492
1750.98	0.1143	-0.2579
1751.95	0.1021	-0.2714
1752.93	0.0889	-0.2896
1753.91	0.0749	-0.3124
1754.88	0.0605	-0.3395
1755.86	0.046	-0.3704
1756.84	0.0315	-0.4043
1757.81	0.0173	-0.4406
1758.79	0.0037	-0.4781
1759.77	-0.0091	-0.516
1760.74	-0.0211	-0.5532
1761.72	-0.0322	-0.5886
1762.7	-0.0422	-0.6214
1763.67	-0.0512	-0.6506
1764.65	-0.0592	-0.6756
1765.63	-0.0663	-0.696
1766.6	-0.0726	-0.7112
1767.58	-0.0781	-0.7214
1768.55	-0.083	-0.7264
1769.53	-0.0874	-0.7267
1770.51	-0.0914	-0.7226
1771.48	-0.0952	-0.7148
1772.46	-0.0988	-0.7038
1773.44	-0.1024	-0.6904
1774.41	-0.1059	-0.6753
1775.39	-0.1095	-0.6593
1776.37	-0.1131	-0.643
1777.34	-0.1169	-0.6269
1778.32	-0.1208	-0.6114
1779.3	-0.1248	-0.5969
1780.27	-0.129	-0.5834
1781.25	-0.1333	-0.5711
1782.23	-0.1378	-0.5597
1783.2	-0.1425	-0.549
1784.18	-0.1474	-0.5388
1785.16	-0.1526	-0.5287
1786.13	-0.1582	-0.5183
1787.11	-0.1642	-0.5073
1788.09	-0.1708	-0.4956
1789.06	-0.178	-0.4828
1790.04	-0.1859	-0.469
1791.02	-0.1946	-0.4541
1791.99	-0.2041	-0.4384
1792.97	-0.2146	-0.4222
1793.95	-0.2261	-0.4059
1794.92	-0.2385	-0.3899
1795.9	-0.252	-0.3748
1796.88	-0.2665	-0.3613
1797.85	-0.2819	-0.3498
1798.83	-0.2981	-0.3409
1799.8	-0.3151	-0.3351
1800.78	-0.3327	-0.3327
1801.76	-0.3509	-0.3339
1802.73	-0.3695	-0.3387
1803.71	-0.3883	-0.3471
1804.69	-0.4072	-0.3587
1805.66	-0.4262	-0.3733
1806.64	-0.445	-0.3902
1807.62	-0.4636	-0.4087
1808.59	-0.4818	-0.4283
1809.57	-0.4997	-0.4481
1810.55	-0.5172	-0.4674
1811.52	-0.5342	-0.4854
1812.5	-0.5507	-0.5017
1813.48	-0.5667	-0.5155
1814.45	-0.5823	-0.5266
1815.43	-0.5973	-0.5346
1816.41	-0.6118	-0.5396
1817.38	-0.6259	-0.5415
1818.36	-0.6394	-0.5406
1819.34	-0.6525	-0.5371
1820.31	-0.665	-0.5316
1821.29	-0.6769	-0.5246
1822.27	-0.6883	-0.5166
1823.24	-0.699	-0.5083
1824.22	-0.709	-0.5002
1825.2	-0.7182	-0.4928
1826.17	-0.7267	-0.4866
1827.15	-0.7343	-0.482
1828.13	-0.741	-0.4792
1829.1	-0.7468	-0.4784
1830.08	-0.7518	-0.4796
1831.05	-0.7559	-0.4829
1832.03	-0.7592	-0.488
1833.01	-0.7618	-0.4949
1833.98	-0.7637	-0.5033
1834.96	-0.7651	-0.5129
1835.94	-0.7661	-0.5235
1836.91	-0.7668	-0.5349
1837.89	-0.7673	-0.547
1838.87	-0.7678	-0.5596
1839.84	-0.7684	-0.5725
1840.82	-0.7693	-0.5859
1841.8	-0.7705	-0.5997
1842.77	-0.7722	-0.614
1843.75	-0.7743	-0.6289
1844.73	-0.7769	-0.6445
1845.7	-0.7801	-0.6608
1846.68	-0.7837	-0.6779
1847.66	-0.7877	-0.6958
1848.63	-0.7922	-0.7142
1849.61	-0.7968	-0.7332
1850.59	-0.8017	-0.7524
1851.56	-0.8065	-0.7714
1852.54	-0.8113	-0.79
1853.52	-0.8159	-0.8075
1854.49	-0.8201	-0.8236
1855.47	-0.8239	-0.8376
1856.45	-0.8271	-0.8493
1857.42	-0.8298	-0.8581
1858.4	-0.8317	-0.8638
1859.38	-0.833	-0.866
1860.35	-0.8335	-0.8648
1861.33	-0.8333	-0.8603
1862.3	-0.8324	-0.8525
1863.28	-0.8307	-0.8419
1864.26	-0.8285	-0.829
1865.23	-0.8256	-0.8145
1866.21	-0.8221	-0.7989
1867.19	-0.8181	-0.783
1868.16	-0.8137	-0.7677
1869.14	-0.8089	-0.7537
1870.12	-0.8037	-0.7416
1871.09	-0.7982	-0.7321
1872.07	-0.7925	-0.7255
1873.05	-0.7866	-0.7222
1874.02	-0.7805	-0.7222
1875	-0.7744	-0.7256
1875.98	-0.7683	-0.7321
1876.95	-0.7623	-0.7413
1877.93	-0.7564	-0.7526
1878.91	-0.7508	-0.7655
1879.88	-0.7455	-0.7793
1880.86	-0.7406	-0.7932
1881.84	-0.7362	-0.8066
1882.81	-0.7324	-0.8189
1883.79	-0.7293	-0.8296
1884.77	-0.7269	-0.8384
1885.74	-0.7254	-0.845
1886.72	-0.7247	-0.8495
1887.7	-0.7248	-0.852
1888.67	-0.7257	-0.8528
1889.65	-0.7273	-0.8524
1890.63	-0.7296	-0.8512
1891.6	-0.7324	-0.85
1892.58	-0.7355	-0.8492
1893.55	-0.7389	-0.8495
1894.53	-0.7422	-0.8515
1895.51	-0.7453	-0.8554
1896.48	-0.7479	-0.8615
1897.46	-0.7498	-0.8698
1898.44	-0.7508	-0.8802
1899.41	-0.7508	-0.8924
1900.39	-0.7495	-0.9058
1901.37	-0.7468	-0.9197
1902.34	-0.7427	-0.9334
1903.32	-0.7371	-0.946
1904.3	-0.73	-0.9567
1905.27	-0.7215	-0.9648
1906.25	-0.7116	-0.9694
1907.23	-0.7006	-0.9703
1908.2	-0.6885	-0.967
1909.18	-0.6756	-0.9595
1910.16	-0.6622	-0.9482
1911.13	-0.6484	-0.9335
1912.11	-0.6345	-0.9161
1913.09	-0.6207	-0.8971
1914.06	-0.6071	-0.8777
1915.04	-0.5941	-0.8592
1916.02	-0.5816	-0.8427
1916.99	-0.5699	-0.8298
1917.97	-0.559	-0.8214
1918.95	-0.5489	-0.8187
1919.92	-0.5396	-0.8221
1920.9	-0.531	-0.8322
1921.88	-0.5233	-0.8489
1922.85	-0.5161	-0.8717
1923.83	-0.5096	-0.8999
1924.8	-0.5037	-0.9323
1925.78	-0.4981	-0.9674
1926.76	-0.493	-1.0036
1927.73	-0.4883	-1.0388
1928.71	-0.484	-1.0712
1929.69	-0.4802	-1.0988
1930.66	-0.4768	-1.12
1931.64	-0.4739	-1.1333
1932.62	-0.4717	-1.1375
1933.59	-0.4702	-1.1319
1934.57	-0.4695	-1.1165
1935.55	-0.4697	-1.0915
1936.52	-0.4709	-1.0577
1937.5	-0.4732	-1.0167
1938.48	-0.4764	-0.97
1939.45	-0.4806	-0.9199
1940.43	-0.4857	-0.8687
1941.41	-0.4915	-0.8188
1942.38	-0.4979	-0.7726
1943.36	-0.5046	-0.7325
1944.34	-0.5113	-0.7004
1945.31	-0.5177	-0.6777
1946.29	-0.5236	-0.6655
1947.27	-0.5286	-0.6642
1948.24	-0.5325	-0.6734
1949.22	-0.5349	-0.6924
1950.2	-0.5357	-0.7195
1951.17	-0.5346	-0.7528
[truncated: 24,625 more rows]
