# Supplementary material for: Effects of different tennis racket string tension on forehand stroke effect and racket dynamic impact
Source: PLoS One. 2025 Jan 15;20(1):e0317442. doi: 10.1371/journal.pone.0317442 (PMC11734973; doi:10.1371/journal.pone.0317442)
Supplement: S1 File — (ZIP) [file pone.0317442.s001.zip › S1/acceleration strain vibration/48bl/10.xlsx]

## Sheet: 10
Time（ms）	acceleration（g=9.8m/s2）	strain（mµ）
0	-0.0365	0.3096
0.98	-0.0478	0.1556
1.95	-0.0577	0
2.93	-0.0664	-0.1511
3.91	-0.0738	-0.2916
4.88	-0.0801	-0.416
5.86	-0.0855	-0.5196
6.84	-0.0901	-0.5988
7.81	-0.0943	-0.6509
8.79	-0.0983	-0.6748
9.77	-0.1024	-0.6705
10.74	-0.1068	-0.6393
11.72	-0.1118	-0.5838
12.7	-0.1177	-0.5077
13.67	-0.1245	-0.4155
14.65	-0.1324	-0.3124
15.63	-0.1415	-0.2039
16.6	-0.1519	-0.0957
17.58	-0.1633	0.0068
18.55	-0.1758	0.0985
19.53	-0.1891	0.1752
20.51	-0.203	0.2334
21.48	-0.2173	0.2709
22.46	-0.2316	0.2863
23.44	-0.2457	0.2796
24.41	-0.2592	0.252
25.39	-0.272	0.2056
26.37	-0.2836	0.1436
27.34	-0.2939	0.0698
28.32	-0.3027	-0.0114
29.3	-0.31	-0.0954
30.27	-0.3156	-0.1774
31.25	-0.3196	-0.253
32.23	-0.3221	-0.3182
33.2	-0.3233	-0.3697
34.18	-0.3233	-0.4049
35.16	-0.3225	-0.4223
36.13	-0.3212	-0.4212
37.11	-0.3197	-0.402
38.09	-0.3183	-0.3662
39.06	-0.3175	-0.316
40.04	-0.3174	-0.2544
41.02	-0.3184	-0.1848
41.99	-0.3207	-0.1112
42.97	-0.3245	-0.0375
43.95	-0.3299	0.0325
44.92	-0.3369	0.095
45.9	-0.3454	0.1471
46.88	-0.3554	0.1863
47.85	-0.3665	0.211
48.83	-0.3787	0.2203
49.8	-0.3915	0.2142
50.78	-0.4047	0.1937
51.76	-0.4177	0.1603
52.73	-0.4304	0.1165
53.71	-0.4423	0.0649
54.69	-0.4531	0.0089
55.66	-0.4625	-0.0483
56.64	-0.4702	-0.1034
57.62	-0.4762	-0.1533
58.59	-0.4804	-0.1954
59.57	-0.4826	-0.2273
60.55	-0.4831	-0.2477
61.52	-0.4819	-0.2557
62.5	-0.4792	-0.2512
63.48	-0.4755	-0.2347
64.45	-0.4709	-0.2077
65.43	-0.4659	-0.172
66.41	-0.4609	-0.1298
67.38	-0.4561	-0.0839
68.36	-0.4521	-0.037
69.34	-0.4491	0.0081
70.31	-0.4474	0.0489
71.29	-0.4473	0.0831
72.27	-0.4489	0.1089
73.24	-0.4523	0.1249
74.22	-0.4574	0.1305
75.2	-0.4643	0.1258
76.17	-0.4727	0.1111
77.15	-0.4825	0.0878
78.13	-0.4933	0.0573
79.1	-0.5048	0.0218
80.08	-0.5166	-0.0165
81.05	-0.5284	-0.0552
82.03	-0.5398	-0.0919
83.01	-0.5505	-0.1245
83.98	-0.56	-0.151
84.96	-0.5682	-0.17
85.94	-0.5747	-0.1805
86.91	-0.5795	-0.182
87.89	-0.5825	-0.1746
88.87	-0.5837	-0.159
89.84	-0.583	-0.1362
90.82	-0.5807	-0.1078
91.8	-0.577	-0.0757
92.77	-0.5722	-0.042
93.75	-0.5665	-0.0089
94.73	-0.5602	0.0216
95.7	-0.5538	0.0475
96.68	-0.5475	0.0672
97.66	-0.5418	0.0794
98.63	-0.5368	0.0833
99.61	-0.533	0.0786
100.59	-0.5304	0.0655
101.56	-0.5293	0.0447
102.54	-0.5297	0.0173
103.52	-0.5317	-0.015
104.49	-0.5352	-0.0506
105.47	-0.5401	-0.0874
106.45	-0.5463	-0.1234
107.42	-0.5536	-0.1565
108.4	-0.5617	-0.185
109.38	-0.5703	-0.2074
110.35	-0.5792	-0.2223
111.33	-0.5881	-0.2292
112.3	-0.5967	-0.2276
113.28	-0.6046	-0.2179
114.26	-0.6118	-0.2005
115.23	-0.6179	-0.1765
116.21	-0.6229	-0.1474
117.19	-0.6266	-0.1147
118.16	-0.6289	-0.0803
119.14	-0.6299	-0.046
120.12	-0.6295	-0.0136
121.09	-0.6278	0.0152
122.07	-0.625	0.039
123.05	-0.6211	0.0568
124.02	-0.6163	0.0678
125	-0.6108	0.0718
125.98	-0.6046	0.0689
126.95	-0.5979	0.0596
127.93	-0.5909	0.0447
128.91	-0.5837	0.0254
129.88	-0.5763	0.0032
130.86	-0.5688	-0.0205
131.84	-0.5612	-0.0442
132.81	-0.5536	-0.0664
133.79	-0.5458	-0.0857
134.77	-0.5379	-0.101
135.74	-0.5299	-0.1115
136.72	-0.5215	-0.1167
137.7	-0.5129	-0.1165
138.67	-0.5039	-0.1111
139.65	-0.4944	-0.1011
140.63	-0.4844	-0.0872
141.6	-0.474	-0.0705
142.58	-0.4631	-0.0523
143.55	-0.4518	-0.0338
144.53	-0.4401	-0.0164
145.51	-0.4281	-0.0012
146.48	-0.4159	0.0107
147.46	-0.4038	0.0185
148.44	-0.3917	0.0217
149.41	-0.3798	0.02
150.39	-0.3683	0.0136
151.37	-0.3574	0.0028
152.34	-0.3471	-0.0117
153.32	-0.3375	-0.0289
154.3	-0.3286	-0.0478
155.27	-0.3206	-0.0672
156.25	-0.3134	-0.0859
157.23	-0.3069	-0.1026
158.2	-0.301	-0.1164
159.18	-0.2956	-0.1263
160.16	-0.2906	-0.1319
161.13	-0.2857	-0.1326
162.11	-0.2808	-0.1286
163.09	-0.2756	-0.1201
164.06	-0.2699	-0.1077
165.04	-0.2637	-0.0922
166.02	-0.2565	-0.0746
166.99	-0.2485	-0.0561
167.97	-0.2394	-0.038
168.95	-0.2292	-0.0214
169.92	-0.2178	-0.0076
170.9	-0.2055	0.0024
171.88	-0.1922	0.008
172.85	-0.1781	0.0084
173.83	-0.1635	0.0036
174.8	-0.1486	-0.0065
175.78	-0.1336	-0.0214
176.76	-0.1189	-0.0406
177.73	-0.1047	-0.0631
178.71	-0.0913	-0.0878
179.69	-0.079	-0.1136
180.66	-0.0681	-0.1392
181.64	-0.0588	-0.1632
182.62	-0.0511	-0.1847
183.59	-0.0451	-0.2024
184.57	-0.0409	-0.2157
185.55	-0.0385	-0.224
186.52	-0.0377	-0.227
187.5	-0.0383	-0.2246
188.48	-0.0401	-0.2173
189.45	-0.0428	-0.2055
190.43	-0.0461	-0.19
191.41	-0.0498	-0.1718
192.38	-0.0533	-0.1519
193.36	-0.0565	-0.1314
194.34	-0.059	-0.1114
195.31	-0.0605	-0.0929
196.29	-0.0608	-0.0767
197.27	-0.0597	-0.0636
198.24	-0.057	-0.054
199.22	-0.0529	-0.0481
200.2	-0.0472	-0.0458
201.17	-0.04	-0.0469
202.15	-0.0314	-0.0509
203.13	-0.0218	-0.0571
204.1	-0.0112	-0.0648
205.08	0.0001	-0.073
206.05	0.0118	-0.081
207.03	0.0236	-0.0878
208.01	0.0354	-0.0929
208.98	0.0467	-0.0955
209.96	0.0576	-0.0954
210.94	0.0677	-0.0924
211.91	0.0771	-0.0864
212.89	0.0856	-0.0778
213.87	0.0933	-0.067
214.84	0.1001	-0.0546
215.82	0.1063	-0.0414
216.8	0.1119	-0.0281
217.77	0.117	-0.0156
218.75	0.1219	-0.0047
219.73	0.1266	0.004
220.7	0.1314	0.0098
221.68	0.1363	0.0125
222.66	0.1414	0.0118
223.63	0.1468	0.0077
224.61	0.1525	0.0006
225.59	0.1583	-0.0092
226.56	0.1643	-0.021
227.54	0.1703	-0.034
228.52	0.1759	-0.0475
229.49	0.1812	-0.0604
230.47	0.1857	-0.0721
231.45	0.1893	-0.0818
232.42	0.1917	-0.0887
233.4	0.1928	-0.0925
234.38	0.1924	-0.0928
235.35	0.1903	-0.0897
236.33	0.1867	-0.0834
237.3	0.1815	-0.0742
238.28	0.1748	-0.0627
239.26	0.1668	-0.0496
240.23	0.1579	-0.036
241.21	0.1483	-0.0225
242.19	0.1384	-0.0102
243.16	0.1287	0.0002
244.14	0.1197	0.0078
245.12	0.1116	0.0122
246.09	0.1051	0.013
247.07	0.1004	0.01
248.05	0.0978	0.0034
249.02	0.0977	-0.0064
250	0.1001	-0.019
250.98	0.105	-0.0336
251.95	0.1125	-0.0492
252.93	0.1222	-0.0649
253.91	0.1341	-0.0798
254.88	0.1476	-0.0928
255.86	0.1623	-0.1032
256.84	0.1777	-0.1101
257.81	0.1933	-0.1132
258.79	0.2085	-0.1122
259.77	0.2228	-0.1071
260.74	0.2356	-0.0981
261.72	0.2466	-0.0858
262.7	0.2552	-0.0709
263.67	0.2614	-0.0544
264.65	0.2649	-0.0374
265.63	0.2656	-0.0211
266.6	0.2638	-0.0065
267.58	0.2596	0.0053
268.55	0.2533	0.0132
269.53	0.2453	0.0165
270.51	0.2362	0.0148
271.48	0.2265	0.0077
272.46	0.2168	-0.0047
273.44	0.2077	-0.0219
274.41	0.1997	-0.0434
275.39	0.1933	-0.0682
276.37	0.1889	-0.0953
277.34	0.1869	-0.1233
278.32	0.1875	-0.1509
279.3	0.1908	-0.1767
280.27	0.1967	-0.1994
281.25	0.2051	-0.218
282.23	0.2157	-0.2314
283.2	0.2281	-0.239
284.18	0.2419	-0.2403
285.16	0.2566	-0.2354
286.13	0.2715	-0.2245
287.11	0.2863	-0.2082
288.09	0.3002	-0.1873
289.06	0.3128	-0.163
290.04	0.3237	-0.1365
291.02	0.3326	-0.1092
291.99	0.3392	-0.0824
292.97	0.3433	-0.0575
293.95	0.3451	-0.0358
294.92	0.3446	-0.0182
295.9	0.342	-0.0055
296.88	0.3378	0.0019
297.85	0.3322	0.0037
298.83	0.3259	0.0003
299.8	0.3192	-0.008
300.78	0.3128	-0.0204
301.76	0.307	-0.0357
302.73	0.3025	-0.0529
303.71	0.2994	-0.0707
304.69	0.2983	-0.0877
305.66	0.2992	-0.1027
306.64	0.3023	-0.1144
307.62	0.3075	-0.122
308.59	0.3146	-0.1248
309.57	0.3234	-0.1223
310.55	0.3336	-0.1144
311.52	0.3447	-0.1013
312.5	0.3563	-0.0837
313.48	0.3677	-0.0622
314.45	0.3784	-0.038
315.43	0.388	-0.0122
316.41	0.3959	0.0138
317.38	0.4016	0.0387
318.36	0.4049	0.0611
319.34	0.4055	0.0798
320.31	0.4032	0.0938
321.29	0.398	0.1025
322.27	0.39	0.1051
323.24	0.3794	0.1017
324.22	0.3664	0.0924
325.2	0.3515	0.0775
326.17	0.335	0.0579
327.15	0.3176	0.0346
328.13	0.2996	0.0086
329.1	0.2816	-0.0188
330.08	0.2641	-0.0461
331.05	0.2477	-0.0721
332.03	0.2326	-0.0956
333.01	0.2193	-0.1156
333.98	0.2079	-0.1312
334.96	0.1988	-0.1419
335.94	0.1918	-0.1472
336.91	0.1871	-0.1474
337.89	0.1845	-0.1425
338.87	0.1838	-0.1333
339.84	0.1848	-0.1204
340.82	0.1873	-0.1048
341.8	0.1907	-0.0875
342.77	0.195	-0.0697
343.75	0.1996	-0.0525
344.73	0.2042	-0.0368
345.7	0.2086	-0.0236
346.68	0.2125	-0.0135
347.66	0.2156	-0.0071
348.63	0.2178	-0.0045
349.61	0.219	-0.0058
350.59	0.2192	-0.0107
351.56	0.2183	-0.0188
352.54	0.2163	-0.0293
353.52	0.2135	-0.0416
354.49	0.21	-0.0547
355.47	0.2058	-0.0677
356.45	0.2012	-0.0798
357.42	0.1964	-0.0901
358.4	0.1916	-0.098
359.38	0.1869	-0.1031
360.35	0.1824	-0.1049
361.33	0.1785	-0.1035
362.3	0.175	-0.099
363.28	0.1722	-0.0916
364.26	0.17	-0.0819
365.23	0.1686	-0.0705
366.21	0.1678	-0.0582
367.19	0.1678	-0.0458
368.16	0.1683	-0.034
369.14	0.1694	-0.0236
370.12	0.1709	-0.0152
371.09	0.1729	-0.0092
372.07	0.1751	-0.0061
373.05	0.1774	-0.0059
374.02	0.1798	-0.0086
375	0.1821	-0.014
375.98	0.1843	-0.0215
376.95	0.1861	-0.0307
377.93	0.1875	-0.0409
378.91	0.1884	-0.0513
379.88	0.1887	-0.0613
380.86	0.1882	-0.07
381.84	0.1868	-0.0769
382.81	0.1845	-0.0815
383.79	0.1812	-0.0835
384.77	0.1769	-0.0826
385.74	0.1714	-0.079
386.72	0.1648	-0.0727
387.7	0.1571	-0.0642
388.67	0.1483	-0.0541
389.65	0.1386	-0.0428
390.63	0.1279	-0.0313
391.6	0.1165	-0.0202
392.58	0.1044	-0.0101
393.55	0.092	-0.0019
394.53	0.0794	0.004
395.51	0.0669	0.0071
396.48	0.0547	0.0074
397.46	0.0431	0.0046
398.44	0.0324	-0.0009
399.41	0.0228	-0.009
400.39	0.0146	-0.019
401.37	0.0079	-0.0303
402.34	0.0029	-0.0421
403.32	-0.0003	-0.0537
404.3	-0.0016	-0.0643
405.27	-0.001	-0.0731
406.25	0.0014	-0.0793
407.23	0.0056	-0.0826
408.2	0.0113	-0.0825
409.18	0.0184	-0.0789
410.16	0.0266	-0.0716
411.13	0.0356	-0.0611
412.11	0.0451	-0.0477
413.09	0.0548	-0.0319
414.06	0.0644	-0.0145
415.04	0.0734	0.0037
416.02	0.0817	0.0219
416.99	0.0889	0.0393
417.97	0.0948	0.0549
418.95	0.0992	0.0682
419.92	0.1019	0.0786
420.9	0.1029	0.0856
421.88	0.1021	0.0891
422.85	0.0994	0.0891
423.83	0.0949	0.0857
424.8	0.0888	0.0793
425.78	0.0812	0.0703
426.76	0.0722	0.0595
427.73	0.062	0.0475
428.71	0.0508	0.0351
429.69	0.0389	0.023
430.66	0.0266	0.0118
431.64	0.014	0.0021
432.62	0.0013	-0.0055
433.59	-0.0111	-0.0109
434.57	-0.0231	-0.0139
435.55	-0.0344	-0.0145
436.52	-0.045	-0.013
437.5	-0.0545	-0.0098
438.48	-0.063	-0.0052
439.45	-0.0702	0.0001
440.43	-0.0761	0.0055
441.41	-0.0806	0.0105
442.38	-0.0838	0.0144
443.36	-0.0854	0.0169
444.34	-0.0857	0.0175
445.31	-0.0846	0.0161
446.29	-0.0823	0.0126
447.27	-0.0788	0.007
448.24	-0.0744	-0.0003
449.22	-0.0692	-0.009
450.2	-0.0634	-0.0185
451.17	-0.0573	-0.0283
452.15	-0.0511	-0.0377
453.13	-0.0452	-0.0462
454.1	-0.0399	-0.0531
455.08	-0.0354	-0.0581
456.05	-0.0319	-0.0606
457.03	-0.0299	-0.0605
458.01	-0.0294	-0.0579
458.98	-0.0306	-0.0527
459.96	-0.0337	-0.0454
460.94	-0.0386	-0.0363
461.91	-0.0454	-0.0261
462.89	-0.0539	-0.0154
463.87	-0.0639	-0.005
464.84	-0.0751	0.0044
465.82	-0.0873	0.0122
466.8	-0.1	0.0178
467.77	-0.1127	0.0206
468.75	-0.125	0.0205
469.73	-0.1364	0.0173
470.7	-0.1464	0.0112
471.68	-0.1546	0.0024
472.66	-0.1606	-0.0085
473.63	-0.1641	-0.021
474.61	-0.1648	-0.0342
475.59	-0.1627	-0.0473
476.56	-0.1578	-0.0594
477.54	-0.1502	-0.0698
478.52	-0.1403	-0.0777
479.49	-0.1283	-0.0826
480.47	-0.1148	-0.0839
481.45	-0.1004	-0.0815
482.42	-0.0857	-0.0755
483.4	-0.0716	-0.0661
484.38	-0.0586	-0.0539
485.35	-0.0475	-0.0396
486.33	-0.039	-0.0241
487.3	-0.0337	-0.0085
488.28	-0.032	0.0062
489.26	-0.0343	0.0188
490.23	-0.0408	0.0284
491.21	-0.0514	0.034
492.19	-0.0661	0.0349
493.16	-0.0846	0.0308
494.14	-0.1064	0.0213
495.12	-0.1309	0.0065
496.09	-0.1574	-0.013
497.07	-0.185	-0.0365
498.05	-0.2128	-0.0632
499.02	-0.2401	-0.0919
500	-0.2659	-0.1211
500.98	-0.2894	-0.1494
501.95	-0.31	-0.1755
502.93	-0.327	-0.1979
503.91	-0.3399	-0.2155
504.88	-0.3486	-0.2273
505.86	-0.353	-0.2324
506.84	-0.3532	-0.2306
507.81	-0.3494	-0.2218
508.79	-0.3422	-0.2063
509.77	-0.3322	-0.1849
510.74	-0.32	-0.1584
511.72	-0.3065	-0.1283
512.7	-0.2927	-0.0959
513.67	-0.2792	-0.0629
514.65	-0.267	-0.0311
515.63	-0.2568	-0.0019
516.6	-0.2493	0.023
517.58	-0.2449	0.0423
518.55	-0.2441	0.0551
519.53	-0.2469	0.0606
520.51	-0.2534	0.0586
521.48	-0.2633	0.049
522.46	-0.2764	0.0325
523.44	-0.292	0.0097
524.41	-0.3096	-0.018
525.39	-0.3284	-0.0494
526.37	-0.3477	-0.0827
527.34	-0.3666	-0.1162
528.32	-0.3844	-0.1483
529.3	-0.4004	-0.1772
530.27	-0.4139	-0.2015
531.25	-0.4245	-0.22
532.23	-0.4319	-0.2317
533.2	-0.4359	-0.2361
534.18	-0.4364	-0.2328
535.16	-0.4338	-0.2223
536.13	-0.4282	-0.205
537.11	-0.4202	-0.1818
538.09	-0.4103	-0.1539
539.06	-0.3992	-0.1227
540.04	-0.3877	-0.0897
541.02	-0.3764	-0.0566
541.99	-0.366	-0.0249
542.97	-0.3573	0.0041
543.95	-0.3508	0.029
544.92	-0.3468	0.049
545.9	-0.3458	0.0633
546.88	-0.3479	0.0717
547.85	-0.3531	0.0743
548.83	-0.3612	0.0713
549.8	-0.3721	0.0636
550.78	-0.3852	0.0519
551.76	-0.4001	0.0375
552.73	-0.4163	0.0217
553.71	-0.433	0.0056
554.69	-0.4497	-0.0093
555.66	-0.4658	-0.022
556.64	-0.4808	-0.0314
557.62	-0.4941	-0.037
558.59	-0.5054	-0.0381
559.57	-0.5145	-0.0347
560.55	-0.5211	-0.027
561.52	-0.5254	-0.0154
562.5	-0.5273	-0.0006
563.48	-0.5271	0.0163
564.45	-0.5251	0.0342
565.43	-0.5217	0.052
566.41	-0.5173	0.0684
567.38	-0.5122	0.0823
568.36	-0.507	0.0927
569.34	-0.5019	0.0987
570.31	-0.4974	0.0999
571.29	-0.4937	0.096
572.27	-0.4909	0.087
573.24	-0.4891	0.0733
574.22	-0.4883	0.0556
575.2	-0.4884	0.0347
576.17	-0.4891	0.0119
577.15	-0.4904	-0.0116
578.13	-0.4917	-0.0345
579.1	-0.4929	-0.0554
580.08	-0.4935	-0.0732
581.05	-0.4934	-0.0868
582.03	-0.4922	-0.0953
583.01	-0.4897	-0.0982
583.98	-0.4859	-0.0952
584.96	-0.4808	-0.0863
585.94	-0.4745	-0.0721
586.91	-0.4671	-0.0533
587.89	-0.4589	-0.0307
588.87	-0.4503	-0.0056
589.84	-0.4417	0.0206
590.82	-0.4336	0.0465
591.8	-0.4264	0.0707
592.77	-0.4206	0.0918
593.75	-0.4166	0.1087
594.73	-0.4149	0.1205
595.7	-0.4156	0.1263
596.68	-0.4189	0.1259
597.66	-0.425	0.1192
598.63	-0.4338	0.1064
599.61	-0.4451	0.0882
600.59	-0.4585	0.0655
601.56	-0.4738	0.0394
602.54	-0.4904	0.011
603.52	-0.5077	-0.0182
604.49	-0.5251	-0.0468
605.47	-0.5421	-0.0736
606.45	-0.558	-0.0973
607.42	-0.5722	-0.1169
608.4	-0.5843	-0.1317
609.38	-0.5938	-0.1412
610.35	-0.6004	-0.1452
611.33	-0.6039	-0.1438
612.3	-0.6042	-0.1375
613.28	-0.6014	-0.1268
614.26	-0.5957	-0.1126
615.23	-0.5873	-0.096
616.21	-0.5766	-0.0781
617.19	-0.5642	-0.0599
618.16	-0.5504	-0.0427
619.14	-0.5358	-0.0273
620.12	-0.5211	-0.0146
621.09	-0.5066	-0.0053
622.07	-0.4928	0.0003
623.05	-0.4802	0.0021
624.02	-0.4691	0
625	-0.4597	-0.0055
625.98	-0.4521	-0.0139
626.95	-0.4464	-0.0245
627.93	-0.4426	-0.0365
628.91	-0.4403	-0.0491
629.88	-0.4396	-0.0614
630.86	-0.4399	-0.0727
631.84	-0.4412	-0.0822
632.81	-0.4429	-0.0894
633.79	-0.4447	-0.0941
634.77	-0.4464	-0.096
635.74	-0.4477	-0.0953
636.72	-0.4482	-0.0922
637.7	-0.4478	-0.0873
638.67	-0.4464	-0.081
639.65	-0.4439	-0.0741
640.63	-0.4403	-0.0675
641.6	-0.4357	-0.0617
642.58	-0.4301	-0.0575
643.55	-0.4237	-0.0555
644.53	-0.4166	-0.0561
645.51	-0.409	-0.0595
646.48	-0.401	-0.0657
647.46	-0.3929	-0.0746
648.44	-0.3846	-0.0857
649.41	-0.3764	-0.0986
650.39	-0.3683	-0.1123
651.37	-0.3602	-0.1261
652.34	-0.3522	-0.1392
653.32	-0.3441	-0.1505
654.3	-0.336	-0.1592
655.27	-0.3276	-0.1646
656.25	-0.3189	-0.1662
657.23	-0.3098	-0.1635
658.2	-0.3001	-0.1564
659.18	-0.2899	-0.1451
660.16	-0.2791	-0.1298
661.13	-0.2678	-0.1113
662.11	-0.2559	-0.0902
663.09	-0.2436	-0.0677
664.06	-0.2311	-0.0446
665.04	-0.2185	-0.0223
666.02	-0.2062	-0.0017
666.99	-0.1943	0.016
667.97	-0.183	0.03
668.95	-0.1727	0.0395
669.92	-0.1635	0.044
670.9	-0.1557	0.0434
671.88	-0.1492	0.0376
672.85	-0.1443	0.0271
673.83	-0.1409	0.0123
674.8	-0.139	-0.006
675.78	-0.1383	-0.0266
676.76	-0.1388	-0.0486
677.73	-0.1401	-0.0707
678.71	-0.1419	-0.0918
679.69	-0.144	-0.1108
680.66	-0.1458	-0.1267
681.64	-0.1472	-0.1386
682.62	-0.1477	-0.1462
683.59	-0.147	-0.149
684.57	-0.145	-0.147
685.55	-0.1413	-0.1406
686.52	-0.1361	-0.1302
687.5	-0.1291	-0.1165
688.48	-0.1205	-0.1005
689.45	-0.1104	-0.0832
690.43	-0.0991	-0.0657
691.41	-0.0869	-0.0491
692.38	-0.0741	-0.0345
693.36	-0.0612	-0.0227
694.34	-0.0484	-0.0145
695.31	-0.0363	-0.0103
696.29	-0.0253	-0.0105
697.27	-0.0156	-0.015
698.24	-0.0075	-0.0234
699.22	-0.0014	-0.0354
700.2	0.0028	-0.05
701.17	0.0049	-0.0665
702.15	0.0049	-0.0839
703.13	0.0032	-0.1009
704.1	-0.0003	-0.1167
705.08	-0.005	-0.1301
706.05	-0.0107	-0.1404
707.03	-0.017	-0.147
708.01	-0.0235	-0.1493
708.98	-0.0296	-0.1472
709.96	-0.035	-0.1407
710.94	-0.0393	-0.1303
711.91	-0.0422	-0.1164
712.89	-0.0434	-0.0999
713.87	-0.0426	-0.0816
714.84	-0.0398	-0.0627
715.82	-0.035	-0.044
716.8	-0.0282	-0.0268
717.77	-0.0195	-0.012
718.75	-0.0092	-0.0003
719.73	0.0024	0.0076
720.7	0.015	0.0112
721.68	0.0283	0.0104
722.66	0.0419	0.0053
723.63	0.0553	-0.0038
724.61	0.0682	-0.0163
725.59	0.0803	-0.0316
726.56	0.0914	-0.0486
727.54	0.101	-0.0665
728.52	0.1092	-0.0842
729.49	0.1158	-0.1008
730.47	0.1207	-0.1152
731.45	0.1239	-0.1268
732.42	0.1256	-0.135
733.4	0.1259	-0.1394
734.38	0.125	-0.1397
735.35	0.123	-0.1361
736.33	0.1201	-0.1289
737.3	0.1168	-0.1186
738.28	0.113	-0.1058
739.26	0.1092	-0.0912
740.23	0.1055	-0.0758
741.21	0.102	-0.0604
742.19	0.099	-0.0458
743.16	0.0965	-0.0328
744.14	0.0947	-0.0221
745.12	0.0936	-0.014
746.09	0.0931	-0.0088
747.07	0.0933	-0.0066
748.05	0.0943	-0.0073
749.02	0.0958	-0.0105
750	0.0979	-0.0158
750.98	0.1005	-0.0226
751.95	0.1034	-0.0302
752.93	0.1068	-0.0379
753.91	0.1104	-0.0451
754.88	0.1142	-0.051
755.86	0.1181	-0.0553
756.84	0.122	-0.0576
757.81	0.1259	-0.0577
758.79	0.1297	-0.0556
759.77	0.1333	-0.0516
760.74	0.1367	-0.046
761.72	0.1396	-0.0394
762.7	0.1422	-0.0324
763.67	0.1442	-0.0258
764.65	0.1455	-0.0204
765.63	0.1461	-0.0168
766.6	0.1458	-0.0158
767.58	0.1446	-0.0179
768.55	0.1424	-0.0235
769.53	0.1392	-0.0328
770.51	0.1348	-0.0458
771.48	0.1294	-0.0621
772.46	0.123	-0.0814
773.44	0.1157	-0.103
774.41	0.1075	-0.1261
775.39	0.0988	-0.1496
776.37	0.0896	-0.1727
777.34	0.0803	-0.1943
778.32	0.071	-0.2134
779.3	0.0622	-0.229
780.27	0.0541	-0.2406
781.25	0.0469	-0.2475
782.23	0.0411	-0.2494
783.2	0.0368	-0.2462
784.18	0.0344	-0.2381
785.16	0.0338	-0.2256
786.13	0.0354	-0.2091
787.11	0.0392	-0.1897
788.09	0.045	-0.1681
789.06	0.0529	-0.1454
790.04	0.0627	-0.1227
791.02	0.0742	-0.101
791.99	0.087	-0.0812
792.97	0.1008	-0.0641
793.95	0.1152	-0.0502
794.92	0.1299	-0.0401
795.9	0.1444	-0.0338
796.88	0.1582	-0.0313
797.85	0.171	-0.0322
798.83	0.1824	-0.0362
799.8	0.192	-0.0424
800.78	0.1997	-0.0502
801.76	0.2051	-0.0588
802.73	0.2083	-0.0671
803.71	0.2091	-0.0745
804.69	0.2076	-0.0803
805.66	0.2039	-0.0838
806.64	0.1982	-0.0846
807.62	0.1908	-0.0827
808.59	0.1819	-0.0779
809.57	0.1719	-0.0706
810.55	0.1613	-0.0611
811.52	0.1502	-0.0501
812.5	0.1393	-0.0383
813.48	0.1287	-0.0265
814.45	0.1188	-0.0155
815.43	0.1099	-0.0061
816.41	0.1023	0.0009
817.38	0.0961	0.005
818.36	0.0915	0.0058
819.34	0.0884	0.003
820.31	0.0869	-0.0034
821.29	0.0869	-0.013
822.27	0.0883	-0.0255
823.24	0.091	-0.0402
824.22	0.0947	-0.0564
825.2	0.0993	-0.0731
826.17	0.1046	-0.0894
827.15	0.1102	-0.1043
828.13	0.1161	-0.1171
829.1	0.122	-0.1268
830.08	0.1277	-0.1329
831.05	0.1331	-0.1351
832.03	0.1381	-0.133
833.01	0.1426	-0.1269
833.98	0.1466	-0.117
834.96	0.15	-0.1039
835.94	0.153	-0.0882
836.91	0.1554	-0.0709
837.89	0.1575	-0.053
838.87	0.1593	-0.0355
839.84	0.1608	-0.0195
840.82	0.1621	-0.0058
841.8	0.1633	0.0048
842.77	0.1646	0.0115
843.75	0.1658	0.014
844.73	0.1671	0.0121
845.7	0.1684	0.0059
846.68	0.1697	-0.0042
847.66	0.1711	-0.0178
848.63	0.1725	-0.034
849.61	0.1737	-0.052
850.59	0.1748	-0.0707
851.56	0.1757	-0.0891
852.54	0.1763	-0.1061
853.52	0.1765	-0.1209
854.49	0.1764	-0.1326
855.47	0.1758	-0.1407
856.45	0.1748	-0.1446
857.42	0.1734	-0.1443
858.4	0.1715	-0.1399
859.38	0.1693	-0.1316
860.35	0.1668	-0.12
861.33	0.164	-0.1058
862.3	0.1612	-0.09
863.28	0.1584	-0.0734
864.26	0.1557	-0.057
865.23	0.1533	-0.0417
866.21	0.1512	-0.0285
867.19	0.1496	-0.0179
868.16	0.1486	-0.0106
869.14	0.1484	-0.0068
870.12	0.1488	-0.0067
871.09	0.1501	-0.0101
872.07	0.1522	-0.0167
873.05	0.1552	-0.0259
874.02	0.1589	-0.0371
875	0.1635	-0.0496
875.98	0.1687	-0.0624
876.95	0.1745	-0.0748
877.93	0.1809	-0.086
878.91	0.1877	-0.0954
879.88	0.1947	-0.1025
880.86	0.2019	-0.1068
881.84	0.2091	-0.1084
882.81	0.2162	-0.1073
883.79	0.2231	-0.1037
884.77	0.2296	-0.098
885.74	0.2356	-0.0909
886.72	0.2411	-0.083
887.7	0.246	-0.0749
888.67	0.2502	-0.0673
889.65	0.2537	-0.0608
890.63	0.2566	-0.056
891.6	0.2586	-0.0531
892.58	0.26	-0.0523
893.55	0.2608	-0.0535
894.53	0.2609	-0.0566
895.51	0.2604	-0.0611
896.48	0.2595	-0.0663
897.46	0.2581	-0.0716
898.44	0.2564	-0.0763
899.41	0.2543	-0.0795
900.39	0.2521	-0.0805
901.37	0.2497	-0.0786
902.34	0.2472	-0.0735
903.32	0.2447	-0.0648
904.3	0.2422	-0.0526
905.27	0.2397	-0.0371
906.25	0.2373	-0.0188
907.23	0.235	0.0015
908.2	0.2328	0.0229
909.18	0.2306	0.0442
910.16	0.2285	0.0643
911.13	0.2264	0.0818
912.11	0.2243	0.0956
913.09	0.2222	0.1046
914.06	0.2201	0.1079
915.04	0.2179	0.1051
916.02	0.2156	0.0958
916.99	0.2132	0.08
917.97	0.2106	0.0584
918.95	0.2079	0.0317
919.92	0.2052	0.001
920.9	0.2023	-0.0321
921.88	0.1993	-0.0661
922.85	0.1963	-0.0993
923.83	0.1933	-0.1297
924.8	0.1904	-0.1558
925.78	0.1876	-0.1761
926.76	0.185	-0.1892
927.73	0.1827	-0.1943
928.71	0.1807	-0.191
929.69	0.179	-0.1792
930.66	0.1778	-0.1596
931.64	0.1771	-0.133
932.62	0.1768	-0.1008
933.59	0.1771	-0.0648
934.57	0.1779	-0.0269
935.55	0.1792	0.0106
936.52	0.1809	0.0455
937.5	0.183	0.0757
938.48	0.1853	0.0993
939.45	0.1879	0.1147
940.43	0.1906	0.1209
941.41	0.1933	0.1171
942.38	0.1958	0.1034
943.36	0.198	0.0803
944.34	0.1998	0.0489
945.31	0.2011	0.0108
946.29	0.2017	-0.0319
947.27	0.2014	-0.0767
948.24	0.2004	-0.1209
949.22	0.1983	-0.162
950.2	0.1953	-0.1972
951.17	0.1913	-0.2243
952.15	0.1863	-0.2412
953.13	0.1804	-0.2465
954.1	0.1736	-0.2395
955.08	0.1661	-0.2199
956.05	0.158	-0.1884
957.03	0.1494	-0.1462
958.01	0.1406	-0.0953
958.98	0.1317	-0.0383
959.96	0.123	0.0218
960.94	0.1146	0.082
961.91	0.1068	0.1387
962.89	0.0998	0.1887
963.87	0.0938	0.229
964.84	0.0889	0.257
965.82	0.0854	0.2708
966.8	0.0832	0.2692
967.77	0.0825	0.2519
968.75	0.0832	0.2193
969.73	0.0854	0.173
970.7	0.089	0.1152
971.68	0.0939	0.049
972.66	0.0998	-0.0219
973.63	0.1067	-0.0935
974.61	0.1142	-0.1614
975.59	0.1221	-0.2213
976.56	0.13	-0.2691
977.54	0.1378	-0.301
978.52	0.1451	-0.3142
979.49	0.1515	-0.3065
980.47	0.1568	-0.2767
981.45	0.1608	-0.2248
982.42	0.1631	-0.152
983.4	0.1637	-0.0605
984.38	0.1623	0.0466
985.35	0.1589	0.1651
986.33	0.1535	0.29
987.3	0.146	0.416
988.28	0.1367	0.5374
989.26	0.1256	0.6487
990.23	0.113	0.7443
991.21	0.099	0.8197
992.19	0.084	0.8708
993.16	0.0683	0.8947
994.14	0.0521	0.8895
995.12	0.0359	0.8548
996.09	0.0199	0.7914
997.07	0.0044	0.7013
998.05	-0.0103	0.588
999.02	-0.024	0.4556
1000	-0.2323	1.0281
1000.98	-0.1964	0.8912
1001.95	-0.1635	0.7301
1002.93	-0.1342	0.5516
1003.91	-0.109	0.3628
1004.88	-0.0882	0.1715
1005.86	-0.0717	-0.0146
1006.84	-0.0594	-0.1884
1007.81	-0.0509	-0.3431
1008.79	-0.0456	-0.4733
1009.77	-0.0428	-0.5745
1010.74	-0.0418	-0.6438
1011.72	-0.0417	-0.6797
1012.7	-0.042	-0.6824
1013.67	-0.0419	-0.6536
1014.65	-0.0409	-0.5962
1015.63	-0.0387	-0.5146
1016.6	-0.0351	-0.4138
1017.58	-0.0301	-0.3
1018.55	-0.0239	-0.1793
1019.53	-0.0168	-0.0582
1020.51	-0.0093	0.0573
1021.48	-0.002	0.1614
1022.46	0.0046	0.2495
1023.44	0.0097	0.3178
1024.41	0.0129	0.3637
1025.39	0.0136	0.3858
1026.37	0.0116	0.384
1027.34	0.0066	0.3596
1028.32	-0.0014	0.3149
1029.3	-0.0122	0.253
1030.27	-0.0254	0.1781
1031.25	-0.0405	0.0947
1032.23	-0.0569	0.0076
1033.2	-0.0737	-0.0784
1034.18	-0.0902	-0.1587
1035.16	-0.1054	-0.2293
1036.13	-0.1187	-0.2869
1037.11	-0.1293	-0.329
1038.09	-0.1367	-0.354
1039.06	-0.1406	-0.3615
1040.04	-0.1407	-0.3519
1041.02	-0.1372	-0.3267
1041.99	-0.1304	-0.288
1042.97	-0.1206	-0.2389
1043.95	-0.1087	-0.1827
1044.92	-0.0954	-0.1231
1045.9	-0.0817	-0.0638
1046.88	-0.0683	-0.0084
1047.85	-0.0564	0.04
1048.83	-0.0466	0.0786
1049.8	-0.0396	0.1055
1050.78	-0.036	0.1195
1051.76	-0.0358	0.12
1052.73	-0.0392	0.1077
1053.71	-0.0458	0.0836
1054.69	-0.0551	0.0495
1055.66	-0.0663	0.0081
1056.64	-0.0784	-0.038
1057.62	-0.0903	-0.0856
1058.59	-0.1009	-0.1316
1059.57	-0.109	-0.1731
1060.55	-0.1136	-0.2074
1061.52	-0.1137	-0.2323
1062.5	-0.1087	-0.2462
1063.48	-0.0984	-0.248
1064.45	-0.0826	-0.2376
1065.43	-0.0619	-0.2153
1066.41	-0.037	-0.1824
1067.38	-0.0091	-0.1406
1068.36	0.0201	-0.092
1069.34	0.0489	-0.0394
1070.31	0.0752	0.0147
1071.29	0.0966	0.0672
1072.27	0.111	0.1155
1073.24	0.1161	0.1571
1074.22	0.11	0.19
1075.2	0.0909	0.2125
1076.17	0.0576	0.2237
1077.15	0.0093	0.2232
1078.13	-0.0543	0.2112
1079.1	-0.1329	0.1885
1080.08	-0.2255	0.1566
1081.05	-0.3306	0.1173
1082.03	-0.4461	0.0727
1083.01	-0.5693	0.0253
1083.98	-0.6973	-0.0227
1084.96	-0.8268	-0.0688
1085.94	-0.9544	-0.1109
1086.91	-1.0766	-0.147
1087.89	-1.1899	-0.1758
1088.87	-1.2914	-0.1962
1089.84	-1.3783	-0.2078
1090.82	-1.4484	-0.2105
1091.8	-1.4999	-0.2049
1092.77	-1.5319	-0.1919
1093.75	-1.544	-0.1728
1094.73	-1.5366	-0.1491
1095.7	-1.5106	-0.1227
1096.68	-1.4677	-0.0954
1097.66	-1.4101	-0.0687
1098.63	-1.3403	-0.0445
1099.61	-1.2612	-0.0239
1100.59	-1.1759	-0.008
1101.56	-1.0875	0.0025
1102.54	-0.999	0.0073
1103.52	-0.9132	0.0066
1104.49	-0.8325	0.0008
1105.47	-0.7591	-0.0092
1106.45	-0.6944	-0.0226
1107.42	-0.6394	-0.038
1108.4	-0.5946	-0.0542
1109.38	-0.5597	-0.0699
1110.35	-0.5341	-0.0839
1111.33	-0.5167	-0.0953
1112.3	-0.506	-0.1032
1113.28	-0.5001	-0.1072
1114.26	-0.497	-0.1072
1115.23	-0.4948	-0.1032
1116.21	-0.4913	-0.0957
1117.19	-0.4848	-0.0855
1118.16	-0.4736	-0.0735
1119.14	-0.4565	-0.0607
1120.12	-0.4327	-0.0483
1121.09	-0.4016	-0.0376
1122.07	-0.3632	-0.0293
1123.05	-0.318	-0.0246
1124.02	-0.2668	-0.024
1125	-0.2108	-0.0279
1125.98	-0.1514	-0.0364
1126.95	-0.0904	-0.0493
1127.93	-0.0293	-0.0659
1128.91	0.0299	-0.0854
1129.88	0.0855	-0.1069
1130.86	0.136	-0.129
1131.84	0.18	-0.1505
1132.81	0.2165	-0.17
1133.79	0.2447	-0.1864
1134.77	0.2644	-0.1984
1135.74	0.2754	-0.2053
1136.72	0.2782	-0.2064
1137.7	0.2733	-0.2014
1138.67	0.2617	-0.1905
1139.65	0.2446	-0.1739
1140.63	0.2232	-0.1524
1141.6	0.1989	-0.1269
1142.58	0.1731	-0.0988
1143.55	0.1471	-0.0694
1144.53	0.1221	-0.0402
1145.51	0.0991	-0.0126
1146.48	0.079	0.012
1147.46	0.0623	0.0324
1148.44	0.0493	0.0475
1149.41	0.0402	0.0567
1150.39	0.0347	0.0596
1151.37	0.0326	0.0562
1152.34	0.0333	0.0467
1153.32	0.0361	0.0319
1154.3	0.0405	0.0126
1155.27	0.0456	-0.0101
1156.25	0.0507	-0.0348
1157.23	0.0552	-0.0601
1158.2	0.0586	-0.0847
1159.18	0.0605	-0.1071
1160.16	0.0606	-0.1263
1161.13	0.0587	-0.1412
1162.11	0.055	-0.1512
1163.09	0.0496	-0.1557
1164.06	0.0429	-0.1548
1165.04	0.0352	-0.1486
1166.02	0.0269	-0.1376
1166.99	0.0185	-0.1227
1167.97	0.0105	-0.1047
1168.95	0.0033	-0.0848
1169.92	-0.0028	-0.0641
1170.9	-0.0076	-0.0439
1171.88	-0.0109	-0.0253
1172.85	-0.0128	-0.0091
1173.83	-0.0132	0.0037
1174.8	-0.0124	0.0127
1175.78	-0.0107	0.0176
1176.76	-0.0084	0.0182
1177.73	-0.0058	0.015
1178.71	-0.0034	0.0084
1179.69	-0.0014	-0.001
1180.66	-0.0001	-0.0122
1181.64	0.0002	-0.0243
1182.62	-0.0005	-0.0364
1183.59	-0.0023	-0.0474
1184.57	-0.0051	-0.0566
1185.55	-0.0087	-0.0631
1186.52	-0.0127	-0.0666
1187.5	-0.0168	-0.0666
1188.48	-0.0205	-0.0633
1189.45	-0.0234	-0.0567
1190.43	-0.0251	-0.0473
1191.41	-0.025	-0.0357
1192.38	-0.0228	-0.0227
1193.36	-0.0181	-0.0092
1194.34	-0.0109	0.0038
1195.31	-0.0009	0.0155
1196.29	0.0118	0.0249
1197.27	0.0271	0.0314
1198.24	0.0447	0.0344
1199.22	0.0641	0.0337
1200.2	0.0851	0.029
1201.17	0.1071	0.0206
1202.15	0.1294	0.0088
1203.13	0.1517	-0.0057
1204.1	0.1734	-0.0221
1205.08	0.1941	-0.0396
1206.05	0.2132	-0.0572
1207.03	0.2306	-0.0738
1208.01	0.246	-0.0886
1208.98	0.2594	-0.1007
1209.96	0.2707	-0.1094
1210.94	0.28	-0.1142
1211.91	0.2876	-0.115
1212.89	0.2936	-0.1118
1213.87	0.2983	-0.1048
1214.84	0.3021	-0.0946
1215.82	0.3052	-0.0818
1216.8	0.3079	-0.0674
1217.77	0.3103	-0.0524
1218.75	0.3127	-0.0377
1219.73	0.3149	-0.0245
1220.7	0.3171	-0.0136
1221.68	0.3191	-0.006
1222.66	0.3207	-0.0021
1223.63	0.3217	-0.0025
1224.61	0.3216	-0.0073
1225.59	0.3204	-0.0164
1226.56	0.3175	-0.0295
1227.54	0.3129	-0.0459
1228.52	0.3061	-0.0647
1229.49	0.2972	-0.0852
1230.47	0.2861	-0.1062
1231.45	0.2729	-0.1266
1232.42	0.2577	-0.1453
1233.4	0.2409	-0.1614
1234.38	0.2229	-0.174
1235.35	0.2041	-0.1826
1236.33	0.1853	-0.1866
1237.3	0.1669	-0.186
1238.28	0.1498	-0.1808
1239.26	0.1344	-0.1715
1240.23	0.1215	-0.1586
1241.21	0.1115	-0.1429
1242.19	0.1049	-0.1254
1243.16	0.1019	-0.1071
1244.14	0.1027	-0.089
1245.12	0.1074	-0.0722
1246.09	0.1158	-0.0574
1247.07	0.1276	-0.0456
1248.05	0.1426	-0.0371
1249.02	0.16	-0.0323
1250	0.1794	-0.0313
1250.98	0.2001	-0.0338
1251.95	0.2215	-0.0393
1252.93	0.2428	-0.0473
1253.91	0.2634	-0.057
1254.88	0.2828	-0.0673
1255.86	0.3005	-0.0773
1256.84	0.316	-0.086
1257.81	0.329	-0.0925
1258.79	0.3395	-0.0962
1259.77	0.3473	-0.0963
1260.74	0.3524	-0.0926
1261.72	0.3551	-0.0851
1262.7	0.3554	-0.0738
1263.67	0.3535	-0.0594
1264.65	0.3499	-0.0424
1265.63	0.3446	-0.0239
1266.6	0.338	-0.0049
1267.58	0.3303	0.0135
1268.55	0.3216	0.0299
1269.53	0.312	0.0433
1270.51	0.3016	0.0526
1271.48	0.2904	0.057
1272.46	0.2783	0.0558
1273.44	0.2653	0.0487
1274.41	0.2514	0.0356
1275.39	0.2364	0.0168
1276.37	0.2204	-0.007
1277.34	0.2035	-0.035
1278.32	0.1857	-0.0661
1279.3	0.1674	-0.0989
1280.27	0.1487	-0.1321
1281.25	0.1301	-0.164
1282.23	0.1121	-0.1933
1283.2	0.0953	-0.2186
1284.18	0.0803	-0.2386
1285.16	0.0678	-0.2526
1286.13	0.0583	-0.2597
1287.11	0.0527	-0.2596
1288.09	0.0513	-0.2525
1289.06	0.0546	-0.2386
1290.04	0.063	-0.2186
1291.02	0.0764	-0.1935
1291.99	0.095	-0.1645
1292.97	0.1183	-0.133
1293.95	0.1459	-0.1003
1294.92	0.1771	-0.0681
1295.9	0.211	-0.0376
1296.88	0.2467	-0.0103
1297.85	0.283	0.0129
1298.83	0.3187	0.0311
1299.8	0.3525	0.0437
1300.78	0.3832	0.0506
1301.76	0.4098	0.0518
1302.73	0.4312	0.0477
1303.71	0.4466	0.0392
1304.69	0.4554	0.027
1305.66	0.4574	0.0123
1306.64	0.4523	-0.0037
1307.62	0.4404	-0.0196
1308.59	0.4222	-0.0344
1309.57	0.3984	-0.0467
1310.55	0.3698	-0.0558
1311.52	0.3378	-0.0607
1312.5	0.3033	-0.0612
1313.48	0.2679	-0.0568
1314.45	0.2328	-0.0478
1315.43	0.1994	-0.0345
1316.41	0.1687	-0.0176
1317.38	0.1419	0.0022
1318.36	0.1197	0.0237
1319.34	0.1029	0.0458
1320.31	0.0916	0.0673
1321.29	0.0861	0.0871
1322.27	0.086	0.104
1323.24	0.0911	0.117
1324.22	0.1005	0.1255
1325.2	0.1135	0.129
1326.17	0.129	0.127
1327.15	0.146	0.1196
1328.13	0.1633	0.1072
1329.1	0.1799	0.0901
1330.08	0.1946	0.0691
1331.05	0.2066	0.0451
1332.03	0.2151	0.0192
1333.01	0.2195	-0.0076
1333.98	0.2196	-0.0342
1334.96	0.215	-0.0595
1335.94	0.206	-0.0827
1336.91	0.1929	-0.1028
1337.89	0.1761	-0.1194
1338.87	0.1562	-0.1318
1339.84	0.1342	-0.1401
1340.82	0.1107	-0.1442
1341.8	0.0868	-0.1443
1342.77	0.0632	-0.1409
1343.75	0.0409	-0.1345
1344.73	0.0204	-0.1258
1345.7	0.0025	-0.1156
1346.68	-0.0124	-0.1046
1347.66	-0.024	-0.0936
1348.63	-0.0322	-0.0833
1349.61	-0.0368	-0.0742
1350.59	-0.0382	-0.0669
1351.56	-0.0366	-0.0617
1352.54	-0.0322	-0.0586
1353.52	-0.0257	-0.0578
1354.49	-0.0175	-0.0591
1355.47	-0.0081	-0.0622
1356.45	0.0021	-0.0668
1357.42	0.0126	-0.0725
1358.4	0.023	-0.0787
1359.38	0.0332	-0.0851
1360.35	0.0428	-0.0912
1361.33	0.0518	-0.0967
1362.3	0.0601	-0.1011
1363.28	0.0679	-0.1043
1364.26	0.0753	-0.1062
1365.23	0.0823	-0.1068
1366.21	0.0892	-0.1062
1367.19	0.096	-0.1045
1368.16	0.1029	-0.102
1369.14	0.1099	-0.099
1370.12	0.1169	-0.0958
1371.09	0.1239	-0.0926
1372.07	0.1305	-0.0897
1373.05	0.1366	-0.0874
1374.02	0.1416	-0.0856
1375	0.1452	-0.0847
1375.98	0.1469	-0.0844
1376.95	0.1461	-0.0847
1377.93	0.1425	-0.0855
1378.91	0.1355	-0.0865
1379.88	0.1248	-0.0874
1380.86	0.1102	-0.0881
1381.84	0.0915	-0.0883
1382.81	0.0688	-0.0877
1383.79	0.0423	-0.0862
1384.77	0.0123	-0.0838
1385.74	-0.0207	-0.0803
1386.72	-0.0559	-0.0759
1387.7	-0.0927	-0.0709
1388.67	-0.13	-0.0654
1389.65	-0.1669	-0.0598
1390.63	-0.2024	-0.0544
1391.6	-0.2355	-0.0498
1392.58	-0.2652	-0.0462
1393.55	-0.2906	-0.0441
1394.53	-0.3109	-0.0437
1395.51	-0.3255	-0.0454
1396.48	-0.334	-0.0491
1397.46	-0.336	-0.0549
1398.44	-0.3315	-0.0627
1399.41	-0.3206	-0.0722
1400.39	-0.3036	-0.083
1401.37	-0.281	-0.0946
1402.34	-0.2535	-0.1063
1403.32	-0.2217	-0.1176
1404.3	-0.1867	-0.1278
1405.27	-0.1493	-0.1363
1406.25	-0.1105	-0.1423
1407.23	-0.0713	-0.1455
1408.2	-0.0326	-0.1454
1409.18	0.0048	-0.1418
1410.16	0.04	-0.1345
1411.13	0.0724	-0.1237
1412.11	0.1015	-0.1096
1413.09	0.1268	-0.0925
1414.06	0.1481	-0.0732
1415.04	0.1653	-0.0522
1416.02	0.1783	-0.0303
1416.99	0.1873	-0.0083
1417.97	0.1924	0.013
1418.95	0.194	0.0327
1419.92	0.1923	0.0501
1420.9	0.1878	0.0648
1421.88	0.1808	0.076
1422.85	0.172	0.0837
1423.83	0.1615	0.0876
1424.8	0.15	0.0877
1425.78	0.1379	0.0843
1426.76	0.1254	0.0778
1427.73	0.113	0.0687
1428.71	0.101	0.0576
1429.69	0.0898	0.0451
1430.66	0.0796	0.0321
1431.64	0.0707	0.0191
1432.62	0.0634	0.0069
1433.59	0.0578	-0.004
1434.57	0.0541	-0.013
1435.55	0.0526	-0.0199
1436.52	0.0532	-0.0244
1437.5	0.0562	-0.0265
1438.48	0.0616	-0.0262
1439.45	0.0693	-0.0239
1440.43	0.0792	-0.0199
1441.41	0.0913	-0.0146
1442.38	0.1054	-0.0085
1443.36	0.1211	-0.002
1444.34	0.1381	0.0041
1445.31	0.1561	0.0096
1446.29	0.1747	0.014
1447.27	0.1932	0.0169
1448.24	0.2112	0.0182
1449.22	0.2281	0.0178
1450.2	0.2434	0.0157
1451.17	0.2567	0.012
1452.15	0.2674	0.0069
1453.13	0.2751	0.0008
1454.1	0.2796	-0.0059
1455.08	0.2806	-0.0129
1456.05	0.278	-0.0198
1457.03	0.2719	-0.0263
1458.01	0.2624	-0.0319
1458.98	0.2497	-0.0366
1459.96	0.2343	-0.0401
1460.94	0.2166	-0.0424
1461.91	0.1971	-0.0435
1462.89	0.1766	-0.0437
1463.87	0.1556	-0.043
1464.84	0.1349	-0.0419
1465.82	0.115	-0.0407
1466.8	0.0967	-0.0396
1467.77	0.0805	-0.0391
1468.75	0.0669	-0.0393
1469.73	0.0562	-0.0407
1470.7	0.0486	-0.0432
1471.68	0.0443	-0.047
1472.66	0.0433	-0.0519
1473.63	0.0455	-0.0579
1474.61	0.0505	-0.0646
1475.59	0.058	-0.0718
1476.56	0.0677	-0.0789
1477.54	0.0788	-0.0856
1478.52	0.0911	-0.0913
1479.49	0.1038	-0.0956
1480.47	0.1164	-0.0981
1481.45	0.1284	-0.0985
1482.42	0.1395	-0.0964
1483.4	0.1491	-0.0918
1484.38	0.1571	-0.0847
1485.35	0.1632	-0.0752
1486.33	0.1674	-0.0635
1487.3	0.1697	-0.0502
1488.28	0.1701	-0.0355
1489.26	0.1689	-0.0201
1490.23	0.1663	-0.0046
1491.21	0.1626	0.0104
1492.19	0.1581	0.0243
1493.16	0.1533	0.0366
1494.14	0.1484	0.0469
1495.12	0.1437	0.0548
1496.09	0.1395	0.06
1497.07	0.1359	0.0626
1498.05	0.1331	0.0625
1499.02	0.1312	0.0599
1500	0.1301	0.0553
1500.98	0.1297	0.0489
1501.95	0.13	0.0412
1502.93	0.1306	0.0329
1503.91	0.1313	0.0243
1504.88	0.1319	0.0161
1505.86	0.132	0.0086
1506.84	0.1316	0.0023
1507.81	0.1302	-0.0027
1508.79	0.1277	-0.0061
1509.77	0.124	-0.0081
1510.74	0.1191	-0.0086
1511.72	0.1127	-0.008
1512.7	0.1052	-0.0066
1513.67	0.0965	-0.0048
1514.65	0.0868	-0.0031
1515.63	0.0765	-0.0019
1516.6	0.0657	-0.0016
1517.58	0.0547	-0.0028
1518.55	0.044	-0.0057
1519.53	0.0337	-0.0104
1520.51	0.0243	-0.0171
1521.48	0.0159	-0.0256
1522.46	0.0088	-0.0358
1523.44	0.0031	-0.0472
1524.41	-0.001	-0.0594
1525.39	-0.0035	-0.0719
1526.37	-0.0044	-0.0839
1527.34	-0.0038	-0.0949
1528.32	-0.0018	-0.1042
1529.3	0.0013	-0.1112
1530.27	0.0054	-0.1154
1531.25	0.0101	-0.1165
1532.23	0.0153	-0.1142
1533.2	0.0205	-0.1084
1534.18	0.0257	-0.0995
1535.16	0.0304	-0.0875
1536.13	0.0345	-0.073
1537.11	0.0378	-0.0566
1538.09	0.0401	-0.0391
1539.06	0.0414	-0.0213
1540.04	0.0417	-0.004
1541.02	0.0409	0.0119
1541.99	0.039	0.0257
1542.97	0.0363	0.0365
1543.95	0.0327	0.044
1544.92	0.0286	0.0475
1545.9	0.024	0.047
1546.88	0.0191	0.0424
1547.85	0.0141	0.0338
1548.83	0.0093	0.0216
1549.8	0.0046	0.0063
1550.78	0.0004	-0.0113
1551.76	-0.0034	-0.0307
1552.73	-0.0066	-0.0508
1553.71	-0.0092	-0.0709
1554.69	-0.0112	-0.0902
1555.66	-0.0126	-0.1078
1556.64	-0.0135	-0.1231
1557.62	-0.0138	-0.1356
1558.59	-0.0138	-0.1449
1559.57	-0.0134	-0.1509
1560.55	-0.0129	-0.1534
1561.52	-0.0122	-0.1526
1562.5	-0.0116	-0.1487
1563.48	-0.011	-0.1423
1564.45	-0.0105	-0.1336
1565.43	-0.0101	-0.1234
1566.41	-0.01	-0.1122
1567.38	-0.01	-0.1004
1568.36	-0.0102	-0.0887
1569.34	-0.0105	-0.0774
1570.31	-0.0108	-0.0669
1571.29	-0.0111	-0.0573
1572.27	-0.0114	-0.0488
1573.24	-0.0114	-0.0412
1574.22	-0.0113	-0.0346
1575.2	-0.0109	-0.0286
1576.17	-0.0101	-0.0229
1577.15	-0.009	-0.0174
1578.13	-0.0076	-0.0116
1579.1	-0.0059	-0.0054
1580.08	-0.004	0.0016
1581.05	-0.002	0.0093
1582.03	0	0.0178
1583.01	0.0019	0.0269
1583.98	0.0035	0.0364
1584.96	0.0046	0.0459
1585.94	0.0051	0.0549
1586.91	0.0048	0.063
1587.89	0.0036	0.0696
1588.87	0.0014	0.074
1589.84	-0.0019	0.0759
1590.82	-0.0064	0.0747
1591.8	-0.012	0.0701
1592.77	-0.0187	0.062
1593.75	-0.0264	0.0504
1594.73	-0.0349	0.0353
1595.7	-0.044	0.0173
1596.68	-0.0535	-0.0031
1597.66	-0.063	-0.0253
1598.63	-0.0724	-0.0484
1599.61	-0.0813	-0.0714
1600.59	-0.0893	-0.0934
1601.56	-0.0963	-0.1134
1602.54	-0.102	-0.1305
1603.52	-0.1061	-0.1439
1604.49	-0.1086	-0.153
1605.47	-0.1095	-0.1574
1606.45	-0.1086	-0.1567
1607.42	-0.1062	-0.1511
1608.4	-0.1025	-0.141
1609.38	-0.0976	-0.1267
1610.35	-0.0919	-0.1091
1611.33	-0.0859	-0.0891
1612.3	-0.0799	-0.0679
1613.28	-0.0745	-0.0465
1614.26	-0.0701	-0.0262
1615.23	-0.0671	-0.008
1616.21	-0.0661	0.0068
1617.19	-0.0673	0.0176
1618.16	-0.0711	0.0235
1619.14	-0.0776	0.0243
1620.12	-0.087	0.0197
1621.09	-0.0992	0.0099
1622.07	-0.114	-0.0046
1623.05	-0.1312	-0.0233
1624.02	-0.1504	-0.0451
1625	-0.1711	-0.069
1625.98	-0.1927	-0.0939
1626.95	-0.2146	-0.1183
1627.93	-0.2362	-0.1411
1628.91	-0.2568	-0.1612
1629.88	-0.2757	-0.1774
1630.86	-0.2923	-0.1891
1631.84	-0.3061	-0.1955
1632.81	-0.3167	-0.1965
1633.79	-0.3237	-0.192
1634.77	-0.327	-0.1824
1635.74	-0.3266	-0.1681
1636.72	-0.3225	-0.1499
1637.7	-0.315	-0.1289
1638.67	-0.3045	-0.1062
1639.65	-0.2914	-0.083
1640.63	-0.2764	-0.0604
1641.6	-0.2599	-0.0396
1642.58	-0.2428	-0.0217
1643.55	-0.2256	-0.0074
1644.53	-0.209	0.0027
1645.51	-0.1934	0.0082
1646.48	-0.1794	0.0091
1647.46	-0.1674	0.0056
1648.44	-0.1575	-0.0018
1649.41	-0.1499	-0.0123
1650.39	-0.1445	-0.0251
1651.37	-0.1412	-0.0391
1652.34	-0.1396	-0.0531
1653.32	-0.1395	-0.0661
1654.3	-0.1403	-0.0771
1655.27	-0.1416	-0.085
1656.25	-0.1428	-0.0892
1657.23	-0.1434	-0.0893
1658.2	-0.143	-0.0849
1659.18	-0.1412	-0.0762
1660.16	-0.1378	-0.0634
1661.13	-0.1325	-0.0472
1662.11	-0.1253	-0.0284
1663.09	-0.1164	-0.0081
1664.06	-0.1059	0.0128
1665.04	-0.0941	0.0328
1666.02	-0.0816	0.0509
1666.99	-0.0688	0.0659
1667.97	-0.0562	0.0769
1668.95	-0.0445	0.0831
1669.92	-0.0342	0.0838
1670.9	-0.0257	0.079
1671.88	-0.0195	0.0685
1672.85	-0.0158	0.0528
1673.83	-0.0149	0.0324
1674.8	-0.0168	0.0082
1675.78	-0.0212	-0.0187
1676.76	-0.028	-0.0472
1677.73	-0.0367	-0.076
1678.71	-0.0467	-0.1037
1679.69	-0.0575	-0.1293
1680.66	-0.0682	-0.1514
1681.64	-0.0783	-0.1693
1682.62	-0.0869	-0.1822
1683.59	-0.0935	-0.1896
1684.57	-0.0975	-0.1915
1685.55	-0.0983	-0.1879
1686.52	-0.0958	-0.1792
1687.5	-0.0897	-0.1661
1688.48	-0.0802	-0.1493
1689.45	-0.0674	-0.13
1690.43	-0.0518	-0.1092
1691.41	-0.0339	-0.088
1692.38	-0.0144	-0.0676
1693.36	0.006	-0.049
1694.34	0.0264	-0.0329
1695.31	0.0459	-0.0202
1696.29	0.0638	-0.0113
1697.27	0.0792	-0.0064
1698.24	0.0917	-0.0056
1699.22	0.1006	-0.0086
1700.2	0.1057	-0.0149
1701.17	0.1069	-0.0241
1702.15	0.1043	-0.0353
1703.13	0.0981	-0.0478
1704.1	0.0889	-0.0607
1705.08	0.0772	-0.0733
1706.05	0.064	-0.0848
1707.03	0.05	-0.0946
1708.01	0.0362	-0.1024
1708.98	0.0235	-0.1077
1709.96	0.013	-0.1106
1710.94	0.0052	-0.1111
1711.91	0.0011	-0.1095
1712.89	0.001	-0.1061
1713.87	0.0054	-0.1014
1714.84	0.0144	-0.0961
1715.82	0.0278	-0.0906
1716.8	0.0453	-0.0855
1717.77	0.0666	-0.0813
1718.75	0.0909	-0.0783
1719.73	0.1173	-0.0767
1720.7	0.145	-0.0767
1721.68	0.1731	-0.0781
1722.66	0.2004	-0.0806
1723.63	0.2261	-0.0839
1724.61	0.2494	-0.0875
1725.59	0.2693	-0.0907
1726.56	0.2855	-0.0931
1727.54	0.2974	-0.0938
1728.52	0.3048	-0.0925
1729.49	0.3078	-0.0887
1730.47	0.3064	-0.082
1731.45	0.3011	-0.0723
1732.42	0.2923	-0.0598
1733.4	0.2808	-0.0447
1734.38	0.2672	-0.0274
1735.35	0.2523	-0.0085
1736.33	0.2369	0.011
1737.3	0.2219	0.0304
1738.28	0.2078	0.0487
1739.26	0.1952	0.065
1740.23	0.1847	0.0783
1741.21	0.1766	0.088
1742.19	0.171	0.0932
1743.16	0.1679	0.0938
1744.14	0.1672	0.0894
1745.12	0.1686	0.0803
1746.09	0.1717	0.0666
1747.07	0.1762	0.0491
1748.05	0.1814	0.0285
1749.02	0.187	0.0058
1750	0.1923	-0.0178
1750.98	0.1969	-0.0411
1751.95	0.2006	-0.063
1752.93	0.2029	-0.0822
1753.91	0.2038	-0.0978
1754.88	0.2033	-0.1089
1755.86	0.2014	-0.1148
1756.84	0.1983	-0.1153
1757.81	0.1943	-0.1102
1758.79	0.1898	-0.0998
1759.77	0.1853	-0.0846
1760.74	0.1811	-0.0653
1761.72	0.1778	-0.0429
1762.7	0.1756	-0.0186
1763.67	0.1749	0.0064
1764.65	0.176	0.0309
1765.63	0.179	0.0536
1766.6	0.1839	0.0734
1767.58	0.1906	0.0894
1768.55	0.1989	0.1009
1769.53	0.2084	0.1074
1770.51	0.2188	0.1087
1771.48	0.2296	0.1049
1772.46	0.2402	0.0964
1773.44	0.2501	0.0839
1774.41	0.2589	0.0682
1775.39	0.266	0.0503
1776.37	0.271	0.0313
1777.34	0.2736	0.0123
1778.32	0.2738	-0.0056
1779.3	0.2713	-0.0214
1780.27	0.2663	-0.0343
1781.25	0.2589	-0.0437
1782.23	0.2495	-0.0493
1783.2	0.2385	-0.0509
1784.18	0.2262	-0.0489
1785.16	0.2133	-0.0435
1786.13	0.2002	-0.0355
1787.11	0.1876	-0.0257
1788.09	0.1758	-0.015
1789.06	0.1653	-0.0045
1790.04	0.1564	0.0047
1791.02	0.1495	0.0119
1791.99	0.1446	0.0161
1792.97	0.1418	0.0167
1793.95	0.141	0.0134
1794.92	0.1419	0.0061
1795.9	0.1444	-0.0051
1796.88	0.1481	-0.0198
1797.85	0.1525	-0.0374
1798.83	0.1574	-0.0568
1799.8	0.1622	-0.0772
1800.78	0.1666	-0.0974
1801.76	0.1702	-0.1163
1802.73	0.1729	-0.1327
1803.71	0.1744	-0.1457
1804.69	0.1747	-0.1545
1805.66	0.1738	-0.1585
1806.64	0.1717	-0.1573
1807.62	0.1687	-0.1509
1808.59	0.165	-0.1396
1809.57	0.161	-0.1239
1810.55	0.157	-0.1046
1811.52	0.1533	-0.0827
1812.5	0.1503	-0.0594
1813.48	0.1484	-0.0358
1814.45	0.1477	-0.0131
1815.43	0.1486	0.0074
1816.41	0.151	0.0247
1817.38	0.155	0.038
1818.36	0.1607	0.0467
1819.34	0.1677	0.0505
1820.31	0.176	0.0494
1821.29	0.1852	0.0437
1822.27	0.1951	0.034
1823.24	0.2052	0.0211
1824.22	0.2152	0.006
1825.2	0.2247	-0.0101
1826.17	0.2334	-0.0261
1827.15	0.2411	-0.0407
1828.13	0.2474	-0.053
1829.1	0.2522	-0.0619
1830.08	0.2555	-0.0669
1831.05	0.2571	-0.0673
1832.03	0.2572	-0.0633
1833.01	0.2558	-0.0549
1833.98	0.2531	-0.0426
1834.96	0.2492	-0.0272
1835.94	0.2445	-0.0098
1836.91	0.2391	0.0086
1837.89	0.2332	0.0266
1838.87	0.227	0.043
1839.84	0.2208	0.0565
1840.82	0.2147	0.0662
1841.8	0.2087	0.0711
1842.77	0.203	0.0707
1843.75	0.1976	0.0648
1844.73	0.1925	0.0534
1845.7	0.1877	0.037
1846.68	0.1831	0.0163
1847.66	0.1788	-0.0076
1848.63	0.1746	-0.0333
1849.61	0.1706	-0.0595
1850.59	0.1668	-0.0846
1851.56	0.1632	-0.1071
1852.54	0.1598	-0.1257
1853.52	0.1568	-0.1391
1854.49	0.1543	-0.1464
1855.47	0.1523	-0.147
1856.45	0.151	-0.1407
1857.42	0.1505	-0.1276
1858.4	0.1509	-0.1085
1859.38	0.1523	-0.0841
1860.35	0.1547	-0.0558
1861.33	0.158	-0.0252
1862.3	0.1622	0.0062
1863.28	0.1671	0.0366
1864.26	0.1726	0.0642
1865.23	0.1783	0.0874
1866.21	0.184	0.1048
1867.19	0.1893	0.1155
1868.16	0.194	0.1187
1869.14	0.1976	0.1143
1870.12	0.1998	0.1023
1871.09	0.2005	0.0834
1872.07	0.1994	0.0587
1873.05	0.1963	0.0295
1874.02	0.1914	-0.0024
1875	0.1845	-0.0352
1875.98	0.176	-0.067
1876.95	0.166	-0.0959
1877.93	0.155	-0.1201
1878.91	0.1432	-0.1382
1879.88	0.1313	-0.1489
1880.86	0.1198	-0.1516
1881.84	0.109	-0.146
1882.81	0.0994	-0.1322
1883.79	0.0916	-0.111
1884.77	0.0857	-0.0835
1885.74	0.082	-0.0511
1886.72	0.0807	-0.0157
1887.7	0.0816	0.0208
1888.67	0.0846	0.0564
1889.65	0.0895	0.0889
1890.63	0.0958	0.1165
1891.6	0.103	0.1377
1892.58	0.1105	0.1513
1893.55	0.1179	0.1563
1894.53	0.1243	0.1526
1895.51	0.1294	0.1403
1896.48	0.1325	0.1202
1897.46	0.1332	0.0933
1898.44	0.1313	0.0613
1899.41	0.1266	0.026
1900.39	0.1191	-0.0106
1901.37	0.109	-0.0463
1902.34	0.0965	-0.0791
1903.32	0.0823	-0.1071
1904.3	0.0667	-0.1288
1905.27	0.0506	-0.1429
1906.25	0.0346	-0.1487
1907.23	0.0195	-0.146
1908.2	0.0059	-0.135
1909.18	-0.0054	-0.1166
1910.16	-0.0141	-0.092
1911.13	-0.0196	-0.063
1912.11	-0.0219	-0.0313
1913.09	-0.0208	0.0009
1914.06	-0.0165	0.0314
1915.04	-0.0095	0.0583
1916.02	-0.0002	0.0797
1916.99	0.0106	0.0942
1917.97	0.0222	0.1007
1918.95	0.0336	0.0988
1919.92	0.0441	0.0884
1920.9	0.0526	0.0701
1921.88	0.0585	0.0451
1922.85	0.0609	0.0149
1923.83	0.0595	-0.0185
1924.8	0.0537	-0.053
1925.78	0.0436	-0.0861
1926.76	0.0292	-0.1156
1927.73	0.0109	-0.1394
1928.71	-0.0108	-0.1555
1929.69	-0.0352	-0.1628
1930.66	-0.0613	-0.1602
1931.64	-0.0882	-0.1476
1932.62	-0.1149	-0.1253
1933.59	-0.1402	-0.0944
1934.57	-0.1632	-0.0563
1935.55	-0.1829	-0.0134
1936.52	-0.1988	0.032
1937.5	-0.2101	0.0771
1938.48	-0.2167	0.1191
1939.45	-0.2185	0.1551
1940.43	-0.2157	0.1827
1941.41	-0.2087	0.1998
1942.38	-0.1982	0.2048
1943.36	-0.185	0.1968
1944.34	-0.1701	0.1758
1945.31	-0.1547	0.1423
1946.29	-0.1398	0.0978
1947.27	-0.1265	0.0443
1948.24	-0.1158	-0.0154
1949.22	-0.1085	-0.0781
1950.2	-0.1053	-0.1403
1951.17	-0.1067	-0.1985
[truncated: 19,505 more rows]
