# Supplementary material for: Effects of different tennis racket string tension on forehand stroke effect and racket dynamic impact
Source: PLoS One. 2025 Jan 15;20(1):e0317442. doi: 10.1371/journal.pone.0317442 (PMC11734973; doi:10.1371/journal.pone.0317442)
Supplement: S1 File — (ZIP) [file pone.0317442.s001.zip › S1/acceleration strain vibration/48bl/11.xlsx]

## Sheet: 11
Time（ms）	acceleration（g=9.8m/s2）	strain（mµ）
0	0.1054	1.5746
0.98	0.1083	1.5318
1.95	0.1127	1.4532
2.93	0.1187	1.3426
3.91	0.126	1.2052
4.88	0.1346	1.0467
5.86	0.1441	0.874
6.84	0.1542	0.694
7.81	0.1647	0.5136
8.79	0.1751	0.3398
9.77	0.1851	0.1785
10.74	0.1943	0.0353
11.72	0.2023	-0.0856
12.7	0.2088	-0.1809
13.67	0.2136	-0.2489
14.65	0.2166	-0.2889
15.63	0.2175	-0.3017
16.6	0.2164	-0.2893
17.58	0.2134	-0.2545
18.55	0.2085	-0.2014
19.53	0.202	-0.1344
20.51	0.1942	-0.0584
21.48	0.1853	0.0216
22.46	0.1757	0.1008
23.44	0.1658	0.1747
24.41	0.1559	0.2393
25.39	0.1465	0.2915
26.37	0.1377	0.3291
27.34	0.1299	0.3507
28.32	0.1233	0.356
29.3	0.118	0.3458
30.27	0.1141	0.3215
31.25	0.1116	0.2853
32.23	0.1105	0.2403
33.2	0.1106	0.1895
34.18	0.1118	0.1366
35.16	0.1138	0.0848
36.13	0.1164	0.0375
37.11	0.1192	-0.0024
38.09	0.1222	-0.0327
39.06	0.1248	-0.0518
40.04	0.127	-0.0586
41.02	0.1285	-0.0531
41.99	0.1292	-0.0358
42.97	0.1288	-0.0081
43.95	0.1274	0.0283
44.92	0.1249	0.0708
45.9	0.1214	0.1169
46.88	0.1169	0.1636
47.85	0.1116	0.208
48.83	0.1055	0.2476
49.8	0.0989	0.2799
50.78	0.0919	0.3031
51.76	0.0848	0.3157
52.73	0.0778	0.3171
53.71	0.0709	0.3072
54.69	0.0645	0.2867
55.66	0.0585	0.2565
56.64	0.0532	0.2186
57.62	0.0487	0.175
58.59	0.0449	0.128
59.57	0.0421	0.0804
60.55	0.0401	0.0345
61.52	0.0391	-0.007
62.5	0.039	-0.0423
63.48	0.0398	-0.0694
64.45	0.0415	-0.0871
65.43	0.0442	-0.0947
66.41	0.0477	-0.0922
67.38	0.0521	-0.0799
68.36	0.0574	-0.0587
69.34	0.0635	-0.0301
70.31	0.0704	0.004
71.29	0.0782	0.0416
72.27	0.0867	0.0806
73.24	0.0959	0.1187
74.22	0.1056	0.1537
75.2	0.1159	0.1838
76.17	0.1265	0.2076
77.15	0.1373	0.2237
78.13	0.1481	0.2316
79.1	0.1586	0.2311
80.08	0.1688	0.2224
81.05	0.1783	0.2064
82.03	0.1869	0.1841
83.01	0.1944	0.157
83.98	0.2006	0.1269
84.96	0.2052	0.0954
85.94	0.2083	0.0645
86.91	0.2097	0.0358
87.89	0.2094	0.0107
88.87	0.2074	-0.0095
89.84	0.2038	-0.0239
90.82	0.1987	-0.0321
91.8	0.1925	-0.0341
92.77	0.1853	-0.0303
93.75	0.1776	-0.0213
94.73	0.1696	-0.0082
95.7	0.1617	0.0077
96.68	0.1543	0.0248
97.66	0.1477	0.0418
98.63	0.1424	0.0571
99.61	0.1386	0.0693
100.59	0.1365	0.0773
101.56	0.1364	0.0803
102.54	0.1382	0.0777
103.52	0.1422	0.0694
104.49	0.1481	0.0556
105.47	0.1559	0.0369
106.45	0.1653	0.0143
107.42	0.1761	-0.0112
108.4	0.1879	-0.038
109.38	0.2004	-0.0647
110.35	0.2132	-0.0897
111.33	0.2258	-0.1117
112.3	0.2379	-0.1293
113.28	0.2491	-0.1415
114.26	0.2591	-0.1476
115.23	0.2676	-0.147
116.21	0.2745	-0.1399
117.19	0.2795	-0.1265
118.16	0.2825	-0.1077
119.14	0.2837	-0.0843
120.12	0.2831	-0.0577
121.09	0.2807	-0.0295
122.07	0.2768	-0.001
123.05	0.2716	0.0259
124.02	0.2653	0.0498
125	0.2582	0.0694
125.98	0.2505	0.0836
126.95	0.2425	0.0914
127.93	0.2344	0.0925
128.91	0.2263	0.0867
129.88	0.2185	0.0744
130.86	0.211	0.056
131.84	0.2038	0.0328
132.81	0.1969	0.0057
133.79	0.1905	-0.0237
134.77	0.1843	-0.0539
135.74	0.1783	-0.0834
136.72	0.1725	-0.1105
137.7	0.1668	-0.134
138.67	0.1611	-0.1527
139.65	0.1553	-0.1658
140.63	0.1495	-0.1725
141.6	0.1436	-0.1727
142.58	0.1378	-0.1666
143.55	0.132	-0.1546
144.53	0.1265	-0.1375
145.51	0.1213	-0.1163
146.48	0.1166	-0.0922
147.46	0.1126	-0.0666
148.44	0.1094	-0.041
149.41	0.1071	-0.0166
150.39	0.1059	0.0052
151.37	0.1058	0.0234
152.34	0.1069	0.0371
153.32	0.1091	0.0457
154.3	0.1124	0.049
155.27	0.1166	0.047
156.25	0.1216	0.0401
157.23	0.1271	0.0287
158.2	0.1328	0.0139
159.18	0.1385	-0.0034
160.16	0.1439	-0.022
161.13	0.1486	-0.0408
162.11	0.1526	-0.0586
163.09	0.1554	-0.0744
164.06	0.157	-0.0871
165.04	0.1573	-0.0961
166.02	0.1562	-0.101
166.99	0.1538	-0.1014
167.97	0.1503	-0.0975
168.95	0.1457	-0.0895
169.92	0.1404	-0.0781
170.9	0.1348	-0.064
171.88	0.1291	-0.0481
172.85	0.1238	-0.0314
173.83	0.1192	-0.0149
174.8	0.1157	0.0004
175.78	0.1136	0.0135
176.76	0.1132	0.0236
177.73	0.1147	0.0302
178.71	0.1181	0.0329
179.69	0.1235	0.0315
180.66	0.1307	0.0262
181.64	0.1397	0.0172
182.62	0.15	0.005
183.59	0.1614	-0.0095
184.57	0.1733	-0.0255
185.55	0.1853	-0.0423
186.52	0.197	-0.0587
187.5	0.2077	-0.0738
188.48	0.2171	-0.0869
189.45	0.2247	-0.0973
190.43	0.2301	-0.1043
191.41	0.2332	-0.1078
192.38	0.2337	-0.1074
193.36	0.2317	-0.1034
194.34	0.2272	-0.0961
195.31	0.2204	-0.0859
196.29	0.2117	-0.0735
197.27	0.2014	-0.0597
198.24	0.1902	-0.0454
199.22	0.1784	-0.0313
200.2	0.1667	-0.0184
201.17	0.1558	-0.0074
202.15	0.1461	0.0011
203.13	0.1381	0.0064
204.1	0.1323	0.0082
205.08	0.1291	0.0065
206.05	0.1285	0.0011
207.03	0.1308	-0.0076
208.01	0.1359	-0.0192
208.98	0.1435	-0.0333
209.96	0.1535	-0.0491
210.94	0.1653	-0.066
211.91	0.1786	-0.0833
212.89	0.1926	-0.1001
213.87	0.2069	-0.1159
214.84	0.2208	-0.13
215.82	0.2337	-0.1419
216.8	0.2451	-0.1512
217.77	0.2544	-0.1579
218.75	0.2613	-0.1617
219.73	0.2654	-0.1629
220.7	0.2667	-0.1616
221.68	0.2652	-0.1582
222.66	0.2608	-0.1531
223.63	0.2538	-0.1468
224.61	0.2446	-0.1398
225.59	0.2337	-0.1325
226.56	0.2214	-0.1255
227.54	0.2083	-0.1191
228.52	0.1951	-0.1136
229.49	0.1822	-0.1093
230.47	0.1702	-0.1063
231.45	0.1595	-0.1046
232.42	0.1505	-0.1041
233.4	0.1436	-0.1046
234.38	0.1388	-0.1058
235.35	0.1362	-0.1076
236.33	0.1359	-0.1096
237.3	0.1375	-0.1114
238.28	0.1409	-0.1129
239.26	0.1458	-0.1137
240.23	0.1516	-0.1136
241.21	0.158	-0.1127
242.19	0.1646	-0.1108
243.16	0.1708	-0.1079
244.14	0.1762	-0.1042
245.12	0.1806	-0.0999
246.09	0.1835	-0.0951
247.07	0.1848	-0.0902
248.05	0.1843	-0.0853
249.02	0.1821	-0.0807
250	0.1781	-0.0766
250.98	0.1727	-0.0732
251.95	0.1659	-0.0706
252.93	0.1581	-0.0688
253.91	0.1496	-0.0677
254.88	0.1409	-0.0674
255.86	0.1323	-0.0675
256.84	0.1241	-0.068
257.81	0.1166	-0.0686
258.79	0.1102	-0.0689
259.77	0.1049	-0.0688
260.74	0.1011	-0.0681
261.72	0.0986	-0.0665
262.7	0.0974	-0.0639
263.67	0.0975	-0.0603
264.65	0.0986	-0.0556
265.63	0.1005	-0.0501
266.6	0.1028	-0.0438
267.58	0.1053	-0.037
268.55	0.1077	-0.0301
269.53	0.1097	-0.0233
270.51	0.1109	-0.0171
271.48	0.1111	-0.0118
272.46	0.1103	-0.0077
273.44	0.1082	-0.0051
274.41	0.105	-0.0042
275.39	0.1006	-0.0052
276.37	0.0953	-0.0082
277.34	0.0892	-0.013
278.32	0.0827	-0.0195
279.3	0.0761	-0.0274
280.27	0.0698	-0.0364
281.25	0.0641	-0.0462
282.23	0.0596	-0.0561
283.2	0.0564	-0.0658
284.18	0.055	-0.0748
285.16	0.0557	-0.0825
286.13	0.0585	-0.0886
287.11	0.0635	-0.0928
288.09	0.0709	-0.0947
289.06	0.0805	-0.0941
290.04	0.0921	-0.0911
291.02	0.1055	-0.0856
291.99	0.1204	-0.0778
292.97	0.1362	-0.068
293.95	0.1527	-0.0563
294.92	0.1692	-0.0432
295.9	0.1854	-0.0292
296.88	0.2008	-0.0145
297.85	0.2149	0.0003
298.83	0.2274	0.0148
299.8	0.2379	0.0287
300.78	0.2462	0.0416
301.76	0.2521	0.0534
302.73	0.2555	0.0638
303.71	0.2565	0.0728
304.69	0.2551	0.0803
305.66	0.2516	0.0863
306.64	0.2461	0.0909
307.62	0.2391	0.0943
308.59	0.2309	0.0965
309.57	0.2218	0.0977
310.55	0.2124	0.0981
311.52	0.2029	0.0978
312.5	0.1939	0.0969
313.48	0.1856	0.0953
314.45	0.1784	0.0932
315.43	0.1725	0.0906
316.41	0.1682	0.0873
317.38	0.1655	0.0833
318.36	0.1646	0.0786
319.34	0.1654	0.0731
320.31	0.1679	0.0666
321.29	0.1719	0.0593
322.27	0.1773	0.0511
323.24	0.1839	0.0421
324.22	0.1913	0.0324
325.2	0.1993	0.0223
326.17	0.2076	0.0121
327.15	0.2159	0.0019
328.13	0.224	-0.0077
329.1	0.2316	-0.0165
330.08	0.2385	-0.024
331.05	0.2445	-0.0298
332.03	0.2495	-0.0336
333.01	0.2533	-0.0351
333.98	0.2559	-0.0341
334.96	0.2573	-0.0304
335.94	0.2574	-0.024
336.91	0.2565	-0.015
337.89	0.2545	-0.0035
338.87	0.2517	0.0101
339.84	0.2481	0.0253
340.82	0.2439	0.0418
341.8	0.2394	0.059
342.77	0.2346	0.0763
343.75	0.2297	0.0931
344.73	0.225	0.1088
345.7	0.2205	0.1229
346.68	0.2164	0.1348
347.66	0.2127	0.1442
348.63	0.2095	0.1508
349.61	0.2068	0.1544
350.59	0.2047	0.155
351.56	0.2031	0.1526
352.54	0.2019	0.1475
353.52	0.2011	0.1399
354.49	0.2006	0.1303
355.47	0.2002	0.1191
356.45	0.1999	0.1068
357.42	0.1994	0.0939
358.4	0.1987	0.0809
359.38	0.1978	0.0683
360.35	0.1964	0.0565
361.33	0.1946	0.0458
362.3	0.1922	0.0365
363.28	0.1893	0.0288
364.26	0.186	0.0227
365.23	0.1822	0.0182
366.21	0.178	0.0152
367.19	0.1737	0.0135
368.16	0.1692	0.013
369.14	0.1649	0.0133
370.12	0.1608	0.0142
371.09	0.1572	0.0154
372.07	0.1542	0.0168
373.05	0.152	0.0181
374.02	0.1508	0.0193
375	0.1506	0.0202
375.98	0.1516	0.0209
376.95	0.1538	0.0214
377.93	0.1572	0.0218
378.91	0.1617	0.0222
379.88	0.1672	0.0229
380.86	0.1737	0.0239
381.84	0.1808	0.0254
382.81	0.1884	0.0276
383.79	0.1961	0.0304
384.77	0.2038	0.034
385.74	0.2111	0.0381
386.72	0.2177	0.0428
387.7	0.2235	0.0477
388.67	0.228	0.0527
389.65	0.2313	0.0573
390.63	0.233	0.0614
391.6	0.2332	0.0645
392.58	0.2318	0.0663
393.55	0.2289	0.0665
394.53	0.2246	0.0649
395.51	0.219	0.0613
396.48	0.2125	0.0557
397.46	0.2053	0.0481
398.44	0.1977	0.0388
399.41	0.1902	0.028
400.39	0.183	0.0162
401.37	0.1765	0.0038
402.34	0.1711	-0.0086
403.32	0.1671	-0.0204
404.3	0.1646	-0.0309
405.27	0.164	-0.0395
406.25	0.1653	-0.0457
407.23	0.1686	-0.0489
408.2	0.1738	-0.0488
409.18	0.1809	-0.0451
410.16	0.1896	-0.0377
411.13	0.1997	-0.0267
412.11	0.211	-0.0124
413.09	0.223	0.0049
414.06	0.2355	0.0247
415.04	0.248	0.0462
416.02	0.2603	0.0688
416.99	0.2719	0.0917
417.97	0.2825	0.1139
418.95	0.292	0.1347
419.92	0.3001	0.1533
420.9	0.3066	0.169
421.88	0.3116	0.1813
422.85	0.315	0.1898
423.83	0.3169	0.1942
424.8	0.3175	0.1945
425.78	0.3168	0.1906
426.76	0.3152	0.183
427.73	0.3128	0.1719
428.71	0.3099	0.1578
429.69	0.3067	0.1415
430.66	0.3035	0.1236
431.64	0.3003	0.1047
432.62	0.2974	0.0855
433.59	0.2948	0.0668
434.57	0.2926	0.049
435.55	0.2908	0.0327
436.52	0.2892	0.0181
437.5	0.2877	0.0056
438.48	0.2863	-0.0048
439.45	0.2847	-0.0131
440.43	0.2827	-0.0195
441.41	0.2801	-0.0242
442.38	0.2768	-0.0274
443.36	0.2726	-0.0296
444.34	0.2675	-0.0312
445.31	0.2613	-0.0324
446.29	0.2541	-0.0336
447.27	0.246	-0.0352
448.24	0.237	-0.0372
449.22	0.2274	-0.0398
450.2	0.2175	-0.043
451.17	0.2075	-0.0467
452.15	0.1977	-0.0507
453.13	0.1884	-0.0549
454.1	0.1801	-0.059
455.08	0.1729	-0.0627
456.05	0.1672	-0.0657
457.03	0.1632	-0.0678
458.01	0.1609	-0.0687
458.98	0.1605	-0.0684
459.96	0.1619	-0.0668
460.94	0.1651	-0.064
461.91	0.1698	-0.0602
462.89	0.1757	-0.0556
463.87	0.1827	-0.0506
464.84	0.1901	-0.0457
465.82	0.1977	-0.0413
466.8	0.2051	-0.0379
467.77	0.2116	-0.0361
468.75	0.2171	-0.0362
469.73	0.221	-0.0387
470.7	0.2232	-0.0438
471.68	0.2234	-0.0517
472.66	0.2215	-0.0625
473.63	0.2174	-0.0759
474.61	0.2113	-0.0917
475.59	0.2033	-0.1096
476.56	0.1938	-0.1289
477.54	0.1831	-0.1491
478.52	0.1716	-0.1694
479.49	0.1598	-0.1891
480.47	0.1482	-0.2075
481.45	0.1374	-0.2238
482.42	0.1278	-0.2375
483.4	0.1199	-0.2481
484.38	0.114	-0.2551
485.35	0.1105	-0.2584
486.33	0.1096	-0.2578
487.3	0.1114	-0.2536
488.28	0.1158	-0.2459
489.26	0.1227	-0.2352
490.23	0.132	-0.222
491.21	0.1432	-0.2071
492.19	0.156	-0.191
493.16	0.1699	-0.1746
494.14	0.1843	-0.1585
495.12	0.1988	-0.1434
496.09	0.2128	-0.1299
497.07	0.2257	-0.1184
498.05	0.2372	-0.1092
499.02	0.2468	-0.1026
500	0.2542	-0.0984
500.98	0.2592	-0.0966
501.95	0.2616	-0.0968
502.93	0.2616	-0.0986
503.91	0.259	-0.1015
504.88	0.2542	-0.105
505.86	0.2474	-0.1085
506.84	0.239	-0.1114
507.81	0.2293	-0.1132
508.79	0.2187	-0.1135
509.77	0.2077	-0.112
510.74	0.1968	-0.1085
511.72	0.1863	-0.1029
512.7	0.1765	-0.0954
513.67	0.1678	-0.0864
514.65	0.1605	-0.076
515.63	0.1546	-0.0649
516.6	0.1502	-0.0537
517.58	0.1473	-0.0428
518.55	0.1459	-0.0331
519.53	0.1459	-0.025
520.51	0.1469	-0.0191
521.48	0.1488	-0.0157
522.46	0.1514	-0.0153
523.44	0.1543	-0.0178
524.41	0.1572	-0.0233
525.39	0.16	-0.0317
526.37	0.1623	-0.0425
527.34	0.1641	-0.0553
528.32	0.1651	-0.0695
529.3	0.1654	-0.0845
530.27	0.1647	-0.0995
531.25	0.1633	-0.1139
532.23	0.1612	-0.127
533.2	0.1584	-0.1381
534.18	0.1552	-0.1467
535.16	0.1516	-0.1525
536.13	0.148	-0.1552
537.11	0.1444	-0.1549
538.09	0.1411	-0.1514
539.06	0.1381	-0.1452
540.04	0.1358	-0.1366
541.02	0.134	-0.1262
541.99	0.133	-0.1144
542.97	0.1327	-0.102
543.95	0.1331	-0.0896
544.92	0.1342	-0.0779
545.9	0.136	-0.0673
546.88	0.1384	-0.0585
547.85	0.1412	-0.0517
548.83	0.1444	-0.0472
549.8	0.1478	-0.045
550.78	0.1515	-0.0451
551.76	0.1552	-0.0472
552.73	0.159	-0.0511
553.71	0.1627	-0.0562
554.69	0.1665	-0.062
555.66	0.1702	-0.068
556.64	0.174	-0.0736
557.62	0.1777	-0.0784
558.59	0.1815	-0.0817
559.57	0.1855	-0.0832
560.55	0.1895	-0.0828
561.52	0.1937	-0.0803
562.5	0.1981	-0.0756
563.48	0.2026	-0.069
564.45	0.2071	-0.0608
565.43	0.2117	-0.0514
566.41	0.2161	-0.0413
567.38	0.2204	-0.0311
568.36	0.2243	-0.0214
569.34	0.2278	-0.0127
570.31	0.2306	-0.0055
571.29	0.2326	-0.0004
572.27	0.2338	0.0023
573.24	0.2339	0.0024
574.22	0.2329	-0.0001
575.2	0.2308	-0.0053
576.17	0.2277	-0.0128
577.15	0.2235	-0.0223
578.13	0.2183	-0.0333
579.1	0.2124	-0.0452
580.08	0.2059	-0.0574
581.05	0.1991	-0.0693
582.03	0.1922	-0.0801
583.01	0.1856	-0.0892
583.98	0.1794	-0.0962
584.96	0.1739	-0.1006
585.94	0.1695	-0.1021
586.91	0.1662	-0.1006
587.89	0.1644	-0.096
588.87	0.1641	-0.0886
589.84	0.1653	-0.0786
590.82	0.168	-0.0664
591.8	0.1722	-0.0526
592.77	0.1778	-0.0378
593.75	0.1844	-0.0225
594.73	0.192	-0.0075
595.7	0.2	0.0069
596.68	0.2084	0.0199
597.66	0.2167	0.0312
598.63	0.2246	0.0406
599.61	0.2318	0.0477
600.59	0.238	0.0527
601.56	0.243	0.0555
602.54	0.2466	0.0565
603.52	0.2488	0.0559
604.49	0.2494	0.0541
605.47	0.2485	0.0518
606.45	0.2462	0.0492
607.42	0.2426	0.0471
608.4	0.2379	0.0457
609.38	0.2325	0.0455
610.35	0.2265	0.0469
611.33	0.2203	0.05
612.3	0.2142	0.0549
613.28	0.2084	0.0615
614.26	0.2032	0.0697
615.23	0.1988	0.0792
616.21	0.1954	0.0897
617.19	0.1931	0.1006
618.16	0.1919	0.1116
619.14	0.1917	0.1221
620.12	0.1926	0.1316
621.09	0.1943	0.1397
622.07	0.1966	0.1461
623.05	0.1994	0.1504
624.02	0.2024	0.1525
625	0.2053	0.1523
625.98	0.2078	0.1499
626.95	0.2098	0.1456
627.93	0.211	0.1396
628.91	0.2112	0.1322
629.88	0.2104	0.1241
630.86	0.2085	0.1155
631.84	0.2054	0.1072
632.81	0.2014	0.0995
633.79	0.1964	0.0929
634.77	0.1907	0.0879
635.74	0.1846	0.0847
636.72	0.1781	0.0835
637.7	0.1717	0.0844
638.67	0.1656	0.0875
639.65	0.1601	0.0925
640.63	0.1554	0.0993
641.6	0.1517	0.1075
642.58	0.1492	0.1168
643.55	0.148	0.1267
644.53	0.1482	0.1369
645.51	0.1497	0.1468
646.48	0.1525	0.1561
647.46	0.1566	0.1643
648.44	0.1616	0.1713
649.41	0.1674	0.1768
650.39	0.1738	0.1806
651.37	0.1805	0.1827
652.34	0.1873	0.1831
653.32	0.1939	0.182
654.3	0.2001	0.1796
655.27	0.2057	0.176
656.25	0.2104	0.1715
657.23	0.2143	0.1664
658.2	0.2172	0.161
659.18	0.2192	0.1555
660.16	0.2202	0.1502
661.13	0.2204	0.1451
662.11	0.2198	0.1405
663.09	0.2186	0.1364
664.06	0.217	0.1329
665.04	0.2151	0.1298
666.02	0.2131	0.1272
666.99	0.2111	0.1249
667.97	0.2094	0.1228
668.95	0.2081	0.1208
669.92	0.2071	0.1189
670.9	0.2066	0.1168
671.88	0.2065	0.1146
672.85	0.2069	0.1122
673.83	0.2076	0.1096
674.8	0.2086	0.1069
675.78	0.2099	0.1041
676.76	0.2111	0.1014
677.73	0.2124	0.0988
678.71	0.2134	0.0965
679.69	0.2142	0.0945
680.66	0.2148	0.0931
681.64	0.2149	0.0921
682.62	0.2148	0.0918
683.59	0.2143	0.0919
684.57	0.2136	0.0925
685.55	0.2128	0.0935
686.52	0.2121	0.0947
687.5	0.2115	0.0959
688.48	0.2113	0.097
689.45	0.2116	0.0977
690.43	0.2126	0.0979
691.41	0.2144	0.0975
692.38	0.2172	0.0962
693.36	0.221	0.0941
694.34	0.2259	0.0911
695.31	0.2317	0.0874
696.29	0.2384	0.083
697.27	0.2459	0.0781
698.24	0.254	0.073
699.22	0.2624	0.068
700.2	0.2708	0.0634
701.17	0.279	0.0596
702.15	0.2867	0.0567
703.13	0.2934	0.0552
704.1	0.299	0.0553
705.08	0.3031	0.057
706.05	0.3056	0.0604
707.03	0.3063	0.0655
708.01	0.305	0.0721
708.98	0.3017	0.0801
709.96	0.2966	0.089
710.94	0.2897	0.0984
711.91	0.2811	0.1079
712.89	0.2713	0.117
713.87	0.2604	0.1252
714.84	0.2489	0.132
715.82	0.2372	0.1371
716.8	0.2256	0.1399
717.77	0.2145	0.1405
718.75	0.2044	0.1385
719.73	0.1955	0.1341
720.7	0.1882	0.1274
721.68	0.1827	0.1186
722.66	0.1791	0.1083
723.63	0.1776	0.0968
724.61	0.178	0.0847
725.59	0.1804	0.0728
726.56	0.1846	0.0614
727.54	0.1903	0.0514
728.52	0.1973	0.0432
729.49	0.2051	0.0372
730.47	0.2135	0.0337
731.45	0.2221	0.0329
732.42	0.2304	0.0348
733.4	0.2382	0.0393
734.38	0.2451	0.046
735.35	0.2508	0.0545
736.33	0.255	0.0641
737.3	0.2578	0.0743
738.28	0.2589	0.0844
739.26	0.2583	0.0935
740.23	0.2562	0.1011
741.21	0.2526	0.1064
742.19	0.2478	0.1091
743.16	0.242	0.1087
744.14	0.2355	0.105
745.12	0.2285	0.0981
746.09	0.2215	0.0881
747.07	0.2147	0.0754
748.05	0.2084	0.0606
749.02	0.2028	0.0443
750	0.1983	0.0273
750.98	0.1949	0.0106
751.95	0.1927	-0.0051
752.93	0.1919	-0.0188
753.91	0.1923	-0.0298
754.88	0.194	-0.0374
755.86	0.1967	-0.0411
756.84	0.2002	-0.0406
757.81	0.2044	-0.0358
758.79	0.209	-0.0269
759.77	0.2137	-0.014
760.74	0.2183	0.0021
761.72	0.2224	0.0209
762.7	0.2258	0.0414
763.67	0.2283	0.0627
764.65	0.2297	0.0838
765.63	0.2299	0.1037
766.6	0.2288	0.1216
767.58	0.2263	0.1365
768.55	0.2226	0.1478
769.53	0.2176	0.155
770.51	0.2116	0.1579
771.48	0.2047	0.1564
772.46	0.1971	0.1506
773.44	0.1891	0.1409
774.41	0.1809	0.128
775.39	0.1728	0.1126
776.37	0.165	0.0954
777.34	0.1578	0.0773
778.32	0.1514	0.0594
779.3	0.146	0.0425
780.27	0.1417	0.0273
781.25	0.1386	0.0145
782.23	0.1368	0.0047
783.2	0.1363	-0.002
784.18	0.137	-0.0053
785.16	0.1388	-0.0054
786.13	0.1415	-0.0025
787.11	0.1451	0.0028
788.09	0.1493	0.0101
789.06	0.1539	0.0185
790.04	0.1586	0.0275
791.02	0.1632	0.0361
791.99	0.1675	0.0439
792.97	0.1713	0.0502
793.95	0.1743	0.0546
794.92	0.1765	0.0568
795.9	0.1777	0.0566
796.88	0.1778	0.0543
797.85	0.1769	0.05
798.83	0.1749	0.0443
799.8	0.172	0.0377
800.78	0.1683	0.031
801.76	0.1638	0.0248
802.73	0.1588	0.0199
803.71	0.1536	0.0171
804.69	0.1484	0.017
805.66	0.1433	0.0201
806.64	0.1387	0.0266
807.62	0.1349	0.0366
808.59	0.1319	0.0502
809.57	0.1299	0.0669
810.55	0.1292	0.0862
811.52	0.1299	0.1073
812.5	0.1318	0.1295
813.48	0.1351	0.1517
814.45	0.1397	0.173
815.43	0.1453	0.1922
816.41	0.1519	0.2085
817.38	0.1593	0.221
818.36	0.167	0.2291
819.34	0.1749	0.2323
820.31	0.1826	0.2304
821.29	0.1898	0.2234
822.27	0.1961	0.2117
823.24	0.2013	0.1958
824.22	0.205	0.1764
825.2	0.2071	0.1545
826.17	0.2073	0.1311
827.15	0.2056	0.1074
828.13	0.2019	0.0845
829.1	0.1963	0.0636
830.08	0.1888	0.0456
831.05	0.1796	0.0314
832.03	0.169	0.0215
833.01	0.1574	0.0165
833.98	0.145	0.0164
834.96	0.1324	0.021
835.94	0.1199	0.0301
836.91	0.1079	0.043
837.89	0.0971	0.059
838.87	0.0877	0.077
839.84	0.0801	0.0962
840.82	0.0747	0.1154
841.8	0.0718	0.1336
842.77	0.0714	0.1499
843.75	0.0738	0.1636
844.73	0.079	0.174
845.7	0.0867	0.1807
846.68	0.097	0.1835
847.66	0.1094	0.1826
848.63	0.1237	0.1781
849.61	0.1396	0.1705
850.59	0.1564	0.1605
851.56	0.1739	0.1487
852.54	0.1915	0.136
853.52	0.2086	0.1231
854.49	0.225	0.1107
855.47	0.24	0.0995
856.45	0.2534	0.0899
857.42	0.2649	0.0823
858.4	0.2741	0.0768
859.38	0.281	0.0733
860.35	0.2855	0.0715
861.33	0.2876	0.071
862.3	0.2873	0.0711
863.28	0.2848	0.0714
864.26	0.2804	0.071
865.23	0.2743	0.0692
866.21	0.2668	0.0655
867.19	0.2583	0.0592
868.16	0.249	0.0502
869.14	0.2394	0.0381
870.12	0.2296	0.0232
871.09	0.22	0.0057
872.07	0.2109	-0.014
873.05	0.2024	-0.035
874.02	0.1946	-0.0565
875	0.1877	-0.0776
875.98	0.1817	-0.0972
876.95	0.1766	-0.1144
877.93	0.1723	-0.1282
878.91	0.1687	-0.138
879.88	0.1658	-0.143
880.86	0.1635	-0.1431
881.84	0.1615	-0.1381
882.81	0.1598	-0.1284
883.79	0.1582	-0.1146
884.77	0.1567	-0.0974
885.74	0.1552	-0.078
886.72	0.1536	-0.0576
887.7	0.152	-0.0376
888.67	0.1502	-0.0195
889.65	0.1484	-0.0045
890.63	0.1465	0.0059
891.6	0.1447	0.0108
892.58	0.143	0.0094
893.55	0.1414	0.0012
894.53	0.14	-0.0139
895.51	0.1389	-0.0355
896.48	0.1379	-0.0632
897.46	0.1372	-0.0957
898.44	0.1367	-0.1319
899.41	0.1363	-0.1701
900.39	0.136	-0.2086
901.37	0.1357	-0.2458
902.34	0.1352	-0.2797
903.32	0.1345	-0.3088
904.3	0.1334	-0.3318
905.27	0.1319	-0.3475
906.25	0.1299	-0.3553
907.23	0.1273	-0.3547
908.2	0.1242	-0.3462
909.18	0.1205	-0.3301
910.16	0.1163	-0.3076
911.13	0.1118	-0.28
912.11	0.107	-0.2491
913.09	0.1021	-0.2167
914.06	0.0974	-0.1848
915.04	0.093	-0.1553
916.02	0.0892	-0.1301
916.99	0.0861	-0.1109
917.97	0.084	-0.0987
918.95	0.0831	-0.0947
919.92	0.0835	-0.099
920.9	0.0852	-0.1117
921.88	0.0882	-0.1322
922.85	0.0926	-0.1594
923.83	0.0982	-0.1918
924.8	0.1049	-0.2278
925.78	0.1125	-0.2653
926.76	0.1207	-0.3022
927.73	0.1292	-0.3364
928.71	0.1377	-0.366
929.69	0.1459	-0.3894
930.66	0.1534	-0.4051
931.64	0.16	-0.4124
932.62	0.1654	-0.4108
933.59	0.1694	-0.4006
934.57	0.1719	-0.3825
935.55	0.1727	-0.3578
936.52	0.1719	-0.3281
937.5	0.1696	-0.2954
938.48	0.1658	-0.262
939.45	0.1608	-0.2302
940.43	0.1549	-0.2024
941.41	0.1484	-0.1806
942.38	0.1417	-0.1666
943.36	0.135	-0.1618
944.34	0.1288	-0.167
945.31	0.1234	-0.1824
946.29	0.1191	-0.2075
947.27	0.1162	-0.2413
948.24	0.1148	-0.2821
949.22	0.115	-0.3277
950.2	0.1169	-0.3756
951.17	0.1204	-0.423
952.15	0.1254	-0.4669
953.13	0.1317	-0.5045
954.1	0.139	-0.5332
955.08	0.1471	-0.5508
956.05	0.1555	-0.5557
957.03	0.1639	-0.547
958.01	0.172	-0.5246
958.98	0.1793	-0.489
959.96	0.1857	-0.4417
960.94	0.1907	-0.385
961.91	0.1942	-0.3218
962.89	0.1962	-0.2554
963.87	0.1964	-0.1896
964.84	0.195	-0.1285
965.82	0.1921	-0.0758
966.8	0.1877	-0.0352
967.77	0.1822	-0.0099
968.75	0.1758	-0.0023
969.73	0.1688	-0.0139
970.7	0.1615	-0.0453
971.68	0.1543	-0.0961
972.66	0.1473	-0.1647
973.63	0.141	-0.2484
974.61	0.1355	-0.3435
975.59	0.1309	-0.4455
976.56	0.1275	-0.5492
977.54	0.1251	-0.649
978.52	0.1237	-0.7392
979.49	0.1233	-0.8139
980.47	0.1238	-0.868
981.45	0.1248	-0.8966
982.42	0.1262	-0.8962
983.4	0.1278	-0.8639
984.38	0.1294	-0.7985
985.35	0.1306	-0.7
986.33	0.1313	-0.5698
987.3	0.1314	-0.4107
988.28	0.1307	-0.227
989.26	0.1293	-0.024
990.23	0.1272	0.192
991.21	0.1244	0.4141
992.19	0.1211	0.6347
993.16	0.1175	0.8466
994.14	0.1138	1.0423
995.12	0.1104	1.2152
996.09	0.1074	1.3594
997.07	0.1052	1.4702
998.05	0.104	1.5441
999.02	0.104	1.5791
1000	0.2207	1.8111
1000.98	0.2076	1.7115
1001.95	0.196	1.5641
1002.93	0.1863	1.3736
1003.91	0.1784	1.1467
1004.88	0.1723	0.8915
1005.86	0.168	0.6176
1006.84	0.1652	0.3351
1007.81	0.1639	0.0545
1008.79	0.1636	-0.2139
1009.77	0.1642	-0.4605
1010.74	0.1654	-0.6768
1011.72	0.1669	-0.8562
1012.7	0.1686	-0.9936
1013.67	0.1701	-1.086
1014.65	0.1713	-1.1328
1015.63	0.1722	-1.1353
1016.6	0.1728	-1.0969
1017.58	0.173	-1.023
1018.55	0.1729	-0.9201
1019.53	0.1727	-0.7962
1020.51	0.1726	-0.6596
1021.48	0.1727	-0.5191
1022.46	0.1733	-0.383
1023.44	0.1745	-0.2592
1024.41	0.1765	-0.1544
1025.39	0.1795	-0.0738
1026.37	0.1836	-0.021
1027.34	0.1887	0.0019
1028.32	0.1949	-0.0051
1029.3	0.2021	-0.0403
1030.27	0.2102	-0.1006
1031.25	0.2188	-0.1812
1032.23	0.2277	-0.2767
1033.2	0.2366	-0.3807
1034.18	0.2453	-0.4865
1035.16	0.2532	-0.5876
1036.13	0.2602	-0.678
1037.11	0.2658	-0.7524
1038.09	0.2699	-0.8066
1039.06	0.2722	-0.8378
1040.04	0.2726	-0.8446
1041.02	0.271	-0.827
1041.99	0.2674	-0.7866
1042.97	0.262	-0.7262
1043.95	0.2549	-0.6497
1044.92	0.2464	-0.5621
1045.9	0.2368	-0.4686
1046.88	0.2265	-0.3748
1047.85	0.2158	-0.2863
1048.83	0.2052	-0.208
1049.8	0.195	-0.1443
1050.78	0.1857	-0.0984
1051.76	0.1775	-0.0726
1052.73	0.1708	-0.0677
1053.71	0.1657	-0.0834
1054.69	0.1624	-0.1179
1055.66	0.1609	-0.1685
1056.64	0.1611	-0.2315
1057.62	0.1629	-0.3025
1058.59	0.1662	-0.3767
1059.57	0.1707	-0.4491
1060.55	0.176	-0.5149
1061.52	0.1819	-0.5699
1062.5	0.1881	-0.6104
1063.48	0.1941	-0.6339
1064.45	0.1997	-0.6387
1065.43	0.2047	-0.6245
1066.41	0.2088	-0.5919
1067.38	0.2119	-0.543
1068.36	0.2139	-0.4805
1069.34	0.2148	-0.4082
1070.31	0.2146	-0.3302
1071.29	0.2134	-0.2512
1072.27	0.2115	-0.1757
1073.24	0.2091	-0.1081
1074.22	0.2063	-0.0523
1075.2	0.2035	-0.0112
1076.17	0.2009	0.0127
1077.15	0.1986	0.0185
1078.13	0.1971	0.0059
1079.1	0.1963	-0.0239
1080.08	0.1964	-0.0691
1081.05	0.1975	-0.1265
1082.03	0.1995	-0.1927
1083.01	0.2024	-0.2635
1083.98	0.2061	-0.3346
1084.96	0.2104	-0.4017
1085.94	0.2151	-0.4607
1086.91	0.22	-0.5083
1087.89	0.2249	-0.5417
1088.87	0.2296	-0.559
1089.84	0.2338	-0.5593
1090.82	0.2374	-0.5428
1091.8	0.2403	-0.5106
1092.77	0.2423	-0.465
1093.75	0.2434	-0.4088
1094.73	0.2438	-0.3455
1095.7	0.2433	-0.279
1096.68	0.2422	-0.2135
1097.66	0.2407	-0.1529
1098.63	0.2389	-0.1007
1099.61	0.237	-0.0602
1100.59	0.2353	-0.0337
1101.56	0.234	-0.0227
1102.54	0.2332	-0.0277
1103.52	0.2333	-0.0481
1104.49	0.2342	-0.0828
1105.47	0.2361	-0.1293
1106.45	0.239	-0.1848
1107.42	0.2429	-0.2457
1108.4	0.2478	-0.3081
1109.38	0.2536	-0.3683
1110.35	0.2601	-0.4224
1111.33	0.267	-0.4671
1112.3	0.2744	-0.4996
1113.28	0.2819	-0.5178
1114.26	0.2893	-0.5206
1115.23	0.2965	-0.5076
1116.21	0.3033	-0.4795
1117.19	0.3096	-0.438
1118.16	0.3152	-0.3852
1119.14	0.3201	-0.3244
1120.12	0.3242	-0.2588
1121.09	0.3277	-0.1922
1122.07	0.3304	-0.1283
1123.05	0.3325	-0.0707
1124.02	0.3341	-0.0225
1125	0.3352	0.0138
1125.98	0.3359	0.0364
1126.95	0.3364	0.0444
1127.93	0.3367	0.0377
1128.91	0.3368	0.0172
1129.88	0.3369	-0.0154
1130.86	0.3368	-0.0576
1131.84	0.3367	-0.1066
1132.81	0.3365	-0.1588
1133.79	0.3361	-0.2107
1134.77	0.3355	-0.2587
1135.74	0.3347	-0.2996
1136.72	0.3335	-0.3303
1137.7	0.3321	-0.3488
1138.67	0.3304	-0.3532
1139.65	0.3285	-0.3431
1140.63	0.3263	-0.3185
1141.6	0.3241	-0.2804
1142.58	0.3218	-0.2304
1143.55	0.3198	-0.1712
1144.53	0.3182	-0.1055
1145.51	0.3172	-0.0366
1146.48	0.317	0.0321
1147.46	0.3178	0.0973
1148.44	0.3198	0.1561
1149.41	0.3231	0.2058
1150.39	0.3277	0.2446
1151.37	0.3339	0.2713
1152.34	0.3415	0.2855
1153.32	0.3504	0.2875
1154.3	0.3604	0.2786
1155.27	0.3714	0.2608
1156.25	0.383	0.2364
1157.23	0.3949	0.2085
1158.2	0.4067	0.1802
1159.18	0.4181	0.1546
1160.16	0.4285	0.135
1161.13	0.4377	0.1239
1162.11	0.4452	0.1237
1163.09	0.4509	0.1357
1164.06	0.4545	0.161
1165.04	0.4558	0.1994
1166.02	0.4549	0.2502
1166.99	0.4517	0.3119
1167.97	0.4466	0.3823
1168.95	0.4398	0.4586
1169.92	0.4316	0.5378
1170.9	0.4224	0.6166
1171.88	0.4129	0.6918
1172.85	0.4033	0.7603
1173.83	0.3944	0.8195
1174.8	0.3866	0.8672
1175.78	0.3804	0.9021
1176.76	0.3761	0.9235
1177.73	0.374	0.9315
1178.71	0.3745	0.9269
1179.69	0.3775	0.9115
1180.66	0.3831	0.8873
1181.64	0.3911	0.8572
1182.62	0.4012	0.8241
1183.59	0.4131	0.7912
1184.57	0.4264	0.7616
1185.55	0.4405	0.7381
1186.52	0.455	0.723
1187.5	0.4693	0.7183
1188.48	0.4828	0.725
1189.45	0.4951	0.7435
1190.43	0.5057	0.7735
1191.41	0.5144	0.8139
1192.38	0.5208	0.8627
1193.36	0.5249	0.9178
1194.34	0.5267	0.9762
1195.31	0.5262	1.0349
1196.29	0.5238	1.0909
1197.27	0.5197	1.1411
1198.24	0.5143	1.1829
1199.22	0.508	1.2141
1200.2	0.5015	1.2332
1201.17	0.495	1.2391
1202.15	0.4892	1.2319
1203.13	0.4843	1.2121
1204.1	0.4808	1.181
1205.08	0.4788	1.1408
1206.05	0.4786	1.0938
1207.03	0.4801	1.043
1208.01	0.4832	0.9915
1208.98	0.4879	0.9422
1209.96	0.4938	0.8982
1210.94	0.5006	0.8618
1211.91	0.5079	0.8352
1212.89	0.5152	0.8198
1213.87	0.5221	0.816
1214.84	0.5282	0.8239
1215.82	0.5331	0.8426
1216.8	0.5365	0.8704
1217.77	0.5382	0.9052
1218.75	0.538	0.9443
1219.73	0.536	0.9846
1220.7	0.5322	1.0232
1221.68	0.5269	1.0568
1222.66	0.5204	1.0826
1223.63	0.513	1.0982
1224.61	0.5053	1.1016
1225.59	0.4977	1.0917
1226.56	0.4908	1.068
1227.54	0.485	1.0307
1228.52	0.4807	0.981
1229.49	0.4785	0.9206
1230.47	0.4785	0.8519
1231.45	0.481	0.7777
1232.42	0.486	0.7011
1233.4	0.4935	0.6253
1234.38	0.5032	0.5536
1235.35	0.515	0.4887
1236.33	0.5284	0.4331
1237.3	0.5428	0.3888
1238.28	0.5578	0.3569
1239.26	0.5728	0.3379
1240.23	0.5871	0.3316
1241.21	0.6002	0.3367
1242.19	0.6116	0.3517
1243.16	0.6207	0.3743
1244.14	0.6273	0.4016
1245.12	0.6309	0.4309
1246.09	0.6316	0.4589
1247.07	0.6292	0.4828
1248.05	0.6239	0.4998
1249.02	0.6158	0.5078
1250	0.6054	0.5051
1250.98	0.5929	0.4906
1251.95	0.5789	0.4642
1252.93	0.5639	0.4263
1253.91	0.5485	0.378
1254.88	0.533	0.3212
1255.86	0.5181	0.2581
1256.84	0.5041	0.1914
1257.81	0.4915	0.1239
1258.79	0.4804	0.0587
1259.77	0.4712	-0.0017
1260.74	0.4638	-0.0548
1261.72	0.4584	-0.0987
1262.7	0.4548	-0.1319
1263.67	0.4528	-0.1537
1264.65	0.4523	-0.1642
1265.63	0.453	-0.1641
1266.6	0.4546	-0.1547
1267.58	0.4568	-0.1378
1268.55	0.4594	-0.116
1269.53	0.4622	-0.0917
1270.51	0.4648	-0.0677
1271.48	0.4673	-0.0469
1272.46	0.4695	-0.0316
1273.44	0.4714	-0.0241
1274.41	0.473	-0.0258
1275.39	0.4745	-0.0379
1276.37	0.476	-0.0605
1277.34	0.4777	-0.0934
1278.32	0.4796	-0.1355
1279.3	0.4821	-0.1851
1280.27	0.4853	-0.24
1281.25	0.4893	-0.2977
1282.23	0.4942	-0.3554
1283.2	0.5001	-0.4102
1284.18	0.5069	-0.4595
1285.16	0.5145	-0.5009
1286.13	0.5229	-0.5324
1287.11	0.5317	-0.5526
1288.09	0.5408	-0.5608
1289.06	0.5499	-0.557
1290.04	0.5586	-0.5419
1291.02	0.5667	-0.5168
1291.99	0.5739	-0.4837
1292.97	0.5799	-0.445
1293.95	0.5845	-0.4035
1294.92	0.5875	-0.3619
1295.9	0.5888	-0.3232
1296.88	0.5884	-0.2901
1297.85	0.5864	-0.2648
1298.83	0.5829	-0.2491
1299.8	0.5781	-0.244
1300.78	0.5722	-0.2502
1301.76	0.5655	-0.2671
1302.73	0.5583	-0.2938
1303.71	0.5511	-0.3285
1304.69	0.544	-0.3689
1305.66	0.5375	-0.4123
1306.64	0.5317	-0.4558
1307.62	0.527	-0.4961
1308.59	0.5234	-0.5302
1309.57	0.5211	-0.5556
1310.55	0.52	-0.5698
1311.52	0.5202	-0.5712
1312.5	0.5214	-0.5589
1313.48	0.5235	-0.5326
1314.45	0.5263	-0.493
1315.43	0.5294	-0.4414
1316.41	0.5327	-0.3799
1317.38	0.5358	-0.3111
1318.36	0.5384	-0.2382
1319.34	0.5404	-0.1643
1320.31	0.5415	-0.093
1321.29	0.5415	-0.0275
1322.27	0.5405	0.0294
1323.24	0.5385	0.0752
1324.22	0.5354	0.1083
1325.2	0.5315	0.1276
1326.17	0.527	0.133
1327.15	0.522	0.1253
1328.13	0.517	0.1059
1329.1	0.5121	0.0771
1330.08	0.5078	0.0416
1331.05	0.5042	0.0027
1332.03	0.5017	-0.0361
1333.01	0.5006	-0.0713
1333.98	0.5008	-0.0997
1334.96	0.5026	-0.1183
1335.94	0.506	-0.1246
1336.91	0.5109	-0.1172
1337.89	0.5171	-0.0951
1338.87	0.5246	-0.0584
1339.84	0.5331	-0.0079
1340.82	0.5422	0.0545
1341.8	0.5516	0.1264
1342.77	0.561	0.2047
1343.75	0.57	0.2859
1344.73	0.5783	0.3662
1345.7	0.5855	0.442
1346.68	0.5914	0.5098
1347.66	0.5958	0.5664
1348.63	0.5985	0.6095
1349.61	0.5995	0.6372
1350.59	0.5986	0.6487
1351.56	0.596	0.6442
1352.54	0.5917	0.6246
1353.52	0.5859	0.5917
1354.49	0.5789	0.5482
1355.47	0.5708	0.4974
1356.45	0.562	0.4428
1357.42	0.5527	0.3884
1358.4	0.5432	0.3381
1359.38	0.5337	0.2954
1360.35	0.5245	0.2635
1361.33	0.5158	0.245
1362.3	0.5078	0.2417
1363.28	0.5005	0.2543
1364.26	0.4941	0.2828
1365.23	0.4886	0.3261
1366.21	0.4839	0.3823
1367.19	0.48	0.4486
1368.16	0.4768	0.5219
1369.14	0.4743	0.5983
1370.12	0.4724	0.6739
1371.09	0.4708	0.7448
1372.07	0.4695	0.8074
1373.05	0.4684	0.8585
1374.02	0.4673	0.8957
1375	0.4663	0.9172
1375.98	0.4652	0.9226
1376.95	0.464	0.9118
1377.93	0.4626	0.8863
1378.91	0.4611	0.8482
1379.88	0.4595	0.8003
1380.86	0.4578	0.7462
1381.84	0.4561	0.6898
1382.81	0.4542	0.6352
1383.79	0.4524	0.5864
1384.77	0.4505	0.5471
1385.74	0.4486	0.5204
1386.72	0.4468	0.5088
1387.7	0.4448	0.5137
1388.67	0.4429	0.5357
1389.65	0.4408	0.5743
1390.63	0.4387	0.6279
1391.6	0.4363	0.6942
1392.58	0.4337	0.7698
1393.55	0.4309	0.8509
1394.53	0.4278	0.9332
1395.51	0.4244	1.0123
1396.48	0.4208	1.084
1397.46	0.4169	1.1444
1398.44	0.4127	1.1902
1399.41	0.4085	1.219
1400.39	0.4042	1.2294
1401.37	0.4	1.2211
1402.34	0.396	1.1949
1403.32	0.3923	1.1527
1404.3	0.3891	1.0974
1405.27	0.3866	1.0331
1406.25	0.3848	0.9641
1407.23	0.3838	0.8955
1408.2	0.3839	0.8324
1409.18	0.3849	0.7797
1410.16	0.3871	0.742
1411.13	0.3904	0.7231
1412.11	0.3948	0.726
1413.09	0.4002	0.7524
1414.06	0.4067	0.8028
1415.04	0.4139	0.8763
1416.02	0.4219	0.9709
1416.99	0.4305	1.0831
1417.97	0.4395	1.2084
1418.95	0.4487	1.3414
1419.92	0.4579	1.4762
1420.9	0.4669	1.6063
1421.88	0.4757	1.7254
1422.85	0.4839	1.8275
1423.83	0.4915	1.9073
1424.8	0.4983	1.9602
1425.78	0.5042	1.983
1426.76	0.5092	1.9737
1427.73	0.5131	1.9318
1428.71	0.516	1.8584
1429.69	0.5179	1.7561
1430.66	0.5186	1.6288
1431.64	0.5183	1.4815
1432.62	0.5171	1.3205
1433.59	0.515	1.1524
1434.57	0.512	0.9845
1435.55	0.5082	0.8238
1436.52	0.5038	0.6774
1437.5	0.4988	0.5513
1438.48	0.4933	0.451
1439.45	0.4874	0.3807
1440.43	0.4812	0.3431
1441.41	0.4748	0.3397
1442.38	0.4682	0.3703
1443.36	0.4615	0.4335
1444.34	0.4548	0.5261
1445.31	0.4481	0.6442
1446.29	0.4414	0.7826
1447.27	0.4348	0.9355
1448.24	0.4282	1.0965
1449.22	0.4218	1.2594
1450.2	0.4154	1.418
1451.17	0.4091	1.5664
1452.15	0.4029	1.6997
1453.13	0.3966	1.8137
1454.1	0.3904	1.9055
1455.08	0.384	1.973
1456.05	0.3776	2.0158
1457.03	0.371	2.0342
1458.01	0.3643	2.0298
1458.98	0.3573	2.0053
1459.96	0.3501	1.9639
1460.94	0.3427	1.9094
1461.91	0.335	1.8461
1462.89	0.3271	1.7782
1463.87	0.319	1.7099
1464.84	0.3108	1.645
1465.82	0.3025	1.5867
1466.8	0.2942	1.5377
1467.77	0.286	1.4997
1468.75	0.278	1.4738
1469.73	0.2704	1.4602
1470.7	0.2632	1.4585
1471.68	0.2565	1.4672
1472.66	0.2505	1.4847
1473.63	0.2452	1.5087
1474.61	0.2407	1.5368
1475.59	0.237	1.5664
1476.56	0.2341	1.595
1477.54	0.2321	1.6205
1478.52	0.231	1.6409
1479.49	0.2305	1.6549
1480.47	0.2307	1.6614
1481.45	0.2314	1.6602
1482.42	0.2325	1.6515
1483.4	0.2337	1.6359
1484.38	0.235	1.6145
1485.35	0.2362	1.5888
1486.33	0.237	1.5605
1487.3	0.2373	1.5312
1488.28	0.2369	1.5028
1489.26	0.2358	1.4768
1490.23	0.2337	1.4545
1491.21	0.2306	1.437
1492.19	0.2265	1.4248
1493.16	0.2213	1.4182
1494.14	0.215	1.4168
1495.12	0.2078	1.4201
1496.09	0.1996	1.427
1497.07	0.1907	1.4363
1498.05	0.181	1.4466
1499.02	0.1708	1.4563
1500	0.1603	1.4639
1500.98	0.1495	1.4681
1501.95	0.1387	1.4677
1502.93	0.1281	1.4617
1503.91	0.1177	1.4498
1504.88	0.1077	1.4317
1505.86	0.0983	1.4077
1506.84	0.0896	1.3784
1507.81	0.0816	1.3446
1508.79	0.0744	1.3076
1509.77	0.0682	1.2687
1510.74	0.0629	1.2293
1511.72	0.0586	1.1909
1512.7	0.0554	1.1549
1513.67	0.0531	1.1223
1514.65	0.052	1.0941
1515.63	0.0518	1.0709
1516.6	0.0528	1.0529
1517.58	0.0547	1.0401
1518.55	0.0577	1.032
1519.53	0.0616	1.0279
1520.51	0.0664	1.0266
1521.48	0.0722	1.0271
1522.46	0.0786	1.0281
1523.44	0.0858	1.0281
1524.41	0.0935	1.0259
1525.39	0.1017	1.0204
1526.37	0.1101	1.0107
1527.34	0.1186	0.9962
1528.32	0.127	0.9766
1529.3	0.135	0.9518
1530.27	0.1426	0.9222
1531.25	0.1494	0.8884
1532.23	0.1554	0.8515
1533.2	0.1602	0.8123
1534.18	0.1638	0.7723
1535.16	0.1661	0.7325
1536.13	0.1669	0.6943
1537.11	0.1663	0.6587
1538.09	0.1643	0.6265
1539.06	0.1609	0.5984
1540.04	0.1562	0.5747
1541.02	0.1503	0.5554
1541.99	0.1436	0.5401
1542.97	0.1361	0.5283
1543.95	0.1282	0.519
1544.92	0.1201	0.511
1545.9	0.112	0.5033
1546.88	0.1041	0.4945
1547.85	0.0967	0.4833
1548.83	0.09	0.4686
1549.8	0.084	0.4496
1550.78	0.0788	0.4256
1551.76	0.0744	0.3963
1552.73	0.0707	0.3617
1553.71	0.0677	0.3223
1554.69	0.0651	0.2788
1555.66	0.0627	0.2323
1556.64	0.0604	0.1841
1557.62	0.0577	0.1359
1558.59	0.0544	0.0892
1559.57	0.0503	0.0458
1560.55	0.0451	0.0071
1561.52	0.0386	-0.0253
1562.5	0.0306	-0.0505
1563.48	0.0212	-0.0675
1564.45	0.0102	-0.076
1565.43	-0.0022	-0.076
1566.41	-0.0158	-0.068
1567.38	-0.0305	-0.0528
1568.36	-0.0458	-0.0318
1569.34	-0.0615	-0.0064
1570.31	-0.0771	0.0216
1571.29	-0.0921	0.0501
1572.27	-0.1061	0.0771
1573.24	-0.1186	0.1008
1574.22	-0.1294	0.1194
1575.2	-0.138	0.1312
1576.17	-0.1442	0.1352
1577.15	-0.1478	0.1305
1578.13	-0.1488	0.1169
1579.1	-0.1472	0.0943
1580.08	-0.1432	0.0633
1581.05	-0.137	0.025
1582.03	-0.129	-0.0194
1583.01	-0.1198	-0.0682
1583.98	-0.1097	-0.1195
1584.96	-0.0994	-0.1715
1585.94	-0.0894	-0.2221
1586.91	-0.0803	-0.2696
1587.89	-0.0726	-0.3121
1588.87	-0.0668	-0.3484
1589.84	-0.0633	-0.3773
1590.82	-0.0623	-0.3981
1591.8	-0.0642	-0.4107
1592.77	-0.0688	-0.4151
1593.75	-0.0762	-0.412
1594.73	-0.0861	-0.4021
1595.7	-0.0982	-0.387
1596.68	-0.112	-0.3679
1597.66	-0.1272	-0.3465
1598.63	-0.1431	-0.3247
1599.61	-0.1591	-0.304
1600.59	-0.1746	-0.2862
1601.56	-0.1891	-0.2726
1602.54	-0.202	-0.2645
1603.52	-0.2128	-0.2628
1604.49	-0.2212	-0.268
1605.47	-0.227	-0.2804
1606.45	-0.2299	-0.2999
1607.42	-0.23	-0.326
1608.4	-0.2274	-0.3579
1609.38	-0.2224	-0.3948
1610.35	-0.2153	-0.4355
1611.33	-0.2066	-0.4787
1612.3	-0.1968	-0.523
1613.28	-0.1864	-0.5672
1614.26	-0.176	-0.6101
1615.23	-0.1662	-0.6504
1616.21	-0.1576	-0.6874
1617.19	-0.1505	-0.7203
1618.16	-0.1455	-0.7486
1619.14	-0.1428	-0.772
1620.12	-0.1427	-0.7906
1621.09	-0.1451	-0.8045
1622.07	-0.15	-0.8142
1623.05	-0.1573	-0.8202
1624.02	-0.1667	-0.8232
1625	-0.1779	-0.824
1625.98	-0.1903	-0.8232
1626.95	-0.2034	-0.8218
1627.93	-0.2168	-0.8205
1628.91	-0.2299	-0.8199
1629.88	-0.2421	-0.8207
1630.86	-0.2529	-0.8233
1631.84	-0.2619	-0.8281
1632.81	-0.2686	-0.8354
1633.79	-0.2729	-0.8453
1634.77	-0.2745	-0.8579
1635.74	-0.2733	-0.8729
1636.72	-0.2693	-0.8904
1637.7	-0.2626	-0.91
1638.67	-0.2534	-0.9315
1639.65	-0.2419	-0.9545
1640.63	-0.2286	-0.9788
1641.6	-0.2137	-1.0038
1642.58	-0.1977	-1.0293
1643.55	-0.181	-1.0549
1644.53	-0.1641	-1.0802
1645.51	-0.1474	-1.1047
1646.48	-0.1313	-1.1283
1647.46	-0.1162	-1.1504
1648.44	-0.1023	-1.1709
1649.41	-0.09	-1.1894
1650.39	-0.0794	-1.2056
1651.37	-0.0708	-1.2194
1652.34	-0.0641	-1.2306
1653.32	-0.0596	-1.2392
1654.3	-0.057	-1.2452
1655.27	-0.0564	-1.2485
1656.25	-0.0578	-1.2495
1657.23	-0.0608	-1.2485
1658.2	-0.0655	-1.2456
1659.18	-0.0717	-1.2416
1660.16	-0.079	-1.2367
1661.13	-0.0874	-1.2317
1662.11	-0.0966	-1.2271
1663.09	-0.1063	-1.2236
1664.06	-0.1165	-1.2217
1665.04	-0.1267	-1.222
1666.02	-0.1369	-1.2248
1666.99	-0.1468	-1.2305
1667.97	-0.1561	-1.2394
1668.95	-0.1648	-1.2513
1669.92	-0.1725	-1.2661
1670.9	-0.1792	-1.2835
1671.88	-0.1847	-1.3031
1672.85	-0.1889	-1.3241
1673.83	-0.1917	-1.3458
1674.8	-0.193	-1.3675
1675.78	-0.1929	-1.3882
1676.76	-0.1914	-1.407
1677.73	-0.1885	-1.4232
1678.71	-0.1843	-1.436
1679.69	-0.1791	-1.4449
1680.66	-0.173	-1.4496
1681.64	-0.1661	-1.4498
1682.62	-0.1587	-1.4457
1683.59	-0.1511	-1.4376
1684.57	-0.1434	-1.4259
1685.55	-0.136	-1.4115
1686.52	-0.1289	-1.3952
1687.5	-0.1224	-1.3781
1688.48	-0.1166	-1.3612
1689.45	-0.1117	-1.3456
1690.43	-0.1075	-1.3324
1691.41	-0.1042	-1.3223
1692.38	-0.1017	-1.3161
1693.36	-0.0998	-1.3142
1694.34	-0.0983	-1.317
1695.31	-0.0971	-1.3242
1696.29	-0.096	-1.3355
1697.27	-0.0946	-1.3502
1698.24	-0.0927	-1.3675
1699.22	-0.0901	-1.3862
1700.2	-0.0865	-1.4052
1701.17	-0.0818	-1.4231
1702.15	-0.0758	-1.4386
1703.13	-0.0684	-1.4506
1704.1	-0.0597	-1.4579
1705.08	-0.0496	-1.4597
1706.05	-0.0383	-1.4556
1707.03	-0.026	-1.4454
1708.01	-0.0129	-1.4291
1708.98	0.0008	-1.4072
1709.96	0.0147	-1.3807
1710.94	0.0284	-1.3506
1711.91	0.0417	-1.3182
1712.89	0.0543	-1.2852
1713.87	0.0658	-1.2529
1714.84	0.076	-1.2231
1715.82	0.0847	-1.197
1716.8	0.0919	-1.176
1717.77	0.0974	-1.161
1718.75	0.1013	-1.1526
1719.73	0.1037	-1.1509
1720.7	0.1047	-1.1558
1721.68	0.1047	-1.1665
1722.66	0.1039	-1.182
1723.63	0.1026	-1.2009
1724.61	0.1012	-1.2216
1725.59	0.0999	-1.2422
1726.56	0.0991	-1.2607
1727.54	0.0991	-1.2754
1728.52	0.1001	-1.2843
1729.49	0.1022	-1.2861
1730.47	0.1056	-1.2795
1731.45	0.1103	-1.2639
1732.42	0.1162	-1.239
1733.4	0.1233	-1.2049
1734.38	0.1313	-1.1625
1735.35	0.14	-1.113
1736.33	0.1491	-1.0578
1737.3	0.1585	-0.9991
1738.28	0.1677	-0.9389
1739.26	0.1765	-0.8795
1740.23	0.1847	-0.823
1741.21	0.192	-0.7717
1742.19	0.1983	-0.7271
1743.16	0.2036	-0.6908
1744.14	0.2078	-0.6637
1745.12	0.211	-0.6462
1746.09	0.2134	-0.638
1747.07	0.215	-0.6386
1748.05	0.2163	-0.6467
1749.02	0.2175	-0.6605
1750	0.2188	-0.678
1750.98	0.2206	-0.697
1751.95	0.2232	-0.715
1752.93	0.2267	-0.7297
1753.91	0.2315	-0.7388
1754.88	0.2375	-0.7405
1755.86	0.2449	-0.7332
1756.84	0.2536	-0.7162
1757.81	0.2636	-0.6888
1758.79	0.2745	-0.6515
1759.77	0.2862	-0.6051
1760.74	0.2983	-0.5508
1761.72	0.3104	-0.4907
1762.7	0.3221	-0.4269
1763.67	0.3331	-0.362
1764.65	0.3429	-0.2986
1765.63	0.3512	-0.2391
1766.6	0.3577	-0.186
1767.58	0.3622	-0.1412
1768.55	0.3645	-0.1061
1769.53	0.3645	-0.0818
1770.51	0.3625	-0.0684
1771.48	0.3584	-0.0656
1772.46	0.3525	-0.0722
1773.44	0.3453	-0.0868
1774.41	0.337	-0.1069
1775.39	0.3281	-0.1302
1776.37	0.3191	-0.1538
1777.34	0.3104	-0.1748
1778.32	0.3025	-0.1904
1779.3	0.2958	-0.1981
1780.27	0.2907	-0.1959
1781.25	0.2875	-0.1821
1782.23	0.2863	-0.1559
1783.2	0.2872	-0.1172
1784.18	0.2902	-0.0665
1785.16	0.2953	-0.0052
1786.13	0.3022	0.0648
1787.11	0.3107	0.1408
1788.09	0.3204	0.22
1789.06	0.3309	0.2992
1790.04	0.3419	0.375
1791.02	0.3528	0.4444
1791.99	0.3634	0.5045
1792.97	0.3731	0.553
1793.95	0.3819	0.5882
1794.92	0.3893	0.6093
1795.9	0.3953	0.616
1796.88	0.3997	0.6091
1797.85	0.4026	0.59
1798.83	0.404	0.5612
1799.8	0.4042	0.5253
1800.78	0.4034	0.4857
1801.76	0.4019	0.446
1802.73	0.4	0.4098
1803.71	0.398	0.3804
1804.69	0.3963	0.361
1805.66	0.3951	0.354
1806.64	0.3948	0.3614
1807.62	0.3956	0.3839
1808.59	0.3976	0.4218
1809.57	0.4008	0.4741
1810.55	0.4054	0.5391
1811.52	0.4113	0.6143
1812.5	0.4182	0.6965
1813.48	0.4261	0.782
1814.45	0.4347	0.867
1815.43	0.4438	0.9474
1816.41	0.4531	1.0197
1817.38	0.4623	1.0804
1818.36	0.4712	1.1269
1819.34	0.4795	1.1575
1820.31	0.4873	1.1711
1821.29	0.4942	1.1678
1822.27	0.5003	1.1488
1823.24	0.5056	1.1161
1824.22	0.5103	1.0725
1825.2	0.5144	1.0218
1826.17	0.5181	0.968
1827.15	0.5217	0.9153
1828.13	0.5255	0.8682
1829.1	0.5296	0.8307
1830.08	0.5345	0.8063
1831.05	0.5401	0.7977
1832.03	0.5469	0.8068
1833.01	0.5548	0.8344
1833.98	0.564	0.88
1834.96	0.5744	0.9422
1835.94	0.586	1.0184
1836.91	0.5987	1.105
1837.89	0.6122	1.1978
1838.87	0.6263	1.292
1839.84	0.6406	1.3824
1840.82	0.6549	1.4643
1841.8	0.6688	1.5328
1842.77	0.682	1.5841
1843.75	0.6941	1.6151
1844.73	0.7049	1.6239
1845.7	0.7141	1.6097
1846.68	0.7216	1.5731
1847.66	0.7273	1.5163
1848.63	0.7311	1.4425
1849.61	0.7331	1.356
1850.59	0.7335	1.2621
1851.56	0.7324	1.1668
1852.54	0.7301	1.0762
1853.52	0.7269	0.9966
1854.49	0.7231	0.9335
1855.47	0.7191	0.8921
1856.45	0.7151	0.8763
1857.42	0.7115	0.8887
1858.4	0.7086	0.9305
1859.38	0.7066	1.0013
1860.35	0.7056	1.0989
1861.33	0.7058	1.2198
1862.3	0.7072	1.3589
1863.28	0.7097	1.51
1864.26	0.7133	1.6661
1865.23	0.7178	1.8197
1866.21	0.7229	1.9632
1867.19	0.7284	2.0892
1868.16	0.734	2.1912
1869.14	0.7394	2.2636
1870.12	0.7443	2.3024
1871.09	0.7484	2.3052
1872.07	0.7515	2.2712
1873.05	0.7533	2.2017
1874.02	0.7537	2.0999
1875	0.7526	1.9706
1875.98	0.7499	1.82
1876.95	0.7458	1.6556
1877.93	0.7401	1.4857
1878.91	0.7331	1.3189
1879.88	0.725	1.1638
1880.86	0.716	1.0284
1881.84	0.7063	0.9199
1882.81	0.6961	0.8439
1883.79	0.6858	0.8045
1884.77	0.6755	0.8039
1885.74	0.6655	0.8424
1886.72	0.6561	0.9182
1887.7	0.6473	1.0274
1888.67	0.6393	1.1647
1889.65	0.6321	1.3231
1890.63	0.6259	1.4945
1891.6	0.6206	1.6702
1892.58	0.6161	1.8412
1893.55	0.6124	1.999
1894.53	0.6094	2.1355
1895.51	0.6069	2.244
1896.48	0.6048	2.3191
1897.46	0.603	2.3575
1898.44	0.6014	2.3575
1899.41	0.5998	2.3198
1900.39	0.5982	2.2468
1901.37	0.5964	2.1431
1902.34	0.5945	2.0147
1903.32	0.5924	1.869
1904.3	0.5902	1.7145
1905.27	0.5878	1.5598
1906.25	0.5854	1.4137
1907.23	0.5829	1.2846
1908.2	0.5806	1.1799
1909.18	0.5785	1.1056
1910.16	0.5766	1.0662
1911.13	0.5751	1.0643
1912.11	0.574	1.1004
1913.09	0.5734	1.1732
1914.06	0.5733	1.2793
1915.04	0.5737	1.4136
1916.02	0.5747	1.5695
1916.99	0.5761	1.7395
1917.97	0.5779	1.9153
1918.95	0.58	2.0882
1919.92	0.5823	2.2499
1920.9	0.5847	2.3929
1921.88	0.5871	2.5103
1922.85	0.5895	2.5971
1923.83	0.5916	2.6495
1924.8	0.5935	2.6659
1925.78	0.595	2.6462
1926.76	0.5961	2.5925
1927.73	0.5968	2.5082
1928.71	0.5971	2.3985
1929.69	0.5971	2.2696
1930.66	0.5967	2.1284
1931.64	0.5962	1.9823
1932.62	0.5956	1.8388
1933.59	0.595	1.7047
1934.57	0.5945	1.5862
1935.55	0.5944	1.4885
1936.52	0.5947	1.4151
1937.5	0.5954	1.3682
1938.48	0.5968	1.3485
1939.45	0.5989	1.355
1940.43	0.6017	1.3851
1941.41	0.6051	1.4353
1942.38	0.6092	1.5008
1943.36	0.6137	1.5762
1944.34	0.6187	1.6558
1945.31	0.6238	1.7337
1946.29	0.6288	1.8047
1947.27	0.6336	1.8641
1948.24	0.6377	1.908
1949.22	0.641	1.9338
1950.2	0.6431	1.9403
1951.17	0.6437	1.9274
[truncated: 44,081 more rows]
