# Supplementary material for: Effects of different tennis racket string tension on forehand stroke effect and racket dynamic impact
Source: PLoS One. 2025 Jan 15;20(1):e0317442. doi: 10.1371/journal.pone.0317442 (PMC11734973; doi:10.1371/journal.pone.0317442)
Supplement: S1 File — (ZIP) [file pone.0317442.s001.zip › S1/acceleration strain vibration/48bl/12.xlsx]

## Sheet: 12
Time（ms）	acceleration（g=9.8m/s2）	strain（mµ）
0	-0.1928	0.1005
0.98	-0.1966	0.0667
1.95	-0.2005	0.0402
2.93	-0.2043	0.0219
3.91	-0.2082	0.0126
4.88	-0.2121	0.0126
5.86	-0.2162	0.0218
6.84	-0.2204	0.04
7.81	-0.2247	0.0662
8.79	-0.2292	0.0994
9.77	-0.2337	0.1382
10.74	-0.2383	0.1809
11.72	-0.2429	0.226
12.7	-0.2473	0.2715
13.67	-0.2515	0.3157
14.65	-0.2552	0.3569
15.63	-0.2583	0.3936
16.6	-0.2607	0.4244
17.58	-0.2622	0.4485
18.55	-0.2626	0.4651
19.53	-0.2619	0.4738
20.51	-0.2599	0.4748
21.48	-0.2565	0.4683
22.46	-0.2518	0.4551
23.44	-0.2458	0.436
24.41	-0.2384	0.4123
25.39	-0.23	0.3853
26.37	-0.2206	0.3564
27.34	-0.2104	0.3271
28.32	-0.1998	0.2988
29.3	-0.1891	0.2727
30.27	-0.1785	0.2501
31.25	-0.1684	0.2318
32.23	-0.1592	0.2184
33.2	-0.1511	0.2105
34.18	-0.1444	0.2081
35.16	-0.1393	0.2111
36.13	-0.1361	0.2189
37.11	-0.1348	0.2312
38.09	-0.1355	0.2469
39.06	-0.1382	0.2651
40.04	-0.1427	0.2849
41.02	-0.1488	0.3052
41.99	-0.1563	0.325
42.97	-0.1649	0.3433
43.95	-0.1742	0.3593
44.92	-0.1838	0.3724
45.9	-0.1933	0.3822
46.88	-0.2023	0.3883
47.85	-0.2105	0.3907
48.83	-0.2173	0.3896
49.8	-0.2227	0.3852
50.78	-0.2262	0.3781
51.76	-0.2277	0.3688
52.73	-0.2272	0.358
53.71	-0.2246	0.3464
54.69	-0.2199	0.3346
55.66	-0.2135	0.3233
56.64	-0.2054	0.3132
57.62	-0.1959	0.3046
58.59	-0.1855	0.2979
59.57	-0.1744	0.2932
60.55	-0.163	0.2908
61.52	-0.1517	0.2904
62.5	-0.1409	0.2918
63.48	-0.1309	0.2949
64.45	-0.1218	0.2991
65.43	-0.114	0.304
66.41	-0.1075	0.3092
67.38	-0.1024	0.3142
68.36	-0.0986	0.3187
69.34	-0.0961	0.3223
70.31	-0.0947	0.3248
71.29	-0.0941	0.3261
72.27	-0.0941	0.3261
73.24	-0.0944	0.325
74.22	-0.0946	0.3229
75.2	-0.0945	0.3201
76.17	-0.0938	0.3169
77.15	-0.0923	0.3138
78.13	-0.0898	0.3111
79.1	-0.0861	0.3092
80.08	-0.0813	0.3085
81.05	-0.0753	0.3092
82.03	-0.0682	0.3116
83.01	-0.0603	0.3158
83.98	-0.0518	0.3216
84.96	-0.043	0.3291
85.94	-0.0343	0.3379
86.91	-0.0259	0.3477
87.89	-0.0184	0.3582
88.87	-0.0119	0.3687
89.84	-0.007	0.3788
90.82	-0.0039	0.388
91.8	-0.0027	0.3958
92.77	-0.0038	0.4017
93.75	-0.0072	0.4053
94.73	-0.0128	0.4065
95.7	-0.0206	0.4049
96.68	-0.0305	0.4007
97.66	-0.0423	0.3939
98.63	-0.0556	0.3846
99.61	-0.07	0.3734
100.59	-0.0853	0.3605
101.56	-0.1009	0.3465
102.54	-0.1165	0.332
103.52	-0.1316	0.3175
104.49	-0.1459	0.3038
105.47	-0.159	0.2913
106.45	-0.1705	0.2805
107.42	-0.1804	0.2719
108.4	-0.1883	0.2659
109.38	-0.1941	0.2626
110.35	-0.1979	0.2621
111.33	-0.1996	0.2646
112.3	-0.1993	0.2697
113.28	-0.1971	0.2773
114.26	-0.1933	0.2871
115.23	-0.188	0.2986
116.21	-0.1816	0.3115
117.19	-0.1742	0.3252
118.16	-0.1662	0.3392
119.14	-0.1577	0.353
120.12	-0.1492	0.3663
121.09	-0.1408	0.3786
122.07	-0.1327	0.3897
123.05	-0.1251	0.3991
124.02	-0.1183	0.4069
125	-0.1122	0.4129
125.98	-0.1072	0.4171
126.95	-0.1032	0.4194
127.93	-0.1002	0.4202
128.91	-0.0985	0.4194
129.88	-0.0978	0.4174
130.86	-0.0984	0.4142
131.84	-0.1001	0.4101
132.81	-0.1029	0.4053
133.79	-0.1068	0.4
134.77	-0.1117	0.3943
135.74	-0.1175	0.3885
136.72	-0.1242	0.3825
137.7	-0.1316	0.3764
138.67	-0.1397	0.3704
139.65	-0.1481	0.3645
140.63	-0.1569	0.3587
141.6	-0.1658	0.3529
142.58	-0.1746	0.3474
143.55	-0.1831	0.342
144.53	-0.1912	0.3369
145.51	-0.1986	0.3321
146.48	-0.2052	0.3278
147.46	-0.2107	0.3239
148.44	-0.2151	0.3208
149.41	-0.2183	0.3185
150.39	-0.2201	0.317
151.37	-0.2206	0.3166
152.34	-0.2198	0.3173
153.32	-0.2177	0.3192
154.3	-0.2145	0.3223
155.27	-0.2104	0.3265
156.25	-0.2056	0.3318
157.23	-0.2003	0.338
158.2	-0.1948	0.345
159.18	-0.1894	0.3524
160.16	-0.1843	0.3601
161.13	-0.18	0.3678
162.11	-0.1765	0.375
163.09	-0.1741	0.3816
164.06	-0.173	0.3871
165.04	-0.1733	0.3913
166.02	-0.1751	0.394
166.99	-0.1782	0.395
167.97	-0.1827	0.3942
168.95	-0.1884	0.3917
169.92	-0.1951	0.3873
170.9	-0.2025	0.3814
171.88	-0.2103	0.374
172.85	-0.2183	0.3655
173.83	-0.2261	0.3563
174.8	-0.2333	0.3466
175.78	-0.2398	0.3368
176.76	-0.2452	0.3274
177.73	-0.2494	0.3188
178.71	-0.2522	0.3112
179.69	-0.2536	0.305
180.66	-0.2535	0.3003
181.64	-0.2521	0.2974
182.62	-0.2494	0.2963
183.59	-0.2457	0.2969
184.57	-0.2413	0.2993
185.55	-0.2365	0.3031
186.52	-0.2315	0.3083
187.5	-0.2268	0.3144
188.48	-0.2225	0.3212
189.45	-0.2192	0.3283
190.43	-0.2169	0.3355
191.41	-0.2159	0.3423
192.38	-0.2162	0.3485
193.36	-0.2181	0.3539
194.34	-0.2214	0.3583
195.31	-0.226	0.3616
196.29	-0.2318	0.3638
197.27	-0.2386	0.3649
198.24	-0.246	0.365
199.22	-0.2537	0.3643
200.2	-0.2614	0.3629
201.17	-0.2688	0.3611
202.15	-0.2754	0.3592
203.13	-0.2811	0.3573
204.1	-0.2856	0.3557
205.08	-0.2886	0.3546
206.05	-0.2901	0.3542
207.03	-0.29	0.3544
208.01	-0.2884	0.3555
208.98	-0.2853	0.3572
209.96	-0.281	0.3596
210.94	-0.2757	0.3626
211.91	-0.2697	0.3659
212.89	-0.2633	0.3693
213.87	-0.2569	0.3727
214.84	-0.2508	0.3757
215.82	-0.2454	0.3783
216.8	-0.2409	0.3802
217.77	-0.2377	0.3813
218.75	-0.2358	0.3814
219.73	-0.2354	0.3807
220.7	-0.2366	0.379
221.68	-0.2394	0.3764
222.66	-0.2435	0.3732
223.63	-0.2488	0.3694
224.61	-0.2552	0.3653
225.59	-0.2623	0.3611
226.56	-0.2698	0.3571
227.54	-0.2774	0.3536
228.52	-0.2848	0.3507
229.49	-0.2916	0.3486
230.47	-0.2977	0.3475
231.45	-0.3026	0.3474
232.42	-0.3064	0.3484
233.4	-0.3087	0.3506
234.38	-0.3097	0.3536
235.35	-0.3092	0.3575
236.33	-0.3074	0.3621
237.3	-0.3043	0.367
238.28	-0.3001	0.3721
239.26	-0.2951	0.3772
240.23	-0.2894	0.382
241.21	-0.2832	0.3862
242.19	-0.2768	0.3897
243.16	-0.2704	0.3924
244.14	-0.2641	0.3942
245.12	-0.2582	0.395
246.09	-0.2527	0.3949
247.07	-0.2478	0.3939
248.05	-0.2434	0.3923
249.02	-0.2396	0.3902
250	-0.2363	0.3877
250.98	-0.2335	0.385
251.95	-0.231	0.3824
252.93	-0.2289	0.38
253.91	-0.227	0.378
254.88	-0.2252	0.3764
255.86	-0.2235	0.3754
256.84	-0.2219	0.3749
257.81	-0.2202	0.3748
258.79	-0.2186	0.375
259.77	-0.2171	0.3755
260.74	-0.2158	0.3759
261.72	-0.2148	0.3761
262.7	-0.2141	0.3759
263.67	-0.214	0.375
264.65	-0.2144	0.3733
265.63	-0.2156	0.3706
266.6	-0.2177	0.3669
267.58	-0.2205	0.3621
268.55	-0.2243	0.3562
269.53	-0.2289	0.3495
270.51	-0.2343	0.3421
271.48	-0.2404	0.3343
272.46	-0.247	0.3264
273.44	-0.2539	0.3189
274.41	-0.2609	0.3121
275.39	-0.2677	0.3064
276.37	-0.2741	0.3022
277.34	-0.2798	0.2999
278.32	-0.2845	0.2997
279.3	-0.2882	0.3019
280.27	-0.2905	0.3066
281.25	-0.2913	0.3137
282.23	-0.2906	0.3232
283.2	-0.2884	0.3349
284.18	-0.2846	0.3484
285.16	-0.2794	0.3633
286.13	-0.273	0.3792
287.11	-0.2654	0.3954
288.09	-0.257	0.4114
289.06	-0.2481	0.4266
290.04	-0.2389	0.4403
291.02	-0.2297	0.4522
291.99	-0.2208	0.4616
292.97	-0.2124	0.4683
293.95	-0.2048	0.472
294.92	-0.1981	0.4724
295.9	-0.1926	0.4697
296.88	-0.1882	0.4639
297.85	-0.1851	0.4552
298.83	-0.1831	0.4441
299.8	-0.1823	0.4309
300.78	-0.1825	0.4161
301.76	-0.1836	0.4004
302.73	-0.1854	0.3843
303.71	-0.1877	0.3685
304.69	-0.1904	0.3535
305.66	-0.1932	0.3397
306.64	-0.1961	0.3277
307.62	-0.1988	0.3179
308.59	-0.2013	0.3103
309.57	-0.2034	0.3053
310.55	-0.2051	0.3028
311.52	-0.2065	0.3027
312.5	-0.2075	0.3048
313.48	-0.2082	0.3089
314.45	-0.2087	0.3147
315.43	-0.209	0.3216
316.41	-0.2093	0.3294
317.38	-0.2096	0.3377
318.36	-0.21	0.3458
319.34	-0.2107	0.3536
320.31	-0.2116	0.3607
321.29	-0.2129	0.3668
322.27	-0.2145	0.3718
323.24	-0.2165	0.3754
324.22	-0.2188	0.3777
325.2	-0.2213	0.3787
326.17	-0.2241	0.3785
327.15	-0.2271	0.3772
328.13	-0.2302	0.375
329.1	-0.2333	0.3722
330.08	-0.2365	0.3688
331.05	-0.2395	0.3652
332.03	-0.2425	0.3615
333.01	-0.2454	0.3579
333.98	-0.2483	0.3545
334.96	-0.251	0.3513
335.94	-0.2537	0.3486
336.91	-0.2564	0.3461
337.89	-0.2592	0.3439
338.87	-0.2621	0.342
339.84	-0.2651	0.3402
340.82	-0.2683	0.3383
341.8	-0.2718	0.3364
342.77	-0.2754	0.3343
343.75	-0.2792	0.332
344.73	-0.2831	0.3293
345.7	-0.2871	0.3263
346.68	-0.291	0.323
347.66	-0.2948	0.3194
348.63	-0.2983	0.3156
349.61	-0.3013	0.3119
350.59	-0.3039	0.3082
351.56	-0.3058	0.3048
352.54	-0.307	0.3017
353.52	-0.3074	0.2993
354.49	-0.307	0.2976
355.47	-0.3058	0.2966
356.45	-0.3037	0.2966
357.42	-0.301	0.2974
358.4	-0.2976	0.2992
359.38	-0.2939	0.3018
360.35	-0.2898	0.3051
361.33	-0.2857	0.3089
362.3	-0.2817	0.3132
363.28	-0.278	0.3177
364.26	-0.2749	0.3222
365.23	-0.2724	0.3265
366.21	-0.2707	0.3303
367.19	-0.2699	0.3336
368.16	-0.2701	0.3362
369.14	-0.2713	0.3381
370.12	-0.2734	0.3391
371.09	-0.2763	0.3392
372.07	-0.2798	0.3386
373.05	-0.2839	0.3373
374.02	-0.2884	0.3355
375	-0.2929	0.3333
375.98	-0.2973	0.331
376.95	-0.3014	0.3286
377.93	-0.3051	0.3265
378.91	-0.308	0.3247
379.88	-0.3102	0.3235
380.86	-0.3116	0.3228
381.84	-0.3122	0.3229
382.81	-0.3119	0.3236
383.79	-0.3109	0.325
384.77	-0.3094	0.327
385.74	-0.3074	0.3294
386.72	-0.3053	0.3321
387.7	-0.3031	0.3349
388.67	-0.3013	0.3377
389.65	-0.2998	0.3401
390.63	-0.299	0.3421
391.6	-0.299	0.3434
392.58	-0.2999	0.3441
393.55	-0.3018	0.3439
394.53	-0.3046	0.343
395.51	-0.3082	0.3413
396.48	-0.3126	0.339
397.46	-0.3176	0.3363
398.44	-0.3229	0.3333
399.41	-0.3283	0.3303
400.39	-0.3335	0.3275
401.37	-0.3383	0.3252
402.34	-0.3422	0.3237
403.32	-0.3452	0.3232
404.3	-0.3469	0.324
405.27	-0.3473	0.3261
406.25	-0.3462	0.3297
407.23	-0.3436	0.3347
408.2	-0.3395	0.3411
409.18	-0.3341	0.3489
410.16	-0.3274	0.3577
411.13	-0.3198	0.3673
412.11	-0.3114	0.3774
413.09	-0.3026	0.3877
414.06	-0.2937	0.3979
415.04	-0.2849	0.4075
416.02	-0.2766	0.4162
416.99	-0.269	0.4237
417.97	-0.2623	0.4299
418.95	-0.2567	0.4344
419.92	-0.2521	0.4373
420.9	-0.2487	0.4385
421.88	-0.2462	0.438
422.85	-0.2447	0.4361
423.83	-0.2438	0.4328
424.8	-0.2434	0.4286
425.78	-0.2432	0.4238
426.76	-0.2428	0.4186
427.73	-0.2419	0.4136
428.71	-0.2404	0.409
429.69	-0.2379	0.4053
430.66	-0.2342	0.4026
431.64	-0.2293	0.4013
432.62	-0.2232	0.4014
433.59	-0.2157	0.4031
434.57	-0.2071	0.4064
435.55	-0.1974	0.411
436.52	-0.1871	0.4168
437.5	-0.1764	0.4236
438.48	-0.1656	0.4309
439.45	-0.1551	0.4384
440.43	-0.1454	0.4457
441.41	-0.1367	0.4522
442.38	-0.1294	0.4577
443.36	-0.1238	0.4616
444.34	-0.1202	0.4637
445.31	-0.1186	0.4637
446.29	-0.119	0.4614
447.27	-0.1216	0.4566
448.24	-0.126	0.4495
449.22	-0.1322	0.4401
450.2	-0.1399	0.4286
451.17	-0.1486	0.4153
452.15	-0.1581	0.4006
453.13	-0.1679	0.385
454.1	-0.1776	0.3688
455.08	-0.1868	0.3527
456.05	-0.1952	0.3371
457.03	-0.2024	0.3225
458.01	-0.2082	0.3095
458.98	-0.2125	0.2983
459.96	-0.2151	0.2894
460.94	-0.2161	0.283
461.91	-0.2155	0.2793
462.89	-0.2136	0.2783
463.87	-0.2104	0.2801
464.84	-0.2063	0.2846
465.82	-0.2016	0.2915
466.8	-0.1966	0.3005
467.77	-0.1916	0.3115
468.75	-0.1868	0.3239
469.73	-0.1826	0.3374
470.7	-0.179	0.3515
471.68	-0.1763	0.3659
472.66	-0.1745	0.38
473.63	-0.1736	0.3935
474.61	-0.1736	0.4061
475.59	-0.1742	0.4174
476.56	-0.1752	0.4272
477.54	-0.1766	0.4353
478.52	-0.178	0.4415
479.49	-0.1792	0.4459
480.47	-0.1798	0.4483
481.45	-0.1799	0.4489
482.42	-0.179	0.4476
483.4	-0.1772	0.4448
484.38	-0.1743	0.4404
485.35	-0.1705	0.4348
486.33	-0.1657	0.4282
487.3	-0.1601	0.4208
488.28	-0.154	0.4128
489.26	-0.1476	0.4045
490.23	-0.1412	0.3961
491.21	-0.1352	0.3878
492.19	-0.1298	0.3798
493.16	-0.1253	0.3723
494.14	-0.122	0.3655
495.12	-0.1202	0.3594
496.09	-0.1198	0.3541
497.07	-0.1211	0.3498
498.05	-0.1239	0.3465
499.02	-0.1282	0.3441
500	-0.1338	0.3427
500.98	-0.1404	0.3423
501.95	-0.1476	0.3427
502.93	-0.1551	0.3439
503.91	-0.1624	0.3459
504.88	-0.1692	0.3486
505.86	-0.1749	0.3517
506.84	-0.1791	0.3553
507.81	-0.1816	0.3592
508.79	-0.182	0.3633
509.77	-0.1801	0.3675
510.74	-0.1759	0.3717
511.72	-0.1692	0.3758
512.7	-0.1601	0.3797
513.67	-0.1489	0.3835
514.65	-0.1358	0.3869
515.63	-0.1211	0.39
516.6	-0.1053	0.3929
517.58	-0.0887	0.3954
518.55	-0.0719	0.3975
519.53	-0.0554	0.3994
520.51	-0.0396	0.401
521.48	-0.0249	0.4023
522.46	-0.0118	0.4033
523.44	-0.0004	0.404
524.41	0.0089	0.4045
525.39	0.016	0.4047
526.37	0.0209	0.4045
527.34	0.0236	0.404
528.32	0.0242	0.403
529.3	0.0229	0.4015
530.27	0.0199	0.3995
531.25	0.0157	0.3969
532.23	0.0104	0.3935
533.2	0.0045	0.3894
534.18	-0.0017	0.3846
535.16	-0.0079	0.3789
536.13	-0.0137	0.3724
537.11	-0.019	0.3652
538.09	-0.0235	0.3573
539.06	-0.027	0.3489
540.04	-0.0295	0.34
541.02	-0.0308	0.3309
541.99	-0.0311	0.3218
542.97	-0.0303	0.3129
543.95	-0.0286	0.3045
544.92	-0.0261	0.2967
545.9	-0.0229	0.2898
546.88	-0.0192	0.2841
547.85	-0.0151	0.2797
548.83	-0.0107	0.2768
549.8	-0.0063	0.2755
550.78	-0.0018	0.2758
551.76	0.0027	0.2778
552.73	0.0071	0.2813
553.71	0.0113	0.2861
554.69	0.0155	0.2922
555.66	0.0195	0.2993
556.64	0.0234	0.307
557.62	0.0273	0.315
558.59	0.0311	0.3231
559.57	0.0349	0.3308
560.55	0.0387	0.3378
561.52	0.0423	0.3438
562.5	0.0459	0.3486
563.48	0.0492	0.352
564.45	0.0523	0.3537
565.43	0.055	0.3538
566.41	0.0572	0.3521
567.38	0.0587	0.3489
568.36	0.0595	0.3443
569.34	0.0594	0.3385
570.31	0.0583	0.3317
571.29	0.0562	0.3243
572.27	0.053	0.3167
573.24	0.0487	0.3093
574.22	0.0434	0.3023
575.2	0.0371	0.2963
576.17	0.0299	0.2914
577.15	0.0221	0.288
578.13	0.0137	0.2863
579.1	0.0051	0.2865
580.08	-0.0037	0.2884
581.05	-0.0122	0.2923
582.03	-0.0204	0.2978
583.01	-0.0281	0.305
583.98	-0.035	0.3135
584.96	-0.0409	0.323
585.94	-0.0459	0.3333
586.91	-0.0499	0.3439
587.89	-0.0528	0.3545
588.87	-0.0547	0.3647
589.84	-0.0558	0.3742
590.82	-0.0561	0.3827
591.8	-0.0559	0.39
592.77	-0.0553	0.3957
593.75	-0.0547	0.3999
594.73	-0.0543	0.4023
595.7	-0.0543	0.4031
596.68	-0.0549	0.4022
597.66	-0.0564	0.3997
598.63	-0.0588	0.3958
599.61	-0.0625	0.3906
600.59	-0.0673	0.3843
601.56	-0.0734	0.3773
602.54	-0.0807	0.3696
603.52	-0.0891	0.3615
604.49	-0.0984	0.3532
605.47	-0.1085	0.3449
606.45	-0.1192	0.3368
607.42	-0.1302	0.3289
608.4	-0.1412	0.3215
609.38	-0.152	0.3146
610.35	-0.1622	0.3083
611.33	-0.1715	0.3026
612.3	-0.1798	0.2977
613.28	-0.1868	0.2937
614.26	-0.1923	0.2905
615.23	-0.1961	0.2884
616.21	-0.1982	0.2873
617.19	-0.1985	0.2873
618.16	-0.1969	0.2887
619.14	-0.1936	0.2915
620.12	-0.1885	0.2958
621.09	-0.1819	0.3016
622.07	-0.1738	0.3092
623.05	-0.1644	0.3184
624.02	-0.1539	0.3293
625	-0.1426	0.3419
625.98	-0.1307	0.356
626.95	-0.1184	0.3714
627.93	-0.106	0.3879
628.91	-0.0937	0.4052
629.88	-0.0817	0.4229
630.86	-0.0704	0.4405
631.84	-0.0597	0.4577
632.81	-0.0501	0.474
633.79	-0.0416	0.4887
634.77	-0.0345	0.5016
635.74	-0.0287	0.512
636.72	-0.0246	0.5196
637.7	-0.022	0.5241
638.67	-0.0211	0.5252
639.65	-0.0219	0.5229
640.63	-0.0244	0.5171
641.6	-0.0284	0.5079
642.58	-0.034	0.4955
643.55	-0.0409	0.4804
644.53	-0.049	0.4629
645.51	-0.0581	0.4436
646.48	-0.068	0.4231
647.46	-0.0785	0.4022
648.44	-0.0892	0.3815
649.41	-0.0999	0.3617
650.39	-0.1103	0.3435
651.37	-0.1201	0.3274
652.34	-0.1291	0.3141
653.32	-0.1371	0.3038
654.3	-0.1438	0.297
655.27	-0.1491	0.2937
656.25	-0.1528	0.294
657.23	-0.155	0.2977
658.2	-0.1556	0.3045
659.18	-0.1546	0.3141
660.16	-0.1523	0.3259
661.13	-0.1486	0.3393
662.11	-0.1438	0.3538
663.09	-0.1383	0.3686
664.06	-0.1322	0.383
665.04	-0.1259	0.3964
666.02	-0.1196	0.4082
666.99	-0.1136	0.4178
667.97	-0.1083	0.4248
668.95	-0.1039	0.429
669.92	-0.1006	0.4302
670.9	-0.0986	0.4282
671.88	-0.098	0.4233
672.85	-0.0988	0.4156
673.83	-0.101	0.4054
674.8	-0.1046	0.3931
675.78	-0.1094	0.3793
676.76	-0.1153	0.3645
677.73	-0.122	0.3492
678.71	-0.1293	0.334
679.69	-0.1369	0.3195
680.66	-0.1446	0.3061
681.64	-0.1521	0.2943
682.62	-0.1592	0.2843
683.59	-0.1656	0.2765
684.57	-0.1711	0.2711
685.55	-0.1757	0.2679
686.52	-0.1792	0.2671
687.5	-0.1817	0.2684
688.48	-0.183	0.2716
689.45	-0.1835	0.2765
690.43	-0.183	0.2826
691.41	-0.1819	0.2897
692.38	-0.1802	0.2974
693.36	-0.1783	0.3053
694.34	-0.1762	0.3129
695.31	-0.1742	0.3201
696.29	-0.1725	0.3266
697.27	-0.1712	0.3321
698.24	-0.1704	0.3364
699.22	-0.1702	0.3396
700.2	-0.1705	0.3416
701.17	-0.1715	0.3424
702.15	-0.1729	0.3422
703.13	-0.1747	0.341
704.1	-0.1767	0.3391
705.08	-0.1787	0.3366
706.05	-0.1806	0.3338
707.03	-0.182	0.3308
708.01	-0.1829	0.3279
708.98	-0.183	0.3253
709.96	-0.1822	0.3231
710.94	-0.1803	0.3214
711.91	-0.1774	0.3203
712.89	-0.1733	0.32
713.87	-0.1683	0.3204
714.84	-0.1623	0.3215
715.82	-0.1555	0.3233
716.8	-0.1481	0.3257
717.77	-0.1404	0.3286
718.75	-0.1326	0.332
719.73	-0.125	0.3358
720.7	-0.118	0.3397
721.68	-0.1118	0.3437
722.66	-0.1066	0.3478
723.63	-0.1027	0.3517
724.61	-0.1003	0.3554
725.59	-0.0994	0.3588
726.56	-0.1002	0.3619
727.54	-0.1026	0.3645
728.52	-0.1066	0.3667
729.49	-0.112	0.3683
730.47	-0.1186	0.3694
731.45	-0.1261	0.37
732.42	-0.1344	0.3701
733.4	-0.143	0.3697
734.38	-0.1516	0.3689
735.35	-0.1598	0.3677
736.33	-0.1674	0.3663
737.3	-0.1741	0.3646
738.28	-0.1795	0.3628
739.26	-0.1835	0.361
740.23	-0.1859	0.3593
741.21	-0.1866	0.3579
742.19	-0.1856	0.3568
743.16	-0.183	0.3562
744.14	-0.1788	0.3561
745.12	-0.1732	0.3567
746.09	-0.1664	0.3581
747.07	-0.1588	0.3602
748.05	-0.1506	0.3632
749.02	-0.1422	0.3669
750	-0.1338	0.3713
750.98	-0.1257	0.3764
751.95	-0.1184	0.3819
752.93	-0.1119	0.3878
753.91	-0.1066	0.3939
754.88	-0.1026	0.3999
755.86	-0.1	0.4057
756.84	-0.0989	0.411
757.81	-0.0992	0.4156
758.79	-0.1009	0.4193
759.77	-0.1038	0.422
760.74	-0.1077	0.4234
761.72	-0.1124	0.4235
762.7	-0.1177	0.4224
763.67	-0.1234	0.4198
764.65	-0.129	0.4161
765.63	-0.1344	0.4111
766.6	-0.1393	0.4052
767.58	-0.1435	0.3986
768.55	-0.1468	0.3915
769.53	-0.149	0.3841
770.51	-0.1502	0.3768
771.48	-0.1502	0.3698
772.46	-0.1492	0.3635
773.44	-0.1471	0.3579
774.41	-0.1441	0.3534
775.39	-0.1405	0.3501
776.37	-0.1364	0.348
777.34	-0.1322	0.3472
778.32	-0.128	0.3476
779.3	-0.1242	0.349
780.27	-0.121	0.3512
781.25	-0.1187	0.3542
782.23	-0.1175	0.3574
783.2	-0.1177	0.3607
784.18	-0.1192	0.3637
785.16	-0.1223	0.3662
786.13	-0.1269	0.3677
787.11	-0.133	0.3682
788.09	-0.1405	0.3673
789.06	-0.1492	0.365
790.04	-0.1589	0.3612
791.02	-0.1694	0.356
791.99	-0.1803	0.3494
792.97	-0.1913	0.3417
793.95	-0.2021	0.3331
794.92	-0.2124	0.3238
795.9	-0.2217	0.3144
796.88	-0.2298	0.3051
797.85	-0.2365	0.2964
798.83	-0.2415	0.2887
799.8	-0.2446	0.2822
800.78	-0.2457	0.2773
801.76	-0.2449	0.2742
802.73	-0.2421	0.2731
803.71	-0.2374	0.2741
804.69	-0.231	0.2772
805.66	-0.2232	0.2822
806.64	-0.2142	0.289
807.62	-0.2043	0.2973
808.59	-0.1939	0.3067
809.57	-0.1834	0.317
810.55	-0.173	0.3277
811.52	-0.1631	0.3384
812.5	-0.1541	0.3486
813.48	-0.1462	0.3581
814.45	-0.1396	0.3664
815.43	-0.1346	0.3733
816.41	-0.1311	0.3786
817.38	-0.1294	0.3822
818.36	-0.1293	0.3841
819.34	-0.1306	0.3842
820.31	-0.1334	0.3828
821.29	-0.1373	0.38
822.27	-0.1421	0.3761
823.24	-0.1476	0.3714
824.22	-0.1533	0.3662
825.2	-0.1589	0.3609
826.17	-0.1642	0.3557
827.15	-0.1688	0.351
828.13	-0.1725	0.3471
829.1	-0.175	0.3441
830.08	-0.1761	0.3422
831.05	-0.1758	0.3415
832.03	-0.1739	0.3419
833.01	-0.1704	0.3435
833.98	-0.1654	0.3461
834.96	-0.159	0.3496
835.94	-0.1513	0.3537
836.91	-0.1426	0.3582
837.89	-0.1331	0.3629
838.87	-0.1231	0.3675
839.84	-0.1129	0.3718
840.82	-0.1026	0.3757
841.8	-0.0927	0.3789
842.77	-0.0833	0.3813
843.75	-0.0748	0.383
844.73	-0.0672	0.3839
845.7	-0.0607	0.384
846.68	-0.0554	0.3834
847.66	-0.0515	0.3824
848.63	-0.0489	0.3809
849.61	-0.0476	0.3793
850.59	-0.0475	0.3776
851.56	-0.0485	0.3761
852.54	-0.0505	0.3749
853.52	-0.0534	0.3741
854.49	-0.057	0.3737
855.47	-0.0611	0.3739
856.45	-0.0656	0.3746
857.42	-0.0703	0.3757
858.4	-0.0751	0.3772
859.38	-0.0798	0.3788
860.35	-0.0845	0.3805
861.33	-0.0889	0.3821
862.3	-0.093	0.3832
863.28	-0.0968	0.3839
864.26	-0.1003	0.3838
865.23	-0.1035	0.3828
866.21	-0.1062	0.3807
867.19	-0.1087	0.3776
868.16	-0.1109	0.3734
869.14	-0.1127	0.3681
870.12	-0.1143	0.3618
871.09	-0.1156	0.3545
872.07	-0.1166	0.3464
873.05	-0.1174	0.3378
874.02	-0.118	0.3288
875	-0.1184	0.3197
875.98	-0.1185	0.3107
876.95	-0.1184	0.302
877.93	-0.1181	0.2939
878.91	-0.1177	0.2865
879.88	-0.1171	0.28
880.86	-0.1166	0.2746
881.84	-0.116	0.2704
882.81	-0.1155	0.2673
883.79	-0.1153	0.2655
884.77	-0.1154	0.2649
885.74	-0.116	0.2655
886.72	-0.1172	0.2671
887.7	-0.1191	0.2698
888.67	-0.1219	0.2734
889.65	-0.1256	0.2777
890.63	-0.1305	0.2827
891.6	-0.1364	0.2883
892.58	-0.1435	0.2942
893.55	-0.1518	0.3004
894.53	-0.1612	0.3067
895.51	-0.1717	0.3131
896.48	-0.183	0.3194
897.46	-0.1951	0.3256
898.44	-0.2077	0.3314
899.41	-0.2206	0.3369
900.39	-0.2335	0.3419
901.37	-0.2461	0.3464
902.34	-0.2582	0.3502
903.32	-0.2694	0.3534
904.3	-0.2795	0.3557
905.27	-0.2881	0.3572
906.25	-0.2952	0.3579
907.23	-0.3004	0.3577
908.2	-0.3036	0.3568
909.18	-0.3048	0.355
910.16	-0.3039	0.3526
911.13	-0.3009	0.3496
912.11	-0.296	0.3463
913.09	-0.2891	0.3429
914.06	-0.2807	0.3394
915.04	-0.2707	0.3363
916.02	-0.2597	0.3337
916.99	-0.2477	0.332
917.97	-0.2352	0.3313
918.95	-0.2225	0.3318
919.92	-0.2099	0.3337
920.9	-0.1977	0.3372
921.88	-0.1862	0.3422
922.85	-0.1756	0.3487
923.83	-0.1662	0.3567
924.8	-0.158	0.3659
925.78	-0.1513	0.3761
926.76	-0.1462	0.3869
927.73	-0.1425	0.398
928.71	-0.1404	0.409
929.69	-0.1397	0.4193
930.66	-0.1403	0.4285
931.64	-0.1421	0.4362
932.62	-0.1449	0.4421
933.59	-0.1486	0.4457
934.57	-0.1529	0.4469
935.55	-0.1576	0.4456
936.52	-0.1626	0.4416
937.5	-0.1677	0.4351
938.48	-0.1726	0.4263
939.45	-0.1773	0.4156
940.43	-0.1816	0.4034
941.41	-0.1854	0.3901
942.38	-0.1887	0.3765
943.36	-0.1915	0.363
944.34	-0.1937	0.3503
945.31	-0.1954	0.3391
946.29	-0.1966	0.3297
947.27	-0.1973	0.3227
948.24	-0.1977	0.3183
949.22	-0.1978	0.3167
950.2	-0.1976	0.318
951.17	-0.1974	0.3219
952.15	-0.1972	0.3283
953.13	-0.1969	0.3367
954.1	-0.1968	0.3465
955.08	-0.1968	0.3571
956.05	-0.1969	0.3677
957.03	-0.1972	0.3777
958.01	-0.1977	0.3862
958.98	-0.1982	0.3926
959.96	-0.1989	0.3964
960.94	-0.1995	0.397
961.91	-0.2001	0.3942
962.89	-0.2006	0.3879
963.87	-0.201	0.3783
964.84	-0.201	0.3655
965.82	-0.2007	0.3501
966.8	-0.2001	0.3328
967.77	-0.199	0.3144
968.75	-0.1974	0.2958
969.73	-0.1954	0.2781
970.7	-0.1929	0.2622
971.68	-0.19	0.2491
972.66	-0.1867	0.2398
973.63	-0.183	0.2348
974.61	-0.1791	0.2349
975.59	-0.175	0.2402
976.56	-0.1708	0.2508
977.54	-0.1667	0.2666
978.52	-0.1628	0.2871
979.49	-0.1591	0.3115
980.47	-0.1557	0.3387
981.45	-0.1529	0.3677
982.42	-0.1505	0.3972
983.4	-0.1488	0.4256
984.38	-0.1477	0.4516
985.35	-0.1473	0.4737
986.33	-0.1475	0.4907
987.3	-0.1485	0.5015
988.28	-0.15	0.5052
989.26	-0.1521	0.5012
990.23	-0.1548	0.4893
991.21	-0.1578	0.4695
992.19	-0.1612	0.4422
993.16	-0.1649	0.4082
994.14	-0.1688	0.3687
995.12	-0.1728	0.3249
996.09	-0.1769	0.2784
997.07	-0.1809	0.2309
998.05	-0.1849	0.1842
999.02	-0.1889	0.1402
1000	-0.2476	0.2707
1000.98	-0.238	0.2351
1001.95	-0.2281	0.2038
1002.93	-0.2181	0.1779
1003.91	-0.2082	0.1585
1004.88	-0.1987	0.1459
1005.86	-0.1897	0.1406
1006.84	-0.1813	0.1426
1007.81	-0.1736	0.1515
1008.79	-0.1666	0.1667
1009.77	-0.1603	0.1874
1010.74	-0.1546	0.2126
1011.72	-0.1493	0.241
1012.7	-0.1444	0.2713
1013.67	-0.1395	0.3022
1014.65	-0.1346	0.3325
1015.63	-0.1294	0.3608
1016.6	-0.1238	0.3862
1017.58	-0.1175	0.4078
1018.55	-0.1105	0.425
1019.53	-0.1026	0.4372
1020.51	-0.0939	0.4445
1021.48	-0.0843	0.4469
1022.46	-0.074	0.4446
1023.44	-0.063	0.4383
1024.41	-0.0516	0.4286
1025.39	-0.0401	0.4162
1026.37	-0.0286	0.4021
1027.34	-0.0175	0.387
1028.32	-0.0071	0.3719
1029.3	0.0023	0.3573
1030.27	0.0103	0.3441
1031.25	0.0167	0.3326
1032.23	0.0212	0.3231
1033.2	0.0236	0.3158
1034.18	0.0238	0.3107
1035.16	0.0218	0.3074
1036.13	0.0176	0.3058
1037.11	0.0112	0.3053
1038.09	0.0028	0.3054
1039.06	-0.0072	0.3056
1040.04	-0.0187	0.3054
1041.02	-0.0311	0.3041
1041.99	-0.0442	0.3015
1042.97	-0.0575	0.2973
1043.95	-0.0704	0.2912
1044.92	-0.0825	0.2833
1045.9	-0.0935	0.2737
1046.88	-0.1027	0.2627
1047.85	-0.1099	0.2506
1048.83	-0.1148	0.2381
1049.8	-0.1171	0.2257
1050.78	-0.1167	0.214
1051.76	-0.1135	0.2036
1052.73	-0.1074	0.1952
1053.71	-0.0987	0.1892
1054.69	-0.0874	0.1861
1055.66	-0.074	0.1861
1056.64	-0.0587	0.1893
1057.62	-0.0419	0.1958
1058.59	-0.0242	0.2054
1059.57	-0.0059	0.2176
1060.55	0.0123	0.2321
1061.52	0.03	0.2482
1062.5	0.0466	0.2653
1063.48	0.0617	0.2827
1064.45	0.0749	0.2997
1065.43	0.0857	0.3156
1066.41	0.094	0.3298
1067.38	0.0994	0.3419
1068.36	0.1019	0.3514
1069.34	0.1014	0.3581
1070.31	0.0979	0.362
1071.29	0.0916	0.3631
1072.27	0.0827	0.3617
1073.24	0.0715	0.3581
1074.22	0.0584	0.3528
1075.2	0.0437	0.3464
1076.17	0.0279	0.3395
1077.15	0.0115	0.3326
1078.13	-0.005	0.3265
1079.1	-0.0213	0.3215
1080.08	-0.0368	0.3182
1081.05	-0.0512	0.3168
1082.03	-0.064	0.3177
1083.01	-0.0751	0.3208
1083.98	-0.0842	0.3262
1084.96	-0.0911	0.3336
1085.94	-0.0958	0.3427
1086.91	-0.0982	0.3531
1087.89	-0.0986	0.3644
1088.87	-0.0971	0.3759
1089.84	-0.0938	0.3873
1090.82	-0.0892	0.398
1091.8	-0.0835	0.4076
1092.77	-0.0771	0.4157
1093.75	-0.0704	0.422
1094.73	-0.0638	0.4263
1095.7	-0.0576	0.4287
1096.68	-0.0523	0.4291
1097.66	-0.048	0.4278
1098.63	-0.0453	0.4249
1099.61	-0.0441	0.4209
1100.59	-0.0447	0.4161
1101.56	-0.0472	0.4109
1102.54	-0.0515	0.4057
1103.52	-0.0577	0.4009
1104.49	-0.0657	0.3967
1105.47	-0.0752	0.3933
1106.45	-0.086	0.391
1107.42	-0.0979	0.3896
1108.4	-0.1106	0.3892
1109.38	-0.1238	0.3896
1110.35	-0.1371	0.3904
1111.33	-0.1503	0.3915
1112.3	-0.163	0.3923
1113.28	-0.1749	0.3927
1114.26	-0.1858	0.3921
1115.23	-0.1956	0.3904
1116.21	-0.2039	0.3871
1117.19	-0.2107	0.3823
1118.16	-0.2159	0.3758
1119.14	-0.2194	0.3678
1120.12	-0.2214	0.3583
1121.09	-0.2217	0.3478
1122.07	-0.2206	0.3365
1123.05	-0.2181	0.3251
1124.02	-0.2143	0.314
1125	-0.2096	0.3039
1125.98	-0.2039	0.2952
1126.95	-0.1976	0.2886
1127.93	-0.1907	0.2845
1128.91	-0.1836	0.2832
1129.88	-0.1764	0.285
1130.86	-0.1692	0.29
1131.84	-0.1623	0.2981
1132.81	-0.1557	0.3091
1133.79	-0.1497	0.3225
1134.77	-0.1444	0.3379
1135.74	-0.1398	0.3546
1136.72	-0.1361	0.3719
1137.7	-0.1332	0.3889
1138.67	-0.1314	0.405
1139.65	-0.1305	0.4193
1140.63	-0.1305	0.4311
1141.6	-0.1316	0.4398
1142.58	-0.1335	0.445
1143.55	-0.1363	0.4463
1144.53	-0.1399	0.4436
1145.51	-0.1441	0.437
1146.48	-0.1487	0.4268
1147.46	-0.1537	0.4133
1148.44	-0.1589	0.3972
1149.41	-0.164	0.3791
1150.39	-0.1688	0.36
1151.37	-0.1732	0.3406
1152.34	-0.177	0.3219
1153.32	-0.18	0.3048
1154.3	-0.182	0.29
1155.27	-0.1828	0.2782
1156.25	-0.1825	0.27
1157.23	-0.181	0.2657
1158.2	-0.1781	0.2656
1159.18	-0.1741	0.2696
1160.16	-0.1689	0.2776
1161.13	-0.1627	0.2891
1162.11	-0.1558	0.3037
1163.09	-0.1483	0.3206
1164.06	-0.1405	0.3391
1165.04	-0.1328	0.3584
1166.02	-0.1253	0.3777
1166.99	-0.1185	0.3961
1167.97	-0.1126	0.4128
1168.95	-0.1079	0.4272
1169.92	-0.1046	0.4388
1170.9	-0.1029	0.4472
1171.88	-0.1028	0.4521
1172.85	-0.1045	0.4536
1173.83	-0.1079	0.4517
1174.8	-0.1129	0.4467
1175.78	-0.1193	0.439
1176.76	-0.1269	0.4292
1177.73	-0.1353	0.4178
1178.71	-0.1443	0.4054
1179.69	-0.1534	0.3928
1180.66	-0.1623	0.3806
1181.64	-0.1705	0.3693
1182.62	-0.1777	0.3594
1183.59	-0.1836	0.3513
1184.57	-0.188	0.3453
1185.55	-0.1906	0.3414
1186.52	-0.1913	0.3398
1187.5	-0.1902	0.3402
1188.48	-0.1872	0.3423
1189.45	-0.1827	0.346
1190.43	-0.1767	0.3506
1191.41	-0.1697	0.3559
1192.38	-0.1621	0.3612
1193.36	-0.1542	0.3661
1194.34	-0.1466	0.3703
1195.31	-0.1396	0.3733
1196.29	-0.1337	0.3749
1197.27	-0.1292	0.3749
1198.24	-0.1265	0.3733
1199.22	-0.1257	0.37
1200.2	-0.1271	0.3652
1201.17	-0.1306	0.3593
1202.15	-0.1361	0.3524
1203.13	-0.1435	0.345
1204.1	-0.1525	0.3374
1205.08	-0.1626	0.3303
1206.05	-0.1734	0.3239
1207.03	-0.1845	0.3186
1208.01	-0.1953	0.3148
1208.98	-0.2052	0.3127
1209.96	-0.2138	0.3126
1210.94	-0.2206	0.3144
1211.91	-0.2252	0.3181
1212.89	-0.2274	0.3237
1213.87	-0.2269	0.3309
1214.84	-0.2237	0.3393
1215.82	-0.2179	0.3487
1216.8	-0.2096	0.3586
1217.77	-0.1991	0.3686
1218.75	-0.1867	0.3783
1219.73	-0.1731	0.3872
1220.7	-0.1586	0.3951
1221.68	-0.1439	0.4015
1222.66	-0.1295	0.4063
1223.63	-0.116	0.4093
1224.61	-0.1038	0.4105
1225.59	-0.0934	0.4098
1226.56	-0.0852	0.4073
1227.54	-0.0794	0.4033
1228.52	-0.0761	0.3979
1229.49	-0.0752	0.3914
1230.47	-0.0768	0.3842
1231.45	-0.0805	0.3765
1232.42	-0.086	0.3688
1233.4	-0.093	0.3613
1234.38	-0.1008	0.3544
1235.35	-0.1091	0.3482
1236.33	-0.1174	0.343
1237.3	-0.1251	0.3389
1238.28	-0.1317	0.336
1239.26	-0.137	0.3344
1240.23	-0.1406	0.3338
1241.21	-0.1422	0.3344
1242.19	-0.142	0.3359
1243.16	-0.1397	0.3382
1244.14	-0.1357	0.3412
1245.12	-0.13	0.3446
1246.09	-0.1231	0.3483
1247.07	-0.1153	0.352
1248.05	-0.107	0.3557
1249.02	-0.0987	0.3592
1250	-0.0907	0.3624
1250.98	-0.0837	0.3654
1251.95	-0.0778	0.3679
1252.93	-0.0734	0.3701
1253.91	-0.0707	0.372
1254.88	-0.0698	0.3737
1255.86	-0.0707	0.3751
1256.84	-0.0734	0.3765
1257.81	-0.0777	0.3778
1258.79	-0.0833	0.3792
1259.77	-0.0898	0.3808
1260.74	-0.0971	0.3825
1261.72	-0.1045	0.3845
1262.7	-0.1118	0.3868
1263.67	-0.1186	0.3893
1264.65	-0.1245	0.3921
1265.63	-0.1293	0.3951
1266.6	-0.1328	0.3983
1267.58	-0.1348	0.4016
1268.55	-0.1355	0.4049
1269.53	-0.1348	0.4081
1270.51	-0.1329	0.4113
1271.48	-0.1302	0.4142
1272.46	-0.1268	0.4168
1273.44	-0.1232	0.4191
1274.41	-0.1197	0.4209
1275.39	-0.1168	0.4223
1276.37	-0.1147	0.4231
1277.34	-0.1139	0.4233
1278.32	-0.1146	0.4229
1279.3	-0.117	0.4219
1280.27	-0.1212	0.4202
1281.25	-0.1273	0.4177
1282.23	-0.1351	0.4146
1283.2	-0.1446	0.4107
1284.18	-0.1554	0.4061
1285.16	-0.1673	0.4007
1286.13	-0.1799	0.3946
1287.11	-0.1929	0.3877
1288.09	-0.2058	0.3801
1289.06	-0.2184	0.3718
1290.04	-0.2301	0.3629
1291.02	-0.2408	0.3534
1291.99	-0.2503	0.3434
1292.97	-0.2582	0.333
1293.95	-0.2647	0.3224
1294.92	-0.2697	0.3116
1295.9	-0.2733	0.3008
1296.88	-0.2756	0.2901
1297.85	-0.2768	0.2798
1298.83	-0.2772	0.27
1299.8	-0.2771	0.2608
1300.78	-0.2767	0.2525
1301.76	-0.2763	0.2451
1302.73	-0.2761	0.2389
1303.71	-0.2762	0.2339
1304.69	-0.2768	0.2302
1305.66	-0.2778	0.2278
1306.64	-0.2793	0.2269
1307.62	-0.2809	0.2274
1308.59	-0.2827	0.2293
1309.57	-0.2843	0.2325
1310.55	-0.2853	0.2369
1311.52	-0.2856	0.2425
1312.5	-0.2847	0.2492
1313.48	-0.2824	0.2567
1314.45	-0.2784	0.265
1315.43	-0.2725	0.2739
1316.41	-0.2647	0.2831
1317.38	-0.2549	0.2927
1318.36	-0.2432	0.3023
1319.34	-0.23	0.3119
1320.31	-0.2154	0.3213
1321.29	-0.1998	0.3303
1322.27	-0.1839	0.3389
1323.24	-0.1681	0.347
1324.22	-0.153	0.3544
1325.2	-0.1393	0.3611
1326.17	-0.1274	0.3671
1327.15	-0.1179	0.3722
1328.13	-0.1113	0.3764
1329.1	-0.1079	0.3798
1330.08	-0.1079	0.3823
1331.05	-0.1114	0.3839
1332.03	-0.1183	0.3847
1333.01	-0.1284	0.3848
1333.98	-0.1414	0.3842
1334.96	-0.1566	0.3829
1335.94	-0.1737	0.3812
1336.91	-0.1917	0.3791
1337.89	-0.2101	0.3768
1338.87	-0.228	0.3743
1339.84	-0.2448	0.3719
1340.82	-0.2596	0.3696
1341.8	-0.2719	0.3676
1342.77	-0.2813	0.366
1343.75	-0.2872	0.3648
1344.73	-0.2895	0.3643
1345.7	-0.2881	0.3644
1346.68	-0.2831	0.3651
1347.66	-0.2747	0.3665
1348.63	-0.2635	0.3684
1349.61	-0.2498	0.3708
1350.59	-0.2344	0.3735
1351.56	-0.218	0.3765
1352.54	-0.2012	0.3795
1353.52	-0.1848	0.3825
1354.49	-0.1696	0.3851
1355.47	-0.1562	0.3873
1356.45	-0.1452	0.3888
1357.42	-0.1369	0.3896
1358.4	-0.1316	0.3896
1359.38	-0.1296	0.3886
1360.35	-0.1307	0.3868
1361.33	-0.1348	0.3841
1362.3	-0.1416	0.3806
1363.28	-0.1506	0.3765
1364.26	-0.1613	0.372
1365.23	-0.1731	0.3673
1366.21	-0.1853	0.3626
1367.19	-0.1972	0.3582
1368.16	-0.2083	0.3544
1369.14	-0.2179	0.3513
1370.12	-0.2255	0.3493
1371.09	-0.2308	0.3485
1372.07	-0.2335	0.349
1373.05	-0.2334	0.3508
1374.02	-0.2307	0.3539
1375	-0.2254	0.3582
1375.98	-0.2178	0.3635
1376.95	-0.2084	0.3696
1377.93	-0.1976	0.3761
1378.91	-0.186	0.3827
1379.88	-0.1742	0.389
1380.86	-0.1629	0.3947
1381.84	-0.1526	0.3992
1382.81	-0.1439	0.4023
1383.79	-0.1372	0.4036
1384.77	-0.1328	0.4029
1385.74	-0.1312	0.4
1386.72	-0.1323	0.3948
1387.7	-0.1361	0.3875
1388.67	-0.1426	0.3782
1389.65	-0.1514	0.3671
1390.63	-0.1622	0.3546
1391.6	-0.1745	0.3411
1392.58	-0.1878	0.3273
1393.55	-0.2016	0.3135
1394.53	-0.2151	0.3005
1395.51	-0.2278	0.2888
1396.48	-0.2393	0.2789
1397.46	-0.2489	0.2714
1398.44	-0.2563	0.2665
1399.41	-0.2611	0.2647
1400.39	-0.2632	0.266
1401.37	-0.2625	0.2706
1402.34	-0.259	0.2781
1403.32	-0.2529	0.2886
1404.3	-0.2443	0.3014
1405.27	-0.2336	0.3162
1406.25	-0.2212	0.3322
1407.23	-0.2076	0.349
1408.2	-0.1933	0.3657
1409.18	-0.1788	0.3817
1410.16	-0.1646	0.3962
1411.13	-0.1512	0.4087
1412.11	-0.1389	0.4186
1413.09	-0.1281	0.4255
1414.06	-0.1192	0.429
1415.04	-0.1122	0.4291
1416.02	-0.1074	0.4258
1416.99	-0.1048	0.4191
1417.97	-0.1042	0.4095
1418.95	-0.1055	0.3974
1419.92	-0.1085	0.3833
1420.9	-0.113	0.3679
1421.88	-0.1186	0.3519
1422.85	-0.1249	0.3359
1423.83	-0.1317	0.3209
1424.8	-0.1384	0.3073
1425.78	-0.1449	0.2958
1426.76	-0.1507	0.287
1427.73	-0.1556	0.2812
1428.71	-0.1593	0.2787
1429.69	-0.1617	0.2795
1430.66	-0.1626	0.2837
1431.64	-0.162	0.2911
1432.62	-0.1599	0.3014
1433.59	-0.1563	0.3141
1434.57	-0.1513	0.3288
1435.55	-0.1451	0.3448
1436.52	-0.1378	0.3616
1437.5	-0.1298	0.3785
1438.48	-0.1212	0.395
1439.45	-0.1124	0.4104
1440.43	-0.1035	0.4244
1441.41	-0.0949	0.4364
1442.38	-0.0868	0.4463
1443.36	-0.0794	0.4537
1444.34	-0.073	0.4588
1445.31	-0.0676	0.4613
1446.29	-0.0636	0.4616
1447.27	-0.061	0.4598
1448.24	-0.0597	0.4561
1449.22	-0.06	0.4509
1450.2	-0.0617	0.4446
1451.17	-0.0649	0.4375
1452.15	-0.0693	0.4299
1453.13	-0.075	0.4221
1454.1	-0.0818	0.4145
1455.08	-0.0895	0.4072
1456.05	-0.098	0.4003
1457.03	-0.107	0.394
1458.01	-0.1163	0.3882
1458.98	-0.1259	0.3829
1459.96	-0.1355	0.3781
1460.94	-0.1448	0.3735
1461.91	-0.1539	0.3691
1462.89	-0.1624	0.3647
1463.87	-0.1704	0.3601
1464.84	-0.1777	0.3553
1465.82	-0.1843	0.3501
1466.8	-0.19	0.3445
1467.77	-0.195	0.3386
1468.75	-0.1991	0.3322
1469.73	-0.2024	0.3257
1470.7	-0.2049	0.319
1471.68	-0.2066	0.3123
1472.66	-0.2076	0.306
1473.63	-0.208	0.3
1474.61	-0.2077	0.2948
1475.59	-0.2067	0.2904
1476.56	-0.2052	0.2871
1477.54	-0.2031	0.2849
1478.52	-0.2004	0.2839
1479.49	-0.1971	0.2841
1480.47	-0.1933	0.2856
1481.45	-0.1888	0.2883
1482.42	-0.1838	0.2919
1483.4	-0.1781	0.2964
1484.38	-0.1719	0.3015
1485.35	-0.1652	0.3069
1486.33	-0.1579	0.3125
1487.3	-0.1502	0.318
1488.28	-0.1423	0.3232
1489.26	-0.1342	0.3278
1490.23	-0.1261	0.3318
1491.21	-0.1182	0.3349
1492.19	-0.1107	0.3371
1493.16	-0.1038	0.3384
1494.14	-0.0978	0.3388
1495.12	-0.0928	0.3384
1496.09	-0.0892	0.3373
1497.07	-0.0869	0.3356
1498.05	-0.0862	0.3334
1499.02	-0.0872	0.331
1500	-0.09	0.3285
1500.98	-0.0943	0.3261
1501.95	-0.1003	0.3238
1502.93	-0.1076	0.3218
1503.91	-0.1161	0.3202
1504.88	-0.1255	0.3189
1505.86	-0.1354	0.3181
1506.84	-0.1453	0.3176
1507.81	-0.155	0.3174
1508.79	-0.1638	0.3175
1509.77	-0.1715	0.3177
1510.74	-0.1775	0.318
1511.72	-0.1816	0.3183
1512.7	-0.1833	0.3184
1513.67	-0.1824	0.3184
1514.65	-0.1789	0.3183
1515.63	-0.1725	0.3179
1516.6	-0.1635	0.3175
1517.58	-0.1519	0.3168
1518.55	-0.138	0.3162
1519.53	-0.1221	0.3155
1520.51	-0.1047	0.3149
1521.48	-0.0863	0.3145
1522.46	-0.0675	0.3142
1523.44	-0.0487	0.3142
1524.41	-0.0306	0.3144
1525.39	-0.0137	0.3148
1526.37	0.0015	0.3153
1527.34	0.0145	0.3158
1528.32	0.0251	0.3161
1529.3	0.0329	0.3161
1530.27	0.0378	0.3156
1531.25	0.0399	0.3144
1532.23	0.0393	0.3124
1533.2	0.0361	0.3092
1534.18	0.0307	0.3049
1535.16	0.0236	0.2993
1536.13	0.0152	0.2925
1537.11	0.006	0.2845
1538.09	-0.0034	0.2753
1539.06	-0.0124	0.2653
1540.04	-0.0206	0.2547
1541.02	-0.0274	0.2438
1541.99	-0.0325	0.2331
1542.97	-0.0357	0.2229
1543.95	-0.0367	0.2138
1544.92	-0.0355	0.2062
1545.9	-0.0322	0.2006
1546.88	-0.0269	0.1973
1547.85	-0.0199	0.1966
1548.83	-0.0116	0.1987
1549.8	-0.0025	0.2039
1550.78	0.007	0.2121
1551.76	0.0163	0.2232
1552.73	0.0249	0.2369
1553.71	0.0323	0.2529
1554.69	0.0381	0.2708
1555.66	0.0419	0.29
1556.64	0.0434	0.3098
1557.62	0.0426	0.3298
1558.59	0.0392	0.3491
1559.57	0.0335	0.3672
1560.55	0.0256	0.3834
1561.52	0.0158	0.3972
1562.5	0.0045	0.4082
1563.48	-0.0078	0.4161
1564.45	-0.0206	0.4207
1565.43	-0.0333	0.4218
1566.41	-0.0453	0.4196
1567.38	-0.0561	0.4144
1568.36	-0.0653	0.4063
1569.34	-0.0724	0.3958
1570.31	-0.077	0.3835
1571.29	-0.0791	0.3699
1572.27	-0.0784	0.3555
1573.24	-0.075	0.3409
1574.22	-0.069	0.3266
1575.2	-0.0607	0.3131
1576.17	-0.0504	0.3009
1577.15	-0.0386	0.2901
1578.13	-0.0258	0.281
1579.1	-0.0125	0.2737
1580.08	0.0008	0.2681
1581.05	0.0135	0.2641
1582.03	0.025	0.2615
1583.01	0.0351	0.2601
1583.98	0.0432	0.2595
1584.96	0.0491	0.2593
1585.94	0.0526	0.2593
1586.91	0.0538	0.2592
1587.89	0.0525	0.2587
1588.87	0.0491	0.2576
1589.84	0.0437	0.2558
1590.82	0.0366	0.2534
1591.8	0.0284	0.2504
1592.77	0.0193	0.2471
1593.75	0.01	0.2435
1594.73	0.0008	0.2402
1595.7	-0.0077	0.2374
1596.68	-0.0152	0.2354
1597.66	-0.0213	0.2347
1598.63	-0.0258	0.2356
1599.61	-0.0283	0.2382
1600.59	-0.0289	0.2429
1601.56	-0.0274	0.2495
1602.54	-0.0241	0.2582
1603.52	-0.019	0.2687
1604.49	-0.0124	0.2808
1605.47	-0.0047	0.2941
1606.45	0.004	0.3081
1607.42	0.013	0.3223
1608.4	0.0222	0.336
1609.38	0.031	0.3487
1610.35	0.0391	0.3597
1611.33	0.0463	0.3686
1612.3	0.0521	0.3748
1613.28	0.0565	0.3779
1614.26	0.0593	0.3778
1615.23	0.0604	0.3743
1616.21	0.0598	0.3675
1617.19	0.0578	0.3574
1618.16	0.0543	0.3446
1619.14	0.0498	0.3293
1620.12	0.0443	0.3123
1621.09	0.0383	0.2941
1622.07	0.032	0.2755
1623.05	0.0258	0.2572
1624.02	0.02	0.2399
1625	0.015	0.2243
1625.98	0.0109	0.2109
1626.95	0.008	0.2002
1627.93	0.0065	0.1926
1628.91	0.0064	0.1883
1629.88	0.0078	0.1874
1630.86	0.0106	0.1896
1631.84	0.0147	0.1948
1632.81	0.0201	0.2027
1633.79	0.0264	0.2127
1634.77	0.0335	0.2242
1635.74	0.0409	0.2367
1636.72	0.0485	0.2495
1637.7	0.056	0.2621
1638.67	0.0629	0.2738
1639.65	0.0691	0.2842
1640.63	0.0741	0.2928
1641.6	0.0779	0.2993
1642.58	0.0803	0.3037
1643.55	0.081	0.3058
1644.53	0.08	0.3058
1645.51	0.0774	0.3039
1646.48	0.0732	0.3002
1647.46	0.0675	0.2953
1648.44	0.0604	0.2896
1649.41	0.0523	0.2835
1650.39	0.0434	0.2774
1651.37	0.0339	0.2718
1652.34	0.0243	0.2671
1653.32	0.0148	0.2635
1654.3	0.0059	0.2613
1655.27	-0.0022	0.2606
1656.25	-0.0092	0.2614
1657.23	-0.0148	0.2636
1658.2	-0.0187	0.2671
1659.18	-0.0208	0.2715
1660.16	-0.0211	0.2766
1661.13	-0.0195	0.2821
1662.11	-0.016	0.2876
1663.09	-0.0108	0.2928
1664.06	-0.004	0.2973
1665.04	0.0041	0.3009
1666.02	0.0132	0.3035
1666.99	0.0229	0.3049
1667.97	0.0328	0.3051
1668.95	0.0426	0.3042
1669.92	0.0518	0.3023
1670.9	0.06	0.2997
1671.88	0.0669	0.2966
1672.85	0.0721	0.2934
1673.83	0.0753	0.2905
1674.8	0.0764	0.2881
1675.78	0.0751	0.2866
1676.76	0.0715	0.2863
1677.73	0.0655	0.2873
1678.71	0.0572	0.2898
1679.69	0.0469	0.2938
1680.66	0.0348	0.2993
1681.64	0.0212	0.3061
1682.62	0.0065	0.314
1683.59	-0.009	0.3227
1684.57	-0.0247	0.3319
1685.55	-0.0404	0.341
1686.52	-0.0554	0.3498
1687.5	-0.0696	0.3579
1688.48	-0.0826	0.3647
1689.45	-0.094	0.3701
1690.43	-0.1038	0.3738
1691.41	-0.1117	0.3756
1692.38	-0.1178	0.3754
1693.36	-0.1221	0.3732
1694.34	-0.1247	0.3692
1695.31	-0.1258	0.3635
1696.29	-0.1256	0.3564
1697.27	-0.1245	0.3484
1698.24	-0.1228	0.3397
1699.22	-0.1207	0.3308
1700.2	-0.1186	0.3222
1701.17	-0.1168	0.3143
1702.15	-0.1157	0.3073
1703.13	-0.1153	0.3018
1704.1	-0.1158	0.2978
1705.08	-0.1174	0.2956
1706.05	-0.1201	0.2954
1707.03	-0.1237	0.297
1708.01	-0.1282	0.3005
1708.98	-0.1334	0.3056
1709.96	-0.1391	0.3122
1710.94	-0.1449	0.32
1711.91	-0.1507	0.3286
1712.89	-0.1561	0.3379
1713.87	-0.1608	0.3473
1714.84	-0.1646	0.3567
1715.82	-0.1674	0.3658
1716.8	-0.1689	0.3742
1717.77	-0.1692	0.3819
1718.75	-0.1682	0.3886
1719.73	-0.1661	0.3942
1720.7	-0.1629	0.3987
1721.68	-0.159	0.4021
1722.66	-0.1546	0.4044
1723.63	-0.1501	0.4057
1724.61	-0.1458	0.406
1725.59	-0.1421	0.4055
1726.56	-0.1394	0.4041
1727.54	-0.138	0.402
1728.52	-0.1382	0.3992
1729.49	-0.1403	0.3957
1730.47	-0.1443	0.3917
1731.45	-0.1504	0.3869
1732.42	-0.1585	0.3816
1733.4	-0.1686	0.3756
1734.38	-0.1804	0.3689
1735.35	-0.1936	0.3615
1736.33	-0.2078	0.3535
1737.3	-0.2227	0.3448
1738.28	-0.2378	0.3356
1739.26	-0.2526	0.326
1740.23	-0.2667	0.3161
1741.21	-0.2796	0.3061
1742.19	-0.291	0.2964
1743.16	-0.3005	0.2871
1744.14	-0.3079	0.2785
1745.12	-0.313	0.2709
1746.09	-0.3158	0.2646
1747.07	-0.3164	0.2599
1748.05	-0.3148	0.2569
1749.02	-0.3114	0.2558
1750	-0.3065	0.2567
1750.98	-0.3004	0.2596
1751.95	-0.2936	0.2644
1752.93	-0.2865	0.2711
1753.91	-0.2796	0.2793
1754.88	-0.2734	0.2889
1755.86	-0.2681	0.2994
1756.84	-0.2643	0.3105
1757.81	-0.262	0.3217
1758.79	-0.2615	0.3327
1759.77	-0.2629	0.3431
1760.74	-0.2662	0.3524
1761.72	-0.2711	0.3604
1762.7	-0.2775	0.3669
1763.67	-0.2851	0.3717
1764.65	-0.2935	0.3748
1765.63	-0.3023	0.3762
1766.6	-0.3111	0.3761
1767.58	-0.3194	0.3746
1768.55	-0.3267	0.3721
1769.53	-0.3326	0.3689
1770.51	-0.3368	0.3654
1771.48	-0.3391	0.3619
1772.46	-0.3391	0.3589
1773.44	-0.3368	0.3567
1774.41	-0.3322	0.3556
1775.39	-0.3254	0.3558
1776.37	-0.3165	0.3574
1777.34	-0.3058	0.3605
1778.32	-0.2937	0.3649
1779.3	-0.2806	0.3706
1780.27	-0.2669	0.3772
1781.25	-0.253	0.3845
1782.23	-0.2395	0.392
1783.2	-0.2268	0.3993
1784.18	-0.2154	0.4061
1785.16	-0.2055	0.4119
1786.13	-0.1976	0.4163
1787.11	-0.1918	0.4191
1788.09	-0.1882	0.4199
1789.06	-0.187	0.4188
1790.04	-0.1881	0.4157
1791.02	-0.1914	0.4106
1791.99	-0.1967	0.4037
1792.97	-0.2038	0.3954
1793.95	-0.2124	0.3861
1794.92	-0.2221	0.376
1795.9	-0.2326	0.3658
1796.88	-0.2436	0.3558
1797.85	-0.2545	0.3466
1798.83	-0.2652	0.3385
1799.8	-0.2754	0.3319
1800.78	-0.2846	0.3269
1801.76	-0.2929	0.3238
1802.73	-0.2999	0.3226
1803.71	-0.3057	0.3232
1804.69	-0.3101	0.3253
1805.66	-0.3132	0.3287
1806.64	-0.315	0.333
1807.62	-0.3157	0.3378
1808.59	-0.3154	0.3425
1809.57	-0.3142	0.3467
1810.55	-0.3123	0.3499
1811.52	-0.3099	0.3518
1812.5	-0.3072	0.352
1813.48	-0.3043	0.3503
1814.45	-0.3013	0.3467
1815.43	-0.2984	0.3411
1816.41	-0.2956	0.3338
1817.38	-0.293	0.325
1818.36	-0.2906	0.3152
1819.34	-0.2883	0.305
1820.31	-0.2862	0.2947
1821.29	-0.2842	0.2852
1822.27	-0.2821	0.277
1823.24	-0.2799	0.2706
1824.22	-0.2776	0.2667
1825.2	-0.275	0.2656
1826.17	-0.272	0.2676
1827.15	-0.2685	0.273
1828.13	-0.2646	0.2817
1829.1	-0.2602	0.2936
1830.08	-0.2552	0.3084
1831.05	-0.2498	0.3255
1832.03	-0.244	0.3446
1833.01	-0.2378	0.3648
1833.98	-0.2314	0.3854
1834.96	-0.2249	0.4057
1835.94	-0.2185	0.4249
1836.91	-0.2122	0.4423
1837.89	-0.2063	0.4573
1838.87	-0.2009	0.4692
1839.84	-0.1962	0.4778
1840.82	-0.1923	0.4827
1841.8	-0.1892	0.4839
1842.77	-0.1872	0.4815
1843.75	-0.1863	0.4757
1844.73	-0.1865	0.4669
1845.7	-0.1877	0.4556
1846.68	-0.1901	0.4425
1847.66	-0.1934	0.4281
1848.63	-0.1976	0.4132
1849.61	-0.2026	0.3985
1850.59	-0.2081	0.3846
1851.56	-0.214	0.3721
1852.54	-0.2201	0.3615
1853.52	-0.2261	0.353
1854.49	-0.2319	0.3469
1855.47	-0.2372	0.3434
1856.45	-0.2418	0.3422
1857.42	-0.2455	0.3433
1858.4	-0.2482	0.3463
1859.38	-0.2498	0.3508
1860.35	-0.2502	0.3565
1861.33	-0.2493	0.3628
1862.3	-0.2471	0.3692
1863.28	-0.2438	0.3753
1864.26	-0.2394	0.3806
1865.23	-0.234	0.385
1866.21	-0.2279	0.3881
1867.19	-0.2212	0.3897
1868.16	-0.2142	0.39
1869.14	-0.2072	0.3889
1870.12	-0.2004	0.3867
1871.09	-0.1941	0.3836
1872.07	-0.1885	0.3798
1873.05	-0.1838	0.3758
1874.02	-0.1803	0.3719
1875	-0.178	0.3685
1875.98	-0.1771	0.3657
1876.95	-0.1775	0.364
1877.93	-0.1792	0.3633
1878.91	-0.1822	0.3639
1879.88	-0.1863	0.3656
1880.86	-0.1913	0.3684
1881.84	-0.1969	0.372
1882.81	-0.2029	0.3762
1883.79	-0.209	0.3807
1884.77	-0.2148	0.3851
1885.74	-0.22	0.389
1886.72	-0.2243	0.3921
1887.7	-0.2275	0.3942
1888.67	-0.2293	0.3949
1889.65	-0.2295	0.3941
1890.63	-0.228	0.3918
1891.6	-0.2248	0.3879
1892.58	-0.2199	0.3827
1893.55	-0.2133	0.3763
1894.53	-0.2053	0.3691
1895.51	-0.196	0.3615
1896.48	-0.1858	0.3538
1897.46	-0.175	0.3465
1898.44	-0.164	0.3399
1899.41	-0.1531	0.3346
1900.39	-0.1428	0.3307
1901.37	-0.1335	0.3286
1902.34	-0.1255	0.3283
1903.32	-0.1192	0.3299
1904.3	-0.1147	0.3333
1905.27	-0.1124	0.3383
1906.25	-0.1123	0.3445
1907.23	-0.1145	0.3516
1908.2	-0.119	0.3591
1909.18	-0.1256	0.3666
1910.16	-0.1341	0.3735
1911.13	-0.1444	0.3794
1912.11	-0.1561	0.3839
1913.09	-0.1688	0.3865
1914.06	-0.1821	0.3872
1915.04	-0.1957	0.3857
1916.02	-0.2091	0.3821
1916.99	-0.2219	0.3764
1917.97	-0.2338	0.3691
1918.95	-0.2444	0.3603
1919.92	-0.2534	0.3507
1920.9	-0.2606	0.3407
1921.88	-0.2659	0.331
1922.85	-0.2691	0.322
1923.83	-0.2704	0.3143
1924.8	-0.2697	0.3084
1925.78	-0.2671	0.3048
1926.76	-0.2629	0.3037
1927.73	-0.2572	0.3052
1928.71	-0.2504	0.3094
1929.69	-0.2428	0.3162
1930.66	-0.2345	0.3252
1931.64	-0.2261	0.3361
1932.62	-0.2178	0.3485
1933.59	-0.2098	0.3616
1934.57	-0.2025	0.375
1935.55	-0.1961	0.3881
1936.52	-0.1908	0.4002
1937.5	-0.1867	0.4108
1938.48	-0.184	0.4194
1939.45	-0.1827	0.4258
1940.43	-0.1828	0.4298
1941.41	-0.1843	0.4313
1942.38	-0.1872	0.4303
1943.36	-0.1912	0.4272
1944.34	-0.1963	0.4221
1945.31	-0.2024	0.4157
1946.29	-0.2092	0.4084
1947.27	-0.2165	0.4007
1948.24	-0.2242	0.3932
1949.22	-0.232	0.3863
1950.2	-0.2397	0.3806
1951.17	-0.2471	0.3763
[truncated: 26,673 more rows]
