# Supplementary material for: Effects of different tennis racket string tension on forehand stroke effect and racket dynamic impact
Source: PLoS One. 2025 Jan 15;20(1):e0317442. doi: 10.1371/journal.pone.0317442 (PMC11734973; doi:10.1371/journal.pone.0317442)
Supplement: S1 File — (ZIP) [file pone.0317442.s001.zip › S1/acceleration strain vibration/48bl/13.xlsx]

## Sheet: 13
Time（ms）	acceleration（g=9.8m/s2）	strain（mµ）
0	-0.0602	-3.4734
0.98	-0.0986	-3.4573
1.95	-0.1353	-3.368
2.93	-0.1694	-3.2088
3.91	-0.2001	-2.9857
4.88	-0.2268	-2.7069
5.86	-0.2491	-2.3829
6.84	-0.2666	-2.0253
7.81	-0.2793	-1.647
8.79	-0.2873	-1.2612
9.77	-0.2907	-0.881
10.74	-0.2899	-0.519
11.72	-0.2856	-0.1863
12.7	-0.2781	0.1075
13.67	-0.2682	0.3546
14.65	-0.2565	0.5498
15.63	-0.2436	0.6901
16.6	-0.2302	0.775
17.58	-0.2167	0.8065
18.55	-0.2036	0.7885
19.53	-0.1912	0.7272
20.51	-0.1796	0.63
21.48	-0.169	0.5057
22.46	-0.1594	0.3635
23.44	-0.1506	0.213
24.41	-0.1425	0.0634
25.39	-0.1347	-0.0768
26.37	-0.127	-0.2002
27.34	-0.1191	-0.3008
28.32	-0.1108	-0.3743
29.3	-0.1018	-0.4181
30.27	-0.092	-0.4314
31.25	-0.0813	-0.4152
32.23	-0.0697	-0.3721
33.2	-0.0574	-0.3061
34.18	-0.0445	-0.2222
35.16	-0.0313	-0.1262
36.13	-0.0183	-0.0243
37.11	-0.0058	0.0773
38.09	0.0057	0.1726
39.06	0.0156	0.2563
40.04	0.0237	0.3242
41.02	0.0295	0.3731
41.99	0.0326	0.4008
42.97	0.0328	0.4069
43.95	0.0299	0.3919
44.92	0.0241	0.3578
45.9	0.0152	0.3075
46.88	0.0037	0.2448
47.85	-0.0103	0.1741
48.83	-0.0263	0.1001
49.8	-0.0437	0.0275
50.78	-0.0621	-0.0391
51.76	-0.0808	-0.0959
52.73	-0.0994	-0.1396
53.71	-0.1172	-0.1679
54.69	-0.1337	-0.1793
55.66	-0.1486	-0.1738
56.64	-0.1616	-0.152
57.62	-0.1724	-0.1157
58.59	-0.181	-0.0677
59.57	-0.1874	-0.0111
60.55	-0.1918	0.0503
61.52	-0.1944	0.1124
62.5	-0.1956	0.1714
63.48	-0.1957	0.2236
64.45	-0.1952	0.2656
65.43	-0.1946	0.2949
66.41	-0.1943	0.3098
67.38	-0.1947	0.3094
68.36	-0.196	0.2936
69.34	-0.1987	0.2635
70.31	-0.2027	0.2208
71.29	-0.2081	0.1681
72.27	-0.2149	0.1084
73.24	-0.2228	0.0452
74.22	-0.2316	-0.0179
75.2	-0.2409	-0.0772
76.17	-0.2502	-0.1295
77.15	-0.2591	-0.1719
78.13	-0.2671	-0.202
79.1	-0.2738	-0.2184
80.08	-0.2786	-0.2202
81.05	-0.2813	-0.2075
82.03	-0.2816	-0.1813
83.01	-0.2792	-0.1431
83.98	-0.2742	-0.0954
84.96	-0.2667	-0.0409
85.94	-0.2567	0.0172
86.91	-0.2446	0.0757
87.89	-0.2308	0.1312
88.87	-0.2158	0.1808
89.84	-0.2	0.2217
90.82	-0.184	0.252
91.8	-0.1684	0.2701
92.77	-0.1538	0.2753
93.75	-0.1405	0.2676
94.73	-0.129	0.2478
95.7	-0.1195	0.2173
96.68	-0.1123	0.178
97.66	-0.1075	0.1325
98.63	-0.105	0.0834
99.61	-0.1047	0.0337
100.59	-0.1062	-0.0138
101.56	-0.1093	-0.0563
102.54	-0.1136	-0.0917
103.52	-0.1185	-0.118
104.49	-0.1236	-0.1339
105.47	-0.1285	-0.1387
106.45	-0.1326	-0.1325
107.42	-0.1356	-0.1159
108.4	-0.1373	-0.0899
109.38	-0.1373	-0.0564
110.35	-0.1356	-0.0175
111.33	-0.1321	0.0246
112.3	-0.127	0.0673
113.28	-0.1204	0.1083
114.26	-0.1127	0.1452
115.23	-0.1042	0.1761
116.21	-0.0953	0.1994
117.19	-0.0865	0.214
118.16	-0.0781	0.2193
119.14	-0.0707	0.2153
120.12	-0.0645	0.2026
121.09	-0.0599	0.182
122.07	-0.0572	0.1551
123.05	-0.0564	0.1235
124.02	-0.0577	0.0891
125	-0.061	0.054
125.98	-0.0662	0.0201
126.95	-0.0731	-0.0108
127.93	-0.0814	-0.0371
128.91	-0.0907	-0.0577
129.88	-0.1006	-0.0718
130.86	-0.1109	-0.079
131.84	-0.121	-0.0794
132.81	-0.1308	-0.0736
133.79	-0.1397	-0.0624
134.77	-0.1477	-0.0471
135.74	-0.1545	-0.0289
136.72	-0.16	-0.0096
137.7	-0.1642	0.0094
138.67	-0.1672	0.0267
139.65	-0.169	0.041
140.63	-0.1698	0.0512
141.6	-0.1699	0.0567
142.58	-0.1695	0.0571
143.55	-0.1689	0.0527
144.53	-0.1682	0.0437
145.51	-0.1678	0.0309
146.48	-0.1678	0.0155
147.46	-0.1683	-0.0014
148.44	-0.1694	-0.0183
149.41	-0.1712	-0.0339
150.39	-0.1736	-0.0469
151.37	-0.1765	-0.0561
152.34	-0.1798	-0.0606
153.32	-0.1832	-0.0598
154.3	-0.1865	-0.0533
155.27	-0.1896	-0.0414
156.25	-0.1921	-0.0245
157.23	-0.194	-0.0034
158.2	-0.195	0.0208
159.18	-0.195	0.0468
160.16	-0.1939	0.073
161.13	-0.1919	0.098
162.11	-0.1888	0.1202
163.09	-0.185	0.1383
164.06	-0.1804	0.1511
165.04	-0.1755	0.1579
166.02	-0.1704	0.158
166.99	-0.1654	0.1514
167.97	-0.1609	0.1383
168.95	-0.157	0.1194
169.92	-0.154	0.0957
170.9	-0.1521	0.0684
171.88	-0.1515	0.039
172.85	-0.1521	0.0092
173.83	-0.154	-0.0194
174.8	-0.1572	-0.0452
175.78	-0.1613	-0.0668
176.76	-0.1663	-0.0829
177.73	-0.1719	-0.0928
178.71	-0.1777	-0.0957
179.69	-0.1835	-0.0917
180.66	-0.1888	-0.0809
181.64	-0.1935	-0.064
182.62	-0.1971	-0.042
183.59	-0.1995	-0.016
184.57	-0.2006	0.0125
185.55	-0.2002	0.0418
186.52	-0.1982	0.0704
187.5	-0.1949	0.0967
188.48	-0.1902	0.1194
189.45	-0.1845	0.1373
190.43	-0.178	0.1495
191.41	-0.1709	0.1555
192.38	-0.1638	0.1551
193.36	-0.1568	0.1486
194.34	-0.1504	0.1365
195.31	-0.1449	0.1197
196.29	-0.1405	0.0994
197.27	-0.1375	0.0767
198.24	-0.136	0.0533
199.22	-0.136	0.0304
200.2	-0.1376	0.0094
201.17	-0.1407	-0.0084
202.15	-0.145	-0.0221
203.13	-0.1504	-0.0309
204.1	-0.1565	-0.0345
205.08	-0.1631	-0.0329
206.05	-0.1697	-0.0263
207.03	-0.176	-0.0153
208.01	-0.1817	-0.0007
208.98	-0.1864	0.0163
209.96	-0.19	0.0346
210.94	-0.1923	0.053
211.91	-0.193	0.0701
212.89	-0.1922	0.0849
213.87	-0.1898	0.0964
214.84	-0.186	0.1038
215.82	-0.1809	0.1068
216.8	-0.1748	0.1052
217.77	-0.1677	0.0991
218.75	-0.1601	0.0891
219.73	-0.1522	0.076
220.7	-0.1442	0.0606
221.68	-0.1363	0.0442
222.66	-0.1289	0.028
223.63	-0.122	0.0132
224.61	-0.1157	0.001
225.59	-0.1101	-0.0076
226.56	-0.1051	-0.0119
227.54	-0.1009	-0.0111
228.52	-0.0971	-0.0052
229.49	-0.0938	0.0057
230.47	-0.0909	0.0213
231.45	-0.088	0.0407
232.42	-0.0853	0.063
233.4	-0.0824	0.087
234.38	-0.0795	0.1112
235.35	-0.0764	0.1343
236.33	-0.0733	0.1548
237.3	-0.0701	0.1714
238.28	-0.0671	0.183
239.26	-0.0644	0.1887
240.23	-0.0623	0.1878
241.21	-0.061	0.1802
242.19	-0.0608	0.166
243.16	-0.0619	0.1455
244.14	-0.0647	0.1195
245.12	-0.0692	0.0892
246.09	-0.0756	0.0558
247.07	-0.084	0.0208
248.05	-0.0944	-0.0143
249.02	-0.1066	-0.0479
250	-0.1205	-0.0786
250.98	-0.1358	-0.105
251.95	-0.1522	-0.1263
252.93	-0.1691	-0.1414
253.91	-0.1862	-0.1501
254.88	-0.2029	-0.1522
255.86	-0.2188	-0.1479
256.84	-0.2332	-0.1377
257.81	-0.2457	-0.1226
258.79	-0.2559	-0.1036
259.77	-0.2635	-0.0819
260.74	-0.2682	-0.0589
261.72	-0.2699	-0.0358
262.7	-0.2685	-0.014
263.67	-0.2641	0.0055
264.65	-0.2568	0.0216
265.63	-0.2471	0.0337
266.6	-0.2353	0.0414
267.58	-0.2217	0.0445
268.55	-0.207	0.0433
269.53	-0.1916	0.0382
270.51	-0.1762	0.03
271.48	-0.1611	0.0195
272.46	-0.1468	0.0078
273.44	-0.1339	-0.0041
274.41	-0.1225	-0.015
275.39	-0.1129	-0.0239
276.37	-0.1052	-0.03
277.34	-0.0995	-0.0326
278.32	-0.0958	-0.0312
279.3	-0.0937	-0.0256
280.27	-0.0932	-0.016
281.25	-0.0938	-0.0026
282.23	-0.0953	0.0139
283.2	-0.0974	0.0328
284.18	-0.0995	0.053
285.16	-0.1015	0.0736
286.13	-0.1031	0.0935
287.11	-0.1039	0.1116
288.09	-0.1038	0.127
289.06	-0.1027	0.1389
290.04	-0.1006	0.1467
291.02	-0.0975	0.1501
291.99	-0.0936	0.1489
292.97	-0.0891	0.1433
293.95	-0.0843	0.1338
294.92	-0.0792	0.1209
295.9	-0.0744	0.1054
296.88	-0.0699	0.0884
297.85	-0.0662	0.0707
298.83	-0.0634	0.0536
299.8	-0.0616	0.0379
300.78	-0.061	0.0245
301.76	-0.0616	0.0142
302.73	-0.0633	0.0074
303.71	-0.0661	0.0046
304.69	-0.0698	0.0057
305.66	-0.0741	0.0105
306.64	-0.0788	0.0188
307.62	-0.0837	0.0298
308.59	-0.0884	0.0428
309.57	-0.0927	0.0569
310.55	-0.0963	0.0712
311.52	-0.0991	0.0848
312.5	-0.1009	0.0969
313.48	-0.1016	0.1065
314.45	-0.1013	0.1133
315.43	-0.1	0.1167
316.41	-0.0979	0.1165
317.38	-0.0952	0.1128
318.36	-0.0922	0.1059
319.34	-0.0892	0.0961
320.31	-0.0864	0.084
321.29	-0.0842	0.0705
322.27	-0.0829	0.0562
323.24	-0.0827	0.042
324.22	-0.0839	0.0288
325.2	-0.0866	0.0172
326.17	-0.0909	0.0079
327.15	-0.0967	0.0013
328.13	-0.1041	-0.0023
329.1	-0.1127	-0.0029
330.08	-0.1224	-0.0005
331.05	-0.1328	0.0044
332.03	-0.1437	0.0114
333.01	-0.1546	0.0198
333.98	-0.1652	0.029
334.96	-0.1751	0.0383
335.94	-0.184	0.0467
336.91	-0.1916	0.0538
337.89	-0.1976	0.0588
338.87	-0.2019	0.0614
339.84	-0.2043	0.0613
340.82	-0.205	0.0585
341.8	-0.204	0.053
342.77	-0.2013	0.0453
343.75	-0.1973	0.0357
344.73	-0.1922	0.0251
345.7	-0.1862	0.014
346.68	-0.1797	0.0034
347.66	-0.173	-0.006
348.63	-0.1664	-0.0134
349.61	-0.16	-0.0181
350.59	-0.1542	-0.0196
351.56	-0.149	-0.0175
352.54	-0.1444	-0.0118
353.52	-0.1406	-0.0024
354.49	-0.1375	0.0104
355.47	-0.1349	0.026
356.45	-0.1326	0.0439
357.42	-0.1306	0.0631
358.4	-0.1285	0.0828
359.38	-0.1262	0.102
360.35	-0.1234	0.1197
361.33	-0.1201	0.1351
362.3	-0.116	0.1473
363.28	-0.1111	0.1556
364.26	-0.1055	0.1597
365.23	-0.0993	0.1594
366.21	-0.0925	0.1544
367.19	-0.0854	0.1452
368.16	-0.0784	0.1322
369.14	-0.0716	0.1159
370.12	-0.0655	0.0971
371.09	-0.0605	0.0768
372.07	-0.0569	0.0559
373.05	-0.055	0.0353
374.02	-0.055	0.016
375	-0.0572	-0.0012
375.98	-0.0616	-0.0157
376.95	-0.0683	-0.027
377.93	-0.0771	-0.0347
378.91	-0.0878	-0.0387
379.88	-0.1002	-0.0392
380.86	-0.1139	-0.0364
381.84	-0.1283	-0.0309
382.81	-0.143	-0.0232
383.79	-0.1573	-0.0141
384.77	-0.1708	-0.0042
385.74	-0.1829	0.0055
386.72	-0.1931	0.0145
387.7	-0.2009	0.0221
388.67	-0.2061	0.0278
389.65	-0.2083	0.0312
390.63	-0.2074	0.0323
391.6	-0.2035	0.031
392.58	-0.1967	0.0275
393.55	-0.1872	0.0221
394.53	-0.1754	0.0155
395.51	-0.1618	0.008
396.48	-0.1469	0.0005
397.46	-0.1313	-0.0066
398.44	-0.1156	-0.0124
399.41	-0.1004	-0.0166
400.39	-0.0862	-0.0185
401.37	-0.0737	-0.018
402.34	-0.0633	-0.0149
403.32	-0.0553	-0.0092
404.3	-0.05	-0.0011
405.27	-0.0474	0.0091
406.25	-0.0477	0.0208
407.23	-0.0506	0.0334
408.2	-0.0559	0.0463
409.18	-0.0634	0.0588
410.16	-0.0725	0.0702
411.13	-0.0829	0.0798
412.11	-0.0939	0.0872
413.09	-0.1051	0.0919
414.06	-0.116	0.0937
415.04	-0.1261	0.0926
416.02	-0.1348	0.0887
416.99	-0.1419	0.0822
417.97	-0.1471	0.0737
418.95	-0.1501	0.0637
419.92	-0.1509	0.053
420.9	-0.1495	0.0421
421.88	-0.1459	0.0321
422.85	-0.1403	0.0234
423.83	-0.133	0.0168
424.8	-0.1243	0.0128
425.78	-0.1144	0.0118
426.76	-0.1038	0.014
427.73	-0.0927	0.0193
428.71	-0.0815	0.0277
429.69	-0.0705	0.0387
430.66	-0.0601	0.0517
431.64	-0.0503	0.0663
432.62	-0.0415	0.0815
433.59	-0.0337	0.0965
434.57	-0.027	0.1106
435.55	-0.0214	0.1229
436.52	-0.0169	0.1327
437.5	-0.0135	0.1395
438.48	-0.011	0.1427
439.45	-0.0094	0.1421
440.43	-0.0086	0.1377
441.41	-0.0085	0.1295
442.38	-0.009	0.1179
443.36	-0.01	0.1034
444.34	-0.0116	0.0866
445.31	-0.0137	0.0682
446.29	-0.0162	0.0491
447.27	-0.0192	0.0301
448.24	-0.0228	0.0119
449.22	-0.0269	-0.0045
450.2	-0.0316	-0.0186
451.17	-0.0368	-0.0298
452.15	-0.0426	-0.0378
453.13	-0.0489	-0.0422
454.1	-0.0557	-0.043
455.08	-0.0629	-0.0403
456.05	-0.0702	-0.0343
457.03	-0.0777	-0.0255
458.01	-0.0851	-0.0143
458.98	-0.0922	-0.0013
459.96	-0.0989	0.0129
460.94	-0.1048	0.0277
461.91	-0.1099	0.0426
462.89	-0.114	0.0569
463.87	-0.117	0.0703
464.84	-0.1188	0.0822
465.82	-0.1193	0.0926
466.8	-0.1186	0.1012
467.77	-0.1168	0.1078
468.75	-0.114	0.1126
469.73	-0.1104	0.1156
470.7	-0.1062	0.1169
471.68	-0.1017	0.1167
472.66	-0.0971	0.1151
473.63	-0.0928	0.1122
474.61	-0.089	0.1083
475.59	-0.086	0.1035
476.56	-0.0839	0.0977
477.54	-0.083	0.0911
478.52	-0.0834	0.0835
479.49	-0.085	0.0751
480.47	-0.0878	0.0657
481.45	-0.0918	0.0554
482.42	-0.0967	0.0442
483.4	-0.1023	0.0321
484.38	-0.1083	0.0192
485.35	-0.1144	0.0058
486.33	-0.1202	-0.0078
487.3	-0.1254	-0.0214
488.28	-0.1298	-0.0343
489.26	-0.1329	-0.0462
490.23	-0.1346	-0.0564
491.21	-0.1347	-0.0645
492.19	-0.1331	-0.0699
493.16	-0.1298	-0.0721
494.14	-0.1249	-0.0707
495.12	-0.1186	-0.0655
496.09	-0.1111	-0.0562
497.07	-0.1026	-0.043
498.05	-0.0937	-0.0262
499.02	-0.0847	-0.006
500	-0.076	0.0168
500.98	-0.0681	0.0416
501.95	-0.0613	0.0673
502.93	-0.056	0.0929
503.91	-0.0525	0.1174
504.88	-0.051	0.1398
505.86	-0.0515	0.1589
506.84	-0.0542	0.1738
507.81	-0.0588	0.1838
508.79	-0.0651	0.1882
509.77	-0.0728	0.1869
510.74	-0.0816	0.1796
511.72	-0.0909	0.1666
512.7	-0.1003	0.1484
513.67	-0.1091	0.1257
514.65	-0.1167	0.0996
515.63	-0.1227	0.0711
516.6	-0.1265	0.0418
517.58	-0.1277	0.0128
518.55	-0.126	-0.0144
519.53	-0.1211	-0.0384
520.51	-0.1128	-0.058
521.48	-0.1012	-0.0722
522.46	-0.0865	-0.0804
523.44	-0.0689	-0.0819
524.41	-0.0487	-0.0766
525.39	-0.0265	-0.0648
526.37	-0.0028	-0.0469
527.34	0.0218	-0.0236
528.32	0.0464	0.0038
529.3	0.0706	0.0342
530.27	0.0935	0.0662
531.25	0.1145	0.0981
532.23	0.1331	0.1286
533.2	0.1487	0.1562
534.18	0.1609	0.1796
535.16	0.1695	0.1977
536.13	0.1742	0.2098
537.11	0.175	0.2153
538.09	0.172	0.2141
539.06	0.1654	0.2062
540.04	0.1555	0.1923
541.02	0.1428	0.173
541.99	0.1276	0.1494
542.97	0.1107	0.1226
543.95	0.0924	0.0942
544.92	0.0736	0.0654
545.9	0.0547	0.0376
546.88	0.0364	0.0122
547.85	0.0191	-0.0096
548.83	0.0034	-0.0269
549.8	-0.0104	-0.0391
550.78	-0.0219	-0.0457
551.76	-0.031	-0.0465
552.73	-0.0376	-0.0417
553.71	-0.0415	-0.0319
554.69	-0.0429	-0.0176
555.66	-0.0419	0.0003
556.64	-0.0387	0.0207
557.62	-0.0337	0.0425
558.59	-0.0271	0.0646
559.57	-0.0193	0.086
560.55	-0.0107	0.1056
561.52	-0.0016	0.1226
562.5	0.0075	0.1364
563.48	0.0164	0.1466
564.45	0.0246	0.153
565.43	0.032	0.1557
566.41	0.0383	0.1548
567.38	0.0433	0.151
568.36	0.0469	0.1447
569.34	0.0492	0.1368
570.31	0.0499	0.1279
571.29	0.0493	0.1188
572.27	0.0474	0.1103
573.24	0.0444	0.1029
574.22	0.0403	0.0972
575.2	0.0355	0.0934
576.17	0.03	0.0917
577.15	0.0242	0.0921
578.13	0.0183	0.0942
579.1	0.0123	0.0977
580.08	0.0067	0.1022
581.05	0.0015	0.1069
582.03	-0.0032	0.1112
583.01	-0.0071	0.1146
583.98	-0.0102	0.1163
584.96	-0.0123	0.1159
585.94	-0.0136	0.1131
586.91	-0.0139	0.1075
587.89	-0.0134	0.0992
588.87	-0.0119	0.0884
589.84	-0.0098	0.0753
590.82	-0.007	0.0606
591.8	-0.0036	0.0447
592.77	0.0001	0.0284
593.75	0.004	0.0125
594.73	0.0081	-0.0021
595.7	0.0121	-0.0148
596.68	0.0158	-0.0249
597.66	0.0193	-0.0319
598.63	0.0224	-0.0354
599.61	0.0249	-0.0352
600.59	0.0268	-0.0314
601.56	0.0282	-0.0242
602.54	0.0288	-0.0141
603.52	0.0289	-0.0015
604.49	0.0284	0.0127
605.47	0.0274	0.0278
606.45	0.0259	0.0429
607.42	0.024	0.0572
608.4	0.0219	0.0699
609.38	0.0197	0.0803
610.35	0.0174	0.0879
611.33	0.0152	0.0924
612.3	0.0132	0.0935
613.28	0.0115	0.0914
614.26	0.0101	0.0864
615.23	0.0091	0.0787
616.21	0.0084	0.0691
617.19	0.0082	0.0582
618.16	0.0083	0.0469
619.14	0.0088	0.0358
620.12	0.0096	0.0259
621.09	0.0105	0.0178
622.07	0.0115	0.012
623.05	0.0126	0.009
624.02	0.0135	0.0091
625	0.0143	0.0122
625.98	0.0148	0.0183
626.95	0.015	0.0268
627.93	0.0148	0.0374
628.91	0.0142	0.0493
629.88	0.0132	0.0619
630.86	0.0119	0.0742
631.84	0.0102	0.0855
632.81	0.0083	0.0951
633.79	0.0063	0.1023
634.77	0.0042	0.1066
635.74	0.0022	0.1078
636.72	0.0005	0.1057
637.7	-0.0009	0.1004
638.67	-0.0018	0.0923
639.65	-0.0021	0.0818
640.63	-0.0017	0.0697
641.6	-0.0005	0.0567
642.58	0.0015	0.0436
643.55	0.0044	0.0313
644.53	0.0082	0.0207
645.51	0.0128	0.0125
646.48	0.0182	0.0073
647.46	0.0244	0.0055
648.44	0.0311	0.0074
649.41	0.0383	0.0129
650.39	0.0459	0.0217
651.37	0.0538	0.0335
652.34	0.0618	0.0476
653.32	0.0698	0.0632
654.3	0.0776	0.0793
655.27	0.0853	0.095
656.25	0.0927	0.1092
657.23	0.0997	0.1211
658.2	0.1063	0.1299
659.18	0.1124	0.1348
660.16	0.1181	0.1356
661.13	0.1234	0.132
662.11	0.1282	0.124
663.09	0.1325	0.112
664.06	0.1364	0.0966
665.04	0.1398	0.0784
666.02	0.1428	0.0583
666.99	0.1453	0.0376
667.97	0.1473	0.0171
668.95	0.1488	-0.002
669.92	0.1497	-0.0186
670.9	0.15	-0.032
671.88	0.1496	-0.0414
672.85	0.1483	-0.0463
673.83	0.1462	-0.0465
674.8	0.1432	-0.0421
675.78	0.1391	-0.0334
676.76	0.1341	-0.0209
677.73	0.128	-0.0053
678.71	0.1209	0.0123
679.69	0.1129	0.0311
680.66	0.1039	0.0498
681.64	0.0943	0.0675
682.62	0.084	0.0831
683.59	0.0733	0.0958
684.57	0.0624	0.1049
685.55	0.0516	0.11
686.52	0.041	0.111
687.5	0.031	0.1079
688.48	0.0218	0.1011
689.45	0.0137	0.0912
690.43	0.0068	0.079
691.41	0.0013	0.0654
692.38	-0.0027	0.0515
693.36	-0.0049	0.0383
694.34	-0.0056	0.0269
695.31	-0.0045	0.0182
696.29	-0.0019	0.013
697.27	0.0021	0.0118
698.24	0.0073	0.0149
699.22	0.0135	0.0223
700.2	0.0204	0.0337
701.17	0.0277	0.0486
702.15	0.035	0.0663
703.13	0.0421	0.0858
704.1	0.0485	0.1058
705.08	0.0541	0.1253
706.05	0.0584	0.143
707.03	0.0614	0.1578
708.01	0.0627	0.1686
708.98	0.0623	0.1746
709.96	0.0602	0.1752
710.94	0.0562	0.1702
711.91	0.0506	0.1595
712.89	0.0433	0.1435
713.87	0.0347	0.1227
714.84	0.0249	0.0982
715.82	0.0143	0.071
716.8	0.0031	0.0424
717.77	-0.0083	0.0137
718.75	-0.0196	-0.0135
719.73	-0.0304	-0.038
720.7	-0.0403	-0.0585
721.68	-0.0492	-0.0739
722.66	-0.0567	-0.0835
723.63	-0.0626	-0.0867
724.61	-0.0667	-0.0834
725.59	-0.069	-0.0736
726.56	-0.0693	-0.0578
727.54	-0.0677	-0.0367
728.52	-0.0642	-0.0113
729.49	-0.059	0.0172
730.47	-0.0522	0.0477
731.45	-0.044	0.0787
732.42	-0.0347	0.1089
733.4	-0.0245	0.1371
734.38	-0.0138	0.1623
735.35	-0.0029	0.1834
736.33	0.0081	0.1999
737.3	0.0186	0.2114
738.28	0.0285	0.2179
739.26	0.0375	0.2193
740.23	0.0454	0.2163
741.21	0.052	0.2094
742.19	0.057	0.1994
743.16	0.0605	0.1872
744.14	0.0624	0.1737
745.12	0.0625	0.1599
746.09	0.061	0.1468
747.07	0.0579	0.1349
748.05	0.0533	0.1248
749.02	0.0475	0.1171
750	0.0404	0.1118
750.98	0.0325	0.1089
751.95	0.0239	0.1082
752.93	0.0148	0.1093
753.91	0.0056	0.1116
754.88	-0.0036	0.1147
755.86	-0.0124	0.1177
756.84	-0.0207	0.1202
757.81	-0.0282	0.1215
758.79	-0.0347	0.1211
759.77	-0.0401	0.1189
760.74	-0.0442	0.1147
761.72	-0.0471	0.1085
762.7	-0.0488	0.1007
763.67	-0.0491	0.0916
764.65	-0.0483	0.0819
765.63	-0.0466	0.0721
766.6	-0.0439	0.0631
767.58	-0.0407	0.0556
768.55	-0.0372	0.0502
769.53	-0.0336	0.0476
770.51	-0.0303	0.0482
771.48	-0.0275	0.0521
772.46	-0.0255	0.0594
773.44	-0.0247	0.0699
774.41	-0.0252	0.0831
775.39	-0.0272	0.0985
776.37	-0.031	0.115
777.34	-0.0365	0.1318
778.32	-0.0439	0.1478
779.3	-0.0529	0.162
780.27	-0.0636	0.1733
781.25	-0.0757	0.1809
782.23	-0.0889	0.1839
783.2	-0.103	0.182
784.18	-0.1176	0.1749
785.16	-0.1323	0.1627
786.13	-0.1467	0.1458
787.11	-0.1604	0.1247
788.09	-0.1729	0.1004
789.06	-0.184	0.074
790.04	-0.1932	0.0468
791.02	-0.2004	0.0202
791.99	-0.2054	-0.0045
792.97	-0.208	-0.0261
793.95	-0.2083	-0.0433
794.92	-0.2062	-0.0552
795.9	-0.202	-0.0613
796.88	-0.1959	-0.0611
797.85	-0.1883	-0.0548
798.83	-0.1794	-0.0426
799.8	-0.1698	-0.0254
800.78	-0.1599	-0.004
801.76	-0.1502	0.0202
802.73	-0.1412	0.0458
803.71	-0.1332	0.0712
804.69	-0.1267	0.095
805.66	-0.1221	0.1155
806.64	-0.1195	0.1317
807.62	-0.1192	0.1422
808.59	-0.1212	0.1465
809.57	-0.1255	0.144
810.55	-0.1319	0.1347
811.52	-0.1403	0.119
812.5	-0.1503	0.0975
813.48	-0.1615	0.0713
814.45	-0.1735	0.0417
815.43	-0.1858	0.0103
816.41	-0.1979	-0.0215
817.38	-0.2093	-0.0518
818.36	-0.2195	-0.0792
819.34	-0.228	-0.1022
820.31	-0.2345	-0.1197
821.29	-0.2387	-0.1307
822.27	-0.2403	-0.1348
823.24	-0.2392	-0.1318
824.22	-0.2355	-0.122
825.2	-0.229	-0.106
826.17	-0.2201	-0.0847
827.15	-0.2089	-0.0595
828.13	-0.1959	-0.0317
829.1	-0.1813	-0.0029
830.08	-0.1656	0.0254
831.05	-0.1492	0.0517
832.03	-0.1327	0.0746
833.01	-0.1165	0.093
833.98	-0.101	0.1063
834.96	-0.0865	0.1138
835.94	-0.0735	0.1157
836.91	-0.0621	0.1121
837.89	-0.0525	0.1037
838.87	-0.0449	0.0915
839.84	-0.0393	0.0767
840.82	-0.0356	0.0605
841.8	-0.0336	0.0444
842.77	-0.0334	0.0299
843.75	-0.0345	0.0181
844.73	-0.0368	0.0101
845.7	-0.04	0.0067
846.68	-0.0437	0.0084
847.66	-0.0478	0.0153
848.63	-0.052	0.0272
849.61	-0.0559	0.0433
850.59	-0.0595	0.0629
851.56	-0.0625	0.0845
852.54	-0.0648	0.1069
853.52	-0.0662	0.1286
854.49	-0.0669	0.1479
855.47	-0.0667	0.1637
856.45	-0.0656	0.1745
857.42	-0.0638	0.1796
858.4	-0.0611	0.1782
859.38	-0.0578	0.1702
860.35	-0.0539	0.1559
861.33	-0.0495	0.1358
862.3	-0.0446	0.111
863.28	-0.0392	0.0828
864.26	-0.0335	0.0528
865.23	-0.0275	0.0229
866.21	-0.0213	-0.0052
867.19	-0.0147	-0.0297
868.16	-0.008	-0.0489
869.14	-0.0011	-0.0615
870.12	0.0059	-0.0666
871.09	0.013	-0.0634
872.07	0.02	-0.052
873.05	0.0269	-0.0327
874.02	0.0337	-0.0063
875	0.04	0.0257
875.98	0.0458	0.0619
876.95	0.051	0.1001
877.93	0.0553	0.1383
878.91	0.0586	0.1743
879.88	0.0608	0.2061
880.86	0.0617	0.2317
881.84	0.0612	0.2496
882.81	0.0592	0.2587
883.79	0.0558	0.2583
884.77	0.0509	0.2483
885.74	0.0447	0.2292
886.72	0.0373	0.2019
887.7	0.0288	0.1678
888.67	0.0196	0.1289
889.65	0.0099	0.0872
890.63	0.0001	0.0452
891.6	-0.0096	0.0052
892.58	-0.0187	-0.0306
893.55	-0.027	-0.06
894.53	-0.034	-0.0815
895.51	-0.0394	-0.0937
896.48	-0.0431	-0.0961
897.46	-0.0448	-0.0885
898.44	-0.0445	-0.0715
899.41	-0.0419	-0.0462
900.39	-0.0372	-0.0141
901.37	-0.0304	0.0228
902.34	-0.0218	0.0621
903.32	-0.0115	0.1014
904.3	0.0002	0.1382
905.27	0.0128	0.1702
906.25	0.026	0.1953
907.23	0.0395	0.2119
908.2	0.0528	0.2189
909.18	0.0656	0.2158
910.16	0.0774	0.2028
911.13	0.088	0.1805
912.11	0.0971	0.1505
913.09	0.1045	0.1145
914.06	0.11	0.075
915.04	0.1135	0.0345
916.02	0.115	-0.0043
916.99	0.1145	-0.0388
917.97	0.1121	-0.0664
918.95	0.1079	-0.0853
919.92	0.1021	-0.0938
920.9	0.0947	-0.0912
921.88	0.086	-0.0771
922.85	0.0762	-0.0523
923.83	0.0653	-0.0179
924.8	0.0535	0.024
925.78	0.041	0.071
926.76	0.0278	0.12
927.73	0.0141	0.1679
928.71	-0.0002	0.2114
929.69	-0.0149	0.2474
930.66	-0.03	0.2731
931.64	-0.0455	0.2861
932.62	-0.0611	0.285
933.59	-0.0769	0.2688
934.57	-0.0927	0.2377
935.55	-0.1082	0.1926
936.52	-0.1232	0.1354
937.5	-0.1375	0.0687
938.48	-0.1507	-0.004
939.45	-0.1623	-0.0791
940.43	-0.1721	-0.1523
941.41	-0.1796	-0.2195
942.38	-0.1844	-0.2767
943.36	-0.1862	-0.3203
944.34	-0.1845	-0.3474
945.31	-0.1791	-0.3559
946.29	-0.1699	-0.3447
947.27	-0.1568	-0.3137
948.24	-0.1397	-0.2642
949.22	-0.1189	-0.1982
950.2	-0.0947	-0.119
951.17	-0.0674	-0.0307
952.15	-0.0376	0.0622
953.13	-0.0059	0.1544
954.1	0.0268	0.2409
955.08	0.0599	0.3167
956.05	0.0925	0.3772
957.03	0.1236	0.4187
958.01	0.1526	0.4384
958.98	0.1786	0.4349
959.96	0.2011	0.4079
960.94	0.2193	0.3586
961.91	0.233	0.2894
962.89	0.2419	0.2043
963.87	0.246	0.1079
964.84	0.2454	0.0062
965.82	0.2404	-0.0948
966.8	0.2314	-0.1885
967.77	0.2192	-0.2687
968.75	0.2045	-0.3296
969.73	0.1881	-0.3664
970.7	0.1709	-0.3755
971.68	0.1539	-0.3547
972.66	0.1378	-0.3037
973.63	0.1237	-0.2239
974.61	0.112	-0.1184
975.59	0.1035	0.0077
976.56	0.0985	0.148
977.54	0.0973	0.2946
978.52	0.0998	0.4386
979.49	0.1059	0.5708
980.47	0.1153	0.6815
981.45	0.1272	0.7617
982.42	0.1411	0.8032
983.4	0.1561	0.7989
984.38	0.1712	0.7436
985.35	0.1856	0.634
986.33	0.1981	0.4693
987.3	0.208	0.251
988.28	0.2144	-0.0171
989.26	0.2165	-0.3286
990.23	0.2138	-0.6751
991.21	0.2059	-1.0461
992.19	0.1927	-1.43
993.16	0.1743	-1.8138
994.14	0.1507	-2.1845
995.12	0.1226	-2.5288
996.09	0.0905	-2.8344
997.07	0.0553	-3.09
998.05	0.0177	-3.2862
999.02	-0.0211	-3.4156
1000	0.01	-3.4692
1000.98	0.035	-3.4345
1001.95	0.0604	-3.3279
1002.93	0.0855	-3.1535
1003.91	0.1097	-2.9178
1004.88	0.1322	-2.6294
1005.86	0.1526	-2.2987
1006.84	0.1703	-1.9376
1007.81	0.1851	-1.5588
1008.79	0.1967	-1.1752
1009.77	0.2051	-0.7996
1010.74	0.2103	-0.4439
1011.72	0.2127	-0.119
1012.7	0.2125	0.1661
1013.67	0.2101	0.4043
1014.65	0.2062	0.5905
1015.63	0.2013	0.7223
1016.6	0.196	0.7995
1017.58	0.1909	0.8242
1018.55	0.1865	0.8006
1019.53	0.1833	0.7345
1020.51	0.1817	0.6336
1021.48	0.182	0.5063
1022.46	0.1842	0.3616
1023.44	0.1885	0.2089
1024.41	0.1947	0.057
1025.39	0.2026	-0.0857
1026.37	0.2118	-0.2121
1027.34	0.2219	-0.3163
1028.32	0.2324	-0.3941
1029.3	0.2428	-0.4429
1030.27	0.2524	-0.4618
1031.25	0.2607	-0.4517
1032.23	0.2674	-0.4149
1033.2	0.2719	-0.355
1034.18	0.2739	-0.2769
1035.16	0.2732	-0.1859
1036.13	0.2698	-0.088
1037.11	0.2637	0.0109
1038.09	0.255	0.1051
1039.06	0.244	0.1895
1040.04	0.2312	0.2599
1041.02	0.2169	0.3128
1041.99	0.2018	0.3462
1042.97	0.1863	0.3592
1043.95	0.171	0.3521
1044.92	0.1565	0.3263
1045.9	0.1434	0.2843
1046.88	0.1319	0.2294
1047.85	0.1224	0.1655
1048.83	0.1152	0.0968
1049.8	0.1104	0.0275
1050.78	0.108	-0.038
1051.76	0.1079	-0.0961
1052.73	0.1099	-0.1436
1053.71	0.1136	-0.1781
1054.69	0.1188	-0.1979
1055.66	0.1249	-0.2027
1056.64	0.1316	-0.1925
1057.62	0.1383	-0.1687
1058.59	0.1447	-0.1332
1059.57	0.1504	-0.0885
1060.55	0.155	-0.0378
1061.52	0.1584	0.0158
1062.5	0.1603	0.0687
1063.48	0.1608	0.118
1064.45	0.1599	0.1606
1065.43	0.1576	0.1943
1066.41	0.1544	0.2174
1067.38	0.1503	0.2287
1068.36	0.1458	0.2282
1069.34	0.1413	0.2162
1070.31	0.1371	0.194
1071.29	0.1335	0.1633
1072.27	0.131	0.1263
1073.24	0.1297	0.0858
1074.22	0.1298	0.0443
1075.2	0.1316	0.0047
1076.17	0.135	-0.0305
1077.15	0.1399	-0.059
1078.13	0.1462	-0.0791
1079.1	0.1538	-0.0896
1080.08	0.1622	-0.0898
1081.05	0.1712	-0.0799
1082.03	0.1804	-0.0604
1083.01	0.1894	-0.0327
1083.98	0.1977	0.0014
1084.96	0.2051	0.0399
1085.94	0.2111	0.0805
1086.91	0.2156	0.1205
1087.89	0.2183	0.1576
1088.87	0.2192	0.1896
1089.84	0.2181	0.2146
1090.82	0.2152	0.2312
1091.8	0.2106	0.2384
1092.77	0.2045	0.2358
1093.75	0.1972	0.2236
1094.73	0.1889	0.2027
1095.7	0.1801	0.1742
1096.68	0.171	0.1398
1097.66	0.162	0.1016
1098.63	0.1535	0.0616
1099.61	0.1456	0.0223
1100.59	0.1387	-0.0143
1101.56	0.1329	-0.0463
1102.54	0.1282	-0.0718
1103.52	0.1248	-0.0898
1104.49	0.1225	-0.0993
1105.47	0.1212	-0.1001
1106.45	0.1208	-0.0925
1107.42	0.1211	-0.0771
1108.4	0.1218	-0.0551
1109.38	0.1227	-0.0279
1110.35	0.1235	0.0025
1111.33	0.124	0.0344
1112.3	0.1239	0.0658
1113.28	0.1232	0.0948
1114.26	0.1215	0.1197
1115.23	0.119	0.1392
1116.21	0.1155	0.1522
1117.19	0.1111	0.1581
1118.16	0.1059	0.1567
1119.14	0.1	0.1483
1120.12	0.0935	0.1335
1121.09	0.0867	0.1135
1122.07	0.0798	0.0894
1123.05	0.0729	0.0629
1124.02	0.0662	0.0356
1125	0.06	0.009
1125.98	0.0542	-0.0152
1126.95	0.0491	-0.0358
1127.93	0.0446	-0.0517
1128.91	0.0408	-0.0621
1129.88	0.0376	-0.0666
1130.86	0.035	-0.0653
1131.84	0.0327	-0.0584
1132.81	0.0307	-0.0467
1133.79	0.0287	-0.0312
1134.77	0.0267	-0.013
1135.74	0.0245	0.0066
1136.72	0.0218	0.0261
1137.7	0.0187	0.0445
1138.67	0.015	0.0603
1139.65	0.0106	0.0728
1140.63	0.0057	0.0812
1141.6	0.0002	0.0851
1142.58	-0.0057	0.0845
1143.55	-0.0119	0.0796
1144.53	-0.0183	0.071
1145.51	-0.0246	0.0595
1146.48	-0.0306	0.0463
1147.46	-0.036	0.0324
1148.44	-0.0408	0.0191
1149.41	-0.0446	0.0076
1150.39	-0.0474	-0.0011
1151.37	-0.049	-0.0059
1152.34	-0.0493	-0.0064
1153.32	-0.0483	-0.0022
1154.3	-0.0461	0.0069
1155.27	-0.0428	0.0204
1156.25	-0.0384	0.0378
1157.23	-0.0332	0.0582
1158.2	-0.0274	0.0804
1159.18	-0.0212	0.1032
1160.16	-0.0149	0.1252
1161.13	-0.0087	0.1451
1162.11	-0.0029	0.1615
1163.09	0.0022	0.1735
1164.06	0.0065	0.18
1165.04	0.0099	0.1807
1166.02	0.0122	0.1751
1166.99	0.0133	0.1635
1167.97	0.0132	0.1463
1168.95	0.0121	0.1242
1169.92	0.0099	0.0984
1170.9	0.0068	0.0702
1171.88	0.003	0.0409
1172.85	-0.0014	0.0122
1173.83	-0.0062	-0.0144
1174.8	-0.0111	-0.0376
1175.78	-0.016	-0.0562
1176.76	-0.0206	-0.0691
1177.73	-0.025	-0.0757
1178.71	-0.0288	-0.0756
1179.69	-0.0322	-0.069
1180.66	-0.0349	-0.0561
1181.64	-0.0371	-0.0378
1182.62	-0.0389	-0.015
1183.59	-0.0402	0.011
1184.57	-0.0412	0.0388
1185.55	-0.0421	0.0669
1186.52	-0.0431	0.0939
1187.5	-0.0443	0.1184
1188.48	-0.0459	0.1391
1189.45	-0.048	0.1552
1190.43	-0.0509	0.1658
1191.41	-0.0547	0.1706
1192.38	-0.0594	0.1696
1193.36	-0.065	0.1631
1194.34	-0.0717	0.1517
1195.31	-0.0793	0.1362
1196.29	-0.0878	0.1177
1197.27	-0.0971	0.0974
1198.24	-0.107	0.0766
1199.22	-0.1174	0.0566
1200.2	-0.128	0.0386
1201.17	-0.1386	0.0235
1202.15	-0.149	0.0123
1203.13	-0.1589	0.0054
1204.1	-0.1683	0.0032
1205.08	-0.1767	0.0056
1206.05	-0.1842	0.0123
1207.03	-0.1905	0.0228
1208.01	-0.1955	0.0361
1208.98	-0.1993	0.0515
1209.96	-0.2016	0.0678
1210.94	-0.2026	0.0839
1211.91	-0.2024	0.0987
1212.89	-0.201	0.1113
1213.87	-0.1987	0.1209
1214.84	-0.1955	0.1269
1215.82	-0.1917	0.1288
1216.8	-0.1875	0.1267
1217.77	-0.1832	0.1208
1218.75	-0.1792	0.1113
1219.73	-0.1755	0.099
1220.7	-0.1726	0.0846
1221.68	-0.1706	0.0692
1222.66	-0.1699	0.0537
1223.63	-0.1706	0.0391
1224.61	-0.1729	0.0263
1225.59	-0.1769	0.0162
1226.56	-0.1827	0.0093
1227.54	-0.1903	0.0061
1228.52	-0.1998	0.0068
1229.49	-0.2109	0.0113
1230.47	-0.2236	0.0192
1231.45	-0.2375	0.0301
1232.42	-0.2525	0.0433
1233.4	-0.2683	0.0579
1234.38	-0.2843	0.073
1235.35	-0.3003	0.0877
1236.33	-0.3157	0.1011
1237.3	-0.3302	0.1124
1238.28	-0.3432	0.121
1239.26	-0.3543	0.1264
1240.23	-0.3631	0.1285
1241.21	-0.3693	0.1272
1242.19	-0.3725	0.1229
1243.16	-0.3725	0.1159
1244.14	-0.3691	0.107
1245.12	-0.3622	0.097
1246.09	-0.352	0.0867
1247.07	-0.3385	0.0771
1248.05	-0.3221	0.0689
1249.02	-0.3029	0.0631
1250	-0.2816	0.0603
1250.98	-0.2585	0.0607
1251.95	-0.2343	0.0648
1252.93	-0.2097	0.0722
1253.91	-0.1853	0.0829
1254.88	-0.1617	0.0961
1255.86	-0.1397	0.1111
1256.84	-0.1199	0.1269
1257.81	-0.1028	0.1426
1258.79	-0.089	0.1569
1259.77	-0.0788	0.1687
1260.74	-0.0725	0.1771
1261.72	-0.0703	0.1812
1262.7	-0.0723	0.1803
1263.67	-0.0783	0.174
1264.65	-0.0881	0.1622
1265.63	-0.1014	0.1452
1266.6	-0.1177	0.1233
1267.58	-0.1365	0.0975
1268.55	-0.1572	0.0687
1269.53	-0.1791	0.0382
1270.51	-0.2015	0.0073
1271.48	-0.2237	-0.0225
1272.46	-0.2451	-0.0499
1273.44	-0.265	-0.0734
1274.41	-0.283	-0.0921
1275.39	-0.2985	-0.1048
1276.37	-0.3112	-0.1112
1277.34	-0.3209	-0.1107
1278.32	-0.3273	-0.1036
1279.3	-0.3306	-0.0901
1280.27	-0.3309	-0.0711
1281.25	-0.3282	-0.0475
1282.23	-0.323	-0.0205
1283.2	-0.3157	0.0084
1284.18	-0.3065	0.0377
1285.16	-0.2962	0.0659
1286.13	-0.285	0.0915
1287.11	-0.2735	0.1132
1288.09	-0.2622	0.1299
1289.06	-0.2514	0.1408
1290.04	-0.2415	0.1454
1291.02	-0.2327	0.1435
1291.99	-0.2253	0.1354
1292.97	-0.2193	0.1215
1293.95	-0.2148	0.1027
1294.92	-0.2116	0.0801
1295.9	-0.2097	0.055
1296.88	-0.2089	0.0288
1297.85	-0.2089	0.0029
1298.83	-0.2095	-0.0212
1299.8	-0.2103	-0.0422
1300.78	-0.2112	-0.059
1301.76	-0.2118	-0.0707
1302.73	-0.2119	-0.0767
1303.71	-0.2115	-0.0767
1304.69	-0.2102	-0.0707
1305.66	-0.2082	-0.059
1306.64	-0.2054	-0.0424
1307.62	-0.2018	-0.0218
1308.59	-0.1977	0.0019
1309.57	-0.1932	0.0272
1310.55	-0.1885	0.053
1311.52	-0.184	0.0779
1312.5	-0.1797	0.1007
1313.48	-0.1761	0.1203
1314.45	-0.1733	0.136
1315.43	-0.1715	0.1469
1316.41	-0.171	0.1527
1317.38	-0.1717	0.1535
1318.36	-0.1738	0.1492
1319.34	-0.1773	0.1405
1320.31	-0.182	0.1278
1321.29	-0.1878	0.1122
1322.27	-0.1945	0.0945
1323.24	-0.2017	0.0758
1324.22	-0.2093	0.057
1325.2	-0.2169	0.0393
1326.17	-0.2242	0.0233
1327.15	-0.2307	0.0099
1328.13	-0.2363	-0.0005
1329.1	-0.2405	-0.0076
1330.08	-0.2432	-0.0113
1331.05	-0.2443	-0.0118
1332.03	-0.2434	-0.0093
1333.01	-0.2407	-0.0045
1333.98	-0.2361	0.0022
1334.96	-0.2297	0.0099
1335.94	-0.2217	0.0179
1336.91	-0.2122	0.0256
1337.89	-0.2015	0.0323
1338.87	-0.19	0.0374
1339.84	-0.1778	0.0406
1340.82	-0.1654	0.0416
1341.8	-0.1531	0.0405
1342.77	-0.1412	0.0373
1343.75	-0.13	0.0324
1344.73	-0.1198	0.0262
1345.7	-0.1106	0.0193
1346.68	-0.1028	0.0122
1347.66	-0.0965	0.0056
1348.63	-0.0916	0.0001
1349.61	-0.0881	-0.0038
1350.59	-0.0861	-0.0055
1351.56	-0.0855	-0.0049
1352.54	-0.0861	-0.0017
1353.52	-0.0877	0.0039
1354.49	-0.0901	0.0118
1355.47	-0.0933	0.0216
1356.45	-0.0969	0.0327
1357.42	-0.1007	0.0446
1358.4	-0.1047	0.0566
1359.38	-0.1086	0.0679
1360.35	-0.1123	0.0779
1361.33	-0.1156	0.0858
1362.3	-0.1185	0.0913
1363.28	-0.1209	0.0938
1364.26	-0.1228	0.0932
1365.23	-0.1241	0.0895
1366.21	-0.1249	0.0829
1367.19	-0.1251	0.0736
1368.16	-0.1248	0.0622
1369.14	-0.1241	0.0493
1370.12	-0.1229	0.0357
1371.09	-0.1214	0.0223
1372.07	-0.1196	0.0097
1373.05	-0.1174	-0.0011
1374.02	-0.1151	-0.0096
1375	-0.1125	-0.0151
1375.98	-0.1097	-0.0173
1376.95	-0.1068	-0.016
1377.93	-0.1039	-0.011
1378.91	-0.1008	-0.0027
1379.88	-0.0977	0.0087
1380.86	-0.0946	0.0225
1381.84	-0.0916	0.0382
1382.81	-0.0886	0.0549
1383.79	-0.0859	0.0718
1384.77	-0.0834	0.088
1385.74	-0.0811	0.1029
1386.72	-0.0793	0.1156
1387.7	-0.0779	0.1256
1388.67	-0.0771	0.1326
1389.65	-0.0768	0.1361
1390.63	-0.0772	0.1363
1391.6	-0.0783	0.1332
1392.58	-0.0801	0.1272
1393.55	-0.0825	0.1187
1394.53	-0.0857	0.1083
1395.51	-0.0894	0.0967
1396.48	-0.0937	0.0846
1397.46	-0.0985	0.0726
1398.44	-0.1036	0.0614
1399.41	-0.109	0.0516
1400.39	-0.1145	0.0436
1401.37	-0.1199	0.0375
1402.34	-0.1251	0.0336
1403.32	-0.1301	0.0317
1404.3	-0.1346	0.0316
1405.27	-0.1386	0.033
1406.25	-0.1421	0.0353
1407.23	-0.1449	0.0379
1408.2	-0.147	0.0403
1409.18	-0.1485	0.0418
1410.16	-0.1494	0.0418
1411.13	-0.1497	0.04
1412.11	-0.1497	0.0359
1413.09	-0.1493	0.0293
1414.06	-0.1487	0.0203
1415.04	-0.1481	0.0091
1416.02	-0.1475	-0.0041
1416.99	-0.1472	-0.0187
1417.97	-0.1472	-0.0342
1418.95	-0.1476	-0.0497
1419.92	-0.1485	-0.0644
1420.9	-0.1499	-0.0777
1421.88	-0.1518	-0.0886
1422.85	-0.1543	-0.0966
1423.83	-0.1571	-0.1012
1424.8	-0.1603	-0.1019
1425.78	-0.1636	-0.0985
1426.76	-0.167	-0.0912
1427.73	-0.1703	-0.0801
1428.71	-0.1733	-0.0658
1429.69	-0.1758	-0.0488
1430.66	-0.1778	-0.03
1431.64	-0.179	-0.0102
1432.62	-0.1795	0.0096
1433.59	-0.179	0.0284
1434.57	-0.1777	0.0453
1435.55	-0.1755	0.0594
1436.52	-0.1726	0.0701
1437.5	-0.169	0.0769
1438.48	-0.1649	0.0795
1439.45	-0.1606	0.0777
1440.43	-0.1562	0.0718
1441.41	-0.1521	0.0622
1442.38	-0.1484	0.0493
1443.36	-0.1455	0.034
1444.34	-0.1435	0.0171
1445.31	-0.1428	-0.0005
1446.29	-0.1435	-0.0177
1447.27	-0.1457	-0.0337
1448.24	-0.1494	-0.0476
1449.22	-0.1548	-0.0587
1450.2	-0.1616	-0.0664
1451.17	-0.1698	-0.0704
1452.15	-0.1792	-0.0705
1453.13	-0.1896	-0.0668
1454.1	-0.2005	-0.0596
1455.08	-0.2118	-0.0494
1456.05	-0.2229	-0.0369
1457.03	-0.2335	-0.0227
1458.01	-0.2432	-0.0077
1458.98	-0.2517	0.0073
1459.96	-0.2587	0.0214
1460.94	-0.2638	0.0339
1461.91	-0.2669	0.0442
1462.89	-0.2678	0.0517
1463.87	-0.2665	0.0563
1464.84	-0.263	0.0579
1465.82	-0.2575	0.0565
1466.8	-0.2502	0.0524
1467.77	-0.2414	0.0461
1468.75	-0.2314	0.0381
1469.73	-0.2206	0.0293
1470.7	-0.2096	0.0201
1471.68	-0.1988	0.0115
1472.66	-0.1887	0.0041
1473.63	-0.1797	-0.0015
1474.61	-0.1723	-0.005
1475.59	-0.1669	-0.0058
1476.56	-0.1637	-0.0039
1477.54	-0.1629	0.0006
1478.52	-0.1648	0.0076
1479.49	-0.1692	0.0167
1480.47	-0.1762	0.0273
1481.45	-0.1855	0.0389
1482.42	-0.1968	0.0507
1483.4	-0.2099	0.0621
1484.38	-0.2243	0.0725
1485.35	-0.2396	0.0811
1486.33	-0.2552	0.0875
1487.3	-0.2707	0.0914
1488.28	-0.2856	0.0925
1489.26	-0.2994	0.091
1490.23	-0.3117	0.0868
1491.21	-0.3223	0.0805
1492.19	-0.3308	0.0724
1493.16	-0.3371	0.0632
1494.14	-0.3412	0.0536
1495.12	-0.3431	0.0442
1496.09	-0.343	0.0359
1497.07	-0.3411	0.0291
1498.05	-0.3378	0.0245
1499.02	-0.3333	0.0225
1500	-0.3282	0.0233
1500.98	-0.3228	0.027
1501.95	-0.3177	0.0334
1502.93	-0.3132	0.0423
1503.91	-0.3098	0.053
1504.88	-0.3077	0.0651
1505.86	-0.3073	0.0777
1506.84	-0.3086	0.09
1507.81	-0.3119	0.1012
1508.79	-0.317	0.1104
1509.77	-0.3239	0.1171
1510.74	-0.3322	0.1206
1511.72	-0.3419	0.1204
1512.7	-0.3524	0.1163
1513.67	-0.3634	0.1083
1514.65	-0.3744	0.0967
1515.63	-0.3851	0.0816
1516.6	-0.3949	0.0639
1517.58	-0.4034	0.0441
1518.55	-0.4104	0.0232
1519.53	-0.4155	0.0021
1520.51	-0.4185	-0.0182
1521.48	-0.4194	-0.037
1522.46	-0.4181	-0.0532
1523.44	-0.4148	-0.0663
1524.41	-0.4096	-0.0756
1525.39	-0.4028	-0.0808
1526.37	-0.3949	-0.0818
1527.34	-0.3862	-0.0787
1528.32	-0.3773	-0.0718
1529.3	-0.3685	-0.0615
1530.27	-0.3605	-0.0486
1531.25	-0.3536	-0.0337
1532.23	-0.3483	-0.0178
1533.2	-0.3449	-0.0018
1534.18	-0.3439	0.0136
1535.16	-0.3452	0.0274
1536.13	-0.3491	0.0391
1537.11	-0.3556	0.048
1538.09	-0.3644	0.0539
1539.06	-0.3756	0.0565
1540.04	-0.3886	0.0559
1541.02	-0.4033	0.0524
1541.99	-0.4191	0.0462
1542.97	-0.4357	0.0379
1543.95	-0.4525	0.0282
1544.92	-0.4691	0.0177
1545.9	-0.4851	0.0072
1546.88	-0.5001	-0.0027
1547.85	-0.5136	-0.0114
1548.83	-0.5255	-0.0184
1549.8	-0.5354	-0.0233
1550.78	-0.5434	-0.026
1551.76	-0.5493	-0.0264
1552.73	-0.5532	-0.0247
1553.71	-0.5552	-0.0213
1554.69	-0.5554	-0.0165
1555.66	-0.554	-0.0109
1556.64	-0.5514	-0.0051
1557.62	-0.5477	0.0002
1558.59	-0.5433	0.0045
1559.57	-0.5383	0.0072
1560.55	-0.5331	0.0078
1561.52	-0.5277	0.0061
1562.5	-0.5224	0.002
1563.48	-0.5171	-0.0045
1564.45	-0.512	-0.0132
1565.43	-0.507	-0.0237
1566.41	-0.5021	-0.0355
1567.38	-0.4972	-0.0478
1568.36	-0.492	-0.0599
1569.34	-0.4865	-0.0711
1570.31	-0.4805	-0.0806
1571.29	-0.4739	-0.0876
1572.27	-0.4666	-0.0916
1573.24	-0.4584	-0.0921
1574.22	-0.4494	-0.0888
1575.2	-0.4395	-0.0816
1576.17	-0.4288	-0.0707
1577.15	-0.4175	-0.0563
1578.13	-0.4058	-0.039
1579.1	-0.3938	-0.0195
1580.08	-0.3818	0.0014
1581.05	-0.3703	0.0228
1582.03	-0.3593	0.0437
1583.01	-0.3494	0.0632
1583.98	-0.3407	0.0804
1584.96	-0.3336	0.0945
1585.94	-0.3282	0.1049
1586.91	-0.3247	0.111
1587.89	-0.3232	0.1128
1588.87	-0.3238	0.11
1589.84	-0.3262	0.103
1590.82	-0.3305	0.092
1591.8	-0.3365	0.0777
1592.77	-0.3437	0.0608
1593.75	-0.3519	0.0422
1594.73	-0.3608	0.0226
1595.7	-0.3699	0.003
1596.68	-0.3789	-0.0157
1597.66	-0.3874	-0.0327
1598.63	-0.3949	-0.0474
1599.61	-0.4013	-0.0593
1600.59	-0.4062	-0.0681
1601.56	-0.4095	-0.0735
1602.54	-0.4111	-0.0757
1603.52	-0.4108	-0.0748
1604.49	-0.4089	-0.0713
1605.47	-0.4053	-0.0655
1606.45	-0.4003	-0.0582
1607.42	-0.3941	-0.0499
1608.4	-0.387	-0.0412
1609.38	-0.3793	-0.0327
1610.35	-0.3713	-0.0249
1611.33	-0.3633	-0.0183
1612.3	-0.3556	-0.0131
1613.28	-0.3485	-0.0094
1614.26	-0.3421	-0.0073
1615.23	-0.3367	-0.0065
1616.21	-0.3322	-0.0067
1617.19	-0.3288	-0.0077
1618.16	-0.3263	-0.0089
1619.14	-0.3246	-0.0098
1620.12	-0.3236	-0.0101
1621.09	-0.3231	-0.0091
1622.07	-0.3228	-0.0068
1623.05	-0.3225	-0.0027
1624.02	-0.3219	0.0032
1625	-0.3208	0.0108
1625.98	-0.319	0.02
1626.95	-0.3164	0.0304
1627.93	-0.3127	0.0415
1628.91	-0.308	0.0527
1629.88	-0.3023	0.0636
1630.86	-0.2955	0.0733
1631.84	-0.288	0.0813
1632.81	-0.2798	0.087
1633.79	-0.2711	0.09
1634.77	-0.2623	0.0899
1635.74	-0.2536	0.0866
1636.72	-0.2452	0.0801
1637.7	-0.2376	0.0707
1638.67	-0.2308	0.0587
1639.65	-0.2252	0.0448
1640.63	-0.2209	0.0296
1641.6	-0.218	0.014
1642.58	-0.2166	-0.0011
1643.55	-0.2167	-0.0149
1644.53	-0.2181	-0.0266
1645.51	-0.2208	-0.0352
1646.48	-0.2245	-0.0404
1647.46	-0.229	-0.0415
1648.44	-0.2341	-0.0385
1649.41	-0.2394	-0.0312
1650.39	-0.2447	-0.02
1651.37	-0.2497	-0.0052
1652.34	-0.2541	0.0124
1653.32	-0.2577	0.032
1654.3	-0.2604	0.0527
1655.27	-0.2619	0.0734
1656.25	-0.2622	0.0931
1657.23	-0.2612	0.1108
1658.2	-0.2591	0.1254
1659.18	-0.2558	0.1363
1660.16	-0.2516	0.1428
1661.13	-0.2465	0.1445
1662.11	-0.2408	0.1414
1663.09	-0.2347	0.1335
1664.06	-0.2284	0.1213
1665.04	-0.2222	0.1052
1666.02	-0.2161	0.0862
1666.99	-0.2103	0.0651
1667.97	-0.2051	0.0429
1668.95	-0.2004	0.0209
1669.92	-0.1964	0
1670.9	-0.1931	-0.0188
1671.88	-0.1903	-0.0346
1672.85	-0.1882	-0.0467
1673.83	-0.1866	-0.0547
1674.8	-0.1853	-0.0583
1675.78	-0.1844	-0.0576
1676.76	-0.1837	-0.0528
1677.73	-0.1831	-0.0444
1678.71	-0.1826	-0.033
1679.69	-0.182	-0.0196
1680.66	-0.1814	-0.005
1681.64	-0.1807	0.0098
1682.62	-0.1801	0.0238
1683.59	-0.1796	0.0362
1684.57	-0.1792	0.0461
1685.55	-0.1791	0.0529
1686.52	-0.1794	0.0562
1687.5	-0.1803	0.0558
1688.48	-0.1817	0.0518
1689.45	-0.1838	0.0444
1690.43	-0.1867	0.0341
1691.41	-0.1904	0.0216
1692.38	-0.1949	0.0076
1693.36	-0.2	-0.0068
1694.34	-0.2057	-0.0209
1695.31	-0.2118	-0.0336
1696.29	-0.2181	-0.0441
1697.27	-0.2243	-0.0516
1698.24	-0.2303	-0.0556
1699.22	-0.2356	-0.0556
1700.2	-0.2401	-0.0514
1701.17	-0.2434	-0.0432
1702.15	-0.2453	-0.0311
1703.13	-0.2457	-0.0156
1704.1	-0.2443	0.0028
1705.08	-0.241	0.0232
1706.05	-0.236	0.0448
1707.03	-0.2291	0.0667
1708.01	-0.2206	0.0881
1708.98	-0.2106	0.1081
1709.96	-0.1994	0.1259
1710.94	-0.1874	0.141
1711.91	-0.1748	0.153
1712.89	-0.1622	0.1615
1713.87	-0.15	0.1664
1714.84	-0.1385	0.1679
1715.82	-0.1281	0.1661
1716.8	-0.1194	0.1616
1717.77	-0.1125	0.1546
1718.75	-0.1077	0.1459
1719.73	-0.1052	0.1359
1720.7	-0.1052	0.1252
1721.68	-0.1075	0.1143
1722.66	-0.1123	0.1037
1723.63	-0.1192	0.0937
1724.61	-0.1281	0.0845
1725.59	-0.1387	0.0762
1726.56	-0.1507	0.0688
1727.54	-0.1636	0.0621
1728.52	-0.1769	0.0559
1729.49	-0.1904	0.0499
1730.47	-0.2036	0.0439
1731.45	-0.2161	0.0376
1732.42	-0.2275	0.0307
1733.4	-0.2375	0.023
1734.38	-0.246	0.0145
1735.35	-0.2527	0.0052
1736.33	-0.2576	-0.0047
1737.3	-0.2606	-0.015
1738.28	-0.2617	-0.0251
1739.26	-0.2611	-0.0347
1740.23	-0.2589	-0.0432
1741.21	-0.2553	-0.05
1742.19	-0.2505	-0.0546
1743.16	-0.2449	-0.0564
1744.14	-0.2387	-0.055
1745.12	-0.2321	-0.0502
1746.09	-0.2253	-0.0418
1747.07	-0.2187	-0.0299
1748.05	-0.2123	-0.0148
1749.02	-0.2064	0.0031
1750	-0.201	0.0232
1750.98	-0.1962	0.0446
1751.95	-0.1921	0.0665
1752.93	-0.1886	0.0879
1753.91	-0.1858	0.1078
1754.88	-0.1834	0.1253
1755.86	-0.1816	0.1394
1756.84	-0.1801	0.1495
1757.81	-0.1789	0.155
1758.79	-0.1779	0.1556
1759.77	-0.177	0.1512
1760.74	-0.1761	0.142
1761.72	-0.1753	0.1284
1762.7	-0.1744	0.1111
1763.67	-0.1735	0.091
1764.65	-0.1725	0.0691
1765.63	-0.1715	0.0465
1766.6	-0.1705	0.0245
1767.58	-0.1695	0.0042
1768.55	-0.1685	-0.0133
1769.53	-0.1677	-0.027
1770.51	-0.1669	-0.0363
1771.48	-0.1663	-0.0406
1772.46	-0.1658	-0.0397
1773.44	-0.1654	-0.0336
1774.41	-0.165	-0.0227
1775.39	-0.1646	-0.0076
1776.37	-0.1642	0.0108
1777.34	-0.1637	0.0316
1778.32	-0.163	0.0536
1779.3	-0.162	0.0754
1780.27	-0.1607	0.0961
1781.25	-0.1591	0.1142
1782.23	-0.1571	0.129
1783.2	-0.1546	0.1395
1784.18	-0.1518	0.1453
1785.16	-0.1485	0.1459
1786.13	-0.145	0.1415
1787.11	-0.1411	0.1322
1788.09	-0.1371	0.1188
1789.06	-0.133	0.102
1790.04	-0.129	0.0828
1791.02	-0.125	0.0624
1791.99	-0.1212	0.042
1792.97	-0.1178	0.0228
1793.95	-0.1146	0.0059
1794.92	-0.1119	-0.0076
1795.9	-0.1095	-0.017
1796.88	-0.1075	-0.0217
1797.85	-0.1059	-0.0214
1798.83	-0.1045	-0.016
1799.8	-0.1032	-0.006
1800.78	-0.102	0.0082
1801.76	-0.1007	0.0258
1802.73	-0.0993	0.0457
1803.71	-0.0975	0.0668
1804.69	-0.0953	0.0881
1805.66	-0.0927	0.1082
1806.64	-0.0895	0.1261
1807.62	-0.0859	0.1409
1808.59	-0.0817	0.1518
1809.57	-0.0772	0.1583
1810.55	-0.0723	0.1601
1811.52	-0.0674	0.1572
1812.5	-0.0625	0.1499
1813.48	-0.058	0.1389
1814.45	-0.0539	0.1248
1815.43	-0.0506	0.1085
1816.41	-0.0484	0.0911
1817.38	-0.0472	0.0736
1818.36	-0.0475	0.0571
1819.34	-0.0492	0.0425
1820.31	-0.0524	0.0305
1821.29	-0.0572	0.0218
1822.27	-0.0634	0.0167
1823.24	-0.0709	0.0153
1824.22	-0.0795	0.0173
1825.2	-0.089	0.0225
1826.17	-0.0989	0.03
1827.15	-0.1089	0.0393
1828.13	-0.1187	0.0492
1829.1	-0.1279	0.0589
1830.08	-0.1361	0.0673
1831.05	-0.1428	0.0737
1832.03	-0.1479	0.0771
1833.01	-0.1511	0.0772
1833.98	-0.1522	0.0736
1834.96	-0.1512	0.0662
1835.94	-0.1481	0.0553
1836.91	-0.1429	0.0412
1837.89	-0.136	0.0247
1838.87	-0.1276	0.0067
1839.84	-0.1182	-0.0118
1840.82	-0.1081	-0.0298
1841.8	-0.0979	-0.0461
1842.77	-0.088	-0.0598
1843.75	-0.0791	-0.0699
1844.73	-0.0715	-0.0758
1845.7	-0.0658	-0.0772
1846.68	-0.0624	-0.0739
1847.66	-0.0615	-0.066
1848.63	-0.0633	-0.0541
1849.61	-0.0679	-0.0389
1850.59	-0.0753	-0.0213
1851.56	-0.0853	-0.0027
1852.54	-0.0977	0.0159
1853.52	-0.1121	0.033
1854.49	-0.1281	0.0474
1855.47	-0.145	0.058
1856.45	-0.1624	0.0638
1857.42	-0.1796	0.0643
1858.4	-0.1959	0.0591
1859.38	-0.211	0.0482
1860.35	-0.2241	0.032
1861.33	-0.2348	0.0112
1862.3	-0.2429	-0.0131
1863.28	-0.248	-0.0397
1864.26	-0.2499	-0.0672
1865.23	-0.2488	-0.0938
1866.21	-0.2447	-0.1181
1867.19	-0.2377	-0.1387
1868.16	-0.2284	-0.154
1869.14	-0.217	-0.1633
1870.12	-0.204	-0.1656
1871.09	-0.1901	-0.1608
1872.07	-0.1756	-0.1488
1873.05	-0.1613	-0.1302
1874.02	-0.1477	-0.1058
1875	-0.1352	-0.0769
1875.98	-0.1242	-0.0449
1876.95	-0.115	-0.0116
1877.93	-0.108	0.0212
1878.91	-0.1032	0.0517
1879.88	-0.1007	0.0783
1880.86	-0.1004	0.0995
1881.84	-0.1022	0.1142
1882.81	-0.1057	0.1216
1883.79	-0.1107	0.1213
1884.77	-0.1168	0.1135
1885.74	-0.1236	0.0988
1886.72	-0.1306	0.0782
1887.7	-0.1376	0.0531
1888.67	-0.1442	0.0251
1889.65	-0.1499	-0.0037
1890.63	-0.1545	-0.0316
1891.6	-0.1579	-0.0565
1892.58	-0.1599	-0.0767
1893.55	-0.1604	-0.0906
1894.53	-0.1595	-0.0971
1895.51	-0.1572	-0.0955
1896.48	-0.1538	-0.0855
1897.46	-0.1492	-0.0675
1898.44	-0.1439	-0.0422
1899.41	-0.1379	-0.0109
1900.39	-0.1317	0.0247
1901.37	-0.1253	0.0627
1902.34	-0.119	0.1008
1903.32	-0.1129	0.1369
1904.3	-0.1073	0.1687
1905.27	-0.1022	0.1944
1906.25	-0.0977	0.2123
1907.23	-0.0937	0.2212
1908.2	-0.0903	0.2203
1909.18	-0.0874	0.2096
1910.16	-0.085	0.1896
1911.13	-0.083	0.1613
1912.11	-0.0812	0.1262
1913.09	-0.0797	0.0863
1914.06	-0.0784	0.044
1915.04	-0.0772	0.0018
1916.02	-0.0762	-0.0378
1916.99	-0.0755	-0.0724
1917.97	-0.075	-0.0997
1918.95	-0.0749	-0.1179
1919.92	-0.0753	-0.1257
1920.9	-0.0764	-0.1226
1921.88	-0.0782	-0.1084
1922.85	-0.081	-0.0838
1923.83	-0.0847	-0.0501
1924.8	-0.0895	-0.0092
1925.78	-0.0954	0.0366
1926.76	-0.1023	0.0846
1927.73	-0.1102	0.1318
1928.71	-0.1189	0.1754
1929.69	-0.1281	0.2126
1930.66	-0.1376	0.2409
1931.64	-0.1471	0.2584
1932.62	-0.1562	0.2638
1933.59	-0.1646	0.2563
1934.57	-0.1718	0.2363
1935.55	-0.1774	0.2044
1936.52	-0.1812	0.1625
1937.5	-0.1829	0.1127
1938.48	-0.1822	0.058
1939.45	-0.1791	0.0015
1940.43	-0.1734	-0.0533
1941.41	-0.1653	-0.1031
1942.38	-0.155	-0.1446
1943.36	-0.1426	-0.1751
1944.34	-0.1286	-0.1925
1945.31	-0.1134	-0.1954
1946.29	-0.0975	-0.1832
1947.27	-0.0815	-0.1562
1948.24	-0.0659	-0.1159
1949.22	-0.0512	-0.0643
1950.2	-0.038	-0.0045
1951.17	-0.0268	0.06
[truncated: 22,577 more rows]
