# Supplementary material for: Effects of different tennis racket string tension on forehand stroke effect and racket dynamic impact
Source: PLoS One. 2025 Jan 15;20(1):e0317442. doi: 10.1371/journal.pone.0317442 (PMC11734973; doi:10.1371/journal.pone.0317442)
Supplement: S1 File — (ZIP) [file pone.0317442.s001.zip › S1/acceleration strain vibration/48bl/14.xlsx]

## Sheet: 14
Time（ms）	acceleration（g=9.8m/s2）	strain（mµ）
0	0.1528	0.1942
0.98	0.1593	0.1915
1.95	0.1653	0.1865
2.93	0.1709	0.1782
3.91	0.1759	0.1655
4.88	0.1803	0.1475
5.86	0.1841	0.123
6.84	0.1873	0.0913
7.81	0.1899	0.0517
8.79	0.192	0.0036
9.77	0.1937	-0.0529
10.74	0.195	-0.1176
11.72	0.196	-0.1898
12.7	0.1968	-0.2686
13.67	0.1973	-0.3524
14.65	0.1978	-0.4398
15.63	0.198	-0.5287
16.6	0.1981	-0.617
17.58	0.1981	-0.7025
18.55	0.1978	-0.7831
19.53	0.1973	-0.8568
20.51	0.1965	-0.9216
21.48	0.1955	-0.9761
22.46	0.1942	-1.0191
23.44	0.1927	-1.0497
24.41	0.191	-1.0678
25.39	0.1892	-1.0734
26.37	0.1875	-1.0674
27.34	0.186	-1.0506
28.32	0.1848	-1.0248
29.3	0.1842	-0.9916
30.27	0.1844	-0.9531
31.25	0.1856	-0.9116
32.23	0.1878	-0.8692
33.2	0.1914	-0.8282
34.18	0.1964	-0.7904
35.16	0.2029	-0.7578
36.13	0.2108	-0.7317
37.11	0.22	-0.7132
38.09	0.2304	-0.7028
39.06	0.2418	-0.7008
40.04	0.2537	-0.707
41.02	0.2659	-0.7205
41.99	0.2779	-0.7405
42.97	0.2893	-0.7657
43.95	0.2995	-0.7943
44.92	0.3081	-0.8249
45.9	0.3147	-0.8556
46.88	0.3189	-0.8848
47.85	0.3203	-0.911
48.83	0.3188	-0.9328
49.8	0.3142	-0.9491
50.78	0.3066	-0.9592
51.76	0.296	-0.9628
52.73	0.2828	-0.9596
53.71	0.2674	-0.9502
54.69	0.2502	-0.9351
55.66	0.2318	-0.9151
56.64	0.2128	-0.8915
57.62	0.194	-0.8655
58.59	0.176	-0.8384
59.57	0.1596	-0.8116
60.55	0.1452	-0.7865
61.52	0.1335	-0.7641
62.5	0.1249	-0.7455
63.48	0.1197	-0.7313
64.45	0.118	-0.7221
65.43	0.1199	-0.718
66.41	0.1251	-0.7189
67.38	0.1335	-0.7246
68.36	0.1444	-0.7343
69.34	0.1574	-0.7473
70.31	0.1717	-0.7626
71.29	0.1868	-0.7794
72.27	0.2017	-0.7964
73.24	0.2158	-0.8128
74.22	0.2283	-0.8275
75.2	0.2385	-0.8398
76.17	0.246	-0.8491
77.15	0.2504	-0.8549
78.13	0.2513	-0.857
79.1	0.2487	-0.8554
80.08	0.2426	-0.8504
81.05	0.2332	-0.8422
82.03	0.221	-0.8313
83.01	0.2064	-0.8185
83.98	0.19	-0.8044
84.96	0.1726	-0.7897
85.94	0.1548	-0.775
86.91	0.1374	-0.7611
87.89	0.1212	-0.7485
88.87	0.1068	-0.7375
89.84	0.0947	-0.7285
90.82	0.0855	-0.7215
91.8	0.0793	-0.7165
92.77	0.0765	-0.7134
93.75	0.077	-0.7119
94.73	0.0806	-0.7116
95.7	0.0871	-0.712
96.68	0.0961	-0.7128
97.66	0.107	-0.7135
98.63	0.1193	-0.7138
99.61	0.1322	-0.7131
100.59	0.1451	-0.7114
101.56	0.1574	-0.7086
102.54	0.1685	-0.7044
103.52	0.1778	-0.6992
104.49	0.1849	-0.693
105.47	0.1894	-0.6863
106.45	0.1913	-0.6792
107.42	0.1904	-0.6722
108.4	0.1868	-0.6657
109.38	0.1808	-0.6601
110.35	0.1725	-0.6558
111.33	0.1625	-0.6528
112.3	0.1513	-0.6515
113.28	0.1392	-0.6519
114.26	0.127	-0.6538
115.23	0.115	-0.6572
116.21	0.1039	-0.6616
117.19	0.094	-0.6667
118.16	0.0857	-0.6721
119.14	0.0794	-0.6773
120.12	0.0751	-0.6817
121.09	0.0729	-0.6849
122.07	0.073	-0.6865
123.05	0.0751	-0.6861
124.02	0.0791	-0.6834
125	0.0848	-0.6785
125.98	0.0917	-0.6712
126.95	0.0997	-0.6618
127.93	0.1084	-0.6505
128.91	0.1175	-0.6378
129.88	0.1266	-0.6242
130.86	0.1354	-0.6102
131.84	0.1438	-0.5965
132.81	0.1516	-0.5838
133.79	0.1586	-0.5725
134.77	0.1648	-0.5634
135.74	0.1702	-0.5567
136.72	0.1748	-0.5528
137.7	0.1786	-0.552
138.67	0.1818	-0.5541
139.65	0.1845	-0.5592
140.63	0.1867	-0.5669
141.6	0.1885	-0.5769
142.58	0.1901	-0.5886
143.55	0.1914	-0.6014
144.53	0.1924	-0.6147
145.51	0.1933	-0.6277
146.48	0.1938	-0.64
147.46	0.194	-0.6507
148.44	0.1938	-0.6595
149.41	0.1932	-0.6658
150.39	0.192	-0.6695
151.37	0.1902	-0.6704
152.34	0.1877	-0.6684
153.32	0.1846	-0.6638
154.3	0.181	-0.6568
155.27	0.1768	-0.6479
156.25	0.1723	-0.6374
157.23	0.1675	-0.626
158.2	0.1627	-0.6142
159.18	0.1582	-0.6026
160.16	0.1541	-0.5918
161.13	0.1507	-0.5821
162.11	0.1483	-0.5741
163.09	0.147	-0.5679
164.06	0.147	-0.5637
165.04	0.1484	-0.5615
166.02	0.1513	-0.5613
166.99	0.1556	-0.5627
167.97	0.1613	-0.5656
168.95	0.1681	-0.5695
169.92	0.1759	-0.5739
170.9	0.1844	-0.5784
171.88	0.1931	-0.5826
172.85	0.2018	-0.5859
173.83	0.2101	-0.5881
174.8	0.2175	-0.5889
175.78	0.2238	-0.5881
176.76	0.2285	-0.5856
177.73	0.2315	-0.5815
178.71	0.2325	-0.5759
179.69	0.2315	-0.5691
180.66	0.2284	-0.5613
181.64	0.2233	-0.5532
182.62	0.2163	-0.545
183.59	0.2078	-0.5372
184.57	0.1981	-0.5303
185.55	0.1875	-0.5248
186.52	0.1765	-0.5209
187.5	0.1655	-0.5189
188.48	0.155	-0.5191
189.45	0.1454	-0.5216
190.43	0.1371	-0.5262
191.41	0.1304	-0.5329
192.38	0.1256	-0.5415
193.36	0.1229	-0.5517
194.34	0.1224	-0.5631
195.31	0.124	-0.5752
196.29	0.1276	-0.5878
197.27	0.1332	-0.6003
198.24	0.1403	-0.6124
199.22	0.1487	-0.6236
200.2	0.1581	-0.6338
201.17	0.1681	-0.6427
202.15	0.1782	-0.6501
203.13	0.1881	-0.656
204.1	0.1974	-0.6605
205.08	0.2059	-0.6636
206.05	0.2132	-0.6655
207.03	0.2192	-0.6665
208.01	0.2238	-0.6667
208.98	0.2268	-0.6665
209.96	0.2283	-0.6661
210.94	0.2284	-0.6657
211.91	0.2273	-0.6657
212.89	0.2249	-0.6661
213.87	0.2216	-0.6671
214.84	0.2176	-0.6687
215.82	0.213	-0.671
216.8	0.2081	-0.6738
217.77	0.203	-0.6771
218.75	0.1978	-0.6807
219.73	0.1927	-0.6844
220.7	0.1877	-0.6881
221.68	0.1829	-0.6916
222.66	0.1782	-0.6947
223.63	0.1737	-0.6972
224.61	0.1691	-0.6991
225.59	0.1646	-0.7003
226.56	0.1599	-0.7008
227.54	0.1551	-0.7005
228.52	0.1502	-0.6997
229.49	0.145	-0.6983
230.47	0.1396	-0.6966
231.45	0.134	-0.6947
232.42	0.1284	-0.6928
233.4	0.1228	-0.691
234.38	0.1175	-0.6896
235.35	0.1125	-0.6887
236.33	0.1081	-0.6884
237.3	0.1045	-0.6887
238.28	0.1019	-0.6896
239.26	0.1004	-0.6912
240.23	0.1002	-0.6934
241.21	0.1014	-0.696
242.19	0.104	-0.6989
243.16	0.1081	-0.7021
244.14	0.1137	-0.7052
245.12	0.1206	-0.7082
246.09	0.1287	-0.7108
247.07	0.1378	-0.713
248.05	0.1476	-0.7147
249.02	0.1581	-0.7157
250	0.1687	-0.7161
250.98	0.1794	-0.7158
251.95	0.1899	-0.7148
252.93	0.1999	-0.7134
253.91	0.2092	-0.7114
254.88	0.2176	-0.7091
255.86	0.2252	-0.7066
256.84	0.2316	-0.704
257.81	0.2371	-0.7014
258.79	0.2415	-0.6989
259.77	0.2451	-0.6966
260.74	0.2477	-0.6946
261.72	0.2497	-0.6928
262.7	0.251	-0.6912
263.67	0.2519	-0.6899
264.65	0.2525	-0.6887
265.63	0.2529	-0.6877
266.6	0.2532	-0.6867
267.58	0.2534	-0.6857
268.55	0.2535	-0.6847
269.53	0.2536	-0.6835
270.51	0.2535	-0.6823
271.48	0.2532	-0.681
272.46	0.2525	-0.6797
273.44	0.2514	-0.6784
274.41	0.2497	-0.6774
275.39	0.2473	-0.6768
276.37	0.2441	-0.6766
277.34	0.24	-0.6771
278.32	0.2349	-0.6784
279.3	0.2289	-0.6805
280.27	0.222	-0.6836
281.25	0.2142	-0.6877
282.23	0.2058	-0.6927
283.2	0.197	-0.6985
284.18	0.1878	-0.7051
285.16	0.1786	-0.7122
286.13	0.1695	-0.7195
287.11	0.161	-0.7267
288.09	0.1531	-0.7335
289.06	0.1461	-0.7395
290.04	0.1402	-0.7444
291.02	0.1355	-0.7479
291.99	0.1321	-0.7497
292.97	0.1301	-0.7496
293.95	0.1293	-0.7473
294.92	0.1298	-0.743
295.9	0.1313	-0.7366
296.88	0.1338	-0.7283
297.85	0.137	-0.7183
298.83	0.1407	-0.7069
299.8	0.1447	-0.6945
300.78	0.1487	-0.6817
301.76	0.1526	-0.6689
302.73	0.1561	-0.6566
303.71	0.1592	-0.6453
304.69	0.1617	-0.6356
305.66	0.1636	-0.6277
306.64	0.165	-0.6221
307.62	0.1658	-0.6189
308.59	0.1661	-0.6183
309.57	0.1661	-0.6202
310.55	0.1659	-0.6246
311.52	0.1656	-0.631
312.5	0.1654	-0.6393
313.48	0.1654	-0.649
314.45	0.1657	-0.6595
315.43	0.1663	-0.6704
316.41	0.1673	-0.681
317.38	0.1686	-0.6909
318.36	0.1702	-0.6994
319.34	0.1718	-0.7063
320.31	0.1734	-0.7112
321.29	0.1748	-0.7139
322.27	0.1757	-0.7143
323.24	0.1759	-0.7124
324.22	0.1754	-0.7083
325.2	0.1738	-0.7024
326.17	0.1711	-0.6951
327.15	0.1672	-0.6866
328.13	0.1622	-0.6776
329.1	0.1561	-0.6686
330.08	0.1491	-0.66
331.05	0.1413	-0.6524
332.03	0.1331	-0.6462
333.01	0.1248	-0.6417
333.98	0.1168	-0.6391
334.96	0.1094	-0.6387
335.94	0.1031	-0.6403
336.91	0.0983	-0.6439
337.89	0.0952	-0.6493
338.87	0.0942	-0.656
339.84	0.0953	-0.6638
340.82	0.0989	-0.6721
341.8	0.1048	-0.6804
342.77	0.1128	-0.6883
343.75	0.1229	-0.6953
344.73	0.1347	-0.7011
345.7	0.1478	-0.7051
346.68	0.1617	-0.7074
347.66	0.1758	-0.7076
348.63	0.1897	-0.7059
349.61	0.2027	-0.7023
350.59	0.2144	-0.697
351.56	0.2242	-0.6904
352.54	0.2317	-0.6829
353.52	0.2366	-0.6749
354.49	0.2387	-0.6669
355.47	0.238	-0.6594
356.45	0.2343	-0.6529
357.42	0.228	-0.6477
358.4	0.2192	-0.6442
359.38	0.2084	-0.6426
360.35	0.196	-0.643
361.33	0.1826	-0.6455
362.3	0.1688	-0.6499
363.28	0.155	-0.6561
364.26	0.142	-0.6636
365.23	0.1301	-0.6721
366.21	0.1199	-0.6812
367.19	0.1118	-0.6904
368.16	0.1058	-0.6992
369.14	0.1023	-0.707
370.12	0.1013	-0.7136
371.09	0.1025	-0.7185
372.07	0.1059	-0.7214
373.05	0.111	-0.7224
374.02	0.1175	-0.7212
375	0.125	-0.7179
375.98	0.1329	-0.7128
376.95	0.1407	-0.7061
377.93	0.1481	-0.6981
378.91	0.1545	-0.6893
379.88	0.1595	-0.6801
380.86	0.163	-0.671
381.84	0.1646	-0.6624
382.81	0.1644	-0.6548
383.79	0.1623	-0.6484
384.77	0.1584	-0.6436
385.74	0.153	-0.6406
386.72	0.1463	-0.6394
387.7	0.1388	-0.64
388.67	0.1307	-0.6423
389.65	0.1226	-0.6461
390.63	0.1148	-0.6512
391.6	0.1076	-0.6571
392.58	0.1015	-0.6637
393.55	0.0967	-0.6704
394.53	0.0934	-0.6769
395.51	0.0917	-0.6829
396.48	0.0916	-0.6881
397.46	0.0931	-0.6923
398.44	0.0961	-0.6952
399.41	0.1002	-0.697
400.39	0.1053	-0.6974
401.37	0.1111	-0.6967
402.34	0.1173	-0.695
403.32	0.1235	-0.6925
404.3	0.1296	-0.6895
405.27	0.1351	-0.6861
406.25	0.1401	-0.6828
407.23	0.1442	-0.6797
408.2	0.1475	-0.677
409.18	0.15	-0.675
410.16	0.1517	-0.6738
411.13	0.1528	-0.6734
412.11	0.1535	-0.6739
413.09	0.1539	-0.6751
414.06	0.1544	-0.677
415.04	0.155	-0.6795
416.02	0.1561	-0.6822
416.99	0.1579	-0.6851
417.97	0.1604	-0.6878
418.95	0.1637	-0.6903
419.92	0.1678	-0.6924
420.9	0.1728	-0.6939
421.88	0.1784	-0.6948
422.85	0.1844	-0.695
423.83	0.1907	-0.6948
424.8	0.1969	-0.694
425.78	0.2028	-0.6931
426.76	0.208	-0.692
427.73	0.2123	-0.6911
428.71	0.2154	-0.6907
429.69	0.217	-0.6909
430.66	0.2171	-0.692
431.64	0.2155	-0.6941
432.62	0.2123	-0.6973
433.59	0.2075	-0.7018
434.57	0.2014	-0.7073
435.55	0.1941	-0.7139
436.52	0.1859	-0.7212
437.5	0.1772	-0.7291
438.48	0.1684	-0.7372
439.45	0.1598	-0.7451
440.43	0.1519	-0.7524
441.41	0.1449	-0.7587
442.38	0.1392	-0.7636
443.36	0.1351	-0.7668
444.34	0.1326	-0.7678
445.31	0.1319	-0.7666
446.29	0.1329	-0.763
447.27	0.1356	-0.7569
448.24	0.1398	-0.7484
449.22	0.1452	-0.7377
450.2	0.1516	-0.725
451.17	0.1586	-0.7108
452.15	0.1658	-0.6954
453.13	0.1728	-0.6794
454.1	0.1794	-0.6632
455.08	0.1852	-0.6474
456.05	0.1899	-0.6325
457.03	0.1933	-0.619
458.01	0.1953	-0.6072
458.98	0.1959	-0.5975
459.96	0.1951	-0.5901
460.94	0.1931	-0.5852
461.91	0.1898	-0.5828
462.89	0.1857	-0.5829
463.87	0.181	-0.5852
464.84	0.176	-0.5895
465.82	0.1709	-0.5956
466.8	0.1661	-0.603
467.77	0.1618	-0.6114
468.75	0.1583	-0.6203
469.73	0.1556	-0.6294
470.7	0.154	-0.6382
471.68	0.1534	-0.6465
472.66	0.1538	-0.6539
473.63	0.1552	-0.6602
474.61	0.1572	-0.6653
475.59	0.1599	-0.6691
476.56	0.1629	-0.6715
477.54	0.166	-0.6727
478.52	0.169	-0.6726
479.49	0.1716	-0.6714
480.47	0.1737	-0.6693
481.45	0.1752	-0.6664
482.42	0.1758	-0.6629
483.4	0.1757	-0.6589
484.38	0.1748	-0.6546
485.35	0.1733	-0.6501
486.33	0.1712	-0.6454
487.3	0.1688	-0.6407
488.28	0.1663	-0.636
489.26	0.1639	-0.6313
490.23	0.1619	-0.6266
491.21	0.1605	-0.622
492.19	0.1599	-0.6174
493.16	0.1603	-0.613
494.14	0.1617	-0.6086
495.12	0.1642	-0.6045
496.09	0.1677	-0.6006
497.07	0.1722	-0.5971
498.05	0.1775	-0.5941
499.02	0.1834	-0.5918
500	0.1896	-0.5902
500.98	0.1958	-0.5896
501.95	0.2017	-0.59
502.93	0.207	-0.5915
503.91	0.2115	-0.5942
504.88	0.2148	-0.598
505.86	0.2168	-0.6029
506.84	0.2174	-0.6088
507.81	0.2164	-0.6154
508.79	0.214	-0.6225
509.77	0.2102	-0.6298
510.74	0.2051	-0.6369
511.72	0.1991	-0.6436
512.7	0.1924	-0.6493
513.67	0.1852	-0.6537
514.65	0.178	-0.6565
515.63	0.1711	-0.6573
516.6	0.1647	-0.656
517.58	0.1591	-0.6524
518.55	0.1546	-0.6463
519.53	0.1512	-0.638
520.51	0.1492	-0.6275
521.48	0.1483	-0.615
522.46	0.1486	-0.601
523.44	0.1499	-0.5858
524.41	0.152	-0.5699
525.39	0.1545	-0.5539
526.37	0.1572	-0.5382
527.34	0.1597	-0.5233
528.32	0.1617	-0.5098
529.3	0.1629	-0.4981
530.27	0.1631	-0.4884
531.25	0.1621	-0.481
532.23	0.1598	-0.4761
533.2	0.1561	-0.4735
534.18	0.1512	-0.4732
535.16	0.1452	-0.4748
536.13	0.1383	-0.4781
537.11	0.1309	-0.4826
538.09	0.1234	-0.4879
539.06	0.1162	-0.4933
540.04	0.1097	-0.4985
541.02	0.1044	-0.5028
541.99	0.1007	-0.5059
542.97	0.0989	-0.5073
543.95	0.0993	-0.5069
544.92	0.1021	-0.5044
545.9	0.1073	-0.4999
546.88	0.115	-0.4934
547.85	0.1249	-0.4851
548.83	0.1369	-0.4754
549.8	0.1505	-0.4646
550.78	0.1652	-0.4533
551.76	0.1806	-0.4419
552.73	0.1961	-0.4309
553.71	0.2111	-0.4209
554.69	0.2251	-0.4122
555.66	0.2374	-0.4052
556.64	0.2477	-0.4002
557.62	0.2555	-0.3973
558.59	0.2607	-0.3966
559.57	0.263	-0.3979
560.55	0.2624	-0.401
561.52	0.259	-0.4056
562.5	0.2531	-0.4113
563.48	0.245	-0.4177
564.45	0.2352	-0.4241
565.43	0.2243	-0.4302
566.41	0.2126	-0.4353
567.38	0.201	-0.4392
568.36	0.1899	-0.4414
569.34	0.1799	-0.4417
570.31	0.1715	-0.4401
571.29	0.1651	-0.4364
572.27	0.161	-0.431
573.24	0.1593	-0.424
574.22	0.1602	-0.4158
575.2	0.1636	-0.4069
576.17	0.1692	-0.3979
577.15	0.1767	-0.3892
578.13	0.1858	-0.3815
579.1	0.1959	-0.3754
580.08	0.2066	-0.3712
581.05	0.2172	-0.3693
582.03	0.2273	-0.3701
583.01	0.2364	-0.3735
583.98	0.2439	-0.3797
584.96	0.2497	-0.3883
585.94	0.2533	-0.399
586.91	0.2546	-0.4115
587.89	0.2538	-0.4252
588.87	0.2507	-0.4393
589.84	0.2457	-0.4532
590.82	0.2391	-0.4662
591.8	0.2312	-0.4777
592.77	0.2226	-0.4869
593.75	0.2137	-0.4933
594.73	0.205	-0.4966
595.7	0.1972	-0.4964
596.68	0.1906	-0.4926
597.66	0.1856	-0.4854
598.63	0.1827	-0.4748
599.61	0.1819	-0.4612
600.59	0.1834	-0.4452
601.56	0.1872	-0.4273
602.54	0.1931	-0.4082
603.52	0.201	-0.3885
604.49	0.2105	-0.3691
605.47	0.2212	-0.3506
606.45	0.2326	-0.3337
607.42	0.2441	-0.3189
608.4	0.2553	-0.3067
609.38	0.2656	-0.2973
610.35	0.2745	-0.2909
611.33	0.2817	-0.2876
612.3	0.2867	-0.2872
613.28	0.2893	-0.2895
614.26	0.2894	-0.2941
615.23	0.2869	-0.3005
616.21	0.282	-0.3083
617.19	0.2747	-0.317
618.16	0.2654	-0.326
619.14	0.2544	-0.3348
620.12	0.2422	-0.343
621.09	0.2293	-0.3503
622.07	0.2162	-0.3563
623.05	0.2033	-0.3608
624.02	0.1911	-0.364
625	0.1801	-0.3657
625.98	0.1707	-0.366
626.95	0.1631	-0.3653
627.93	0.1576	-0.3638
628.91	0.1543	-0.3618
629.88	0.1531	-0.3595
630.86	0.1541	-0.3573
631.84	0.1571	-0.3555
632.81	0.1617	-0.3542
633.79	0.1678	-0.3537
634.77	0.175	-0.3539
635.74	0.1829	-0.3548
636.72	0.191	-0.3565
637.7	0.1991	-0.3586
638.67	0.2068	-0.3609
639.65	0.2136	-0.3633
640.63	0.2195	-0.3653
641.6	0.2241	-0.3667
642.58	0.2274	-0.3673
643.55	0.2293	-0.3666
644.53	0.2297	-0.3646
645.51	0.2287	-0.3611
646.48	0.2266	-0.3562
647.46	0.2233	-0.3497
648.44	0.2193	-0.342
649.41	0.2146	-0.3332
650.39	0.2097	-0.3237
651.37	0.2046	-0.3137
652.34	0.1996	-0.3037
653.32	0.1951	-0.2942
654.3	0.191	-0.2854
655.27	0.1876	-0.2778
656.25	0.185	-0.2718
657.23	0.1831	-0.2676
658.2	0.182	-0.2653
659.18	0.1817	-0.2651
660.16	0.182	-0.267
661.13	0.1828	-0.2709
662.11	0.1841	-0.2766
663.09	0.1855	-0.2838
664.06	0.187	-0.2921
665.04	0.1884	-0.3013
666.02	0.1896	-0.3109
666.99	0.1905	-0.3206
667.97	0.1908	-0.3298
668.95	0.1907	-0.3383
669.92	0.1901	-0.3459
670.9	0.1889	-0.3521
671.88	0.1872	-0.357
672.85	0.1851	-0.3604
673.83	0.1826	-0.3624
674.8	0.1798	-0.363
675.78	0.1769	-0.3624
676.76	0.174	-0.3607
677.73	0.1712	-0.3583
678.71	0.1685	-0.3553
679.69	0.1662	-0.352
680.66	0.1642	-0.3488
681.64	0.1627	-0.3456
682.62	0.1615	-0.3429
683.59	0.1609	-0.3406
684.57	0.1606	-0.3388
685.55	0.1608	-0.3376
686.52	0.1613	-0.337
687.5	0.1621	-0.3368
688.48	0.1631	-0.3369
689.45	0.1643	-0.3373
690.43	0.1655	-0.3378
691.41	0.1668	-0.3382
692.38	0.168	-0.3384
693.36	0.1691	-0.3384
694.34	0.1702	-0.3382
695.31	0.1712	-0.3376
696.29	0.1721	-0.3368
697.27	0.1729	-0.3358
698.24	0.1737	-0.3348
699.22	0.1746	-0.3339
700.2	0.1755	-0.3332
701.17	0.1764	-0.3329
702.15	0.1775	-0.3331
703.13	0.1787	-0.3339
704.1	0.1801	-0.3354
705.08	0.1815	-0.3376
706.05	0.1831	-0.3403
707.03	0.1846	-0.3436
708.01	0.1861	-0.3473
708.98	0.1875	-0.3511
709.96	0.1887	-0.3547
710.94	0.1895	-0.358
711.91	0.1898	-0.3605
712.89	0.1897	-0.362
713.87	0.189	-0.3623
714.84	0.1876	-0.3611
715.82	0.1855	-0.3584
716.8	0.1828	-0.354
717.77	0.1794	-0.3481
718.75	0.1754	-0.3407
719.73	0.171	-0.3321
720.7	0.1663	-0.3225
721.68	0.1615	-0.3124
722.66	0.1568	-0.3023
723.63	0.1523	-0.2925
724.61	0.1483	-0.2836
725.59	0.1451	-0.276
726.56	0.1427	-0.2701
727.54	0.1415	-0.2663
728.52	0.1414	-0.2648
729.49	0.1427	-0.2658
730.47	0.1453	-0.2692
731.45	0.1493	-0.2749
732.42	0.1545	-0.2827
733.4	0.1608	-0.2922
734.38	0.168	-0.3029
735.35	0.1759	-0.3143
736.33	0.1842	-0.3258
737.3	0.1926	-0.3369
738.28	0.2007	-0.3469
739.26	0.2082	-0.3553
740.23	0.2147	-0.3616
741.21	0.22	-0.3657
742.19	0.2238	-0.3672
743.16	0.2259	-0.3661
744.14	0.226	-0.3626
745.12	0.2242	-0.3569
746.09	0.2205	-0.3494
747.07	0.2148	-0.3407
748.05	0.2075	-0.3314
749.02	0.1986	-0.3221
750	0.1886	-0.3136
750.98	0.1777	-0.3066
751.95	0.1663	-0.3016
752.93	0.1549	-0.2993
753.91	0.1439	-0.2999
754.88	0.1336	-0.3038
755.86	0.1245	-0.3109
756.84	0.1169	-0.3213
757.81	0.111	-0.3346
758.79	0.1071	-0.3504
759.77	0.1051	-0.3681
760.74	0.1053	-0.3869
761.72	0.1075	-0.4062
762.7	0.1115	-0.425
763.67	0.1172	-0.4427
764.65	0.1242	-0.4585
765.63	0.1323	-0.4717
766.6	0.141	-0.4819
767.58	0.15	-0.4887
768.55	0.1589	-0.4921
769.53	0.1673	-0.4921
770.51	0.1749	-0.489
771.48	0.1814	-0.4832
772.46	0.1866	-0.4754
773.44	0.1904	-0.4663
774.41	0.1927	-0.4567
775.39	0.1935	-0.4475
776.37	0.193	-0.4395
777.34	0.1914	-0.4335
778.32	0.1888	-0.4302
779.3	0.1856	-0.4301
780.27	0.182	-0.4336
781.25	0.1785	-0.4407
782.23	0.1753	-0.4514
783.2	0.1728	-0.4654
784.18	0.1712	-0.4822
785.16	0.1706	-0.5011
786.13	0.1713	-0.5214
787.11	0.1733	-0.5421
788.09	0.1766	-0.5623
789.06	0.1811	-0.5812
790.04	0.1865	-0.5978
791.02	0.1927	-0.6116
791.99	0.1993	-0.622
792.97	0.206	-0.6287
793.95	0.2125	-0.6316
794.92	0.2184	-0.6309
795.9	0.2233	-0.627
796.88	0.2269	-0.6206
797.85	0.2289	-0.6125
798.83	0.2293	-0.6037
799.8	0.2278	-0.5952
800.78	0.2245	-0.5882
801.76	0.2195	-0.5836
802.73	0.2128	-0.5826
803.71	0.2048	-0.5859
804.69	0.1957	-0.5941
805.66	0.186	-0.6075
806.64	0.1761	-0.6262
807.62	0.1664	-0.6499
808.59	0.1573	-0.6781
809.57	0.1493	-0.7098
810.55	0.1428	-0.744
811.52	0.138	-0.7793
812.5	0.1353	-0.8142
813.48	0.1347	-0.8472
814.45	0.1365	-0.8768
815.43	0.1404	-0.9014
816.41	0.1464	-0.9196
817.38	0.1542	-0.9305
818.36	0.1636	-0.933
819.34	0.1742	-0.9267
820.31	0.1855	-0.9115
821.29	0.1971	-0.8875
822.27	0.2086	-0.8554
823.24	0.2195	-0.8159
824.22	0.2294	-0.7704
825.2	0.2379	-0.7204
826.17	0.2448	-0.6674
827.15	0.2498	-0.6133
828.13	0.2529	-0.5599
829.1	0.2541	-0.5088
830.08	0.2533	-0.4616
831.05	0.2508	-0.4199
832.03	0.2469	-0.3847
833.01	0.2417	-0.3568
833.98	0.2357	-0.3369
834.96	0.2293	-0.3249
835.94	0.2229	-0.3208
836.91	0.2168	-0.324
837.89	0.2115	-0.3338
838.87	0.2072	-0.3491
839.84	0.2042	-0.3687
840.82	0.2027	-0.3914
841.8	0.2029	-0.4158
842.77	0.2048	-0.4406
843.75	0.2083	-0.4646
844.73	0.2134	-0.4868
845.7	0.2199	-0.5064
846.68	0.2275	-0.5227
847.66	0.236	-0.5354
848.63	0.2451	-0.5444
849.61	0.2544	-0.5498
850.59	0.2638	-0.552
851.56	0.2727	-0.5514
852.54	0.2811	-0.5486
853.52	0.2887	-0.5444
854.49	0.2953	-0.5395
855.47	0.3008	-0.5345
856.45	0.3051	-0.53
857.42	0.3081	-0.5264
858.4	0.31	-0.5241
859.38	0.3108	-0.5232
860.35	0.3105	-0.5235
861.33	0.3094	-0.5248
862.3	0.3075	-0.5268
863.28	0.305	-0.5289
864.26	0.302	-0.5304
865.23	0.2987	-0.5308
866.21	0.2952	-0.5294
867.19	0.2916	-0.5257
868.16	0.2878	-0.5191
869.14	0.284	-0.5093
870.12	0.2801	-0.4963
871.09	0.2762	-0.4801
872.07	0.2722	-0.4611
873.05	0.268	-0.4396
874.02	0.2637	-0.4163
875	0.2592	-0.3921
875.98	0.2544	-0.3679
876.95	0.2495	-0.3446
877.93	0.2443	-0.3233
878.91	0.2391	-0.3048
879.88	0.2337	-0.2899
880.86	0.2284	-0.2793
881.84	0.2233	-0.2734
882.81	0.2184	-0.2724
883.79	0.2139	-0.2762
884.77	0.21	-0.2845
885.74	0.2068	-0.2968
886.72	0.2043	-0.3122
887.7	0.2026	-0.3297
888.67	0.2019	-0.3484
889.65	0.202	-0.3669
890.63	0.2029	-0.3842
891.6	0.2046	-0.3992
892.58	0.2069	-0.4109
893.55	0.2096	-0.4184
894.53	0.2126	-0.4213
895.51	0.2156	-0.4191
896.48	0.2184	-0.4119
897.46	0.2207	-0.4
898.44	0.2224	-0.3838
899.41	0.2232	-0.3642
900.39	0.2229	-0.3421
901.37	0.2214	-0.3187
902.34	0.2187	-0.2951
903.32	0.2146	-0.2725
904.3	0.2093	-0.2522
905.27	0.2028	-0.2353
906.25	0.1952	-0.2224
907.23	0.1866	-0.2144
908.2	0.1774	-0.2115
909.18	0.1678	-0.2138
910.16	0.158	-0.221
911.13	0.1483	-0.2328
912.11	0.1389	-0.2483
913.09	0.1302	-0.2665
914.06	0.1222	-0.2863
915.04	0.1153	-0.3065
916.02	0.1095	-0.326
916.99	0.1048	-0.3434
917.97	0.1014	-0.3578
918.95	0.0993	-0.3683
919.92	0.0983	-0.3744
920.9	0.0984	-0.3757
921.88	0.0994	-0.3721
922.85	0.1012	-0.3641
923.83	0.1036	-0.3522
924.8	0.1065	-0.3371
925.78	0.1096	-0.32
926.76	0.1128	-0.3022
927.73	0.1161	-0.2847
928.71	0.1191	-0.2691
929.69	0.122	-0.2563
930.66	0.1246	-0.2477
931.64	0.127	-0.2438
932.62	0.1291	-0.2454
933.59	0.131	-0.2527
934.57	0.1327	-0.2655
935.55	0.1343	-0.2835
936.52	0.1358	-0.306
937.5	0.1374	-0.3318
938.48	0.139	-0.3597
939.45	0.1407	-0.3882
940.43	0.1425	-0.4159
941.41	0.1444	-0.4412
942.38	0.1464	-0.4626
943.36	0.1483	-0.4788
944.34	0.1502	-0.4889
945.31	0.1519	-0.4921
946.29	0.1533	-0.488
947.27	0.1543	-0.4766
948.24	0.1548	-0.4584
949.22	0.1548	-0.4341
950.2	0.1542	-0.4048
951.17	0.1529	-0.3721
952.15	0.1509	-0.3375
953.13	0.1484	-0.3027
954.1	0.1453	-0.2698
955.08	0.1418	-0.2404
956.05	0.1379	-0.2161
957.03	0.1338	-0.1984
958.01	0.1298	-0.1883
958.98	0.1259	-0.1866
959.96	0.1223	-0.1935
960.94	0.1191	-0.2089
961.91	0.1166	-0.2322
962.89	0.1148	-0.2624
963.87	0.1138	-0.2982
964.84	0.1136	-0.3378
965.82	0.1142	-0.3794
966.8	0.1155	-0.421
967.77	0.1174	-0.4605
968.75	0.1198	-0.4959
969.73	0.1226	-0.5254
970.7	0.1255	-0.5474
971.68	0.1283	-0.5608
972.66	0.131	-0.5645
973.63	0.1332	-0.5581
974.61	0.1348	-0.5417
975.59	0.1358	-0.5155
976.56	0.136	-0.4804
977.54	0.1353	-0.4376
978.52	0.1339	-0.3883
979.49	0.1316	-0.3343
980.47	0.1287	-0.2773
981.45	0.1253	-0.2189
982.42	0.1215	-0.1611
983.4	0.1176	-0.1052
984.38	0.1137	-0.0527
985.35	0.1101	-0.0047
986.33	0.107	0.038
987.3	0.1045	0.075
988.28	0.1029	0.1059
989.26	0.1023	0.1311
990.23	0.1027	0.1508
991.21	0.1042	0.1657
992.19	0.1067	0.1764
993.16	0.1103	0.1838
994.14	0.1148	0.1887
995.12	0.1202	0.1918
996.09	0.1261	0.1938
997.07	0.1326	0.1949
998.05	0.1393	0.1955
999.02	0.1461	0.1953
1000	0.1285	0.6281
1000.98	0.1098	0.6967
1001.95	0.0925	0.765
1002.93	0.0771	0.8306
1003.91	0.0639	0.8907
1004.88	0.0533	0.9425
1005.86	0.0454	0.9835
1006.84	0.0404	1.0113
1007.81	0.038	1.0241
1008.79	0.0383	1.0204
1009.77	0.041	0.9996
1010.74	0.0457	0.9616
1011.72	0.0521	0.9071
1012.7	0.0598	0.8376
1013.67	0.0682	0.7552
1014.65	0.0771	0.6625
1015.63	0.0858	0.5627
1016.6	0.0942	0.4594
1017.58	0.1017	0.3562
1018.55	0.1081	0.2568
1019.53	0.1133	0.1648
1020.51	0.1171	0.0834
1021.48	0.1195	0.0154
1022.46	0.1206	-0.0372
1023.44	0.1204	-0.0729
1024.41	0.1191	-0.091
1025.39	0.1171	-0.0916
1026.37	0.1145	-0.0757
1027.34	0.1116	-0.0448
1028.32	0.1088	-0.0013
1029.3	0.1062	0.0521
1030.27	0.1043	0.1122
1031.25	0.1031	0.1757
1032.23	0.1028	0.2391
1033.2	0.1035	0.2992
1034.18	0.1053	0.353
1035.16	0.108	0.3979
1036.13	0.1116	0.432
1037.11	0.1159	0.4538
1038.09	0.1207	0.4628
1039.06	0.1257	0.4588
1040.04	0.1306	0.4428
1041.02	0.1352	0.416
1041.99	0.1393	0.3804
1042.97	0.1425	0.3383
1043.95	0.1446	0.2923
1044.92	0.1456	0.2454
1045.9	0.1452	0.2001
1046.88	0.1435	0.1592
1047.85	0.1405	0.1249
1048.83	0.1364	0.0992
1049.8	0.1312	0.0835
1050.78	0.1253	0.0786
1051.76	0.1189	0.0846
1052.73	0.1123	0.1011
1053.71	0.1058	0.1273
1054.69	0.0999	0.1614
1055.66	0.0948	0.2018
1056.64	0.0908	0.246
1057.62	0.0881	0.2918
1058.59	0.087	0.3366
1059.57	0.0875	0.3781
1060.55	0.0898	0.4141
1061.52	0.0937	0.4429
1062.5	0.0992	0.463
1063.48	0.1061	0.4736
1064.45	0.1141	0.4743
1065.43	0.1229	0.4652
1066.41	0.1323	0.4471
1067.38	0.1417	0.4211
1068.36	0.1509	0.3888
1069.34	0.1594	0.352
1070.31	0.1669	0.313
1071.29	0.1731	0.2738
1072.27	0.1777	0.2365
1073.24	0.1806	0.2032
1074.22	0.1817	0.1756
1075.2	0.1808	0.1551
1076.17	0.1781	0.1427
1077.15	0.1737	0.139
1078.13	0.1678	0.1441
1079.1	0.1606	0.1575
1080.08	0.1524	0.1787
1081.05	0.1436	0.2064
1082.03	0.1345	0.2392
1083.01	0.1256	0.2754
1083.98	0.1171	0.3134
1084.96	0.1093	0.3513
1085.94	0.1026	0.3875
1086.91	0.0972	0.4206
1087.89	0.0931	0.4492
1088.87	0.0906	0.4723
1089.84	0.0897	0.4895
1090.82	0.0902	0.5003
1091.8	0.0921	0.505
1092.77	0.0952	0.5039
1093.75	0.0993	0.4978
1094.73	0.1042	0.4875
1095.7	0.1096	0.4742
1096.68	0.1152	0.4592
1097.66	0.1208	0.4435
1098.63	0.1261	0.4284
1099.61	0.1308	0.4149
1100.59	0.1349	0.4038
1101.56	0.1381	0.3957
1102.54	0.1404	0.391
1103.52	0.1418	0.3897
1104.49	0.1421	0.3917
1105.47	0.1416	0.3966
1106.45	0.1402	0.4038
1107.42	0.1381	0.4126
1108.4	0.1355	0.4221
1109.38	0.1324	0.4315
1110.35	0.129	0.44
1111.33	0.1254	0.4468
1112.3	0.1218	0.4514
1113.28	0.1183	0.4533
1114.26	0.1149	0.4524
1115.23	0.1117	0.4486
1116.21	0.1087	0.4421
1117.19	0.1059	0.4335
1118.16	0.1032	0.4232
1119.14	0.1007	0.4121
1120.12	0.0983	0.4009
1121.09	0.096	0.3903
1122.07	0.0937	0.3814
1123.05	0.0915	0.3746
1124.02	0.0892	0.3707
1125	0.0871	0.3701
1125.98	0.085	0.3729
1126.95	0.0832	0.3793
1127.93	0.0818	0.3889
1128.91	0.0808	0.4015
1129.88	0.0804	0.4164
1130.86	0.0809	0.433
1131.84	0.0822	0.4505
1132.81	0.0847	0.4681
1133.79	0.0883	0.4849
1134.77	0.0932	0.5002
1135.74	0.0993	0.5133
1136.72	0.1067	0.5237
1137.7	0.1153	0.5312
1138.67	0.1249	0.5356
1139.65	0.1354	0.537
1140.63	0.1464	0.5358
1141.6	0.1577	0.5324
1142.58	0.169	0.5274
1143.55	0.18	0.5216
1144.53	0.1902	0.5158
1145.51	0.1994	0.5108
1146.48	0.2072	0.5075
1147.46	0.2134	0.5065
1148.44	0.2177	0.5084
1149.41	0.2201	0.5137
1150.39	0.2204	0.5224
1151.37	0.2187	0.5346
1152.34	0.2151	0.5501
1153.32	0.2098	0.5684
1154.3	0.203	0.589
1155.27	0.195	0.6111
1156.25	0.1863	0.6339
1157.23	0.1772	0.6564
1158.2	0.1682	0.6778
1159.18	0.1597	0.6972
1160.16	0.1521	0.714
1161.13	0.1458	0.7274
1162.11	0.1411	0.7371
1163.09	0.1382	0.7429
1164.06	0.1374	0.7447
1165.04	0.1386	0.7428
1166.02	0.1419	0.7376
1166.99	0.1471	0.7295
1167.97	0.1541	0.7193
1168.95	0.1625	0.7078
1169.92	0.1721	0.6958
1170.9	0.1824	0.684
1171.88	0.193	0.6733
1172.85	0.2037	0.6642
1173.83	0.2138	0.6571
1174.8	0.2231	0.6525
1175.78	0.2312	0.6504
1176.76	0.2378	0.6508
1177.73	0.2428	0.6532
1178.71	0.2459	0.6574
1179.69	0.2473	0.6627
1180.66	0.2468	0.6683
1181.64	0.2447	0.6736
1182.62	0.241	0.6777
1183.59	0.236	0.6799
1184.57	0.23	0.6796
1185.55	0.2232	0.6763
1186.52	0.216	0.6696
1187.5	0.2086	0.6593
1188.48	0.2014	0.6455
1189.45	0.1945	0.6285
1190.43	0.1882	0.6087
1191.41	0.1826	0.5867
1192.38	0.1778	0.5634
1193.36	0.1738	0.5395
1194.34	0.1707	0.5159
1195.31	0.1683	0.4937
1196.29	0.1665	0.4735
1197.27	0.1653	0.4563
1198.24	0.1645	0.4425
1199.22	0.164	0.4327
1200.2	0.1635	0.4271
1201.17	0.1629	0.4256
1202.15	0.1623	0.4281
1203.13	0.1614	0.4342
1204.1	0.1603	0.4432
1205.08	0.1589	0.4545
1206.05	0.1573	0.4672
1207.03	0.1556	0.4804
1208.01	0.1538	0.4932
1208.98	0.1521	0.5046
1209.96	0.1505	0.514
1210.94	0.1492	0.5207
1211.91	0.1482	0.5241
1212.89	0.1476	0.5239
1213.87	0.1475	0.5201
1214.84	0.1479	0.5128
1215.82	0.1487	0.5021
1216.8	0.1499	0.4885
1217.77	0.1513	0.4727
1218.75	0.1527	0.4552
1219.73	0.1541	0.4369
1220.7	0.1553	0.4184
1221.68	0.156	0.4006
1222.66	0.1562	0.3839
1223.63	0.1556	0.3691
1224.61	0.1541	0.3564
1225.59	0.1518	0.3462
1226.56	0.1484	0.3386
1227.54	0.1442	0.3333
1228.52	0.1391	0.3304
1229.49	0.1333	0.3292
1230.47	0.127	0.3296
1231.45	0.1204	0.3308
1232.42	0.1137	0.3324
1233.4	0.1072	0.3337
1234.38	0.1011	0.3344
1235.35	0.0957	0.3339
1236.33	0.0911	0.3319
1237.3	0.0875	0.3282
1238.28	0.085	0.3228
1239.26	0.0837	0.3156
1240.23	0.0833	0.3068
1241.21	0.084	0.2969
1242.19	0.0854	0.286
1243.16	0.0873	0.2747
1244.14	0.0895	0.2633
1245.12	0.0917	0.2524
1246.09	0.0934	0.2424
1247.07	0.0945	0.2336
1248.05	0.0945	0.2262
1249.02	0.0933	0.2203
1250	0.0906	0.216
1250.98	0.0863	0.2132
1251.95	0.0804	0.2114
1252.93	0.073	0.2105
1253.91	0.0641	0.21
1254.88	0.0541	0.2093
1255.86	0.0432	0.2081
1256.84	0.0318	0.2057
1257.81	0.0204	0.2018
1258.79	0.0095	0.1959
1259.77	-0.0006	0.1879
1260.74	-0.0093	0.1776
1261.72	-0.0162	0.1651
1262.7	-0.0209	0.1503
1263.67	-0.0232	0.1338
1264.65	-0.0229	0.1157
1265.63	-0.0198	0.0968
1266.6	-0.0142	0.0775
1267.58	-0.006	0.0583
1268.55	0.0044	0.04
1269.53	0.0166	0.0231
1270.51	0.0303	0.008
1271.48	0.0448	-0.0049
1272.46	0.0597	-0.0154
1273.44	0.0745	-0.0234
1274.41	0.0884	-0.0289
1275.39	0.1011	-0.0323
1276.37	0.112	-0.0338
1277.34	0.1208	-0.0339
1278.32	0.1272	-0.0333
1279.3	0.1311	-0.0324
1280.27	0.1324	-0.0319
1281.25	0.1311	-0.0323
1282.23	0.1276	-0.0343
1283.2	0.1219	-0.0381
1284.18	0.1146	-0.044
1285.16	0.106	-0.052
1286.13	0.0966	-0.0622
1287.11	0.0869	-0.0741
1288.09	0.0775	-0.0875
1289.06	0.0687	-0.1016
1290.04	0.061	-0.1159
1291.02	0.0547	-0.1297
1291.99	0.0501	-0.1421
1292.97	0.0474	-0.1524
1293.95	0.0466	-0.16
1294.92	0.0476	-0.1644
1295.9	0.0505	-0.1653
1296.88	0.0549	-0.1624
1297.85	0.0607	-0.1559
1298.83	0.0674	-0.146
1299.8	0.0749	-0.1332
1300.78	0.0826	-0.1184
1301.76	0.0903	-0.1023
1302.73	0.0977	-0.086
1303.71	0.1045	-0.0706
1304.69	0.1105	-0.0571
1305.66	0.1155	-0.0467
1306.64	0.1194	-0.0403
1307.62	0.1223	-0.0387
1308.59	0.1242	-0.0425
1309.57	0.1251	-0.0519
1310.55	0.1253	-0.0669
1311.52	0.1248	-0.0874
1312.5	0.124	-0.1127
1313.48	0.1229	-0.142
1314.45	0.1218	-0.1741
1315.43	0.1207	-0.2078
1316.41	0.1199	-0.2416
1317.38	0.1192	-0.274
1318.36	0.1188	-0.3034
1319.34	0.1185	-0.3286
1320.31	0.1184	-0.3481
1321.29	0.1182	-0.3608
1322.27	0.1179	-0.3661
1323.24	0.1172	-0.3634
1324.22	0.1159	-0.3525
1325.2	0.114	-0.3337
1326.17	0.1112	-0.3075
1327.15	0.1075	-0.2747
1328.13	0.1029	-0.2364
1329.1	0.0974	-0.1941
1330.08	0.091	-0.1492
1331.05	0.084	-0.1033
1332.03	0.0765	-0.0581
1333.01	0.0688	-0.0149
1333.98	0.0611	0.0247
1334.96	0.0539	0.0596
1335.94	0.0474	0.0889
1336.91	0.042	0.1119
1337.89	0.0378	0.1284
1338.87	0.0352	0.1382
1339.84	0.0342	0.1419
1340.82	0.0351	0.1399
1341.8	0.0377	0.1331
1342.77	0.0421	0.1225
1343.75	0.048	0.1093
1344.73	0.0552	0.0947
1345.7	0.0635	0.08
1346.68	0.0724	0.0661
1347.66	0.0816	0.0542
1348.63	0.0906	0.045
1349.61	0.0992	0.0391
1350.59	0.1069	0.0369
1351.56	0.1134	0.0383
1352.54	0.1184	0.0434
1353.52	0.1218	0.0515
1354.49	0.1236	0.0622
1355.47	0.1236	0.0747
1356.45	0.122	0.0881
1357.42	0.1191	0.1015
1358.4	0.115	0.114
1359.38	0.1101	0.1249
1360.35	0.1047	0.1333
1361.33	0.0993	0.1389
1362.3	0.0942	0.1411
1363.28	0.0897	0.14
1364.26	0.0862	0.1357
1365.23	0.084	0.1284
1366.21	0.0831	0.1186
1367.19	0.0836	0.1071
1368.16	0.0856	0.0946
1369.14	0.0889	0.082
1370.12	0.0933	0.0702
1371.09	0.0985	0.06
1372.07	0.1042	0.0522
1373.05	0.11	0.0474
1374.02	0.1155	0.046
1375	0.1203	0.0484
1375.98	0.124	0.0546
1376.95	0.1262	0.0643
1377.93	0.1267	0.0774
1378.91	0.1252	0.0931
1379.88	0.1218	0.1108
1380.86	0.1165	0.1297
1381.84	0.1092	0.149
1382.81	0.1002	0.1676
1383.79	0.0899	0.1849
1384.77	0.0785	0.2
1385.74	0.0665	0.2123
1386.72	0.0543	0.2214
1387.7	0.0423	0.2269
1388.67	0.0309	0.2288
1389.65	0.0206	0.2271
1390.63	0.0115	0.2223
1391.6	0.004	0.2147
1392.58	-0.0018	0.205
1393.55	-0.0059	0.1938
1394.53	-0.0083	0.1819
1395.51	-0.0091	0.1702
1396.48	-0.0087	0.1592
1397.46	-0.0073	0.1496
1398.44	-0.0051	0.142
1399.41	-0.0026	0.1367
1400.39	-0.0002	0.134
1401.37	0.0019	0.1337
1402.34	0.0034	0.1358
1403.32	0.004	0.14
1404.3	0.0036	0.1458
1405.27	0.0023	0.1526
1406.25	-0.0001	0.1597
1407.23	-0.0033	0.1666
1408.2	-0.0071	0.1725
1409.18	-0.0112	0.1768
1410.16	-0.0152	0.179
1411.13	-0.0188	0.1788
1412.11	-0.0215	0.1758
1413.09	-0.0231	0.1701
1414.06	-0.0231	0.1616
1415.04	-0.0212	0.1508
1416.02	-0.0174	0.1378
1416.99	-0.0115	0.1234
1417.97	-0.0036	0.1082
1418.95	0.0063	0.0927
1419.92	0.0177	0.0778
1420.9	0.0305	0.064
1421.88	0.044	0.0519
1422.85	0.0578	0.0421
1423.83	0.0714	0.035
1424.8	0.0841	0.0306
1425.78	0.0954	0.029
1426.76	0.1048	0.0302
1427.73	0.112	0.0338
1428.71	0.1165	0.0393
1429.69	0.1182	0.0462
1430.66	0.117	0.0539
1431.64	0.113	0.0616
1432.62	0.1064	0.0687
1433.59	0.0976	0.0744
1434.57	0.0871	0.0783
1435.55	0.0753	0.0798
1436.52	0.063	0.0786
1437.5	0.0508	0.0745
1438.48	0.0394	0.0674
1439.45	0.0293	0.0576
1440.43	0.0212	0.0453
1441.41	0.0155	0.031
1442.38	0.0126	0.0152
1443.36	0.0127	-0.0014
1444.34	0.0158	-0.018
1445.31	0.0219	-0.0341
1446.29	0.0307	-0.0488
1447.27	0.0419	-0.0616
1448.24	0.0549	-0.0718
1449.22	0.0691	-0.0792
1450.2	0.084	-0.0835
1451.17	0.0988	-0.0845
1452.15	0.113	-0.0822
1453.13	0.1258	-0.077
1454.1	0.1368	-0.069
1455.08	0.1454	-0.0587
1456.05	0.1515	-0.0467
1457.03	0.1549	-0.0336
1458.01	0.1555	-0.0199
1458.98	0.1534	-0.0062
1459.96	0.149	0.0068
1460.94	0.1427	0.0188
1461.91	0.1349	0.0293
1462.89	0.1262	0.038
1463.87	0.1173	0.0448
1464.84	0.1088	0.0495
1465.82	0.1014	0.0522
1466.8	0.0954	0.053
1467.77	0.0915	0.0521
1468.75	0.0899	0.0498
1469.73	0.091	0.0464
1470.7	0.0947	0.0422
1471.68	0.1009	0.0374
1472.66	0.1096	0.0324
1473.63	0.1203	0.0274
1474.61	0.1327	0.0224
1475.59	0.1461	0.0176
1476.56	0.16	0.0131
1477.54	0.1739	0.0087
1478.52	0.187	0.0044
1479.49	0.1989	0.0001
1480.47	0.2091	-0.0043
1481.45	0.2172	-0.0089
1482.42	0.223	-0.014
1483.4	0.2263	-0.0194
1484.38	0.2272	-0.0252
1485.35	0.2257	-0.0314
1486.33	0.2222	-0.0378
1487.3	0.217	-0.0441
1488.28	0.2107	-0.0502
1489.26	0.2036	-0.0556
1490.23	0.1964	-0.0601
1491.21	0.1896	-0.0633
1492.19	0.1837	-0.0647
1493.16	0.1792	-0.0642
1494.14	0.1765	-0.0614
1495.12	0.1758	-0.0562
1496.09	0.1774	-0.0486
1497.07	0.1811	-0.0386
1498.05	0.1869	-0.0264
1499.02	0.1945	-0.0123
1500	0.2037	0.0032
1500.98	0.214	0.0197
1501.95	0.2249	0.0365
1502.93	0.2358	0.0529
1503.91	0.2463	0.0683
1504.88	0.2558	0.0821
1505.86	0.2638	0.0936
1506.84	0.27	0.1023
1507.81	0.2741	0.1079
1508.79	0.2758	0.11
1509.77	0.2751	0.1086
1510.74	0.2722	0.1038
1511.72	0.267	0.0957
1512.7	0.26	0.0848
1513.67	0.2514	0.0716
1514.65	0.2418	0.0568
1515.63	0.2317	0.0411
1516.6	0.2215	0.0253
1517.58	0.2118	0.0103
1518.55	0.203	-0.0034
1519.53	0.1955	-0.0148
1520.51	0.1898	-0.0236
1521.48	0.186	-0.0291
1522.46	0.1844	-0.0312
1523.44	0.1849	-0.0298
1524.41	0.1874	-0.0248
1525.39	0.1918	-0.0165
1526.37	0.1979	-0.0053
1527.34	0.2053	0.0082
1528.32	0.2136	0.0235
1529.3	0.2225	0.0399
1530.27	0.2314	0.0565
1531.25	0.2399	0.0728
1532.23	0.2477	0.0881
1533.2	0.2545	0.1017
1534.18	0.2599	0.1133
1535.16	0.2639	0.1225
1536.13	0.2662	0.1292
1537.11	0.2669	0.1333
1538.09	0.266	0.135
1539.06	0.2636	0.1346
1540.04	0.26	0.1324
1541.02	0.2553	0.1291
1541.99	0.2499	0.1251
1542.97	0.2439	0.1209
1543.95	0.2377	0.1172
1544.92	0.2314	0.1144
1545.9	0.2254	0.1129
1546.88	0.2197	0.1131
1547.85	0.2145	0.115
1548.83	0.2098	0.1188
1549.8	0.2057	0.1243
1550.78	0.2021	0.1312
1551.76	0.199	0.1393
1552.73	0.1964	0.1479
1553.71	0.194	0.1567
1554.69	0.1918	0.1649
1555.66	0.1898	0.1722
1556.64	0.1879	0.1779
1557.62	0.1861	0.1817
1558.59	0.1843	0.1831
1559.57	0.1827	0.182
1560.55	0.1814	0.1783
1561.52	0.1804	0.1721
1562.5	0.1801	0.1636
1563.48	0.1806	0.1531
1564.45	0.1821	0.1412
1565.43	0.1847	0.1284
1566.41	0.1887	0.1153
1567.38	0.1942	0.1026
1568.36	0.2013	0.0909
1569.34	0.2099	0.0808
1570.31	0.22	0.0729
1571.29	0.2315	0.0675
1572.27	0.2442	0.0648
1573.24	0.2577	0.065
1574.22	0.2716	0.0681
1575.2	0.2857	0.0739
1576.17	0.2994	0.082
1577.15	0.3122	0.092
1578.13	0.3237	0.1033
1579.1	0.3334	0.1155
1580.08	0.341	0.1279
1581.05	0.3461	0.1398
1582.03	0.3484	0.1508
1583.01	0.348	0.1604
1583.98	0.3446	0.1682
1584.96	0.3384	0.1739
1585.94	0.3295	0.1775
1586.91	0.3183	0.1791
1587.89	0.3052	0.1786
1588.87	0.2905	0.1765
1589.84	0.2748	0.1732
1590.82	0.2587	0.169
1591.8	0.2428	0.1644
1592.77	0.2274	0.16
1593.75	0.2133	0.1561
1594.73	0.2008	0.1532
1595.7	0.1903	0.1516
1596.68	0.1821	0.1515
1597.66	0.1763	0.1529
1598.63	0.1731	0.1558
1599.61	0.1723	0.1599
1600.59	0.1739	0.1651
1601.56	0.1776	0.1709
1602.54	0.1831	0.1767
1603.52	0.19	0.1822
1604.49	0.1979	0.1867
1605.47	0.2063	0.1898
1606.45	0.2149	0.1911
1607.42	0.2232	0.1902
1608.4	0.2308	0.1868
1609.38	0.2375	0.1809
1610.35	0.243	0.1725
1611.33	0.2471	0.1619
1612.3	0.2498	0.1492
1613.28	0.2511	0.1351
1614.26	0.251	0.12
1615.23	0.2498	0.1046
1616.21	0.2476	0.0895
1617.19	0.2446	0.0753
1618.16	0.2413	0.0627
1619.14	0.2378	0.0521
1620.12	0.2344	0.0441
1621.09	0.2315	0.0388
1622.07	0.2292	0.0365
1623.05	0.2277	0.0371
1624.02	0.2272	0.0405
1625	0.2277	0.0462
1625.98	0.2293	0.0539
1626.95	0.2318	0.0631
1627.93	0.2353	0.073
1628.91	0.2395	0.0831
1629.88	0.2443	0.0927
1630.86	0.2494	0.1013
1631.84	0.2548	0.1082
1632.81	0.2601	0.1131
1633.79	0.2652	0.1157
1634.77	0.2699	0.1159
1635.74	0.2741	0.1137
1636.72	0.2776	0.1094
1637.7	0.2804	0.1031
1638.67	0.2824	0.0955
1639.65	0.2836	0.0869
1640.63	0.284	0.0781
1641.6	0.2838	0.0695
1642.58	0.2829	0.0619
1643.55	0.2814	0.0557
1644.53	0.2794	0.0514
1645.51	0.277	0.0493
1646.48	0.2743	0.0496
1647.46	0.2712	0.0523
1648.44	0.2679	0.0573
1649.41	0.2644	0.0643
1650.39	0.2607	0.0729
1651.37	0.2567	0.0827
1652.34	0.2524	0.0929
1653.32	0.2479	0.1031
1654.3	0.2431	0.1125
1655.27	0.2379	0.1205
1656.25	0.2324	0.1267
1657.23	0.2266	0.1307
1658.2	0.2206	0.1321
1659.18	0.2143	0.1308
1660.16	0.2079	0.127
1661.13	0.2014	0.1207
1662.11	0.1951	0.1123
1663.09	0.189	0.1024
1664.06	0.1834	0.0915
1665.04	0.1783	0.0803
1666.02	0.1739	0.0694
1666.99	0.1703	0.0594
1667.97	0.1678	0.0511
1668.95	0.1662	0.0448
1669.92	0.1658	0.041
1670.9	0.1664	0.0399
1671.88	0.1681	0.0415
1672.85	0.1708	0.0458
1673.83	0.1743	0.0523
1674.8	0.1786	0.0608
1675.78	0.1834	0.0707
1676.76	0.1885	0.0812
1677.73	0.1937	0.0918
1678.71	0.1989	0.1016
1679.69	0.2038	0.1099
1680.66	0.2082	0.1163
1681.64	0.212	0.1201
1682.62	0.2151	0.1211
1683.59	0.2173	0.119
1684.57	0.2187	0.1139
1685.55	0.2191	0.106
1686.52	0.2187	0.0956
1687.5	0.2175	0.0833
1688.48	0.2157	0.0698
1689.45	0.2133	0.0558
1690.43	0.2104	0.042
1691.41	0.2073	0.0294
1692.38	0.204	0.0187
1693.36	0.2007	0.0105
1694.34	0.1975	0.0053
1695.31	0.1945	0.0035
1696.29	0.1917	0.0052
1697.27	0.1891	0.0104
1698.24	0.1868	0.0188
1699.22	0.1847	0.0299
1700.2	0.1828	0.0431
1701.17	0.181	0.0577
1702.15	0.1791	0.0727
1703.13	0.1772	0.0873
1704.1	0.1752	0.1004
1705.08	0.173	0.1114
1706.05	0.1704	0.1193
1707.03	0.1677	0.1236
1708.01	0.1646	0.124
1708.98	0.1613	0.1201
1709.96	0.1578	0.1121
1710.94	0.1542	0.1001
1711.91	0.1506	0.0848
1712.89	0.147	0.0667
1713.87	0.1437	0.0467
1714.84	0.1407	0.0257
1715.82	0.138	0.0049
1716.8	0.1358	-0.0148
1717.77	0.1342	-0.0324
1718.75	0.133	-0.047
1719.73	0.1324	-0.0579
1720.7	0.1322	-0.0645
1721.68	0.1324	-0.0664
1722.66	0.1328	-0.0636
1723.63	0.1333	-0.0563
1724.61	0.1337	-0.0447
1725.59	0.134	-0.0295
1726.56	0.1339	-0.0114
1727.54	0.1332	0.0086
1728.52	0.132	0.0296
1729.49	0.1301	0.0504
1730.47	0.1275	0.0702
1731.45	0.1243	0.0879
1732.42	0.1204	0.1027
1733.4	0.1161	0.1139
1734.38	0.1115	0.1211
1735.35	0.1069	0.1239
1736.33	0.1025	0.1223
1737.3	0.0985	0.1165
1738.28	0.0952	0.1067
1739.26	0.0929	0.0936
1740.23	0.0919	0.0777
1741.21	0.0922	0.0599
1742.19	0.094	0.0408
1743.16	0.0975	0.0213
1744.14	0.1026	0.0021
1745.12	0.1092	-0.016
1746.09	0.1171	-0.0326
1747.07	0.1262	-0.0473
1748.05	0.1362	-0.0597
1749.02	0.1467	-0.0698
1750	0.1573	-0.0777
1750.98	0.1677	-0.0836
1751.95	0.1775	-0.0879
1752.93	0.1862	-0.0908
1753.91	0.1937	-0.093
1754.88	0.1996	-0.0948
1755.86	0.2036	-0.0967
1756.84	0.2058	-0.0991
1757.81	0.2061	-0.1024
1758.79	0.2046	-0.1066
1759.77	0.2014	-0.1119
1760.74	0.1969	-0.1182
1761.72	0.1913	-0.1254
1762.7	0.1851	-0.1331
1763.67	0.1787	-0.141
1764.65	0.1726	-0.1487
1765.63	0.1672	-0.1557
1766.6	0.163	-0.1616
1767.58	0.1604	-0.1661
1768.55	0.1596	-0.169
1769.53	0.161	-0.1699
1770.51	0.1646	-0.169
1771.48	0.1705	-0.1663
1772.46	0.1786	-0.1621
1773.44	0.1886	-0.1569
1774.41	0.2003	-0.151
1775.39	0.2133	-0.1452
1776.37	0.2271	-0.14
1777.34	0.2411	-0.1363
1778.32	0.255	-0.1344
1779.3	0.2681	-0.1351
1780.27	0.2798	-0.1388
1781.25	0.2898	-0.1458
1782.23	0.2976	-0.156
1783.2	0.303	-0.1696
1784.18	0.3056	-0.1861
1785.16	0.3053	-0.2051
1786.13	0.3023	-0.226
1787.11	0.2966	-0.2478
1788.09	0.2885	-0.2698
1789.06	0.2782	-0.2909
1790.04	0.2663	-0.3102
1791.02	0.253	-0.3268
1791.99	0.2391	-0.3398
1792.97	0.2249	-0.3487
1793.95	0.211	-0.3528
1794.92	0.1979	-0.3521
1795.9	0.186	-0.3464
1796.88	0.1757	-0.3362
1797.85	0.1672	-0.3218
1798.83	0.1607	-0.3039
1799.8	0.1563	-0.2836
1800.78	0.154	-0.2617
1801.76	0.1537	-0.2395
1802.73	0.1553	-0.218
1803.71	0.1584	-0.1983
1804.69	0.1628	-0.1814
1805.66	0.1681	-0.1682
1806.64	0.1741	-0.1591
1807.62	0.1803	-0.1547
1808.59	0.1864	-0.1549
1809.57	0.1922	-0.1595
1810.55	0.1975	-0.1682
1811.52	0.2019	-0.1802
1812.5	0.2055	-0.1946
1813.48	0.2081	-0.2104
1814.45	0.2098	-0.2264
1815.43	0.2106	-0.2415
1816.41	0.2106	-0.2544
1817.38	0.2101	-0.2643
1818.36	0.209	-0.2701
1819.34	0.2078	-0.2714
1820.31	0.2064	-0.2677
1821.29	0.2051	-0.259
1822.27	0.204	-0.2453
1823.24	0.2032	-0.2273
1824.22	0.2027	-0.2057
1825.2	0.2027	-0.1815
1826.17	0.203	-0.1558
1827.15	0.2036	-0.1298
1828.13	0.2044	-0.1048
1829.1	0.2052	-0.0821
1830.08	0.2059	-0.0629
1831.05	0.2064	-0.048
1832.03	0.2064	-0.0383
1833.01	0.2059	-0.0343
1833.98	0.2047	-0.036
1834.96	0.2027	-0.0435
1835.94	0.1998	-0.0563
1836.91	0.1962	-0.0737
1837.89	0.1917	-0.0948
1838.87	0.1865	-0.1185
1839.84	0.1807	-0.1437
1840.82	0.1745	-0.1691
1841.8	0.1679	-0.1934
1842.77	0.1612	-0.2156
1843.75	0.1546	-0.2347
1844.73	0.1482	-0.25
1845.7	0.1422	-0.2609
1846.68	0.1366	-0.2673
1847.66	0.1317	-0.2693
1848.63	0.1275	-0.2672
1849.61	0.1239	-0.2617
1850.59	0.121	-0.2536
1851.56	0.1187	-0.244
1852.54	0.1169	-0.2338
1853.52	0.1155	-0.2244
1854.49	0.1144	-0.2167
1855.47	0.1134	-0.2116
1856.45	0.1124	-0.2101
1857.42	0.1113	-0.2126
1858.4	0.1101	-0.2195
1859.38	0.1085	-0.2307
1860.35	0.1067	-0.2459
1861.33	0.1045	-0.2645
1862.3	0.1022	-0.2858
1863.28	0.0997	-0.3087
1864.26	0.0971	-0.3321
1865.23	0.0947	-0.3546
1866.21	0.0926	-0.3751
1867.19	0.091	-0.3925
1868.16	0.0901	-0.4056
1869.14	0.0899	-0.4137
1870.12	0.0907	-0.4163
1871.09	0.0927	-0.4131
1872.07	0.0957	-0.4043
1873.05	0.1	-0.3901
1874.02	0.1053	-0.3714
1875	0.1118	-0.349
1875.98	0.1193	-0.3242
1876.95	0.1275	-0.2982
1877.93	0.1363	-0.2725
1878.91	0.1455	-0.2484
1879.88	0.1548	-0.2272
1880.86	0.164	-0.2101
1881.84	0.1727	-0.1979
1882.81	0.1807	-0.1912
1883.79	0.1879	-0.1904
1884.77	0.194	-0.1954
1885.74	0.1989	-0.2059
1886.72	0.2024	-0.2211
1887.7	0.2046	-0.2401
1888.67	0.2054	-0.2617
1889.65	0.2049	-0.2846
1890.63	0.2031	-0.3074
1891.6	0.2001	-0.3287
1892.58	0.1962	-0.3473
1893.55	0.1914	-0.3619
1894.53	0.186	-0.3718
1895.51	0.1802	-0.3764
1896.48	0.174	-0.3753
1897.46	0.1677	-0.3687
1898.44	0.1615	-0.3569
1899.41	0.1553	-0.3406
1900.39	0.1494	-0.321
1901.37	0.1437	-0.299
1902.34	0.1384	-0.2761
1903.32	0.1335	-0.2537
1904.3	0.1289	-0.2331
1905.27	0.1247	-0.2156
1906.25	0.1208	-0.2022
1907.23	0.1173	-0.1937
1908.2	0.1141	-0.1907
1909.18	0.1114	-0.1932
1910.16	0.109	-0.2012
1911.13	0.1071	-0.214
1912.11	0.1058	-0.2309
1913.09	0.105	-0.2508
1914.06	0.105	-0.2724
1915.04	0.1057	-0.2943
1916.02	0.1073	-0.3151
1916.99	0.1099	-0.3334
1917.97	0.1135	-0.348
1918.95	0.1182	-0.3579
1919.92	0.1239	-0.3624
1920.9	0.1307	-0.3611
1921.88	0.1384	-0.354
1922.85	0.147	-0.3415
1923.83	0.1563	-0.3242
1924.8	0.166	-0.3031
1925.78	0.176	-0.2796
1926.76	0.1859	-0.255
1927.73	0.1956	-0.231
1928.71	0.2047	-0.209
1929.69	0.2128	-0.1905
1930.66	0.2199	-0.1767
1931.64	0.2256	-0.1687
1932.62	0.2297	-0.167
1933.59	0.2322	-0.172
1934.57	0.2329	-0.1835
1935.55	0.2319	-0.2008
1936.52	0.2291	-0.2232
1937.5	0.2248	-0.2493
1938.48	0.2191	-0.2775
1939.45	0.2123	-0.3061
1940.43	0.2046	-0.3333
1941.41	0.1963	-0.3573
1942.38	0.1879	-0.3765
1943.36	0.1795	-0.3894
1944.34	0.1716	-0.3949
1945.31	0.1643	-0.3923
1946.29	0.158	-0.3814
1947.27	0.1528	-0.3624
1948.24	0.1488	-0.336
1949.22	0.146	-0.3035
1950.2	0.1445	-0.2663
1951.17	0.1441	-0.2264
[truncated: 28,721 more rows]
