# Supplementary material for: Effects of different tennis racket string tension on forehand stroke effect and racket dynamic impact
Source: PLoS One. 2025 Jan 15;20(1):e0317442. doi: 10.1371/journal.pone.0317442 (PMC11734973; doi:10.1371/journal.pone.0317442)
Supplement: S1 File — (ZIP) [file pone.0317442.s001.zip › S1/acceleration strain vibration/48bl/15.xlsx]

## Sheet: 15
Time（ms）	acceleration（g=9.8m/s2）	strain（mµ）
0	0.5446	5.9237
0.98	0.5394	5.9067
1.95	0.5499	5.7485
2.93	0.5746	5.4552
3.91	0.611	5.038
4.88	0.656	4.5128
5.86	0.7062	3.8994
6.84	0.7578	3.2207
7.81	0.807	2.5016
8.79	0.8503	1.7681
9.77	0.8848	1.046
10.74	0.9081	0.3598
11.72	0.9186	-0.2685
12.7	0.9156	-0.8197
13.67	0.8995	-1.2788
14.65	0.8713	-1.6354
15.63	0.8331	-1.8836
16.6	0.7876	-2.0225
17.58	0.7378	-2.0561
18.55	0.6872	-1.9925
19.53	0.6394	-1.844
20.51	0.5977	-1.6257
21.48	0.565	-1.355
22.46	0.5438	-1.0508
23.44	0.5357	-0.7322
24.41	0.5414	-0.4179
25.39	0.5608	-0.1249
26.37	0.5929	0.1318
27.34	0.6358	0.3401
28.32	0.6867	0.4913
29.3	0.7426	0.5802
30.27	0.7998	0.6054
31.25	0.8546	0.569
32.23	0.9033	0.4764
33.2	0.9426	0.3359
34.18	0.9698	0.1579
35.16	0.9827	-0.0456
36.13	0.9803	-0.2615
37.11	0.9623	-0.4768
38.09	0.9294	-0.6793
39.06	0.8834	-0.8578
40.04	0.8267	-1.003
41.02	0.7626	-1.108
41.99	0.6949	-1.1684
42.97	0.6276	-1.1826
43.95	0.5648	-1.1517
44.92	0.5104	-1.0793
45.9	0.4679	-0.9713
46.88	0.4399	-0.8353
47.85	0.4284	-0.6805
48.83	0.4343	-0.5166
49.8	0.4575	-0.3535
50.78	0.497	-0.2008
51.76	0.5505	-0.0671
52.73	0.6151	0.0404
53.71	0.6871	0.1163
54.69	0.7622	0.1572
55.66	0.8362	0.1619
56.64	0.9046	0.1313
57.62	0.9632	0.0684
58.59	1.0087	-0.0221
59.57	1.038	-0.1339
60.55	1.0495	-0.2599
61.52	1.0421	-0.392
62.5	1.0162	-0.5223
63.48	0.973	-0.6433
64.45	0.9149	-0.7479
65.43	0.8451	-0.8307
66.41	0.7675	-0.8874
67.38	0.6863	-0.9155
68.36	0.6061	-0.9143
69.34	0.5314	-0.8849
70.31	0.4662	-0.83
71.29	0.414	-0.7538
72.27	0.3776	-0.6615
73.24	0.3587	-0.5594
74.22	0.3581	-0.4541
75.2	0.3753	-0.3522
76.17	0.409	-0.2598
77.15	0.4567	-0.1826
78.13	0.5151	-0.1249
79.1	0.5805	-0.0899
80.08	0.6486	-0.0793
81.05	0.7151	-0.0933
82.03	0.7758	-0.1304
83.01	0.827	-0.1881
83.98	0.8655	-0.2622
84.96	0.8891	-0.3481
85.94	0.8965	-0.4402
86.91	0.8873	-0.5328
87.89	0.8625	-0.6201
88.87	0.8238	-0.6969
89.84	0.7741	-0.7586
90.82	0.7166	-0.8017
91.8	0.6555	-0.8238
92.77	0.5948	-0.8239
93.75	0.5388	-0.8021
94.73	0.4913	-0.7602
95.7	0.4557	-0.7008
96.68	0.4347	-0.6277
97.66	0.4299	-0.5456
98.63	0.4418	-0.4594
99.61	0.4702	-0.3742
100.59	0.5134	-0.2952
101.56	0.569	-0.2269
102.54	0.6336	-0.1731
103.52	0.7032	-0.1369
104.49	0.7735	-0.12
105.47	0.8401	-0.1231
106.45	0.8985	-0.1456
107.42	0.9449	-0.1858
108.4	0.9762	-0.2409
109.38	0.9899	-0.3074
110.35	0.9848	-0.3809
111.33	0.9608	-0.457
112.3	0.9189	-0.531
113.28	0.8612	-0.5983
114.26	0.7907	-0.6551
115.23	0.7115	-0.6981
116.21	0.628	-0.7248
117.19	0.5449	-0.7338
118.16	0.4672	-0.725
119.14	0.3994	-0.6991
120.12	0.3454	-0.658
121.09	0.3084	-0.6044
122.07	0.2906	-0.5417
123.05	0.2931	-0.4738
124.02	0.3156	-0.4051
125	0.3569	-0.3396
125.98	0.4144	-0.2814
126.95	0.4847	-0.2339
127.93	0.5633	-0.1997
128.91	0.6455	-0.1809
129.88	0.7263	-0.1784
130.86	0.8007	-0.1921
131.84	0.864	-0.221
132.81	0.9124	-0.2631
133.79	0.9427	-0.3157
134.77	0.9529	-0.3756
135.74	0.9423	-0.439
136.72	0.9114	-0.5019
137.7	0.862	-0.5607
138.67	0.7968	-0.6118
139.65	0.7197	-0.6523
140.63	0.6353	-0.6797
141.6	0.5487	-0.6927
142.58	0.4649	-0.6907
143.55	0.3891	-0.6739
144.53	0.3258	-0.6436
145.51	0.2789	-0.6018
146.48	0.251	-0.5512
147.46	0.244	-0.4949
148.44	0.2583	-0.4365
149.41	0.2929	-0.3794
150.39	0.3458	-0.3272
151.37	0.4137	-0.2827
152.34	0.4925	-0.2487
153.32	0.5775	-0.2269
154.3	0.6634	-0.2184
155.27	0.7452	-0.2234
156.25	0.8178	-0.2414
157.23	0.8771	-0.2709
158.2	0.9195	-0.3099
159.18	0.9426	-0.3557
160.16	0.9454	-0.4051
161.13	0.928	-0.4551
162.11	0.8919	-0.5022
163.09	0.8398	-0.5436
164.06	0.7754	-0.5765
165.04	0.7033	-0.5988
166.02	0.6287	-0.6093
166.99	0.557	-0.6071
167.97	0.4932	-0.5926
168.95	0.4423	-0.5666
169.92	0.4083	-0.5308
170.9	0.3942	-0.4875
171.88	0.4018	-0.4396
172.85	0.4316	-0.39
173.83	0.4827	-0.3419
174.8	0.5527	-0.2984
175.78	0.6381	-0.2624
176.76	0.7346	-0.2362
177.73	0.8366	-0.2216
178.71	0.9386	-0.2197
179.69	1.0348	-0.2307
180.66	1.1194	-0.2542
181.64	1.1877	-0.289
182.62	1.2357	-0.3331
183.59	1.2604	-0.384
184.57	1.2604	-0.4389
185.55	1.2357	-0.4946
186.52	1.1878	-0.5479
187.5	1.1196	-0.5958
188.48	1.0352	-0.6354
189.45	0.9397	-0.6646
190.43	0.839	-0.6816
191.41	0.7392	-0.6856
192.38	0.6466	-0.6763
193.36	0.5666	-0.6542
194.34	0.5044	-0.6208
195.31	0.4638	-0.5779
196.29	0.4473	-0.5281
197.27	0.4559	-0.4741
198.24	0.4889	-0.4191
199.22	0.5444	-0.3662
200.2	0.6186	-0.3183
201.17	0.7068	-0.2781
202.15	0.803	-0.2478
203.13	0.901	-0.2288
204.1	0.9939	-0.2222
205.08	1.0754	-0.2281
206.05	1.1395	-0.2458
207.03	1.1814	-0.2743
208.01	1.1973	-0.3116
208.98	1.1851	-0.3555
209.96	1.1443	-0.4033
210.94	1.0763	-0.4522
211.91	0.9838	-0.4993
212.89	0.8715	-0.542
213.87	0.7449	-0.5779
214.84	0.6107	-0.6051
215.82	0.4762	-0.6223
216.8	0.3487	-0.6287
217.77	0.2351	-0.6244
218.75	0.1418	-0.6099
219.73	0.074	-0.5864
220.7	0.0352	-0.5556
221.68	0.0276	-0.5197
222.66	0.0511	-0.4811
223.63	0.1043	-0.4424
224.61	0.1835	-0.4059
225.59	0.2837	-0.374
226.56	0.3985	-0.3486
227.54	0.5207	-0.3313
228.52	0.6424	-0.3231
229.49	0.7558	-0.3244
230.47	0.8535	-0.335
231.45	0.9289	-0.354
232.42	0.9769	-0.3803
233.4	0.9936	-0.4121
234.38	0.9774	-0.4473
235.35	0.9282	-0.4837
236.33	0.8483	-0.5189
237.3	0.7413	-0.551
238.28	0.6129	-0.5777
239.26	0.4698	-0.5977
240.23	0.3196	-0.6097
241.21	0.1702	-0.6131
242.19	0.0296	-0.6079
243.16	-0.0949	-0.5945
244.14	-0.1972	-0.574
245.12	-0.2724	-0.5479
246.09	-0.3175	-0.5178
247.07	-0.3316	-0.486
248.05	-0.3157	-0.4546
249.02	-0.2729	-0.4256
250	-0.2082	-0.4011
250.98	-0.1281	-0.3827
251.95	-0.0403	-0.3718
252.93	0.0467	-0.3689
253.91	0.1242	-0.3746
254.88	0.1838	-0.3884
255.86	0.2179	-0.4095
256.84	0.2204	-0.4367
257.81	0.1868	-0.4683
258.79	0.1147	-0.5023
259.77	0.0037	-0.5366
260.74	-0.144	-0.5689
261.72	-0.3241	-0.5973
262.7	-0.5305	-0.6199
263.67	-0.7552	-0.6352
264.65	-0.9892	-0.6422
265.63	-1.2228	-0.6403
266.6	-1.4462	-0.6295
267.58	-1.65	-0.6104
268.55	-1.8259	-0.5841
269.53	-1.9672	-0.552
270.51	-2.0692	-0.5162
271.48	-2.1294	-0.4786
272.46	-2.1478	-0.4416
273.44	-2.1269	-0.4074
274.41	-2.0714	-0.3782
275.39	-1.9883	-0.3556
276.37	-1.8861	-0.3411
277.34	-1.7746	-0.3358
278.32	-1.6641	-0.3399
279.3	-1.5648	-0.3533
280.27	-1.4865	-0.3753
281.25	-1.4376	-0.4048
282.23	-1.4245	-0.44
283.2	-1.4517	-0.479
284.18	-1.5211	-0.5195
285.16	-1.6319	-0.5592
286.13	-1.7809	-0.5959
287.11	-1.9621	-0.6274
288.09	-2.1679	-0.652
289.06	-2.3886	-0.6684
290.04	-2.6137	-0.6755
291.02	-2.8324	-0.673
291.99	-3.0339	-0.6612
292.97	-3.2087	-0.6408
293.95	-3.3488	-0.613
294.92	-3.4482	-0.5795
295.9	-3.5037	-0.5423
296.88	-3.5147	-0.5036
297.85	-3.4837	-0.4656
298.83	-3.4162	-0.4306
299.8	-3.3199	-0.4004
300.78	-3.2049	-0.377
301.76	-3.0828	-0.3615
302.73	-2.9664	-0.3548
303.71	-2.8682	-0.3571
304.69	-2.8004	-0.3684
305.66	-2.7737	-0.3877
306.64	-2.7968	-0.414
307.62	-2.8757	-0.4456
308.59	-3.0135	-0.4806
309.57	-3.2098	-0.5171
310.55	-3.4608	-0.5528
311.52	-3.7597	-0.5858
312.5	-4.0967	-0.6143
313.48	-4.4597	-0.6368
314.45	-4.8349	-0.6521
315.43	-5.2076	-0.6597
316.41	-5.5634	-0.6593
317.38	-5.8886	-0.6512
318.36	-6.1712	-0.6364
319.34	-6.402	-0.6159
320.31	-6.5747	-0.5913
321.29	-6.6869	-0.5644
322.27	-6.7399	-0.5371
323.24	-6.7388	-0.5113
324.22	-6.6925	-0.4887
325.2	-6.613	-0.4708
326.17	-6.515	-0.459
327.15	-6.4147	-0.4539
328.13	-6.329	-0.456
329.1	-6.2749	-0.4652
330.08	-6.2676	-0.4809
331.05	-6.3202	-0.5021
332.03	-6.4428	-0.5274
333.01	-6.6412	-0.5552
333.98	-6.9171	-0.5837
334.96	-7.2674	-0.6111
335.94	-7.6845	-0.6354
336.91	-8.1564	-0.6551
337.89	-8.6674	-0.6686
338.87	-9.1989	-0.6751
339.84	-9.7302	-0.6737
340.82	-10.2401	-0.6645
341.8	-10.7076	-0.6475
342.77	-11.1138	-0.6236
343.75	-11.4423	-0.5938
344.73	-11.681	-0.5597
345.7	-11.8223	-0.523
346.68	-11.8641	-0.4854
347.66	-11.8101	-0.449
348.63	-11.6695	-0.4155
349.61	-11.4566	-0.3866
350.59	-11.1904	-0.3636
351.56	-10.8935	-0.3476
352.54	-10.5906	-0.3391
353.52	-10.3074	-0.3385
354.49	-10.0689	-0.3453
355.47	-9.8979	-0.359
356.45	-9.8137	-0.3786
357.42	-9.8304	-0.4026
358.4	-9.9562	-0.4297
359.38	-10.1926	-0.4581
360.35	-10.5337	-0.4862
361.33	-10.9667	-0.5125
362.3	-11.472	-0.5356
363.28	-12.024	-0.5543
364.26	-12.5928	-0.568
365.23	-13.1451	-0.5761
366.21	-13.6464	-0.5788
367.19	-14.0631	-0.5762
368.16	-14.364	-0.569
369.14	-14.5227	-0.5583
370.12	-14.5192	-0.5451
371.09	-14.3417	-0.5308
372.07	-13.9873	-0.5165
373.05	-13.4632	-0.5035
374.02	-12.7866	-0.493
375	-11.9846	-0.4856
375.98	-11.0934	-0.482
376.95	-10.1567	-0.4823
377.93	-9.2242	-0.4864
378.91	-8.3493	-0.4938
379.88	-7.5866	-0.5036
380.86	-6.9891	-0.5147
381.84	-6.6059	-0.526
382.81	-6.4791	-0.536
383.79	-6.6418	-0.5434
384.77	-7.116	-0.5469
385.74	-7.9108	-0.5455
386.72	-9.0216	-0.5383
387.7	-10.4298	-0.5249
388.67	-12.1025	-0.5053
389.65	-13.9939	-0.4797
390.63	-16.0468	-0.4491
391.6	-18.1945	-0.4144
392.58	-20.3634	-0.3773
393.55	-22.476	-0.3395
394.53	-24.4543	-0.3029
395.51	-26.2225	-0.2694
396.48	-27.711	-0.241
397.46	-28.8589	-0.2193
398.44	-29.6168	-0.2059
399.41	-29.9491	-0.2018
400.39	-29.8354	-0.2076
401.37	-29.2716	-0.2234
402.34	-28.2704	-0.2489
403.32	-26.8603	-0.2832
404.3	-25.0848	-0.3249
405.27	-23.0007	-0.3722
406.25	-20.6754	-0.4231
407.23	-18.1842	-0.4753
408.2	-15.6072	-0.5264
409.18	-13.0262	-0.574
410.16	-10.5208	-0.6161
411.13	-8.1658	-0.6506
412.11	-6.0279	-0.6762
413.09	-4.1633	-0.6918
414.06	-2.6155	-0.6969
415.04	-1.4143	-0.6915
416.02	-0.5745	-0.6762
416.99	-0.0962	-0.6522
417.97	0.0349	-0.621
418.95	-0.154	-0.5844
419.92	-0.6239	-0.5446
420.9	-1.3271	-0.504
421.88	-2.2089	-0.4647
422.85	-3.2107	-0.4288
423.83	-4.2729	-0.3984
424.8	-5.3373	-0.3748
425.78	-6.35	-0.3592
426.76	-7.2634	-0.3523
427.73	-8.0382	-0.3541
428.71	-8.6446	-0.3641
429.69	-9.0634	-0.3815
430.66	-9.2858	-0.405
431.64	-9.3138	-0.4329
432.62	-9.1589	-0.4633
433.59	-8.841	-0.4942
434.57	-8.3871	-0.5236
435.55	-7.8291	-0.5497
436.52	-7.2021	-0.5708
437.5	-6.542	-0.5856
438.48	-5.8838	-0.5933
439.45	-5.2596	-0.5935
440.43	-4.6971	-0.5861
441.41	-4.2183	-0.5717
442.38	-3.8384	-0.5512
443.36	-3.5657	-0.526
444.34	-3.4012	-0.4977
445.31	-3.3392	-0.468
446.29	-3.3679	-0.4388
447.27	-3.4703	-0.412
448.24	-3.6257	-0.389
449.22	-3.8109	-0.3714
450.2	-4.0019	-0.3602
451.17	-4.1753	-0.3559
452.15	-4.3096	-0.3588
453.13	-4.3866	-0.3686
454.1	-4.3924	-0.3846
455.08	-4.3178	-0.4056
456.05	-4.159	-0.4302
457.03	-3.9175	-0.4568
458.01	-3.5999	-0.4835
458.98	-3.2173	-0.5086
459.96	-2.7848	-0.5302
460.94	-2.3199	-0.547
461.91	-1.8419	-0.5576
462.89	-1.3704	-0.5613
463.87	-0.9245	-0.5575
464.84	-0.5213	-0.5464
465.82	-0.175	-0.5285
466.8	0.1037	-0.5046
467.77	0.308	-0.476
468.75	0.4358	-0.4445
469.73	0.4891	-0.4117
470.7	0.4744	-0.3795
471.68	0.4014	-0.3499
472.66	0.2832	-0.3246
473.63	0.1346	-0.3052
474.61	-0.0281	-0.2927
475.59	-0.1887	-0.2879
476.56	-0.3316	-0.2913
477.54	-0.4431	-0.3027
478.52	-0.5121	-0.3215
479.49	-0.5303	-0.3467
480.47	-0.4932	-0.3768
481.45	-0.4001	-0.4103
482.42	-0.2538	-0.4452
483.4	-0.0606	-0.4795
484.38	0.1701	-0.5115
485.35	0.4266	-0.5393
486.33	0.6956	-0.5614
487.3	0.963	-0.5765
488.28	1.2149	-0.584
489.26	1.438	-0.5834
490.23	1.621	-0.5748
491.21	1.7547	-0.5587
492.19	1.8332	-0.5363
493.16	1.8531	-0.5086
494.14	1.8149	-0.4774
495.12	1.7221	-0.4442
496.09	1.5811	-0.4111
497.07	1.401	-0.3796
498.05	1.1928	-0.3515
499.02	0.969	-0.328
500	0.7423	-0.3103
500.98	0.5256	-0.299
501.95	0.3307	-0.2943
502.93	0.1679	-0.2963
503.91	0.0454	-0.3042
504.88	-0.0313	-0.3172
505.86	-0.0593	-0.334
506.84	-0.0387	-0.3534
507.81	0.0277	-0.3737
508.79	0.1346	-0.3935
509.77	0.2743	-0.4112
510.74	0.4378	-0.4256
511.72	0.6149	-0.4357
512.7	0.7951	-0.4408
513.67	0.9679	-0.4405
514.65	1.1242	-0.435
515.63	1.2558	-0.4247
516.6	1.3568	-0.4103
517.58	1.4234	-0.3931
518.55	1.454	-0.3742
519.53	1.4499	-0.3553
520.51	1.4142	-0.3378
521.48	1.3525	-0.3231
522.46	1.2718	-0.3126
523.44	1.1804	-0.3073
524.41	1.0872	-0.3079
525.39	1.0013	-0.3149
526.37	0.9313	-0.3282
527.34	0.8847	-0.3474
528.32	0.8675	-0.3716
529.3	0.8839	-0.3997
530.27	0.9361	-0.4303
531.25	1.024	-0.4618
532.23	1.1454	-0.4925
533.2	1.2959	-0.5206
534.18	1.4696	-0.5445
535.16	1.659	-0.5629
536.13	1.8558	-0.5748
537.11	2.0513	-0.5793
538.09	2.237	-0.5762
539.06	2.4049	-0.5656
540.04	2.5481	-0.5481
541.02	2.6612	-0.5247
541.99	2.7407	-0.4967
542.97	2.7851	-0.4656
543.95	2.7946	-0.4333
544.92	2.7718	-0.4017
545.9	2.721	-0.3726
546.88	2.6477	-0.3476
547.85	2.5591	-0.3284
548.83	2.4626	-0.3159
549.8	2.3663	-0.3111
550.78	2.2776	-0.3142
551.76	2.2037	-0.3252
552.73	2.1505	-0.3435
553.71	2.1223	-0.3682
554.69	2.1222	-0.398
555.66	2.151	-0.4312
556.64	2.2081	-0.4662
557.62	2.2909	-0.5012
558.59	2.3956	-0.5344
559.57	2.5168	-0.5641
560.55	2.6485	-0.5889
561.52	2.784	-0.6078
562.5	2.9168	-0.6201
563.48	3.0405	-0.6254
564.45	3.1497	-0.6238
565.43	3.2398	-0.616
566.41	3.308	-0.6028
567.38	3.3527	-0.5856
568.36	3.3739	-0.5657
569.34	3.3735	-0.5447
570.31	3.3545	-0.5243
571.29	3.3213	-0.5062
572.27	3.2792	-0.4916
573.24	3.2341	-0.4818
574.22	3.1921	-0.4775
575.2	3.1591	-0.4792
576.17	3.1402	-0.487
577.15	3.14	-0.5005
578.13	3.1613	-0.5189
579.1	3.206	-0.5411
580.08	3.2742	-0.5659
581.05	3.3643	-0.5915
582.03	3.4737	-0.6164
583.01	3.5979	-0.639
583.98	3.7317	-0.6578
584.96	3.8692	-0.6714
585.94	4.0038	-0.679
586.91	4.1292	-0.6798
587.89	4.2393	-0.6736
588.87	4.329	-0.6607
589.84	4.3939	-0.6416
590.82	4.4314	-0.6172
591.8	4.4399	-0.589
592.77	4.4197	-0.5583
593.75	4.3724	-0.527
594.73	4.3013	-0.4967
595.7	4.2108	-0.4691
596.68	4.1062	-0.4457
597.66	3.9935	-0.4279
598.63	3.8791	-0.4165
599.61	3.7692	-0.4122
600.59	3.6694	-0.415
601.56	3.5846	-0.4248
602.54	3.5188	-0.4408
603.52	3.4743	-0.4619
604.49	3.4523	-0.4868
605.47	3.4522	-0.5139
606.45	3.4722	-0.5415
607.42	3.5089	-0.5678
608.4	3.5581	-0.5912
609.38	3.6146	-0.6101
610.35	3.6726	-0.6235
611.33	3.7262	-0.6303
612.3	3.7699	-0.6302
613.28	3.7986	-0.623
614.26	3.8081	-0.6091
615.23	3.7954	-0.5892
616.21	3.7587	-0.5645
617.19	3.6978	-0.5363
618.16	3.6139	-0.5063
619.14	3.5096	-0.476
620.12	3.3887	-0.4471
621.09	3.256	-0.4213
622.07	3.117	-0.3999
623.05	2.9778	-0.384
624.02	2.8444	-0.3743
625	2.7224	-0.3712
625.98	2.6169	-0.3747
626.95	2.5321	-0.3843
627.93	2.4708	-0.3992
628.91	2.4349	-0.4184
629.88	2.4245	-0.4405
630.86	2.4385	-0.464
631.84	2.4745	-0.4873
632.81	2.5287	-0.5089
633.79	2.5967	-0.5276
634.77	2.6734	-0.5421
635.74	2.7532	-0.5516
636.72	2.8306	-0.5556
637.7	2.9007	-0.5541
638.67	2.959	-0.5473
639.65	3.002	-0.5357
640.63	3.0273	-0.5205
641.6	3.0339	-0.5028
642.58	3.0219	-0.4839
643.55	2.9929	-0.4653
644.53	2.9496	-0.4485
645.51	2.8957	-0.4348
646.48	2.8356	-0.4253
647.46	2.7744	-0.421
648.44	2.7172	-0.4222
649.41	2.6689	-0.4292
650.39	2.634	-0.4417
651.37	2.6163	-0.4591
652.34	2.6186	-0.4805
653.32	2.6424	-0.5045
654.3	2.6881	-0.5298
655.27	2.7547	-0.5549
656.25	2.8401	-0.578
657.23	2.9409	-0.5979
658.2	3.0529	-0.6132
659.18	3.1711	-0.6228
660.16	3.2904	-0.6262
661.13	3.4052	-0.623
662.11	3.5107	-0.6135
663.09	3.6021	-0.598
664.06	3.6757	-0.5777
665.04	3.7288	-0.5538
666.02	3.7599	-0.5278
666.99	3.7686	-0.5015
667.97	3.756	-0.4766
668.95	3.7243	-0.4549
669.92	3.6768	-0.4379
670.9	3.6175	-0.427
671.88	3.5513	-0.4231
672.85	3.4832	-0.4268
673.83	3.4184	-0.4382
674.8	3.3618	-0.457
675.78	3.3176	-0.4823
676.76	3.2893	-0.5128
677.73	3.2795	-0.5471
678.71	3.2895	-0.5833
679.69	3.3196	-0.6194
680.66	3.3687	-0.6533
681.64	3.4348	-0.6832
682.62	3.5147	-0.7072
683.59	3.6045	-0.7239
684.57	3.7	-0.7324
685.55	3.7964	-0.7319
686.52	3.8892	-0.7224
687.5	3.9739	-0.7044
688.48	4.047	-0.6788
689.45	4.1053	-0.6468
690.43	4.1468	-0.6103
691.41	4.1706	-0.5711
692.38	4.1767	-0.5315
693.36	4.1664	-0.4934
694.34	4.1418	-0.4591
695.31	4.1059	-0.4302
696.29	4.0624	-0.4083
697.27	4.0153	-0.3944
698.24	3.9687	-0.389
699.22	3.9267	-0.3924
700.2	3.893	-0.4039
701.17	3.8707	-0.4226
702.15	3.8621	-0.4472
703.13	3.8684	-0.4758
704.1	3.8902	-0.5067
705.08	3.9266	-0.5376
706.05	3.9761	-0.5664
707.03	4.0362	-0.5913
708.01	4.1036	-0.6106
708.98	4.1746	-0.6229
709.96	4.2452	-0.6274
710.94	4.3115	-0.6237
711.91	4.3696	-0.612
712.89	4.4161	-0.5929
713.87	4.4484	-0.5675
714.84	4.4646	-0.5376
715.82	4.4637	-0.5048
716.8	4.4458	-0.4713
717.77	4.4119	-0.4392
718.75	4.3638	-0.4106
719.73	4.3041	-0.3874
720.7	4.2362	-0.371
721.68	4.1637	-0.3627
722.66	4.0904	-0.363
723.63	4.02	-0.3721
724.61	3.9561	-0.3895
725.59	3.9015	-0.4143
726.56	3.8585	-0.4449
727.54	3.8286	-0.4795
728.52	3.8122	-0.516
729.49	3.809	-0.5521
730.47	3.8178	-0.5855
731.45	3.8363	-0.6141
732.42	3.8619	-0.6359
733.4	3.8912	-0.6494
734.38	3.9208	-0.6535
735.35	3.9471	-0.6478
736.33	3.9666	-0.6323
737.3	3.9762	-0.6078
738.28	3.9736	-0.5755
739.26	3.957	-0.5371
740.23	3.9255	-0.4947
741.21	3.879	-0.4507
742.19	3.8186	-0.4077
743.16	3.7458	-0.3681
744.14	3.6632	-0.3342
745.12	3.5739	-0.308
746.09	3.4813	-0.2912
747.07	3.389	-0.2846
748.05	3.3006	-0.2889
749.02	3.2196	-0.3037
750	3.1488	-0.3283
750.98	3.0906	-0.3613
751.95	3.0464	-0.4008
752.93	3.0169	-0.4444
753.91	3.002	-0.4897
754.88	3.0007	-0.5341
755.86	3.0109	-0.575
756.84	3.0303	-0.6099
757.81	3.0557	-0.637
758.79	3.0839	-0.6547
759.77	3.1112	-0.6619
760.74	3.1342	-0.6585
761.72	3.15	-0.6446
762.7	3.1557	-0.6213
763.67	3.1494	-0.5902
764.65	3.1299	-0.5531
765.63	3.0967	-0.5125
766.6	3.0503	-0.471
767.58	2.9918	-0.4312
768.55	2.9232	-0.3958
769.53	2.8472	-0.3668
770.51	2.7667	-0.3463
771.48	2.6849	-0.3356
772.46	2.6053	-0.3353
773.44	2.5312	-0.3455
774.41	2.4653	-0.3655
775.39	2.4102	-0.3942
776.37	2.3678	-0.4295
777.34	2.339	-0.4693
778.32	2.3244	-0.5107
779.3	2.3234	-0.5511
780.27	2.3351	-0.5876
781.25	2.3576	-0.6174
782.23	2.3886	-0.6384
783.2	2.4256	-0.6487
784.18	2.4656	-0.6471
785.16	2.5057	-0.6331
786.13	2.5433	-0.6068
787.11	2.5758	-0.5694
788.09	2.6012	-0.5224
789.06	2.618	-0.4681
790.04	2.6251	-0.4091
791.02	2.6224	-0.3486
791.99	2.6101	-0.2898
792.97	2.5889	-0.2358
793.95	2.5602	-0.1896
794.92	2.5255	-0.1537
795.9	2.4867	-0.1301
796.88	2.4456	-0.1201
797.85	2.4041	-0.1243
798.83	2.3639	-0.1424
799.8	2.3263	-0.1735
800.78	2.2924	-0.2158
801.76	2.2627	-0.2669
802.73	2.2375	-0.324
803.71	2.2166	-0.3838
804.69	2.1995	-0.4429
805.66	2.1854	-0.4982
806.64	2.1737	-0.5465
807.62	2.1633	-0.5852
808.59	2.1537	-0.6123
809.57	2.1444	-0.6264
810.55	2.1353	-0.6269
811.52	2.1268	-0.614
812.5	2.1196	-0.5889
813.48	2.1149	-0.5532
814.45	2.1144	-0.5094
815.43	2.1202	-0.4603
816.41	2.1345	-0.4092
817.38	2.1595	-0.3593
818.36	2.1975	-0.3137
819.34	2.2503	-0.2756
820.31	2.3196	-0.2472
821.29	2.4061	-0.2304
822.27	2.51	-0.2264
823.24	2.6303	-0.2355
824.22	2.7655	-0.2571
825.2	2.9128	-0.2901
826.17	3.0686	-0.3323
827.15	3.2285	-0.3812
828.13	3.3875	-0.4337
829.1	3.54	-0.4866
830.08	3.6805	-0.5366
831.05	3.8031	-0.5804
832.03	3.9026	-0.6153
833.01	3.9744	-0.639
833.98	4.0145	-0.6499
834.96	4.0203	-0.6471
835.94	3.9903	-0.6307
836.91	3.9244	-0.6016
837.89	3.8239	-0.5613
838.87	3.6917	-0.5122
839.84	3.5318	-0.4573
840.82	3.3495	-0.3997
841.8	3.151	-0.3431
842.77	2.9431	-0.2908
843.75	2.733	-0.246
844.73	2.528	-0.2114
845.7	2.3349	-0.1892
846.68	2.1599	-0.1808
847.66	2.0082	-0.1867
848.63	1.8841	-0.2065
849.61	1.79	-0.2389
850.59	1.7274	-0.2819
851.56	1.6957	-0.3328
852.54	1.6933	-0.3882
853.52	1.7169	-0.4446
854.49	1.7621	-0.4982
855.47	1.8238	-0.5454
856.45	1.896	-0.583
857.42	1.9725	-0.6082
858.4	2.0472	-0.6191
859.38	2.1143	-0.6146
860.35	2.1686	-0.5943
861.33	2.2062	-0.5592
862.3	2.2239	-0.5109
863.28	2.2201	-0.452
864.26	2.1944	-0.3857
865.23	2.1479	-0.3158
866.21	2.0827	-0.2463
867.19	2.0022	-0.1813
868.16	1.9108	-0.1247
869.14	1.8131	-0.08
870.12	1.7144	-0.05
871.09	1.6199	-0.0366
872.07	1.5343	-0.0409
873.05	1.462	-0.0629
874.02	1.4063	-0.1014
875	1.3698	-0.1545
875.98	1.3536	-0.2192
876.95	1.3577	-0.2919
877.93	1.381	-0.3683
878.91	1.4213	-0.4441
879.88	1.4753	-0.5149
880.86	1.539	-0.5765
881.84	1.6079	-0.6253
882.81	1.6773	-0.6585
883.79	1.7426	-0.6742
884.77	1.7995	-0.6714
885.74	1.8443	-0.6504
886.72	1.8741	-0.6125
887.7	1.8872	-0.5602
888.67	1.8826	-0.4966
889.65	1.8609	-0.4258
890.63	1.8234	-0.3523
891.6	1.7728	-0.2807
892.58	1.7122	-0.2155
893.55	1.6456	-0.161
894.53	1.5774	-0.1207
895.51	1.512	-0.0972
896.48	1.4537	-0.0923
897.46	1.4063	-0.1064
898.44	1.373	-0.1389
899.41	1.3559	-0.1877
900.39	1.3565	-0.25
901.37	1.3749	-0.3219
902.34	1.4101	-0.3989
903.32	1.4601	-0.4759
904.3	1.522	-0.548
905.27	1.5922	-0.6102
906.25	1.6664	-0.6584
907.23	1.7402	-0.689
908.2	1.809	-0.6994
909.18	1.8686	-0.6885
910.16	1.9154	-0.6563
911.13	1.9464	-0.6042
912.11	1.9595	-0.5349
913.09	1.9539	-0.4522
914.06	1.9297	-0.3608
915.04	1.8882	-0.2663
916.02	1.8316	-0.1745
916.99	1.7632	-0.0909
917.97	1.6868	-0.0212
918.95	1.6069	0.0301
919.92	1.528	0.0591
920.9	1.4546	0.0636
921.88	1.3909	0.0425
922.85	1.3404	-0.0037
923.83	1.306	-0.0729
924.8	1.2894	-0.1614
925.78	1.2914	-0.2646
926.76	1.3115	-0.3764
927.73	1.3482	-0.4905
928.71	1.399	-0.6
929.69	1.4605	-0.6981
930.66	1.5288	-0.7786
931.64	1.5993	-0.8361
932.62	1.6675	-0.8667
933.59	1.7289	-0.8677
934.57	1.7794	-0.8383
935.55	1.8156	-0.7796
936.52	1.8349	-0.6943
937.5	1.8357	-0.5869
938.48	1.8176	-0.4633
939.45	1.781	-0.3308
940.43	1.7277	-0.1971
941.41	1.6603	-0.0704
942.38	1.5823	0.0414
943.36	1.4978	0.1308
944.34	1.4111	0.1917
945.31	1.3269	0.2196
946.29	1.2493	0.2115
947.27	1.1823	0.1667
948.24	1.1291	0.0869
949.22	1.092	-0.0245
950.2	1.0724	-0.1616
951.17	1.0706	-0.3172
952.15	1.0857	-0.4824
953.13	1.1159	-0.6474
954.1	1.1584	-0.8024
955.08	1.2098	-0.9375
956.05	1.266	-1.0438
957.03	1.3228	-1.1138
958.01	1.3758	-1.1417
958.98	1.4209	-1.1244
959.96	1.4547	-1.0609
960.94	1.4743	-0.9534
961.91	1.4777	-0.8064
962.89	1.464	-0.6273
963.87	1.4334	-0.4254
964.84	1.387	-0.2122
965.82	1.327	0
966.8	1.2564	0.1981
967.77	1.179	0.3694
968.75	1.0987	0.5021
969.73	1.0201	0.586
970.7	0.9472	0.6133
971.68	0.8841	0.5791
972.66	0.834	0.4819
973.63	0.7996	0.3237
974.61	0.7825	0.1103
975.59	0.7832	-0.1493
976.56	0.8014	-0.4423
977.54	0.8355	-0.7536
978.52	0.8831	-1.0658
979.49	0.9409	-1.3603
980.47	1.005	-1.618
981.45	1.0713	-1.8204
982.42	1.1352	-1.9506
983.4	1.1926	-1.9938
984.38	1.2396	-1.9388
985.35	1.273	-1.7782
986.33	1.2903	-1.5089
987.3	1.2901	-1.1327
988.28	1.2717	-0.6564
989.26	1.236	-0.0913
990.23	1.1844	0.5467
991.21	1.1194	1.238
992.19	1.0443	1.96
993.16	0.963	2.6879
994.14	0.8795	3.3959
995.12	0.7981	4.0583
996.09	0.7228	4.6504
997.07	0.6572	5.15
998.05	0.6044	5.5379
999.02	0.5664	5.7992
1000	0.5056	3.3954
1000.98	0.5641	3.4947
1001.95	0.619	3.503
1002.93	0.6696	3.4194
1003.91	0.7151	3.247
1004.88	0.7551	2.9924
1005.86	0.7896	2.6653
1006.84	0.8185	2.2781
1007.81	0.8421	1.8457
1008.79	0.8606	1.3841
1009.77	0.8748	0.9107
1010.74	0.8851	0.4424
1011.72	0.8923	-0.0043
1012.7	0.897	-0.4142
1013.67	0.9	-0.7743
1014.65	0.9019	-1.0742
1015.63	0.9033	-1.3062
1016.6	0.9047	-1.4661
1017.58	0.9065	-1.5528
1018.55	0.9089	-1.5685
1019.53	0.9121	-1.5184
1020.51	0.9162	-1.4104
1021.48	0.921	-1.2546
1022.46	0.9266	-1.0628
1023.44	0.9326	-0.8476
1024.41	0.9388	-0.6223
1025.39	0.9449	-0.3995
1026.37	0.9507	-0.1914
1027.34	0.9559	-0.0082
1028.32	0.9603	0.1413
1029.3	0.9636	0.2508
1030.27	0.9656	0.3166
1031.25	0.9663	0.3373
1032.23	0.9657	0.314
1033.2	0.9637	0.2502
1034.18	0.9605	0.1516
1035.16	0.9561	0.0252
1036.13	0.9507	-0.1205
1037.11	0.9444	-0.2766
1038.09	0.9375	-0.4337
1039.06	0.9302	-0.5832
1040.04	0.9227	-0.717
1041.02	0.9151	-0.8282
1041.99	0.9077	-0.9116
1042.97	0.9005	-0.9638
1043.95	0.8937	-0.9833
1044.92	0.8875	-0.9704
1045.9	0.8818	-0.9273
1046.88	0.8766	-0.8578
1047.85	0.8722	-0.7672
1048.83	0.8683	-0.6616
1049.8	0.865	-0.5479
1050.78	0.8623	-0.433
1051.76	0.8601	-0.3238
1052.73	0.8585	-0.2264
1053.71	0.8572	-0.1463
1054.69	0.8563	-0.0874
1055.66	0.8557	-0.0525
1056.64	0.8554	-0.0428
1057.62	0.8553	-0.0578
1058.59	0.8552	-0.0959
1059.57	0.8552	-0.1538
1060.55	0.8551	-0.2274
1061.52	0.8549	-0.3118
1062.5	0.8544	-0.4013
1063.48	0.8536	-0.4904
1064.45	0.8524	-0.5736
1065.43	0.8507	-0.6461
1066.41	0.8485	-0.7036
1067.38	0.8456	-0.7431
1068.36	0.842	-0.7627
1069.34	0.8378	-0.7616
1070.31	0.8329	-0.7405
1071.29	0.8274	-0.7013
1072.27	0.8214	-0.6467
1073.24	0.8149	-0.5806
1074.22	0.8081	-0.5074
1075.2	0.8011	-0.4318
1076.17	0.7941	-0.3587
1077.15	0.7872	-0.2927
1078.13	0.7807	-0.2378
1079.1	0.7746	-0.1974
1080.08	0.7692	-0.174
1081.05	0.7644	-0.169
1082.03	0.7605	-0.1826
1083.01	0.7574	-0.2138
1083.98	0.7551	-0.261
1084.96	0.7535	-0.3211
1085.94	0.7526	-0.3906
1086.91	0.7522	-0.4654
1087.89	0.752	-0.5412
1088.87	0.752	-0.6136
1089.84	0.7517	-0.6783
1090.82	0.751	-0.7319
1091.8	0.7497	-0.7713
1092.77	0.7474	-0.7944
1093.75	0.7441	-0.8
1094.73	0.7395	-0.7882
1095.7	0.7335	-0.7597
1096.68	0.7262	-0.7163
1097.66	0.7174	-0.6607
1098.63	0.7074	-0.5962
1099.61	0.6961	-0.5264
1100.59	0.6839	-0.4554
1101.56	0.671	-0.3871
1102.54	0.6576	-0.3251
1103.52	0.6441	-0.2727
1104.49	0.6306	-0.2325
1105.47	0.6176	-0.2063
1106.45	0.6053	-0.1952
1107.42	0.5938	-0.1992
1108.4	0.5834	-0.2175
1109.38	0.5741	-0.2484
1110.35	0.566	-0.2898
1111.33	0.5591	-0.3386
1112.3	0.5532	-0.3917
1113.28	0.5482	-0.4457
1114.26	0.5438	-0.4973
1115.23	0.5399	-0.5433
1116.21	0.536	-0.5811
1117.19	0.5319	-0.6086
1118.16	0.5273	-0.6244
1119.14	0.5219	-0.6279
1120.12	0.5155	-0.6192
1121.09	0.5078	-0.5993
1122.07	0.4988	-0.5698
1123.05	0.4883	-0.5329
1124.02	0.4764	-0.4912
1125	0.4632	-0.4477
1125.98	0.4489	-0.4051
1126.95	0.4336	-0.3665
1127.93	0.4176	-0.3344
1128.91	0.4012	-0.3109
1129.88	0.3847	-0.2976
1130.86	0.3685	-0.2953
1131.84	0.3528	-0.3044
1132.81	0.338	-0.3242
1133.79	0.3243	-0.3536
1134.77	0.3118	-0.3907
1135.74	0.3008	-0.4333
1136.72	0.2911	-0.4787
1137.7	0.2829	-0.5242
1138.67	0.2759	-0.567
1139.65	0.2702	-0.6044
1140.63	0.2654	-0.6341
1141.6	0.2614	-0.6543
1142.58	0.2579	-0.6638
1143.55	0.2546	-0.6619
1144.53	0.2513	-0.6487
1145.51	0.2478	-0.625
1146.48	0.2439	-0.5921
1147.46	0.2393	-0.5521
1148.44	0.2341	-0.5072
1149.41	0.2281	-0.4602
1150.39	0.2213	-0.4138
1151.37	0.2139	-0.3706
1152.34	0.2058	-0.3333
1153.32	0.1973	-0.3041
1154.3	0.1883	-0.2846
1155.27	0.1791	-0.2759
1156.25	0.1698	-0.2786
1157.23	0.1604	-0.2924
1158.2	0.1511	-0.3166
1159.18	0.1418	-0.3496
1160.16	0.1325	-0.3897
1161.13	0.1231	-0.4344
1162.11	0.1135	-0.4812
1163.09	0.1036	-0.5274
1164.06	0.093	-0.5703
1165.04	0.0816	-0.6076
1166.02	0.0691	-0.6372
1166.99	0.0553	-0.6574
1167.97	0.0401	-0.6672
1168.95	0.0233	-0.6661
1169.92	0.0048	-0.6542
1170.9	-0.0154	-0.6323
1171.88	-0.0372	-0.6017
1172.85	-0.0604	-0.5642
1173.83	-0.0848	-0.5219
1174.8	-0.1101	-0.4771
1175.78	-0.1358	-0.4323
1176.76	-0.1614	-0.3899
1177.73	-0.1866	-0.352
1178.71	-0.2106	-0.3205
1179.69	-0.2332	-0.2969
1180.66	-0.2537	-0.2821
1181.64	-0.2718	-0.2767
1182.62	-0.2872	-0.2804
1183.59	-0.2997	-0.2926
1184.57	-0.3091	-0.3123
1185.55	-0.3155	-0.3379
1186.52	-0.3191	-0.3676
1187.5	-0.3201	-0.3996
1188.48	-0.3189	-0.4317
1189.45	-0.3161	-0.4621
1190.43	-0.3123	-0.489
1191.41	-0.308	-0.511
1192.38	-0.304	-0.5271
1193.36	-0.3008	-0.5366
1194.34	-0.2992	-0.5395
1195.31	-0.2997	-0.5361
1196.29	-0.3027	-0.527
1197.27	-0.3086	-0.5136
1198.24	-0.3176	-0.4971
1199.22	-0.3298	-0.4791
1200.2	-0.345	-0.4615
1201.17	-0.363	-0.4457
1202.15	-0.3836	-0.4333
1203.13	-0.4061	-0.4256
1204.1	-0.4301	-0.4235
1205.08	-0.4548	-0.4274
1206.05	-0.4797	-0.4376
1207.03	-0.5041	-0.4535
1208.01	-0.5273	-0.4744
1208.98	-0.5488	-0.4993
1209.96	-0.568	-0.5265
1210.94	-0.5847	-0.5545
1211.91	-0.5986	-0.5815
1212.89	-0.6096	-0.6057
1213.87	-0.6177	-0.6255
1214.84	-0.6232	-0.6394
1215.82	-0.6264	-0.6463
1216.8	-0.6277	-0.6456
1217.77	-0.6277	-0.6369
1218.75	-0.6268	-0.6203
1219.73	-0.6258	-0.5967
1220.7	-0.6252	-0.567
1221.68	-0.6255	-0.5326
1222.66	-0.6274	-0.4952
1223.63	-0.6311	-0.4569
1224.61	-0.637	-0.4194
1225.59	-0.6453	-0.3848
1226.56	-0.656	-0.3548
1227.54	-0.6691	-0.3309
1228.52	-0.6842	-0.3143
1229.49	-0.7011	-0.3057
1230.47	-0.7194	-0.3055
1231.45	-0.7386	-0.3134
1232.42	-0.758	-0.3288
1233.4	-0.7772	-0.3507
1234.38	-0.7957	-0.3775
1235.35	-0.8128	-0.4077
1236.33	-0.8281	-0.4392
1237.3	-0.8413	-0.4703
1238.28	-0.8521	-0.4989
1239.26	-0.8603	-0.5234
1240.23	-0.866	-0.5424
1241.21	-0.869	-0.5547
1242.19	-0.8697	-0.5596
1243.16	-0.8682	-0.5569
1244.14	-0.8649	-0.5468
1245.12	-0.8601	-0.5299
1246.09	-0.8542	-0.5072
1247.07	-0.8477	-0.4802
1248.05	-0.8407	-0.4504
1249.02	-0.8338	-0.4197
1250	-0.8271	-0.3897
1250.98	-0.8209	-0.3623
1251.95	-0.8151	-0.3389
1252.93	-0.8099	-0.3208
1253.91	-0.8052	-0.309
1254.88	-0.8007	-0.3039
1255.86	-0.7963	-0.3058
1256.84	-0.7917	-0.3141
1257.81	-0.7866	-0.3283
1258.79	-0.7807	-0.3472
1259.77	-0.7736	-0.3695
1260.74	-0.7652	-0.3935
1261.72	-0.7552	-0.4176
1262.7	-0.7435	-0.4402
1263.67	-0.73	-0.4597
1264.65	-0.7147	-0.4747
1265.63	-0.6977	-0.4842
1266.6	-0.6792	-0.4875
1267.58	-0.6594	-0.4844
1268.55	-0.6388	-0.4749
1269.53	-0.6176	-0.4596
1270.51	-0.5962	-0.4395
1271.48	-0.5751	-0.4157
1272.46	-0.5546	-0.3898
1273.44	-0.5351	-0.3635
1274.41	-0.5168	-0.3384
1275.39	-0.5	-0.3161
1276.37	-0.4847	-0.2982
1277.34	-0.4712	-0.2858
1278.32	-0.4592	-0.28
1279.3	-0.4486	-0.2811
1280.27	-0.4393	-0.2893
1281.25	-0.431	-0.3043
1282.23	-0.4233	-0.3253
1283.2	-0.4159	-0.3511
1284.18	-0.4085	-0.3804
1285.16	-0.4006	-0.4114
1286.13	-0.392	-0.4424
1287.11	-0.3825	-0.4716
1288.09	-0.3719	-0.4972
1289.06	-0.36	-0.5176
1290.04	-0.3469	-0.5317
1291.02	-0.3326	-0.5386
1291.99	-0.3173	-0.5376
1292.97	-0.3014	-0.5289
1293.95	-0.285	-0.5127
1294.92	-0.2687	-0.49
1295.9	-0.2528	-0.4619
1296.88	-0.2377	-0.43
1297.85	-0.2239	-0.3959
1298.83	-0.2117	-0.3617
1299.8	-0.2014	-0.3291
1300.78	-0.1934	-0.2999
1301.76	-0.1878	-0.2758
1302.73	-0.1847	-0.258
1303.71	-0.184	-0.2476
1304.69	-0.1857	-0.2449
1305.66	-0.1895	-0.2501
1306.64	-0.195	-0.2628
1307.62	-0.202	-0.2822
1308.59	-0.21	-0.307
1309.57	-0.2186	-0.3359
1310.55	-0.2272	-0.3671
1311.52	-0.2354	-0.3988
1312.5	-0.2428	-0.429
1313.48	-0.249	-0.4561
1314.45	-0.2536	-0.4784
1315.43	-0.2565	-0.4948
1316.41	-0.2574	-0.5042
1317.38	-0.2564	-0.5062
1318.36	-0.2533	-0.5006
1319.34	-0.2484	-0.488
1320.31	-0.2419	-0.4689
1321.29	-0.2339	-0.4447
1322.27	-0.2247	-0.4166
1323.24	-0.2147	-0.3865
1324.22	-0.2042	-0.3561
1325.2	-0.1935	-0.3271
1326.17	-0.1828	-0.3013
1327.15	-0.1725	-0.2802
1328.13	-0.1627	-0.2649
1329.1	-0.1536	-0.2564
1330.08	-0.1452	-0.2551
1331.05	-0.1374	-0.261
1332.03	-0.1304	-0.2738
1333.01	-0.1238	-0.2927
1333.98	-0.1175	-0.3166
1334.96	-0.1114	-0.3439
1335.94	-0.1051	-0.3732
1336.91	-0.0985	-0.4027
1337.89	-0.0912	-0.4306
1338.87	-0.0831	-0.4552
1339.84	-0.074	-0.4752
1340.82	-0.0637	-0.4894
1341.8	-0.0521	-0.4969
1342.77	-0.0393	-0.4972
1343.75	-0.0252	-0.4903
1344.73	-0.01	-0.4765
1345.7	0.0062	-0.4567
1346.68	0.0232	-0.4318
1347.66	0.0407	-0.4033
1348.63	0.0586	-0.3726
1349.61	0.0765	-0.3415
1350.59	0.0942	-0.3117
1351.56	0.1113	-0.2846
1352.54	0.1277	-0.2617
1353.52	0.1432	-0.2443
1354.49	0.1575	-0.233
1355.47	0.1705	-0.2284
1356.45	0.1823	-0.2307
1357.42	0.1927	-0.2394
1358.4	0.2018	-0.2541
1359.38	0.2096	-0.2737
1360.35	0.2163	-0.297
1361.33	0.222	-0.3226
1362.3	0.2269	-0.3491
1363.28	0.2311	-0.3748
1364.26	0.2349	-0.3985
1365.23	0.2383	-0.4188
1366.21	0.2415	-0.4345
1367.19	0.2447	-0.4451
1368.16	0.248	-0.45
1369.14	0.2514	-0.4491
1370.12	0.255	-0.4426
1371.09	0.2587	-0.4312
1372.07	0.2627	-0.4155
1373.05	0.2669	-0.3968
1374.02	0.2711	-0.3762
1375	0.2754	-0.3551
1375.98	0.2796	-0.3347
1376.95	0.2837	-0.3164
1377.93	0.2875	-0.3011
1378.91	0.2911	-0.29
1379.88	0.2944	-0.2835
1380.86	0.2973	-0.2821
1381.84	0.2997	-0.2858
1382.81	0.3017	-0.2945
1383.79	0.3033	-0.3075
1384.77	0.3044	-0.3242
1385.74	0.3052	-0.3436
1386.72	0.3055	-0.3646
1387.7	0.3055	-0.3861
1388.67	0.3051	-0.4069
1389.65	0.3045	-0.426
1390.63	0.3035	-0.4423
1391.6	0.3023	-0.4553
1392.58	0.3008	-0.4642
1393.55	0.299	-0.4688
1394.53	0.297	-0.4691
1395.51	0.2946	-0.4654
1396.48	0.2919	-0.458
1397.46	0.2889	-0.4476
1398.44	0.2856	-0.435
1399.41	0.2819	-0.4211
1400.39	0.278	-0.4069
1401.37	0.2737	-0.3933
1402.34	0.2692	-0.3812
1403.32	0.2645	-0.3713
1404.3	0.2597	-0.3642
1405.27	0.2549	-0.3602
1406.25	0.2503	-0.3595
1407.23	0.246	-0.362
1408.2	0.2421	-0.3675
1409.18	0.2387	-0.3756
1410.16	0.2361	-0.3855
1411.13	0.2344	-0.3967
1412.11	0.2337	-0.4083
1413.09	0.2341	-0.4195
1414.06	0.2357	-0.4296
1415.04	0.2385	-0.4379
1416.02	0.2427	-0.4438
1416.99	0.2482	-0.447
1417.97	0.255	-0.4472
1418.95	0.2629	-0.4444
1419.92	0.2718	-0.4388
1420.9	0.2816	-0.4305
1421.88	0.2922	-0.4202
1422.85	0.3032	-0.4084
1423.83	0.3144	-0.3957
1424.8	0.3256	-0.3827
1425.78	0.3365	-0.3703
1426.76	0.3469	-0.3589
1427.73	0.3564	-0.3491
1428.71	0.3649	-0.3414
1429.69	0.3721	-0.336
1430.66	0.3778	-0.333
1431.64	0.3818	-0.3325
1432.62	0.3839	-0.3342
1433.59	0.3842	-0.338
1434.57	0.3826	-0.3433
1435.55	0.379	-0.3498
1436.52	0.3736	-0.3569
1437.5	0.3664	-0.3642
1438.48	0.3576	-0.3713
1439.45	0.3474	-0.3776
1440.43	0.3361	-0.383
1441.41	0.3239	-0.3871
1442.38	0.3111	-0.3899
1443.36	0.298	-0.3915
1444.34	0.285	-0.3919
1445.31	0.2725	-0.3913
1446.29	0.2607	-0.39
1447.27	0.25	-0.3884
1448.24	0.2407	-0.3867
1449.22	0.2331	-0.3853
1450.2	0.2272	-0.3844
1451.17	0.2234	-0.3843
1452.15	0.2216	-0.385
1453.13	0.2219	-0.3866
1454.1	0.2244	-0.389
1455.08	0.2288	-0.392
1456.05	0.2349	-0.3953
1457.03	0.2427	-0.3987
1458.01	0.2517	-0.4018
1458.98	0.2617	-0.4041
1459.96	0.2722	-0.4055
1460.94	0.2828	-0.4056
1461.91	0.2933	-0.4042
1462.89	0.3031	-0.4012
1463.87	0.3118	-0.3966
1464.84	0.3192	-0.3906
1465.82	0.325	-0.3835
1466.8	0.3288	-0.3756
1467.77	0.3306	-0.3675
1468.75	0.3303	-0.3596
1469.73	0.3278	-0.3526
1470.7	0.3234	-0.3471
1471.68	0.317	-0.3435
1472.66	0.309	-0.3423
1473.63	0.2998	-0.3439
1474.61	0.2897	-0.3485
1475.59	0.2791	-0.356
1476.56	0.2684	-0.3664
1477.54	0.2583	-0.3792
1478.52	0.249	-0.394
1479.49	0.241	-0.4102
1480.47	0.2347	-0.4269
1481.45	0.2305	-0.4434
1482.42	0.2284	-0.4588
1483.4	0.2288	-0.4723
1484.38	0.2316	-0.4832
1485.35	0.2368	-0.4907
1486.33	0.2443	-0.4946
1487.3	0.2538	-0.4944
1488.28	0.265	-0.4902
1489.26	0.2776	-0.4821
1490.23	0.2912	-0.4705
1491.21	0.3052	-0.4561
1492.19	0.3192	-0.4397
1493.16	0.3328	-0.4221
1494.14	0.3455	-0.4043
1495.12	0.3569	-0.3875
1496.09	0.3666	-0.3726
1497.07	0.3745	-0.3605
1498.05	0.3803	-0.3519
1499.02	0.384	-0.3475
1500	0.3856	-0.3476
1500.98	0.3852	-0.3523
1501.95	0.383	-0.3614
1502.93	0.3793	-0.3744
1503.91	0.3744	-0.3906
1504.88	0.3687	-0.4093
1505.86	0.3627	-0.4294
1506.84	0.3567	-0.4497
1507.81	0.3512	-0.469
1508.79	0.3467	-0.4864
1509.77	0.3434	-0.5007
1510.74	0.3416	-0.5111
1511.72	0.3417	-0.517
1512.7	0.3437	-0.5179
1513.67	0.3477	-0.5138
1514.65	0.3538	-0.5049
1515.63	0.3618	-0.4916
1516.6	0.3716	-0.4746
1517.58	0.383	-0.455
1518.55	0.3957	-0.4338
1519.53	0.4095	-0.4123
1520.51	0.4239	-0.3916
1521.48	0.4386	-0.3731
1522.46	0.4535	-0.3578
1523.44	0.468	-0.3467
1524.41	0.4821	-0.3405
1525.39	0.4954	-0.3396
1526.37	0.5078	-0.3442
1527.34	0.5191	-0.3541
1528.32	0.5293	-0.3688
1529.3	0.5384	-0.3876
1530.27	0.5463	-0.4095
1531.25	0.5533	-0.4334
1532.23	0.5592	-0.4579
1533.2	0.5643	-0.4819
1534.18	0.5686	-0.504
1535.16	0.5724	-0.5231
1536.13	0.5756	-0.5382
1537.11	0.5784	-0.5486
1538.09	0.5809	-0.5538
1539.06	0.5831	-0.5537
1540.04	0.585	-0.5485
1541.02	0.5866	-0.5385
1541.99	0.5879	-0.5247
1542.97	0.5889	-0.5079
1543.95	0.5895	-0.4894
1544.92	0.5897	-0.4704
1545.9	0.5893	-0.4522
1546.88	0.5884	-0.4361
1547.85	0.587	-0.4232
1548.83	0.585	-0.4144
1549.8	0.5825	-0.4105
1550.78	0.5797	-0.4119
1551.76	0.5765	-0.4187
1552.73	0.5732	-0.4305
1553.71	0.5699	-0.447
1554.69	0.5669	-0.4672
1555.66	0.5643	-0.4901
1556.64	0.5624	-0.5144
1557.62	0.5614	-0.5389
1558.59	0.5614	-0.562
1559.57	0.5626	-0.5825
1560.55	0.5651	-0.5991
1561.52	0.569	-0.611
1562.5	0.5743	-0.6172
1563.48	0.5809	-0.6174
1564.45	0.5887	-0.6114
1565.43	0.5976	-0.5994
1566.41	0.6072	-0.582
1567.38	0.6173	-0.56
1568.36	0.6276	-0.5344
1569.34	0.6378	-0.5064
1570.31	0.6474	-0.4775
1571.29	0.6562	-0.449
1572.27	0.6638	-0.4223
1573.24	0.6698	-0.3986
1574.22	0.6741	-0.379
1575.2	0.6764	-0.3643
1576.17	0.6767	-0.355
1577.15	0.6748	-0.3514
1578.13	0.6709	-0.3534
1579.1	0.665	-0.3605
1580.08	0.6573	-0.3722
1581.05	0.648	-0.3875
1582.03	0.6376	-0.4053
1583.01	0.6263	-0.4245
1583.98	0.6145	-0.4439
1584.96	0.6028	-0.4623
1585.94	0.5914	-0.4787
1586.91	0.5808	-0.492
1587.89	0.5715	-0.5018
1588.87	0.5636	-0.5075
1589.84	0.5574	-0.5091
1590.82	0.5533	-0.5066
1591.8	0.5512	-0.5004
1592.77	0.5512	-0.4913
1593.75	0.5533	-0.4799
1594.73	0.5573	-0.4673
1595.7	0.563	-0.4545
1596.68	0.5703	-0.4425
1597.66	0.5787	-0.4323
1598.63	0.5879	-0.4246
1599.61	0.5975	-0.4201
1600.59	0.6071	-0.4192
1601.56	0.6163	-0.4221
1602.54	0.6248	-0.4287
1603.52	0.6321	-0.4387
1604.49	0.638	-0.4514
1605.47	0.6421	-0.4661
1606.45	0.6444	-0.4818
1607.42	0.6446	-0.4976
1608.4	0.6427	-0.5124
1609.38	0.6386	-0.5253
1610.35	0.6324	-0.5354
1611.33	0.6242	-0.5419
1612.3	0.6142	-0.5443
1613.28	0.6025	-0.5425
1614.26	0.5894	-0.5363
1615.23	0.5751	-0.5261
1616.21	0.5599	-0.5124
1617.19	0.5441	-0.4958
1618.16	0.5278	-0.4774
1619.14	0.5113	-0.458
1620.12	0.4949	-0.4388
1621.09	0.4786	-0.4208
1622.07	0.4627	-0.4049
1623.05	0.4473	-0.3921
1624.02	0.4324	-0.3829
1625	0.4182	-0.3778
1625.98	0.4045	-0.3768
1626.95	0.3915	-0.3799
1627.93	0.3791	-0.3867
1628.91	0.3673	-0.3965
1629.88	0.356	-0.4086
1630.86	0.3451	-0.4219
1631.84	0.3347	-0.4354
1632.81	0.3247	-0.4481
1633.79	0.315	-0.4589
1634.77	0.3056	-0.4669
1635.74	0.2965	-0.4714
1636.72	0.2878	-0.4719
1637.7	0.2793	-0.4682
1638.67	0.2712	-0.4602
1639.65	0.2635	-0.4483
1640.63	0.2562	-0.4331
1641.6	0.2492	-0.4153
1642.58	0.2427	-0.396
1643.55	0.2367	-0.3763
1644.53	0.231	-0.3573
1645.51	0.2258	-0.3402
1646.48	0.221	-0.3261
1647.46	0.2165	-0.3157
1648.44	0.2122	-0.31
1649.41	0.2081	-0.3091
1650.39	0.204	-0.3133
1651.37	0.1998	-0.3225
1652.34	0.1954	-0.3361
1653.32	0.1907	-0.3534
1654.3	0.1856	-0.3734
1655.27	0.1799	-0.3949
1656.25	0.1736	-0.4168
1657.23	0.1665	-0.4376
1658.2	0.1587	-0.4561
1659.18	0.1501	-0.4712
1660.16	0.1408	-0.4819
1661.13	0.1308	-0.4874
1662.11	0.1201	-0.4873
1663.09	0.1089	-0.4816
1664.06	0.0974	-0.4704
1665.04	0.0858	-0.4543
1666.02	0.0741	-0.434
1666.99	0.0627	-0.4107
1667.97	0.0516	-0.3855
1668.95	0.0412	-0.3598
1669.92	0.0315	-0.335
1670.9	0.0228	-0.3123
1671.88	0.0151	-0.2931
1672.85	0.0086	-0.2781
1673.83	0.0033	-0.2683
1674.8	-0.0008	-0.264
1675.78	-0.0038	-0.2653
1676.76	-0.0057	-0.272
1677.73	-0.0067	-0.2835
1678.71	-0.0069	-0.2991
1679.69	-0.0065	-0.3176
1680.66	-0.0057	-0.3379
1681.64	-0.0049	-0.3587
1682.62	-0.0041	-0.3786
1683.59	-0.0037	-0.3963
1684.57	-0.0039	-0.4109
1685.55	-0.0049	-0.4213
1686.52	-0.0067	-0.4271
1687.5	-0.0097	-0.4278
1688.48	-0.0137	-0.4235
1689.45	-0.019	-0.4146
1690.43	-0.0255	-0.4018
1691.41	-0.0332	-0.3859
1692.38	-0.0419	-0.3681
1693.36	-0.0517	-0.3498
1694.34	-0.0623	-0.3321
1695.31	-0.0736	-0.3166
1696.29	-0.0856	-0.3043
1697.27	-0.0979	-0.2963
1698.24	-0.1105	-0.2934
1699.22	-0.1233	-0.2962
1700.2	-0.1362	-0.3047
1701.17	-0.149	-0.3188
1702.15	-0.1618	-0.338
1703.13	-0.1746	-0.3614
1704.1	-0.1874	-0.388
1705.08	-0.2002	-0.4164
1706.05	-0.2131	-0.4452
1707.03	-0.2261	-0.4729
1708.01	-0.2395	-0.4981
1708.98	-0.2531	-0.5196
1709.96	-0.2672	-0.5361
1710.94	-0.2818	-0.5469
1711.91	-0.2968	-0.5514
1712.89	-0.3122	-0.5495
1713.87	-0.3281	-0.5413
1714.84	-0.3442	-0.5273
1715.82	-0.3604	-0.5084
1716.8	-0.3765	-0.4857
1717.77	-0.3924	-0.4603
1718.75	-0.4078	-0.4338
1719.73	-0.4224	-0.4075
1720.7	-0.436	-0.3828
1721.68	-0.4483	-0.361
1722.66	-0.4591	-0.343
1723.63	-0.4683	-0.3297
1724.61	-0.4756	-0.3215
1725.59	-0.4811	-0.3185
1726.56	-0.4846	-0.3206
1727.54	-0.4863	-0.3272
1728.52	-0.4863	-0.3374
1729.49	-0.4846	-0.3504
1730.47	-0.4816	-0.3648
1731.45	-0.4775	-0.3796
1732.42	-0.4727	-0.3933
1733.4	-0.4674	-0.4048
1734.38	-0.4619	-0.4133
1735.35	-0.4568	-0.4178
1736.33	-0.4521	-0.418
1737.3	-0.4482	-0.4137
1738.28	-0.4453	-0.4051
1739.26	-0.4435	-0.3926
1740.23	-0.4428	-0.3771
1741.21	-0.4434	-0.3596
1742.19	-0.445	-0.3412
1743.16	-0.4475	-0.3233
1744.14	-0.4508	-0.3071
1745.12	-0.4545	-0.2939
1746.09	-0.4583	-0.2849
1747.07	-0.462	-0.2807
1748.05	-0.465	-0.2821
1749.02	-0.4673	-0.2892
1750	-0.4684	-0.3019
1750.98	-0.4681	-0.3198
1751.95	-0.4662	-0.342
1752.93	-0.4626	-0.3674
1753.91	-0.4573	-0.3948
1754.88	-0.4503	-0.4227
1755.86	-0.4416	-0.4495
1756.84	-0.4316	-0.4737
1757.81	-0.4203	-0.494
1758.79	-0.4081	-0.5092
1759.77	-0.3953	-0.5184
1760.74	-0.3821	-0.5212
1761.72	-0.3689	-0.5173
1762.7	-0.356	-0.5069
1763.67	-0.3435	-0.4908
1764.65	-0.3316	-0.4698
1765.63	-0.3204	-0.4453
1766.6	-0.31	-0.4188
1767.58	-0.3003	-0.3918
1768.55	-0.2911	-0.3662
1769.53	-0.2823	-0.3434
1770.51	-0.2737	-0.325
1771.48	-0.2649	-0.3122
1772.46	-0.2556	-0.3059
1773.44	-0.2455	-0.3065
1774.41	-0.2343	-0.3142
1775.39	-0.2217	-0.3287
1776.37	-0.2076	-0.3492
1777.34	-0.1919	-0.3746
1778.32	-0.1744	-0.4035
1779.3	-0.1552	-0.4344
1780.27	-0.1344	-0.4655
1781.25	-0.1124	-0.495
1782.23	-0.0893	-0.5213
1783.2	-0.0656	-0.543
1784.18	-0.0417	-0.5589
1785.16	-0.018	-0.5681
1786.13	0.005	-0.5703
1787.11	0.0268	-0.5655
1788.09	0.047	-0.5542
1789.06	0.0654	-0.5372
1790.04	0.0816	-0.5158
1791.02	0.0956	-0.4915
1791.99	0.1072	-0.4661
1792.97	0.1166	-0.4414
1793.95	0.124	-0.4191
1794.92	0.1297	-0.4009
1795.9	0.1341	-0.3882
1796.88	0.1377	-0.3821
1797.85	0.141	-0.3833
1798.83	0.1447	-0.3919
1799.8	0.1493	-0.4077
1800.78	0.1552	-0.43
1801.76	0.1631	-0.4576
1802.73	0.1733	-0.489
1803.71	0.1861	-0.5225
1804.69	0.2016	-0.5561
1805.66	0.2198	-0.5877
1806.64	0.2408	-0.6156
1807.62	0.2641	-0.6378
1808.59	0.2895	-0.6531
1809.57	0.3165	-0.6604
1810.55	0.3444	-0.6591
1811.52	0.3727	-0.649
1812.5	0.4007	-0.6308
1813.48	0.4277	-0.6053
1814.45	0.4531	-0.5739
1815.43	0.4765	-0.5384
1816.41	0.4972	-0.5009
1817.38	0.5149	-0.4635
1818.36	0.5295	-0.4285
1819.34	0.5409	-0.398
1820.31	0.549	-0.3738
1821.29	0.5542	-0.3575
1822.27	0.5567	-0.3502
1823.24	0.557	-0.3524
1824.22	0.5555	-0.3642
1825.2	0.553	-0.3848
1826.17	0.5499	-0.4134
1827.15	0.5469	-0.4483
1828.13	0.5445	-0.4875
1829.1	0.5433	-0.5288
1830.08	0.5437	-0.5698
1831.05	0.546	-0.6081
1832.03	0.5503	-0.6414
1833.01	0.5568	-0.6679
1833.98	0.5654	-0.6858
1834.96	0.5759	-0.694
1835.94	0.588	-0.6921
1836.91	0.6014	-0.6799
1837.89	0.6157	-0.6583
1838.87	0.6303	-0.6282
1839.84	0.6449	-0.5915
1840.82	0.6589	-0.5501
1841.8	0.672	-0.5064
1842.77	0.6839	-0.4628
1843.75	0.6942	-0.4218
1844.73	0.7029	-0.3855
1845.7	0.7098	-0.356
1846.68	0.7152	-0.3348
1847.66	0.719	-0.3228
1848.63	0.7217	-0.3205
1849.61	0.7234	-0.3276
1850.59	0.7247	-0.3435
1851.56	0.7257	-0.3667
1852.54	0.7271	-0.3953
1853.52	0.7291	-0.4273
1854.49	0.7321	-0.4603
1855.47	0.7362	-0.4916
1856.45	0.7418	-0.519
1857.42	0.7488	-0.5403
1858.4	0.7573	-0.5538
1859.38	0.7671	-0.5581
1860.35	0.7781	-0.5526
1861.33	0.7899	-0.5371
1862.3	0.8022	-0.5125
1863.28	0.8147	-0.4798
1864.26	0.827	-0.4408
1865.23	0.8387	-0.3979
1866.21	0.8495	-0.3535
1867.19	0.8591	-0.3106
1868.16	0.8673	-0.2717
1869.14	0.874	-0.2395
1870.12	0.8791	-0.2162
1871.09	0.8828	-0.2036
1872.07	0.8852	-0.2028
1873.05	0.8864	-0.2142
1874.02	0.8869	-0.2376
1875	0.8868	-0.272
1875.98	0.8866	-0.3156
1876.95	0.8866	-0.3662
1877.93	0.887	-0.4208
1878.91	0.8881	-0.4763
1879.88	0.89	-0.5296
1880.86	0.8928	-0.5773
1881.84	0.8965	-0.6165
1882.81	0.9009	-0.6446
1883.79	0.9058	-0.6597
1884.77	0.9108	-0.6605
1885.74	0.9156	-0.6467
1886.72	0.9198	-0.6186
1887.7	0.9228	-0.5776
1888.67	0.9244	-0.5256
1889.65	0.9242	-0.4655
1890.63	0.9217	-0.4006
1891.6	0.9169	-0.3344
1892.58	0.9097	-0.2708
1893.55	0.9002	-0.2135
1894.53	0.8886	-0.1659
1895.51	0.8752	-0.1308
1896.48	0.8605	-0.1107
1897.46	0.8452	-0.1067
1898.44	0.8299	-0.1196
1899.41	0.8153	-0.1487
1900.39	0.8023	-0.1928
1901.37	0.7914	-0.2494
1902.34	0.7834	-0.3156
1903.32	0.7786	-0.3878
1904.3	0.7775	-0.4618
1905.27	0.7802	-0.5335
1906.25	0.7865	-0.5988
1907.23	0.7962	-0.654
1908.2	0.8088	-0.6958
1909.18	0.8235	-0.7217
1910.16	0.8393	-0.7302
1911.13	0.8552	-0.7207
1912.11	0.8699	-0.6938
1913.09	0.8821	-0.651
1914.06	0.8905	-0.5946
1915.04	0.894	-0.5282
1916.02	0.8915	-0.4555
1916.99	0.8819	-0.3809
1917.97	0.8646	-0.3089
1918.95	0.8392	-0.2439
1919.92	0.8056	-0.1898
1920.9	0.764	-0.1501
1921.88	0.715	-0.1271
1922.85	0.6595	-0.1226
1923.83	0.5986	-0.1367
1924.8	0.5338	-0.1689
1925.78	0.4667	-0.2173
1926.76	0.3991	-0.2789
1927.73	0.3328	-0.3501
1928.71	0.2697	-0.4264
1929.69	0.2115	-0.503
1930.66	0.1598	-0.5751
1931.64	0.116	-0.6379
1932.62	0.0812	-0.6872
1933.59	0.056	-0.7196
1934.57	0.041	-0.7324
1935.55	0.0362	-0.7245
1936.52	0.0411	-0.6956
1937.5	0.0552	-0.647
1938.48	0.0774	-0.5812
1939.45	0.1064	-0.5018
1940.43	0.1408	-0.4132
1941.41	0.1788	-0.3208
1942.38	0.2189	-0.2302
1943.36	0.2593	-0.147
1944.34	0.2984	-0.0766
1945.31	0.3348	-0.0239
1946.29	0.3672	0.0074
1947.27	0.3946	0.0146
1948.24	0.4164	-0.0037
1949.22	0.4323	-0.0471
1950.2	0.4421	-0.114
1951.17	0.4461	-0.201
[truncated: 26,673 more rows]
