# Supplementary material for: Effects of different tennis racket string tension on forehand stroke effect and racket dynamic impact
Source: PLoS One. 2025 Jan 15;20(1):e0317442. doi: 10.1371/journal.pone.0317442 (PMC11734973; doi:10.1371/journal.pone.0317442)
Supplement: S1 File — (ZIP) [file pone.0317442.s001.zip › S1/acceleration strain vibration/48bl/2.xlsx]

## Sheet: 2
Time（ms）	acceleration（g=9.8m/s2）	strain（mµ）
0	-0.1708	0.0616
0.98	-0.0845	0.1241
1.95	-0.0027	0.1805
2.93	0.0729	0.2282
3.91	0.1411	0.2651
4.88	0.2009	0.2897
5.86	0.2517	0.3009
6.84	0.2932	0.2981
7.81	0.3254	0.2814
8.79	0.3487	0.2517
9.77	0.3638	0.2101
10.74	0.3716	0.1584
11.72	0.3733	0.099
12.7	0.3701	0.0341
13.67	0.3635	-0.0333
14.65	0.3548	-0.1007
15.63	0.3454	-0.1653
16.6	0.3366	-0.2247
17.58	0.3294	-0.2768
18.55	0.3248	-0.3198
19.53	0.3233	-0.3525
20.51	0.3255	-0.3742
21.48	0.3313	-0.3847
22.46	0.3408	-0.3844
23.44	0.3536	-0.3741
24.41	0.3692	-0.3554
25.39	0.3868	-0.3298
26.37	0.4057	-0.2993
27.34	0.425	-0.2661
28.32	0.4439	-0.2324
29.3	0.4614	-0.2003
30.27	0.4768	-0.1718
31.25	0.4894	-0.1484
32.23	0.4989	-0.1316
33.2	0.5048	-0.1223
34.18	0.5071	-0.1208
35.16	0.5058	-0.1273
36.13	0.501	-0.1414
37.11	0.4933	-0.1621
38.09	0.4831	-0.1884
39.06	0.4711	-0.2188
40.04	0.4578	-0.2516
41.02	0.4441	-0.2853
41.99	0.4305	-0.318
42.97	0.4178	-0.3483
43.95	0.4064	-0.3746
44.92	0.3968	-0.3958
45.9	0.3893	-0.4111
46.88	0.3841	-0.4199
47.85	0.3811	-0.4222
48.83	0.3804	-0.4181
49.8	0.3816	-0.4082
50.78	0.3845	-0.3934
51.76	0.3886	-0.3748
52.73	0.3935	-0.3535
53.71	0.3988	-0.331
54.69	0.4039	-0.3086
55.66	0.4084	-0.2875
56.64	0.412	-0.269
57.62	0.4145	-0.2539
58.59	0.4156	-0.243
59.57	0.4152	-0.2367
60.55	0.4135	-0.2351
61.52	0.4105	-0.238
62.5	0.4066	-0.2451
63.48	0.4019	-0.2556
64.45	0.3968	-0.2687
65.43	0.3918	-0.2834
66.41	0.3873	-0.2986
67.38	0.3835	-0.3134
68.36	0.3808	-0.3267
69.34	0.3795	-0.3376
70.31	0.3798	-0.3454
71.29	0.3817	-0.3498
72.27	0.3853	-0.3503
73.24	0.3904	-0.347
74.22	0.397	-0.3402
75.2	0.4047	-0.3302
76.17	0.4132	-0.3177
77.15	0.4222	-0.3035
78.13	0.4313	-0.2884
79.1	0.4401	-0.2733
80.08	0.4482	-0.259
81.05	0.4554	-0.2464
82.03	0.4615	-0.2361
83.01	0.4661	-0.2285
83.98	0.4693	-0.2241
84.96	0.471	-0.2227
85.94	0.4713	-0.2244
86.91	0.4703	-0.2287
87.89	0.4683	-0.2351
88.87	0.4655	-0.243
89.84	0.4622	-0.2515
90.82	0.4588	-0.2598
91.8	0.4556	-0.2672
92.77	0.4528	-0.2728
93.75	0.4508	-0.276
94.73	0.4498	-0.2762
95.7	0.4499	-0.2732
96.68	0.4512	-0.2667
97.66	0.4538	-0.2568
98.63	0.4575	-0.244
99.61	0.4622	-0.2286
100.59	0.4677	-0.2113
101.56	0.4739	-0.193
102.54	0.4804	-0.1745
103.52	0.487	-0.1567
104.49	0.4933	-0.1406
105.47	0.4992	-0.1271
106.45	0.5043	-0.1167
107.42	0.5086	-0.1102
108.4	0.5118	-0.1078
109.38	0.514	-0.1098
110.35	0.5151	-0.116
111.33	0.5152	-0.1262
112.3	0.5144	-0.1398
113.28	0.5128	-0.1562
114.26	0.5107	-0.1746
115.23	0.5083	-0.194
116.21	0.5058	-0.2134
117.19	0.5034	-0.232
118.16	0.5015	-0.2489
119.14	0.5001	-0.2631
120.12	0.4994	-0.2741
121.09	0.4995	-0.2814
122.07	0.5005	-0.2847
123.05	0.5024	-0.2841
124.02	0.5051	-0.2795
125	0.5085	-0.2715
125.98	0.5125	-0.2606
126.95	0.5168	-0.2474
127.93	0.5214	-0.2327
128.91	0.5261	-0.2174
129.88	0.5305	-0.2023
130.86	0.5346	-0.1882
131.84	0.5383	-0.1759
132.81	0.5413	-0.1659
133.79	0.5436	-0.1588
134.77	0.5453	-0.1547
135.74	0.5462	-0.1539
136.72	0.5465	-0.1561
137.7	0.5463	-0.1612
138.67	0.5455	-0.1686
139.65	0.5445	-0.178
140.63	0.5433	-0.1885
141.6	0.542	-0.1997
142.58	0.5408	-0.2107
143.55	0.5397	-0.2209
144.53	0.5389	-0.2298
145.51	0.5382	-0.2368
146.48	0.5378	-0.2416
147.46	0.5375	-0.244
148.44	0.5373	-0.2439
149.41	0.537	-0.2414
150.39	0.5363	-0.2368
151.37	0.5352	-0.2304
152.34	0.5333	-0.2226
153.32	0.5305	-0.2139
154.3	0.5265	-0.205
155.27	0.5212	-0.1962
156.25	0.5145	-0.1882
157.23	0.5061	-0.1812
158.2	0.496	-0.1757
159.18	0.4843	-0.1719
160.16	0.4708	-0.1697
161.13	0.4559	-0.1692
162.11	0.4395	-0.1703
163.09	0.4219	-0.1726
164.06	0.4034	-0.1757
165.04	0.3841	-0.1794
166.02	0.3644	-0.1831
166.99	0.3446	-0.1865
167.97	0.325	-0.189
168.95	0.3059	-0.1905
169.92	0.2875	-0.1906
170.9	0.2701	-0.1892
171.88	0.2538	-0.1863
172.85	0.2387	-0.182
173.83	0.2251	-0.1765
174.8	0.2129	-0.1701
175.78	0.2022	-0.1633
176.76	0.1928	-0.1565
177.73	0.1848	-0.1502
178.71	0.178	-0.1449
179.69	0.1722	-0.141
180.66	0.1673	-0.1389
181.64	0.1631	-0.1389
182.62	0.1595	-0.1412
183.59	0.1563	-0.1459
184.57	0.1534	-0.1527
185.55	0.1506	-0.1616
186.52	0.1479	-0.1721
187.5	0.1452	-0.1838
188.48	0.1425	-0.1962
189.45	0.1397	-0.2086
190.43	0.137	-0.2205
191.41	0.1343	-0.2312
192.38	0.1318	-0.2402
193.36	0.1296	-0.247
194.34	0.1277	-0.2512
195.31	0.1264	-0.2527
196.29	0.1258	-0.2513
197.27	0.1259	-0.2471
198.24	0.127	-0.2402
199.22	0.1291	-0.2311
200.2	0.1323	-0.2202
201.17	0.1367	-0.208
202.15	0.1423	-0.1952
203.13	0.1491	-0.1823
204.1	0.1572	-0.17
205.08	0.1663	-0.1589
206.05	0.1764	-0.1495
207.03	0.1874	-0.1421
208.01	0.199	-0.1371
208.98	0.2111	-0.1346
209.96	0.2235	-0.1344
210.94	0.2359	-0.1366
211.91	0.2479	-0.1407
212.89	0.2594	-0.1464
213.87	0.2701	-0.1533
214.84	0.2797	-0.1607
215.82	0.2879	-0.1681
216.8	0.2946	-0.175
217.77	0.2995	-0.1809
218.75	0.3025	-0.1853
219.73	0.3035	-0.188
220.7	0.3025	-0.1888
221.68	0.2995	-0.1875
222.66	0.2946	-0.1843
223.63	0.2878	-0.1795
224.61	0.2795	-0.1732
225.59	0.2699	-0.1661
226.56	0.2593	-0.1584
227.54	0.2479	-0.1509
228.52	0.2363	-0.144
229.49	0.2247	-0.1382
230.47	0.2135	-0.1339
231.45	0.2032	-0.1316
232.42	0.194	-0.1314
233.4	0.1861	-0.1336
234.38	0.1799	-0.1379
235.35	0.1755	-0.1443
236.33	0.1729	-0.1525
237.3	0.1722	-0.162
238.28	0.1732	-0.1723
239.26	0.1757	-0.1828
240.23	0.1796	-0.1931
241.21	0.1843	-0.2023
242.19	0.1897	-0.2101
243.16	0.1951	-0.2159
244.14	0.2002	-0.2193
245.12	0.2044	-0.2202
246.09	0.2073	-0.2183
247.07	0.2085	-0.2138
248.05	0.2076	-0.2068
249.02	0.2042	-0.1976
250	0.1981	-0.1868
250.98	0.1893	-0.1749
251.95	0.1777	-0.1624
252.93	0.1634	-0.1501
253.91	0.1466	-0.1386
254.88	0.1276	-0.1285
255.86	0.1067	-0.1203
256.84	0.0846	-0.1144
257.81	0.0617	-0.1112
258.79	0.0387	-0.1108
259.77	0.016	-0.1131
260.74	-0.0057	-0.1181
261.72	-0.0258	-0.1254
262.7	-0.0438	-0.1346
263.67	-0.0592	-0.1451
264.65	-0.0718	-0.1563
265.63	-0.0813	-0.1676
266.6	-0.0876	-0.1783
267.58	-0.0906	-0.1878
268.55	-0.0905	-0.1956
269.53	-0.0874	-0.2011
270.51	-0.0818	-0.204
271.48	-0.074	-0.2042
272.46	-0.0645	-0.2016
273.44	-0.0538	-0.1962
274.41	-0.0425	-0.1884
275.39	-0.0312	-0.1784
276.37	-0.0204	-0.1667
277.34	-0.0106	-0.1538
278.32	-0.0024	-0.1405
279.3	0.0041	-0.1271
280.27	0.0084	-0.1144
281.25	0.0103	-0.1028
282.23	0.0099	-0.0928
283.2	0.0071	-0.0847
284.18	0.002	-0.0787
285.16	-0.0052	-0.075
286.13	-0.0142	-0.0735
287.11	-0.0247	-0.0741
288.09	-0.0362	-0.0764
289.06	-0.0484	-0.0803
290.04	-0.0608	-0.0853
291.02	-0.073	-0.0909
291.99	-0.0847	-0.0968
292.97	-0.0954	-0.1025
293.95	-0.1049	-0.1077
294.92	-0.113	-0.1122
295.9	-0.1194	-0.1156
296.88	-0.1242	-0.1181
297.85	-0.1271	-0.1195
298.83	-0.1284	-0.1201
299.8	-0.1281	-0.12
300.78	-0.1263	-0.1195
301.76	-0.1232	-0.1191
302.73	-0.1192	-0.119
303.71	-0.1143	-0.1197
304.69	-0.1089	-0.1215
305.66	-0.1032	-0.1247
306.64	-0.0974	-0.1295
307.62	-0.0918	-0.1361
308.59	-0.0865	-0.1443
309.57	-0.0818	-0.1541
310.55	-0.0776	-0.1651
311.52	-0.0742	-0.1772
312.5	-0.0714	-0.1897
313.48	-0.0694	-0.2021
314.45	-0.0682	-0.2139
315.43	-0.0676	-0.2245
316.41	-0.0676	-0.2332
317.38	-0.0682	-0.2395
318.36	-0.0692	-0.2429
319.34	-0.0706	-0.2431
320.31	-0.0723	-0.2399
321.29	-0.0742	-0.2332
322.27	-0.0763	-0.223
323.24	-0.0785	-0.2096
324.22	-0.0808	-0.1934
325.2	-0.0832	-0.1749
326.17	-0.0856	-0.1546
327.15	-0.0882	-0.1334
328.13	-0.091	-0.112
329.1	-0.094	-0.0912
330.08	-0.0972	-0.0717
331.05	-0.1008	-0.0542
332.03	-0.1049	-0.0395
333.01	-0.1094	-0.028
333.98	-0.1145	-0.02
334.96	-0.1202	-0.0158
335.94	-0.1267	-0.0156
336.91	-0.134	-0.0191
337.89	-0.142	-0.0262
338.87	-0.1509	-0.0365
339.84	-0.1606	-0.0496
340.82	-0.1711	-0.0647
341.8	-0.1825	-0.0813
342.77	-0.1945	-0.0988
343.75	-0.2072	-0.1164
344.73	-0.2205	-0.1335
345.7	-0.2341	-0.1495
346.68	-0.2479	-0.164
347.66	-0.2618	-0.1765
348.63	-0.2756	-0.1867
349.61	-0.289	-0.1944
350.59	-0.3019	-0.1996
351.56	-0.3139	-0.2023
352.54	-0.325	-0.2027
353.52	-0.3349	-0.201
354.49	-0.3435	-0.1975
355.47	-0.3505	-0.1926
356.45	-0.356	-0.1866
357.42	-0.3597	-0.1799
358.4	-0.3618	-0.1729
359.38	-0.3621	-0.1659
360.35	-0.3609	-0.1592
361.33	-0.3582	-0.1532
362.3	-0.3542	-0.1479
363.28	-0.3491	-0.1437
364.26	-0.3433	-0.1404
365.23	-0.3369	-0.1384
366.21	-0.3303	-0.1374
367.19	-0.3239	-0.1376
368.16	-0.3178	-0.1388
369.14	-0.3125	-0.141
370.12	-0.3081	-0.1442
371.09	-0.3049	-0.1482
372.07	-0.3031	-0.1531
373.05	-0.3027	-0.1586
374.02	-0.3037	-0.1647
375	-0.3062	-0.1714
375.98	-0.3099	-0.1786
376.95	-0.3148	-0.1861
377.93	-0.3205	-0.1939
378.91	-0.3269	-0.2018
379.88	-0.3334	-0.2096
380.86	-0.3399	-0.2172
381.84	-0.3459	-0.2244
382.81	-0.3511	-0.231
383.79	-0.3551	-0.2366
384.77	-0.3577	-0.241
385.74	-0.3587	-0.244
386.72	-0.3578	-0.2454
387.7	-0.355	-0.2449
388.67	-0.3502	-0.2423
389.65	-0.3436	-0.2377
390.63	-0.3353	-0.2309
391.6	-0.3256	-0.2221
392.58	-0.3147	-0.2113
393.55	-0.303	-0.1988
394.53	-0.2909	-0.1851
395.51	-0.2787	-0.1703
396.48	-0.267	-0.1552
397.46	-0.2561	-0.1401
398.44	-0.2463	-0.1256
399.41	-0.238	-0.1124
400.39	-0.2314	-0.1008
401.37	-0.2267	-0.0916
402.34	-0.2239	-0.0849
403.32	-0.2232	-0.0813
404.3	-0.2244	-0.0809
405.27	-0.2272	-0.0837
406.25	-0.2317	-0.0898
407.23	-0.2373	-0.0989
408.2	-0.2438	-0.1107
409.18	-0.2508	-0.1248
410.16	-0.258	-0.1405
411.13	-0.265	-0.1573
412.11	-0.2714	-0.1745
413.09	-0.2769	-0.1914
414.06	-0.2813	-0.2072
415.04	-0.2844	-0.2214
416.02	-0.2861	-0.2333
416.99	-0.2864	-0.2424
417.97	-0.2852	-0.2485
418.95	-0.2828	-0.2513
419.92	-0.2792	-0.2508
420.9	-0.2746	-0.2471
421.88	-0.2694	-0.2403
422.85	-0.2639	-0.231
423.83	-0.2582	-0.2195
424.8	-0.2527	-0.2065
425.78	-0.2477	-0.1926
426.76	-0.2434	-0.1783
427.73	-0.2399	-0.1644
428.71	-0.2374	-0.1515
429.69	-0.2359	-0.14
430.66	-0.2355	-0.1304
431.64	-0.236	-0.1229
432.62	-0.2374	-0.1178
433.59	-0.2395	-0.1151
434.57	-0.242	-0.1146
435.55	-0.2447	-0.1162
436.52	-0.2475	-0.1195
437.5	-0.2499	-0.1241
438.48	-0.2518	-0.1296
439.45	-0.253	-0.1354
440.43	-0.2532	-0.1412
441.41	-0.2524	-0.1465
442.38	-0.2504	-0.1509
443.36	-0.2472	-0.1541
444.34	-0.2429	-0.156
445.31	-0.2375	-0.1565
446.29	-0.2312	-0.1556
447.27	-0.2241	-0.1536
448.24	-0.2165	-0.1506
449.22	-0.2085	-0.147
450.2	-0.2004	-0.1433
451.17	-0.1924	-0.1398
452.15	-0.1848	-0.137
453.13	-0.1778	-0.1353
454.1	-0.1715	-0.135
455.08	-0.1661	-0.1363
456.05	-0.1616	-0.1394
457.03	-0.1581	-0.1442
458.01	-0.1557	-0.1508
458.98	-0.1542	-0.1588
459.96	-0.1536	-0.1679
460.94	-0.1537	-0.1775
461.91	-0.1545	-0.1872
462.89	-0.1557	-0.1963
463.87	-0.1573	-0.2043
464.84	-0.1589	-0.2105
465.82	-0.1606	-0.2143
466.8	-0.1621	-0.2154
467.77	-0.1632	-0.2134
468.75	-0.164	-0.208
469.73	-0.1643	-0.1993
470.7	-0.1641	-0.1874
471.68	-0.1634	-0.1726
472.66	-0.1622	-0.1553
473.63	-0.1606	-0.1361
474.61	-0.1587	-0.1158
475.59	-0.1564	-0.0952
476.56	-0.1541	-0.0751
477.54	-0.1517	-0.0563
478.52	-0.1494	-0.0397
479.49	-0.1474	-0.0261
480.47	-0.1456	-0.0161
481.45	-0.1444	-0.01
482.42	-0.1436	-0.0084
483.4	-0.1435	-0.0112
484.38	-0.1441	-0.0185
485.35	-0.1455	-0.0299
486.33	-0.1476	-0.045
487.3	-0.1505	-0.0632
488.28	-0.1541	-0.0838
489.26	-0.1586	-0.106
490.23	-0.1637	-0.1289
491.21	-0.1695	-0.1515
492.19	-0.176	-0.1729
493.16	-0.183	-0.1925
494.14	-0.1904	-0.2094
495.12	-0.1982	-0.2232
496.09	-0.2063	-0.2333
497.07	-0.2146	-0.2396
498.05	-0.2228	-0.2419
499.02	-0.231	-0.2405
500	-0.2389	-0.2355
500.98	-0.2465	-0.2274
501.95	-0.2536	-0.2168
502.93	-0.26	-0.2043
503.91	-0.2656	-0.1905
504.88	-0.2704	-0.1762
505.86	-0.2741	-0.1621
506.84	-0.2767	-0.1488
507.81	-0.278	-0.1369
508.79	-0.2781	-0.1268
509.77	-0.2769	-0.1188
510.74	-0.2744	-0.1132
511.72	-0.2705	-0.11
512.7	-0.2653	-0.1092
513.67	-0.2589	-0.1105
514.65	-0.2514	-0.1138
515.63	-0.2428	-0.1187
516.6	-0.2334	-0.1247
517.58	-0.2232	-0.1315
518.55	-0.2124	-0.1386
519.53	-0.2012	-0.1456
520.51	-0.1898	-0.1522
521.48	-0.1784	-0.1582
522.46	-0.167	-0.1633
523.44	-0.1559	-0.1674
524.41	-0.1452	-0.1705
525.39	-0.1351	-0.1727
526.37	-0.1257	-0.1742
527.34	-0.117	-0.1751
528.32	-0.1092	-0.1757
529.3	-0.1023	-0.1762
530.27	-0.0964	-0.177
531.25	-0.0915	-0.1782
532.23	-0.0876	-0.1801
533.2	-0.0848	-0.1827
534.18	-0.083	-0.1863
535.16	-0.0822	-0.1908
536.13	-0.0825	-0.1961
537.11	-0.0838	-0.202
538.09	-0.086	-0.2085
539.06	-0.0891	-0.2152
540.04	-0.093	-0.2219
541.02	-0.0976	-0.2282
541.99	-0.1029	-0.2338
542.97	-0.1086	-0.2385
543.95	-0.1147	-0.242
544.92	-0.121	-0.2442
545.9	-0.1273	-0.2449
546.88	-0.1335	-0.244
547.85	-0.1393	-0.2418
548.83	-0.1445	-0.2381
549.8	-0.1489	-0.2334
550.78	-0.1524	-0.2277
551.76	-0.1547	-0.2215
552.73	-0.1558	-0.2149
553.71	-0.1555	-0.2085
554.69	-0.1538	-0.2025
555.66	-0.1505	-0.1972
556.64	-0.1458	-0.193
557.62	-0.1398	-0.1899
558.59	-0.1325	-0.1881
559.57	-0.1242	-0.1876
560.55	-0.1151	-0.1885
561.52	-0.1055	-0.1907
562.5	-0.0958	-0.1939
563.48	-0.0862	-0.1979
564.45	-0.0771	-0.2024
565.43	-0.0689	-0.2072
566.41	-0.0619	-0.2119
567.38	-0.0563	-0.2163
568.36	-0.0525	-0.22
569.34	-0.0505	-0.2228
570.31	-0.0505	-0.2245
571.29	-0.0524	-0.2251
572.27	-0.0563	-0.2245
573.24	-0.062	-0.2227
574.22	-0.0692	-0.2199
575.2	-0.0777	-0.2162
576.17	-0.0871	-0.2119
577.15	-0.0971	-0.2071
578.13	-0.1071	-0.2022
579.1	-0.1169	-0.1973
580.08	-0.1259	-0.1928
581.05	-0.1338	-0.1889
582.03	-0.1403	-0.1858
583.01	-0.1452	-0.1834
583.98	-0.1481	-0.182
584.96	-0.1492	-0.1814
585.94	-0.1482	-0.1815
586.91	-0.1455	-0.1823
587.89	-0.1411	-0.1835
588.87	-0.1353	-0.1848
589.84	-0.1284	-0.1859
590.82	-0.1209	-0.1867
591.8	-0.1133	-0.1868
592.77	-0.1058	-0.186
593.75	-0.099	-0.1841
594.73	-0.0933	-0.181
595.7	-0.0891	-0.1765
596.68	-0.0866	-0.1709
597.66	-0.0861	-0.164
598.63	-0.0877	-0.1561
599.61	-0.0914	-0.1474
600.59	-0.0972	-0.1382
601.56	-0.1049	-0.1289
602.54	-0.1143	-0.1197
603.52	-0.1251	-0.111
604.49	-0.1369	-0.1033
605.47	-0.1494	-0.0967
606.45	-0.162	-0.0916
607.42	-0.1745	-0.0882
608.4	-0.1864	-0.0866
609.38	-0.1974	-0.0869
610.35	-0.2073	-0.089
611.33	-0.2157	-0.0928
612.3	-0.2227	-0.0982
613.28	-0.2282	-0.1047
614.26	-0.2322	-0.1123
615.23	-0.2348	-0.1204
616.21	-0.2361	-0.1287
617.19	-0.2365	-0.1368
618.16	-0.2362	-0.1443
619.14	-0.2355	-0.1509
620.12	-0.2346	-0.1563
621.09	-0.2338	-0.1602
622.07	-0.2334	-0.1626
623.05	-0.2335	-0.1632
624.02	-0.2342	-0.1621
625	-0.2357	-0.1594
625.98	-0.2378	-0.1552
626.95	-0.2405	-0.1497
627.93	-0.2438	-0.1432
628.91	-0.2474	-0.136
629.88	-0.251	-0.1284
630.86	-0.2545	-0.1208
631.84	-0.2577	-0.1135
632.81	-0.2603	-0.1068
633.79	-0.2621	-0.1011
634.77	-0.2629	-0.0966
635.74	-0.2628	-0.0935
636.72	-0.2616	-0.0919
637.7	-0.2594	-0.092
638.67	-0.2563	-0.0937
639.65	-0.2525	-0.0971
640.63	-0.2481	-0.1021
641.6	-0.2435	-0.1086
642.58	-0.2389	-0.1163
643.55	-0.2346	-0.1252
644.53	-0.2308	-0.1348
645.51	-0.2278	-0.1451
646.48	-0.2258	-0.1558
647.46	-0.2248	-0.1665
648.44	-0.225	-0.177
649.41	-0.2262	-0.1871
650.39	-0.2284	-0.1965
651.37	-0.2313	-0.205
652.34	-0.2347	-0.2124
653.32	-0.2383	-0.2185
654.3	-0.2416	-0.2232
655.27	-0.2443	-0.2263
656.25	-0.246	-0.2278
657.23	-0.2463	-0.2276
658.2	-0.245	-0.2257
659.18	-0.2418	-0.2221
660.16	-0.2365	-0.2169
661.13	-0.2291	-0.2102
662.11	-0.2198	-0.2022
663.09	-0.2085	-0.1929
664.06	-0.1958	-0.1827
665.04	-0.1819	-0.1719
666.02	-0.1672	-0.1607
666.99	-0.1525	-0.1494
667.97	-0.1381	-0.1384
668.95	-0.1247	-0.1281
669.92	-0.1129	-0.1187
670.9	-0.1031	-0.1106
671.88	-0.0958	-0.1041
672.85	-0.0913	-0.0994
673.83	-0.0897	-0.0968
674.8	-0.0913	-0.0963
675.78	-0.0958	-0.098
676.76	-0.1031	-0.1019
677.73	-0.1128	-0.1079
678.71	-0.1245	-0.1158
679.69	-0.1376	-0.1254
680.66	-0.1514	-0.1364
681.64	-0.1653	-0.1484
682.62	-0.1786	-0.1609
683.59	-0.1906	-0.1737
684.57	-0.2007	-0.1861
685.55	-0.2084	-0.1979
686.52	-0.2133	-0.2086
687.5	-0.2151	-0.2178
688.48	-0.2138	-0.2252
689.45	-0.2093	-0.2307
690.43	-0.2018	-0.2341
691.41	-0.1918	-0.2353
692.38	-0.1796	-0.2345
693.36	-0.1658	-0.2317
694.34	-0.1511	-0.2272
695.31	-0.1362	-0.2212
696.29	-0.1219	-0.2142
697.27	-0.1087	-0.2063
698.24	-0.0974	-0.1982
699.22	-0.0884	-0.1901
700.2	-0.0823	-0.1824
701.17	-0.0793	-0.1755
702.15	-0.0795	-0.1695
703.13	-0.083	-0.1648
704.1	-0.0896	-0.1614
705.08	-0.099	-0.1593
706.05	-0.1108	-0.1586
707.03	-0.1245	-0.1591
708.01	-0.1394	-0.1606
708.98	-0.155	-0.1629
709.96	-0.1704	-0.1657
710.94	-0.1852	-0.1686
711.91	-0.1987	-0.1715
712.89	-0.2103	-0.174
713.87	-0.2198	-0.1758
714.84	-0.2267	-0.1768
715.82	-0.2308	-0.1767
716.8	-0.2322	-0.1756
717.77	-0.231	-0.1733
718.75	-0.2272	-0.17
719.73	-0.2214	-0.1658
720.7	-0.2137	-0.1609
721.68	-0.2048	-0.1555
722.66	-0.195	-0.1498
723.63	-0.185	-0.1441
724.61	-0.1751	-0.1387
725.59	-0.1658	-0.1339
726.56	-0.1574	-0.1298
727.54	-0.1504	-0.1265
728.52	-0.1448	-0.1243
729.49	-0.1408	-0.1231
730.47	-0.1383	-0.1229
731.45	-0.1374	-0.1236
732.42	-0.1377	-0.1249
733.4	-0.1392	-0.1268
734.38	-0.1414	-0.129
735.35	-0.1442	-0.1312
736.33	-0.1471	-0.1331
737.3	-0.1498	-0.1346
738.28	-0.1522	-0.1355
739.26	-0.154	-0.1356
740.23	-0.155	-0.1349
741.21	-0.1552	-0.1333
742.19	-0.1545	-0.1309
743.16	-0.153	-0.1279
744.14	-0.151	-0.1246
745.12	-0.1485	-0.1211
746.09	-0.1458	-0.1178
747.07	-0.1433	-0.1151
748.05	-0.1413	-0.1132
749.02	-0.1399	-0.1125
750	-0.1396	-0.1133
750.98	-0.1406	-0.1157
751.95	-0.1429	-0.1199
752.93	-0.1469	-0.126
753.91	-0.1524	-0.1338
754.88	-0.1596	-0.1433
755.86	-0.1682	-0.1541
756.84	-0.1781	-0.1659
757.81	-0.1891	-0.1783
758.79	-0.2009	-0.1907
759.77	-0.2132	-0.2028
760.74	-0.2256	-0.2139
761.72	-0.2378	-0.2235
762.7	-0.2494	-0.2311
763.67	-0.2602	-0.2364
764.65	-0.2698	-0.2391
765.63	-0.2781	-0.2389
766.6	-0.2848	-0.2357
767.58	-0.2898	-0.2296
768.55	-0.293	-0.2207
769.53	-0.2945	-0.2094
770.51	-0.2943	-0.1959
771.48	-0.2925	-0.1808
772.46	-0.2891	-0.1646
773.44	-0.2845	-0.1479
774.41	-0.2786	-0.1313
775.39	-0.2718	-0.1153
776.37	-0.2642	-0.1004
777.34	-0.256	-0.0872
778.32	-0.2474	-0.076
779.3	-0.2385	-0.0672
780.27	-0.2296	-0.0609
781.25	-0.2207	-0.0571
782.23	-0.212	-0.0558
783.2	-0.2037	-0.057
784.18	-0.1958	-0.0602
785.16	-0.1886	-0.0653
786.13	-0.1821	-0.0719
787.11	-0.1765	-0.0796
788.09	-0.172	-0.088
789.06	-0.1687	-0.0966
790.04	-0.1668	-0.1053
791.02	-0.1664	-0.1136
791.99	-0.1678	-0.1214
792.97	-0.1709	-0.1284
793.95	-0.1759	-0.1346
794.92	-0.1829	-0.14
795.9	-0.1918	-0.1447
796.88	-0.2027	-0.1486
797.85	-0.2154	-0.152
798.83	-0.2297	-0.1551
799.8	-0.2454	-0.1579
800.78	-0.2622	-0.1607
801.76	-0.2797	-0.1636
802.73	-0.2975	-0.1666
803.71	-0.3153	-0.1698
804.69	-0.3325	-0.1731
805.66	-0.3486	-0.1766
806.64	-0.3633	-0.18
807.62	-0.3761	-0.1831
808.59	-0.3867	-0.1859
809.57	-0.3948	-0.188
810.55	-0.4001	-0.1892
811.52	-0.4027	-0.1893
812.5	-0.4023	-0.1882
813.48	-0.3993	-0.1858
814.45	-0.3936	-0.182
815.43	-0.3857	-0.1768
816.41	-0.3757	-0.1704
817.38	-0.3641	-0.1629
818.36	-0.3512	-0.1547
819.34	-0.3376	-0.146
820.31	-0.3236	-0.1373
821.29	-0.3096	-0.1289
822.27	-0.296	-0.1213
823.24	-0.2829	-0.1149
824.22	-0.2707	-0.1101
825.2	-0.2594	-0.1071
826.17	-0.2491	-0.1063
827.15	-0.2396	-0.1078
828.13	-0.2309	-0.1115
829.1	-0.2228	-0.1175
830.08	-0.2149	-0.1255
831.05	-0.2072	-0.1354
832.03	-0.1992	-0.1467
833.01	-0.1908	-0.159
833.98	-0.1817	-0.1718
834.96	-0.1719	-0.1847
835.94	-0.1613	-0.1971
836.91	-0.1498	-0.2087
837.89	-0.1378	-0.219
838.87	-0.1253	-0.2276
839.84	-0.1128	-0.2344
840.82	-0.1007	-0.2393
841.8	-0.0893	-0.2421
842.77	-0.0793	-0.243
843.75	-0.0712	-0.2422
844.73	-0.0655	-0.24
845.7	-0.0627	-0.2366
846.68	-0.0631	-0.2324
847.66	-0.0672	-0.2279
848.63	-0.075	-0.2234
849.61	-0.0866	-0.2193
850.59	-0.102	-0.2158
851.56	-0.1208	-0.2132
852.54	-0.1429	-0.2116
853.52	-0.1675	-0.2111
854.49	-0.1942	-0.2116
855.47	-0.2223	-0.2128
856.45	-0.2509	-0.2147
857.42	-0.2793	-0.2169
858.4	-0.3068	-0.219
859.38	-0.3327	-0.2207
860.35	-0.3562	-0.2216
861.33	-0.3771	-0.2215
862.3	-0.3947	-0.2201
863.28	-0.409	-0.2172
864.26	-0.4198	-0.2128
865.23	-0.4272	-0.207
866.21	-0.4315	-0.1998
867.19	-0.433	-0.1916
868.16	-0.4323	-0.1827
869.14	-0.4299	-0.1736
870.12	-0.4265	-0.1647
871.09	-0.4227	-0.1567
872.07	-0.4191	-0.1499
873.05	-0.4164	-0.1448
874.02	-0.4151	-0.1419
875	-0.4156	-0.1414
875.98	-0.4181	-0.1436
876.95	-0.4229	-0.1483
877.93	-0.4299	-0.1556
878.91	-0.4389	-0.1651
879.88	-0.4498	-0.1765
880.86	-0.4622	-0.1892
881.84	-0.4755	-0.2025
882.81	-0.4893	-0.216
883.79	-0.5029	-0.2287
884.77	-0.5159	-0.2401
885.74	-0.5277	-0.2495
886.72	-0.5379	-0.2563
887.7	-0.5461	-0.2602
888.67	-0.5521	-0.2609
889.65	-0.5558	-0.2583
890.63	-0.5571	-0.2525
891.6	-0.5562	-0.2438
892.58	-0.5533	-0.2326
893.55	-0.5488	-0.2195
894.53	-0.5431	-0.2053
895.51	-0.5367	-0.1907
896.48	-0.5301	-0.1765
897.46	-0.5237	-0.1636
898.44	-0.518	-0.1527
899.41	-0.5134	-0.1444
900.39	-0.5102	-0.1392
901.37	-0.5085	-0.1376
902.34	-0.5084	-0.1395
903.32	-0.5099	-0.1449
904.3	-0.5128	-0.1535
905.27	-0.5169	-0.1648
906.25	-0.5217	-0.1782
907.23	-0.5269	-0.1928
908.2	-0.5321	-0.2076
909.18	-0.5367	-0.2219
910.16	-0.5405	-0.2346
911.13	-0.543	-0.2449
912.11	-0.5441	-0.2519
913.09	-0.5435	-0.2551
914.06	-0.5413	-0.2542
915.04	-0.5375	-0.2488
916.02	-0.5324	-0.2391
916.99	-0.5264	-0.2253
917.97	-0.5199	-0.208
918.95	-0.5134	-0.188
919.92	-0.5075	-0.1659
920.9	-0.5029	-0.143
921.88	-0.5	-0.1202
922.85	-0.4995	-0.0986
923.83	-0.5019	-0.0792
924.8	-0.5073	-0.0628
925.78	-0.516	-0.0502
926.76	-0.5281	-0.0418
927.73	-0.5434	-0.0379
928.71	-0.5617	-0.0385
929.69	-0.5824	-0.0433
930.66	-0.6051	-0.0519
931.64	-0.6291	-0.0635
932.62	-0.6536	-0.0771
933.59	-0.6778	-0.0919
934.57	-0.701	-0.1066
935.55	-0.7225	-0.1202
936.52	-0.7415	-0.1316
937.5	-0.7577	-0.1401
938.48	-0.7705	-0.1448
939.45	-0.7798	-0.1454
940.43	-0.7855	-0.1416
941.41	-0.7879	-0.1335
942.38	-0.7871	-0.1214
943.36	-0.7837	-0.1061
944.34	-0.7782	-0.0884
945.31	-0.7714	-0.0693
946.29	-0.7639	-0.0501
947.27	-0.7565	-0.032
948.24	-0.7499	-0.0161
949.22	-0.7448	-0.0038
950.2	-0.7416	0.0041
951.17	-0.7409	0.0068
952.15	-0.7427	0.0039
953.13	-0.7473	-0.0049
954.1	-0.7545	-0.0194
955.08	-0.764	-0.039
956.05	-0.7754	-0.0629
957.03	-0.7882	-0.09
958.01	-0.8017	-0.1189
958.98	-0.8152	-0.1483
959.96	-0.8282	-0.1763
960.94	-0.8398	-0.2016
961.91	-0.8497	-0.2227
962.89	-0.8572	-0.2382
963.87	-0.8622	-0.2472
964.84	-0.8645	-0.2489
965.82	-0.8641	-0.2431
966.8	-0.8614	-0.2299
967.77	-0.8566	-0.2098
968.75	-0.8504	-0.1837
969.73	-0.8435	-0.1529
970.7	-0.8365	-0.119
971.68	-0.8304	-0.0837
972.66	-0.8259	-0.049
973.63	-0.8236	-0.0169
974.61	-0.8241	0.0108
975.59	-0.8279	0.0324
976.56	-0.8352	0.0464
977.54	-0.8458	0.0519
978.52	-0.8596	0.0481
979.49	-0.876	0.0349
980.47	-0.8942	0.0127
981.45	-0.9132	-0.0176
982.42	-0.9318	-0.0547
983.4	-0.9486	-0.0969
984.38	-0.9623	-0.1422
985.35	-0.9715	-0.1882
986.33	-0.9747	-0.2325
987.3	-0.9708	-0.2727
988.28	-0.9585	-0.3065
989.26	-0.9371	-0.3319
990.23	-0.9061	-0.3472
991.21	-0.8651	-0.3511
992.19	-0.8142	-0.343
993.16	-0.7541	-0.3225
994.14	-0.6853	-0.2903
995.12	-0.609	-0.2472
996.09	-0.5267	-0.1949
997.07	-0.4399	-0.1354
998.05	-0.3504	-0.071
999.02	-0.2601	-0.0044
1000	-0.6389	-0.0236
1000.98	-0.6777	0.0444
1001.95	-0.719	0.1064
1002.93	-0.7617	0.1602
1003.91	-0.8048	0.2038
1004.88	-0.8469	0.2355
1005.86	-0.8869	0.2543
1006.84	-0.9237	0.2598
1007.81	-0.9563	0.2519
1008.79	-0.9839	0.2313
1009.77	-1.0057	0.1991
1010.74	-1.0212	0.157
1011.72	-1.0303	0.1068
1012.7	-1.0329	0.051
1013.67	-1.0292	-0.0081
1014.65	-1.0197	-0.068
1015.63	-1.005	-0.1261
1016.6	-0.9858	-0.1803
1017.58	-0.9632	-0.2283
1018.55	-0.938	-0.2686
1019.53	-0.9114	-0.2999
1020.51	-0.8844	-0.3213
1021.48	-0.858	-0.3326
1022.46	-0.8331	-0.3338
1023.44	-0.8106	-0.3256
1024.41	-0.7911	-0.309
1025.39	-0.7751	-0.2854
1026.37	-0.7629	-0.2564
1027.34	-0.7546	-0.2239
1028.32	-0.7503	-0.1897
1029.3	-0.7498	-0.1557
1030.27	-0.7526	-0.1236
1031.25	-0.7584	-0.0952
1032.23	-0.7667	-0.0715
1033.2	-0.7768	-0.0537
1034.18	-0.7882	-0.0423
1035.16	-0.8002	-0.0376
1036.13	-0.8124	-0.0394
1037.11	-0.8242	-0.0473
1038.09	-0.8352	-0.0604
1039.06	-0.8451	-0.0778
1040.04	-0.8536	-0.0981
1041.02	-0.8607	-0.1199
1041.99	-0.8662	-0.142
1042.97	-0.8704	-0.1629
1043.95	-0.8733	-0.1814
1044.92	-0.8751	-0.1963
1045.9	-0.876	-0.207
1046.88	-0.8763	-0.2127
1047.85	-0.8763	-0.2133
1048.83	-0.8762	-0.2086
1049.8	-0.8761	-0.1992
1050.78	-0.8764	-0.1855
1051.76	-0.877	-0.1683
1052.73	-0.878	-0.1487
1053.71	-0.8795	-0.1276
1054.69	-0.8815	-0.1064
1055.66	-0.8838	-0.086
1056.64	-0.8864	-0.0676
1057.62	-0.8892	-0.0522
1058.59	-0.892	-0.0404
1059.57	-0.8948	-0.0329
1060.55	-0.8974	-0.0299
1061.52	-0.8999	-0.0315
1062.5	-0.9021	-0.0376
1063.48	-0.9042	-0.0477
1064.45	-0.906	-0.0612
1065.43	-0.9078	-0.0774
1066.41	-0.9095	-0.0953
1067.38	-0.9113	-0.1139
1068.36	-0.9134	-0.1324
1069.34	-0.9157	-0.1498
1070.31	-0.9185	-0.1651
1071.29	-0.9216	-0.1777
1072.27	-0.9253	-0.1871
1073.24	-0.9294	-0.1927
1074.22	-0.9338	-0.1945
1075.2	-0.9385	-0.1924
1076.17	-0.9433	-0.1868
1077.15	-0.9479	-0.1779
1078.13	-0.9523	-0.1663
1079.1	-0.9561	-0.1527
1080.08	-0.959	-0.1379
1081.05	-0.961	-0.1225
1082.03	-0.9618	-0.1074
1083.01	-0.9613	-0.0932
1083.98	-0.9593	-0.0807
1084.96	-0.956	-0.0704
1085.94	-0.9513	-0.0626
1086.91	-0.9454	-0.0577
1087.89	-0.9386	-0.0557
1088.87	-0.931	-0.0566
1089.84	-0.923	-0.0602
1090.82	-0.915	-0.0663
1091.8	-0.9074	-0.0743
1092.77	-0.9005	-0.084
1093.75	-0.8948	-0.0946
1094.73	-0.8906	-0.1057
1095.7	-0.888	-0.1169
1096.68	-0.8875	-0.1275
1097.66	-0.8889	-0.1373
1098.63	-0.8925	-0.1458
1099.61	-0.8981	-0.1529
1100.59	-0.9056	-0.1584
1101.56	-0.9146	-0.1623
1102.54	-0.9249	-0.1646
1103.52	-0.9361	-0.1654
1104.49	-0.9477	-0.165
1105.47	-0.9592	-0.1636
1106.45	-0.9703	-0.1615
1107.42	-0.9805	-0.159
1108.4	-0.9894	-0.1562
1109.38	-0.9967	-0.1536
1110.35	-1.0022	-0.1513
1111.33	-1.0057	-0.1494
1112.3	-1.0072	-0.1481
1113.28	-1.0067	-0.1475
1114.26	-1.0045	-0.1476
1115.23	-1.0007	-0.1482
1116.21	-0.9957	-0.1494
1117.19	-0.9899	-0.1511
1118.16	-0.9836	-0.1531
1119.14	-0.9774	-0.1552
1120.12	-0.9716	-0.1575
1121.09	-0.9666	-0.1597
1122.07	-0.9627	-0.1618
1123.05	-0.9603	-0.1637
1124.02	-0.9594	-0.1654
1125	-0.9601	-0.167
1125.98	-0.9626	-0.1684
1126.95	-0.9666	-0.1697
1127.93	-0.9719	-0.1709
1128.91	-0.9784	-0.1722
1129.88	-0.9857	-0.1736
1130.86	-0.9934	-0.1752
1131.84	-1.0012	-0.1769
1132.81	-1.0087	-0.1788
1133.79	-1.0155	-0.181
1134.77	-1.0214	-0.1832
1135.74	-1.0262	-0.1855
1136.72	-1.0296	-0.1878
1137.7	-1.0316	-0.1898
1138.67	-1.0322	-0.1915
1139.65	-1.0315	-0.1928
1140.63	-1.0296	-0.1935
1141.6	-1.0268	-0.1934
1142.58	-1.0234	-0.1926
1143.55	-1.0196	-0.1909
1144.53	-1.0159	-0.1883
1145.51	-1.0125	-0.1849
1146.48	-1.0097	-0.1808
1147.46	-1.0079	-0.1761
1148.44	-1.0071	-0.1709
1149.41	-1.0074	-0.1654
1150.39	-1.009	-0.16
1151.37	-1.0117	-0.1546
1152.34	-1.0154	-0.1497
1153.32	-1.0199	-0.1455
1154.3	-1.0249	-0.142
1155.27	-1.03	-0.1394
1156.25	-1.035	-0.1379
1157.23	-1.0394	-0.1374
1158.2	-1.0428	-0.1381
1159.18	-1.0449	-0.1398
1160.16	-1.0455	-0.1424
1161.13	-1.0443	-0.1458
1162.11	-1.0411	-0.1498
1163.09	-1.036	-0.1542
1164.06	-1.0289	-0.1588
1165.04	-1.02	-0.1634
1166.02	-1.0095	-0.1678
1166.99	-0.9978	-0.1717
1167.97	-0.9851	-0.1751
1168.95	-0.9719	-0.1779
1169.92	-0.9586	-0.18
1170.9	-0.9457	-0.1813
1171.88	-0.9334	-0.1819
1172.85	-0.9223	-0.1819
1173.83	-0.9125	-0.1813
1174.8	-0.9043	-0.1803
1175.78	-0.8978	-0.1789
1176.76	-0.893	-0.1772
1177.73	-0.8899	-0.1754
1178.71	-0.8883	-0.1735
1179.69	-0.888	-0.1715
1180.66	-0.8885	-0.1693
1181.64	-0.8895	-0.167
1182.62	-0.8905	-0.1645
1183.59	-0.8912	-0.1615
1184.57	-0.891	-0.1579
1185.55	-0.8895	-0.1535
1186.52	-0.8863	-0.1482
1187.5	-0.8811	-0.1418
1188.48	-0.8736	-0.134
1189.45	-0.8638	-0.1248
1190.43	-0.8514	-0.1142
1191.41	-0.8367	-0.102
1192.38	-0.8198	-0.0885
1193.36	-0.8008	-0.0738
1194.34	-0.7802	-0.058
1195.31	-0.7584	-0.0416
1196.29	-0.7357	-0.0248
1197.27	-0.7127	-0.0082
1198.24	-0.6899	0.0078
1199.22	-0.6679	0.0227
1200.2	-0.6471	0.036
1201.17	-0.6279	0.0472
1202.15	-0.6107	0.0559
1203.13	-0.5959	0.0618
1204.1	-0.5837	0.0646
1205.08	-0.5743	0.0642
1206.05	-0.5677	0.0603
1207.03	-0.5639	0.0532
1208.01	-0.5629	0.0429
1208.98	-0.5644	0.0297
1209.96	-0.5683	0.014
1210.94	-0.5743	-0.0038
1211.91	-0.582	-0.0232
1212.89	-0.5911	-0.0436
1213.87	-0.6014	-0.0646
1214.84	-0.6123	-0.0856
1215.82	-0.6235	-0.1061
1216.8	-0.6348	-0.1256
1217.77	-0.6458	-0.1437
1218.75	-0.6562	-0.1603
1219.73	-0.6659	-0.1749
1220.7	-0.6747	-0.1876
1221.68	-0.6823	-0.1983
1222.66	-0.6887	-0.2071
1223.63	-0.6939	-0.2141
1224.61	-0.6978	-0.2196
1225.59	-0.7005	-0.2238
1226.56	-0.7019	-0.2269
1227.54	-0.7022	-0.2293
1228.52	-0.7015	-0.2311
1229.49	-0.6998	-0.2327
1230.47	-0.6972	-0.2342
1231.45	-0.6939	-0.2357
1232.42	-0.6901	-0.2373
1233.4	-0.6858	-0.239
1234.38	-0.6811	-0.2408
1235.35	-0.6762	-0.2424
1236.33	-0.6712	-0.2438
1237.3	-0.6661	-0.2447
1238.28	-0.6611	-0.245
1239.26	-0.6562	-0.2445
1240.23	-0.6514	-0.2429
1241.21	-0.6468	-0.2402
1242.19	-0.6423	-0.2362
1243.16	-0.6381	-0.231
1244.14	-0.634	-0.2246
1245.12	-0.63	-0.2172
1246.09	-0.6261	-0.2089
1247.07	-0.6222	-0.2001
1248.05	-0.6182	-0.191
1249.02	-0.6142	-0.182
1250	-0.61	-0.1734
1250.98	-0.6056	-0.1656
1251.95	-0.6009	-0.159
1252.93	-0.596	-0.1539
1253.91	-0.5909	-0.1504
1254.88	-0.5855	-0.1488
1255.86	-0.58	-0.1491
1256.84	-0.5743	-0.1512
1257.81	-0.5687	-0.155
1258.79	-0.5631	-0.1604
1259.77	-0.5578	-0.1669
1260.74	-0.5528	-0.1742
1261.72	-0.5484	-0.1819
1262.7	-0.5446	-0.1894
1263.67	-0.5415	-0.1963
1264.65	-0.5393	-0.2022
1265.63	-0.5381	-0.2066
1266.6	-0.5378	-0.2092
1267.58	-0.5385	-0.2097
1268.55	-0.5401	-0.2079
1269.53	-0.5425	-0.2037
1270.51	-0.5457	-0.1972
1271.48	-0.5494	-0.1886
1272.46	-0.5533	-0.1781
1273.44	-0.5574	-0.1661
1274.41	-0.5612	-0.153
1275.39	-0.5646	-0.1392
1276.37	-0.5672	-0.1254
1277.34	-0.5688	-0.112
1278.32	-0.5691	-0.0995
1279.3	-0.568	-0.0884
1280.27	-0.5654	-0.0791
1281.25	-0.5611	-0.0719
1282.23	-0.555	-0.067
1283.2	-0.5474	-0.0645
1284.18	-0.5381	-0.0645
1285.16	-0.5275	-0.0668
1286.13	-0.5157	-0.0713
1287.11	-0.5031	-0.0776
1288.09	-0.4899	-0.0854
1289.06	-0.4764	-0.0944
1290.04	-0.4632	-0.104
1291.02	-0.4504	-0.1139
1291.99	-0.4385	-0.1237
1292.97	-0.4277	-0.133
1293.95	-0.4183	-0.1414
1294.92	-0.4107	-0.1488
1295.9	-0.4048	-0.1548
1296.88	-0.4008	-0.1595
1297.85	-0.3987	-0.1628
1298.83	-0.3986	-0.1647
1299.8	-0.4002	-0.1654
1300.78	-0.4035	-0.165
1301.76	-0.4083	-0.1637
1302.73	-0.4142	-0.1619
1303.71	-0.4211	-0.1597
1304.69	-0.4287	-0.1573
1305.66	-0.4368	-0.1551
1306.64	-0.4451	-0.1531
1307.62	-0.4534	-0.1515
1308.59	-0.4614	-0.1504
1309.57	-0.4692	-0.1498
1310.55	-0.4765	-0.1498
1311.52	-0.4833	-0.1503
1312.5	-0.4895	-0.1511
1313.48	-0.4953	-0.1523
1314.45	-0.5006	-0.1535
1315.43	-0.5055	-0.1549
1316.41	-0.5101	-0.1561
1317.38	-0.5144	-0.1571
1318.36	-0.5185	-0.1579
1319.34	-0.5225	-0.1585
1320.31	-0.5263	-0.1587
1321.29	-0.5301	-0.1588
1322.27	-0.5337	-0.1587
1323.24	-0.5371	-0.1586
1324.22	-0.5401	-0.1587
1325.2	-0.5428	-0.159
1326.17	-0.545	-0.1597
1327.15	-0.5465	-0.161
1328.13	-0.5472	-0.1629
1329.1	-0.547	-0.1656
1330.08	-0.5458	-0.1689
1331.05	-0.5436	-0.1729
1332.03	-0.5403	-0.1774
1333.01	-0.5359	-0.1823
1333.98	-0.5306	-0.1874
1334.96	-0.5244	-0.1925
1335.94	-0.5175	-0.1973
1336.91	-0.5101	-0.2014
1337.89	-0.5025	-0.2046
1338.87	-0.4948	-0.2066
1339.84	-0.4873	-0.2072
1340.82	-0.4803	-0.2063
1341.8	-0.4741	-0.2036
1342.77	-0.4688	-0.1992
1343.75	-0.4645	-0.1931
1344.73	-0.4616	-0.1855
1345.7	-0.4599	-0.1765
1346.68	-0.4595	-0.1666
1347.66	-0.4603	-0.1559
1348.63	-0.4622	-0.1451
1349.61	-0.465	-0.1344
1350.59	-0.4686	-0.1244
1351.56	-0.4727	-0.1155
1352.54	-0.4769	-0.1082
1353.52	-0.481	-0.1027
1354.49	-0.4848	-0.0994
1355.47	-0.488	-0.0985
1356.45	-0.4904	-0.1001
1357.42	-0.4918	-0.1041
1358.4	-0.4922	-0.1105
1359.38	-0.4914	-0.119
1360.35	-0.4896	-0.1294
1361.33	-0.4868	-0.1412
1362.3	-0.4831	-0.1539
1363.28	-0.4789	-0.1671
1364.26	-0.4743	-0.1803
1365.23	-0.4696	-0.1929
1366.21	-0.4651	-0.2045
1367.19	-0.4612	-0.2146
1368.16	-0.4581	-0.2229
1369.14	-0.4561	-0.2291
1370.12	-0.4554	-0.233
1371.09	-0.4561	-0.2346
1372.07	-0.4584	-0.2338
1373.05	-0.4623	-0.2308
1374.02	-0.4677	-0.2258
1375	-0.4746	-0.2191
1375.98	-0.4826	-0.211
1376.95	-0.4917	-0.2018
1377.93	-0.5014	-0.1921
1378.91	-0.5116	-0.1821
1379.88	-0.5217	-0.1722
1380.86	-0.5315	-0.1628
1381.84	-0.5407	-0.1541
1382.81	-0.5488	-0.1463
1383.79	-0.5557	-0.1396
1384.77	-0.5611	-0.134
1385.74	-0.5647	-0.1295
1386.72	-0.5665	-0.1261
1387.7	-0.5665	-0.1235
1388.67	-0.5645	-0.1216
1389.65	-0.5607	-0.1203
1390.63	-0.5552	-0.1192
1391.6	-0.5482	-0.1183
1392.58	-0.5398	-0.1173
1393.55	-0.5303	-0.1161
1394.53	-0.5199	-0.1146
1395.51	-0.5089	-0.1128
1396.48	-0.4976	-0.1107
1397.46	-0.4862	-0.1083
1398.44	-0.4749	-0.1059
1399.41	-0.4639	-0.1036
1400.39	-0.4534	-0.1016
1401.37	-0.4434	-0.1001
1402.34	-0.4342	-0.0993
1403.32	-0.4257	-0.0995
1404.3	-0.418	-0.1007
1405.27	-0.4111	-0.1032
1406.25	-0.4049	-0.107
1407.23	-0.3994	-0.112
1408.2	-0.3946	-0.1182
1409.18	-0.3903	-0.1254
1410.16	-0.3865	-0.1334
1411.13	-0.3831	-0.1419
1412.11	-0.38	-0.1506
1413.09	-0.3771	-0.1591
1414.06	-0.3743	-0.1669
1415.04	-0.3715	-0.1738
1416.02	-0.3687	-0.1794
1416.99	-0.3657	-0.1833
1417.97	-0.3626	-0.1854
1418.95	-0.3591	-0.1855
1419.92	-0.3554	-0.1835
1420.9	-0.3513	-0.1795
1421.88	-0.3468	-0.1736
1422.85	-0.3419	-0.1661
1423.83	-0.3366	-0.1572
1424.8	-0.331	-0.1475
1425.78	-0.325	-0.1373
1426.76	-0.3187	-0.1272
1427.73	-0.3122	-0.1176
1428.71	-0.3056	-0.1092
1429.69	-0.299	-0.1023
1430.66	-0.2925	-0.0974
1431.64	-0.2863	-0.0948
1432.62	-0.2805	-0.0946
1433.59	-0.2753	-0.0972
1434.57	-0.2707	-0.1023
1435.55	-0.267	-0.1099
1436.52	-0.2642	-0.1197
1437.5	-0.2623	-0.1314
1438.48	-0.2614	-0.1445
1439.45	-0.2614	-0.1584
1440.43	-0.2624	-0.1726
1441.41	-0.2642	-0.1863
1442.38	-0.2667	-0.199
1443.36	-0.2696	-0.2101
1444.34	-0.2728	-0.219
1445.31	-0.2761	-0.2252
1446.29	-0.2791	-0.2284
1447.27	-0.2817	-0.2283
1448.24	-0.2837	-0.2249
1449.22	-0.2847	-0.218
1450.2	-0.2848	-0.208
1451.17	-0.2838	-0.195
1452.15	-0.2816	-0.1795
1453.13	-0.2782	-0.1621
1454.1	-0.2739	-0.1434
1455.08	-0.2687	-0.124
1456.05	-0.2629	-0.1046
1457.03	-0.2568	-0.086
1458.01	-0.2507	-0.0689
1458.98	-0.245	-0.0539
1459.96	-0.2401	-0.0415
1460.94	-0.2362	-0.0323
1461.91	-0.2339	-0.0266
1462.89	-0.2333	-0.0247
1463.87	-0.2347	-0.0265
1464.84	-0.2381	-0.032
1465.82	-0.2438	-0.041
1466.8	-0.2515	-0.0533
1467.77	-0.2611	-0.0682
1468.75	-0.2724	-0.0853
1469.73	-0.2849	-0.104
1470.7	-0.2983	-0.1236
1471.68	-0.3121	-0.1433
1472.66	-0.3256	-0.1625
1473.63	-0.3384	-0.1804
1474.61	-0.3498	-0.1966
1475.59	-0.3595	-0.2104
1476.56	-0.3668	-0.2213
1477.54	-0.3716	-0.2291
1478.52	-0.3736	-0.2335
1479.49	-0.3726	-0.2345
1480.47	-0.3688	-0.232
1481.45	-0.3622	-0.2263
1482.42	-0.3531	-0.2176
1483.4	-0.3421	-0.2064
1484.38	-0.3296	-0.193
1485.35	-0.3162	-0.178
1486.33	-0.3027	-0.162
1487.3	-0.2896	-0.1456
1488.28	-0.2776	-0.1294
1489.26	-0.2675	-0.1139
1490.23	-0.2596	-0.0996
1491.21	-0.2545	-0.087
1492.19	-0.2525	-0.0764
1493.16	-0.2538	-0.0681
1494.14	-0.2583	-0.0622
1495.12	-0.2659	-0.0588
1496.09	-0.2764	-0.0579
1497.07	-0.2893	-0.0591
1498.05	-0.304	-0.0623
1499.02	-0.3199	-0.0672
1500	-0.3363	-0.0734
1500.98	-0.3526	-0.0804
1501.95	-0.3679	-0.0879
1502.93	-0.3816	-0.0953
1503.91	-0.3932	-0.1022
1504.88	-0.4022	-0.1084
1505.86	-0.4082	-0.1134
1506.84	-0.4111	-0.1171
1507.81	-0.4108	-0.1193
1508.79	-0.4075	-0.1199
1509.77	-0.4014	-0.1191
1510.74	-0.3929	-0.1169
1511.72	-0.3827	-0.1137
1512.7	-0.3712	-0.1096
1513.67	-0.3592	-0.105
1514.65	-0.3473	-0.1004
1515.63	-0.3362	-0.0961
1516.6	-0.3264	-0.0925
1517.58	-0.3186	-0.09
1518.55	-0.313	-0.0889
1519.53	-0.3099	-0.0896
1520.51	-0.3095	-0.0921
1521.48	-0.3118	-0.0965
1522.46	-0.3165	-0.1029
1523.44	-0.3234	-0.1111
1524.41	-0.3321	-0.1209
1525.39	-0.342	-0.1319
1526.37	-0.3526	-0.1439
1527.34	-0.3635	-0.1563
1528.32	-0.3739	-0.1686
1529.3	-0.3833	-0.1804
1530.27	-0.3915	-0.1911
1531.25	-0.398	-0.2004
1532.23	-0.4025	-0.2077
1533.2	-0.4051	-0.2129
1534.18	-0.4059	-0.2156
1535.16	-0.4049	-0.2158
1536.13	-0.4026	-0.2135
1537.11	-0.3993	-0.2088
1538.09	-0.3956	-0.202
1539.06	-0.3921	-0.1934
1540.04	-0.3892	-0.1835
1541.02	-0.3876	-0.1728
1541.99	-0.3878	-0.1618
1542.97	-0.3901	-0.1513
1543.95	-0.3949	-0.1417
1544.92	-0.4023	-0.1336
1545.9	-0.4124	-0.1275
1546.88	-0.425	-0.1237
1547.85	-0.4398	-0.1225
1548.83	-0.4564	-0.1241
1549.8	-0.4743	-0.1285
1550.78	-0.4929	-0.1354
1551.76	-0.5114	-0.1447
1552.73	-0.5291	-0.1559
1553.71	-0.5454	-0.1686
1554.69	-0.5596	-0.1821
1555.66	-0.5712	-0.1957
1556.64	-0.5796	-0.2088
1557.62	-0.5846	-0.2208
1558.59	-0.586	-0.2309
1559.57	-0.5838	-0.2386
1560.55	-0.5781	-0.2435
1561.52	-0.5694	-0.2451
1562.5	-0.5579	-0.2433
1563.48	-0.5443	-0.2379
1564.45	-0.5293	-0.2291
1565.43	-0.5135	-0.2171
1566.41	-0.4976	-0.2023
1567.38	-0.4823	-0.1851
1568.36	-0.4682	-0.1662
1569.34	-0.4559	-0.1461
1570.31	-0.4457	-0.1257
1571.29	-0.438	-0.1056
1572.27	-0.4329	-0.0864
1573.24	-0.4304	-0.0689
1574.22	-0.4303	-0.0536
1575.2	-0.4323	-0.0409
1576.17	-0.436	-0.031
1577.15	-0.4409	-0.0243
1578.13	-0.4466	-0.0207
1579.1	-0.4525	-0.0202
1580.08	-0.4579	-0.0224
1581.05	-0.4625	-0.0272
1582.03	-0.4659	-0.0341
1583.01	-0.4676	-0.0426
1583.98	-0.4675	-0.0521
1584.96	-0.4656	-0.0623
1585.94	-0.4619	-0.0724
1586.91	-0.4566	-0.0822
1587.89	-0.45	-0.0912
1588.87	-0.4424	-0.099
1589.84	-0.4344	-0.1056
1590.82	-0.4264	-0.1106
1591.8	-0.419	-0.1143
1592.77	-0.4125	-0.1165
1593.75	-0.4075	-0.1176
1594.73	-0.4043	-0.1177
1595.7	-0.4032	-0.1171
1596.68	-0.4042	-0.1161
1597.66	-0.4073	-0.115
1598.63	-0.4125	-0.1142
1599.61	-0.4195	-0.1138
1600.59	-0.4279	-0.1141
1601.56	-0.4374	-0.1152
1602.54	-0.4474	-0.1171
1603.52	-0.4575	-0.1198
1604.49	-0.4671	-0.1231
1605.47	-0.4757	-0.127
1606.45	-0.4829	-0.1312
1607.42	-0.4884	-0.1353
1608.4	-0.492	-0.1392
1609.38	-0.4936	-0.1425
1610.35	-0.4933	-0.145
1611.33	-0.4911	-0.1466
1612.3	-0.4873	-0.1469
1613.28	-0.4824	-0.1461
1614.26	-0.4768	-0.1441
1615.23	-0.471	-0.141
1616.21	-0.4655	-0.1371
1617.19	-0.4608	-0.1327
1618.16	-0.4574	-0.128
1619.14	-0.4557	-0.1236
1620.12	-0.456	-0.1198
1621.09	-0.4584	-0.117
1622.07	-0.463	-0.1156
1623.05	-0.4696	-0.116
1624.02	-0.478	-0.1184
1625	-0.4879	-0.123
1625.98	-0.4987	-0.1298
1626.95	-0.5099	-0.1387
1627.93	-0.5208	-0.1496
1628.91	-0.5309	-0.1621
1629.88	-0.5396	-0.1758
1630.86	-0.5463	-0.1902
1631.84	-0.5504	-0.2047
1632.81	-0.5518	-0.2186
1633.79	-0.5501	-0.2313
1634.77	-0.5454	-0.2421
1635.74	-0.5377	-0.2506
1636.72	-0.5273	-0.2563
1637.7	-0.5146	-0.2588
1638.67	-0.5001	-0.2578
1639.65	-0.4846	-0.2533
1640.63	-0.4688	-0.2454
1641.6	-0.4533	-0.2343
1642.58	-0.439	-0.2204
1643.55	-0.4266	-0.2042
1644.53	-0.4167	-0.1863
1645.51	-0.4099	-0.1674
1646.48	-0.4064	-0.1483
1647.46	-0.4066	-0.1297
1648.44	-0.4105	-0.1123
1649.41	-0.418	-0.0967
1650.39	-0.4287	-0.0837
1651.37	-0.4423	-0.0736
1652.34	-0.4581	-0.0666
1653.32	-0.4755	-0.0631
1654.3	-0.4937	-0.0629
1655.27	-0.5121	-0.0659
1656.25	-0.5297	-0.0718
1657.23	-0.5459	-0.0802
1658.2	-0.5601	-0.0904
1659.18	-0.5718	-0.102
1660.16	-0.5804	-0.1143
1661.13	-0.5859	-0.1265
1662.11	-0.5881	-0.1381
1663.09	-0.5872	-0.1485
1664.06	-0.5832	-0.1572
1665.04	-0.5766	-0.1639
1666.02	-0.5679	-0.1683
1666.99	-0.5575	-0.1704
1667.97	-0.5461	-0.1702
1668.95	-0.5343	-0.1678
1669.92	-0.5227	-0.1637
1670.9	-0.5117	-0.1581
1671.88	-0.5019	-0.1517
1672.85	-0.4936	-0.1449
1673.83	-0.4871	-0.1382
1674.8	-0.4824	-0.1323
1675.78	-0.4797	-0.1275
1676.76	-0.4787	-0.1243
1677.73	-0.4794	-0.1231
1678.71	-0.4814	-0.1239
1679.69	-0.4843	-0.1269
1680.66	-0.4877	-0.1321
1681.64	-0.4914	-0.1392
1682.62	-0.4948	-0.1479
1683.59	-0.4978	-0.1579
1684.57	-0.4999	-0.1687
1685.55	-0.5011	-0.1798
1686.52	-0.5012	-0.1907
1687.5	-0.5002	-0.2007
1688.48	-0.4982	-0.2095
1689.45	-0.4954	-0.2166
1690.43	-0.492	-0.2217
1691.41	-0.4882	-0.2245
1692.38	-0.4845	-0.2249
1693.36	-0.4811	-0.2228
1694.34	-0.4783	-0.2185
1695.31	-0.4763	-0.212
1696.29	-0.4754	-0.2036
1697.27	-0.4756	-0.1939
1698.24	-0.477	-0.1831
1699.22	-0.4794	-0.1718
1700.2	-0.4828	-0.1604
1701.17	-0.4868	-0.1493
1702.15	-0.4912	-0.139
1703.13	-0.4957	-0.1298
1704.1	-0.4998	-0.122
1705.08	-0.5031	-0.1159
1706.05	-0.5054	-0.1114
1707.03	-0.5063	-0.1087
1708.01	-0.5056	-0.1076
1708.98	-0.5032	-0.1081
1709.96	-0.499	-0.1099
1710.94	-0.4931	-0.1129
1711.91	-0.4858	-0.1167
1712.89	-0.4773	-0.1211
1713.87	-0.4681	-0.1259
1714.84	-0.4586	-0.1308
1715.82	-0.4493	-0.1356
1716.8	-0.4408	-0.1402
1717.77	-0.4336	-0.1445
1718.75	-0.4283	-0.1484
1719.73	-0.4251	-0.1519
1720.7	-0.4245	-0.1552
1721.68	-0.4266	-0.1581
1722.66	-0.4316	-0.1609
1723.63	-0.4393	-0.1635
1724.61	-0.4496	-0.1662
1725.59	-0.462	-0.169
1726.56	-0.4762	-0.1718
1727.54	-0.4915	-0.1748
1728.52	-0.5073	-0.1778
1729.49	-0.5229	-0.1809
1730.47	-0.5377	-0.1838
1731.45	-0.551	-0.1865
1732.42	-0.5621	-0.1888
1733.4	-0.5707	-0.1904
1734.38	-0.5763	-0.1914
1735.35	-0.5786	-0.1915
1736.33	-0.5777	-0.1905
1737.3	-0.5736	-0.1886
1738.28	-0.5665	-0.1856
1739.26	-0.5568	-0.1817
1740.23	-0.5451	-0.177
1741.21	-0.5319	-0.1716
1742.19	-0.5179	-0.1659
1743.16	-0.5037	-0.1602
1744.14	-0.4902	-0.1547
1745.12	-0.4779	-0.1498
1746.09	-0.4674	-0.1459
1747.07	-0.4592	-0.1433
1748.05	-0.4536	-0.1422
1749.02	-0.4509	-0.1427
1750	-0.451	-0.1451
1750.98	-0.4538	-0.1494
1751.95	-0.4592	-0.1553
1752.93	-0.4666	-0.1628
1753.91	-0.4756	-0.1715
1754.88	-0.4857	-0.1811
1755.86	-0.4961	-0.1911
1756.84	-0.5064	-0.2011
1757.81	-0.5158	-0.2105
1758.79	-0.5238	-0.2188
1759.77	-0.53	-0.2256
1760.74	-0.5339	-0.2306
1761.72	-0.5356	-0.2333
1762.7	-0.5347	-0.2336
1763.67	-0.5314	-0.2315
1764.65	-0.526	-0.2269
1765.63	-0.5188	-0.2202
1766.6	-0.5101	-0.2115
1767.58	-0.5007	-0.2015
1768.55	-0.4909	-0.1906
1769.53	-0.4814	-0.1795
1770.51	-0.4729	-0.1688
1771.48	-0.4657	-0.1591
1772.46	-0.4604	-0.1511
1773.44	-0.4573	-0.1453
1774.41	-0.4566	-0.1421
1775.39	-0.4584	-0.142
1776.37	-0.4627	-0.145
1777.34	-0.4691	-0.1512
1778.32	-0.4775	-0.1605
1779.3	-0.4873	-0.1724
1780.27	-0.498	-0.1865
1781.25	-0.5092	-0.2022
1782.23	-0.52	-0.2188
1783.2	-0.5301	-0.2356
1784.18	-0.5388	-0.2516
1785.16	-0.5456	-0.2661
1786.13	-0.5502	-0.2784
1787.11	-0.5522	-0.2878
1788.09	-0.5517	-0.2937
1789.06	-0.5484	-0.2959
1790.04	-0.5427	-0.2941
1791.02	-0.5347	-0.2883
1791.99	-0.5248	-0.2788
1792.97	-0.5135	-0.2659
1793.95	-0.5014	-0.2501
1794.92	-0.489	-0.2322
1795.9	-0.4769	-0.2129
1796.88	-0.4657	-0.1931
1797.85	-0.4558	-0.1738
1798.83	-0.4478	-0.1557
1799.8	-0.442	-0.1397
1800.78	-0.4386	-0.1265
1801.76	-0.4376	-0.1166
1802.73	-0.4391	-0.1104
1803.71	-0.443	-0.1082
1804.69	-0.4489	-0.11
1805.66	-0.4565	-0.1155
1806.64	-0.4654	-0.1244
1807.62	-0.4751	-0.1362
1808.59	-0.4851	-0.1501
1809.57	-0.4948	-0.1655
1810.55	-0.5039	-0.1815
1811.52	-0.5119	-0.1972
1812.5	-0.5184	-0.2118
1813.48	-0.5232	-0.2246
1814.45	-0.5262	-0.2348
1815.43	-0.5273	-0.2422
1816.41	-0.5265	-0.2461
1817.38	-0.5241	-0.2466
1818.36	-0.5202	-0.2436
1819.34	-0.5152	-0.2372
1820.31	-0.5095	-0.228
1821.29	-0.5035	-0.2163
1822.27	-0.4976	-0.2027
1823.24	-0.4922	-0.1881
1824.22	-0.4876	-0.173
1825.2	-0.4842	-0.1583
1826.17	-0.4821	-0.1446
1827.15	-0.4816	-0.1326
1828.13	-0.4827	-0.1228
1829.1	-0.4854	-0.1156
1830.08	-0.4896	-0.1113
1831.05	-0.4951	-0.1099
1832.03	-0.5017	-0.1114
1833.01	-0.509	-0.1155
1833.98	-0.5167	-0.1221
1834.96	-0.5246	-0.1306
1835.94	-0.5321	-0.1405
1836.91	-0.5391	-0.1512
1837.89	-0.5452	-0.1622
1838.87	-0.5502	-0.1729
1839.84	-0.554	-0.1827
1840.82	-0.5563	-0.1912
1841.8	-0.5573	-0.1981
1842.77	-0.5568	-0.203
1843.75	-0.5552	-0.2058
1844.73	-0.5523	-0.2066
1845.7	-0.5486	-0.2053
1846.68	-0.5443	-0.2021
1847.66	-0.5395	-0.1974
1848.63	-0.5347	-0.1914
1849.61	-0.53	-0.1846
1850.59	-0.5257	-0.1772
1851.56	-0.522	-0.1697
1852.54	-0.5192	-0.1624
1853.52	-0.5174	-0.1556
1854.49	-0.5167	-0.1494
1855.47	-0.5171	-0.1441
1856.45	-0.5187	-0.1397
1857.42	-0.5214	-0.1362
1858.4	-0.525	-0.1335
1859.38	-0.5296	-0.1315
1860.35	-0.5349	-0.1301
1861.33	-0.5408	-0.1289
1862.3	-0.5471	-0.1279
1863.28	-0.5536	-0.1268
1864.26	-0.5601	-0.1256
1865.23	-0.5664	-0.124
1866.21	-0.5724	-0.1221
1867.19	-0.5778	-0.1198
1868.16	-0.5826	-0.1172
1869.14	-0.5866	-0.1146
1870.12	-0.5897	-0.1119
1871.09	-0.5919	-0.1096
1872.07	-0.5931	-0.1077
1873.05	-0.5932	-0.1066
1874.02	-0.5923	-0.1065
1875	-0.5903	-0.1075
1875.98	-0.5874	-0.1099
1876.95	-0.5835	-0.1136
1877.93	-0.5788	-0.1187
1878.91	-0.5734	-0.1251
1879.88	-0.5674	-0.1327
1880.86	-0.5609	-0.1412
1881.84	-0.5542	-0.1503
1882.81	-0.5474	-0.1597
1883.79	-0.5408	-0.1691
1884.77	-0.5346	-0.1781
1885.74	-0.5289	-0.1863
1886.72	-0.5241	-0.1935
1887.7	-0.5204	-0.1994
1888.67	-0.5178	-0.2038
1889.65	-0.5167	-0.2067
1890.63	-0.517	-0.208
1891.6	-0.519	-0.2078
1892.58	-0.5226	-0.2063
1893.55	-0.5279	-0.2038
1894.53	-0.5347	-0.2005
1895.51	-0.5429	-0.1969
1896.48	-0.5523	-0.1932
1897.46	-0.5628	-0.1899
1898.44	-0.5739	-0.1871
1899.41	-0.5855	-0.1852
1900.39	-0.5971	-0.1844
1901.37	-0.6085	-0.1846
1902.34	-0.6192	-0.1859
1903.32	-0.629	-0.1881
1904.3	-0.6376	-0.1909
1905.27	-0.6447	-0.1942
1906.25	-0.6502	-0.1974
1907.23	-0.6538	-0.2
1908.2	-0.6556	-0.2018
1909.18	-0.6556	-0.2021
1910.16	-0.6538	-0.2007
1911.13	-0.6505	-0.1971
1912.11	-0.6457	-0.1912
1913.09	-0.6398	-0.1828
1914.06	-0.6331	-0.172
1915.04	-0.6258	-0.159
1916.02	-0.6183	-0.1441
1916.99	-0.6108	-0.1278
1917.97	-0.6037	-0.1106
1918.95	-0.5972	-0.0932
1919.92	-0.5914	-0.0763
1920.9	-0.5866	-0.0606
1921.88	-0.5827	-0.047
1922.85	-0.5798	-0.0359
1923.83	-0.5778	-0.028
1924.8	-0.5767	-0.0236
1925.78	-0.5763	-0.0231
1926.76	-0.5764	-0.0264
1927.73	-0.5768	-0.0334
1928.71	-0.5773	-0.0438
1929.69	-0.5778	-0.0571
1930.66	-0.5781	-0.0727
1931.64	-0.578	-0.0897
1932.62	-0.5775	-0.1073
1933.59	-0.5765	-0.1246
1934.57	-0.575	-0.1407
1935.55	-0.5731	-0.1547
1936.52	-0.571	-0.1661
1937.5	-0.5687	-0.1741
1938.48	-0.5664	-0.1784
1939.45	-0.5643	-0.1789
1940.43	-0.5626	-0.1755
1941.41	-0.5615	-0.1686
1942.38	-0.5611	-0.1587
1943.36	-0.5615	-0.1463
1944.34	-0.5628	-0.1324
1945.31	-0.565	-0.1178
1946.29	-0.5679	-0.1035
1947.27	-0.5715	-0.0905
1948.24	-0.5755	-0.0796
1949.22	-0.5798	-0.0716
1950.2	-0.5841	-0.0671
1951.17	-0.5881	-0.0665
[truncated: 24,625 more rows]
