# Supplementary material for: Effects of different tennis racket string tension on forehand stroke effect and racket dynamic impact
Source: PLoS One. 2025 Jan 15;20(1):e0317442. doi: 10.1371/journal.pone.0317442 (PMC11734973; doi:10.1371/journal.pone.0317442)
Supplement: S1 File — (ZIP) [file pone.0317442.s001.zip › S1/acceleration strain vibration/48bl/3.xlsx]

## Sheet: 3
Time（ms）	acceleration（g=9.8m/s2）	strain（mµ）
0	-0.2449	0.5411
0.98	-0.2421	0.6468
1.95	-0.2391	0.7302
2.93	-0.2362	0.7884
3.91	-0.2335	0.8192
4.88	-0.2311	0.822
5.86	-0.2292	0.7974
6.84	-0.228	0.7471
7.81	-0.2274	0.674
8.79	-0.2277	0.5821
9.77	-0.2287	0.4759
10.74	-0.2305	0.3606
11.72	-0.233	0.2418
12.7	-0.2361	0.1248
13.67	-0.2395	0.0148
14.65	-0.2432	-0.0835
15.63	-0.2468	-0.166
16.6	-0.2503	-0.2297
17.58	-0.2534	-0.2725
18.55	-0.2558	-0.2935
19.53	-0.2575	-0.2927
20.51	-0.2583	-0.2716
21.48	-0.2581	-0.2321
22.46	-0.2568	-0.1774
23.44	-0.2546	-0.1111
24.41	-0.2514	-0.0375
25.39	-0.2474	0.0392
26.37	-0.2428	0.1147
27.34	-0.2377	0.1848
28.32	-0.2325	0.2459
29.3	-0.2272	0.295
30.27	-0.2222	0.3298
31.25	-0.2177	0.349
32.23	-0.2139	0.3521
33.2	-0.211	0.3395
34.18	-0.2091	0.3125
35.16	-0.2083	0.2732
36.13	-0.2086	0.2241
37.11	-0.21	0.1685
38.09	-0.2124	0.1096
39.06	-0.2156	0.0509
40.04	-0.2195	-0.0043
41.02	-0.224	-0.0529
41.99	-0.2287	-0.0925
42.97	-0.2334	-0.1211
43.95	-0.238	-0.1373
44.92	-0.2422	-0.1408
45.9	-0.2459	-0.1318
46.88	-0.2489	-0.1111
47.85	-0.2511	-0.0805
48.83	-0.2525	-0.0421
49.8	-0.253	0.0016
50.78	-0.2529	0.0479
51.76	-0.252	0.0937
52.73	-0.2506	0.1363
53.71	-0.2489	0.1732
54.69	-0.2469	0.2022
55.66	-0.2448	0.2217
56.64	-0.2429	0.2306
57.62	-0.2412	0.2284
58.59	-0.2399	0.2153
59.57	-0.239	0.1923
60.55	-0.2385	0.1607
61.52	-0.2385	0.1224
62.5	-0.2388	0.0797
63.48	-0.2393	0.0349
64.45	-0.2399	-0.0093
65.43	-0.2404	-0.0504
66.41	-0.2406	-0.0862
67.38	-0.2402	-0.1147
68.36	-0.2392	-0.1345
69.34	-0.2373	-0.1445
70.31	-0.2343	-0.1443
71.29	-0.2303	-0.1341
72.27	-0.225	-0.1145
73.24	-0.2186	-0.0868
74.22	-0.2111	-0.0525
75.2	-0.2026	-0.0137
76.17	-0.1934	0.0275
77.15	-0.1837	0.0688
78.13	-0.1737	0.108
79.1	-0.1637	0.143
80.08	-0.1542	0.1722
81.05	-0.1454	0.1941
82.03	-0.1376	0.2078
83.01	-0.1311	0.2128
83.98	-0.1261	0.2091
84.96	-0.1228	0.1974
85.94	-0.1212	0.1784
86.91	-0.1215	0.1537
87.89	-0.1235	0.1248
88.87	-0.1271	0.0935
89.84	-0.1322	0.0617
90.82	-0.1385	0.0314
91.8	-0.1457	0.0042
92.77	-0.1534	-0.0184
93.75	-0.1613	-0.0353
94.73	-0.1691	-0.0455
95.7	-0.1764	-0.0488
96.68	-0.1829	-0.0452
97.66	-0.1883	-0.0352
98.63	-0.1923	-0.0195
99.61	-0.1948	0.0007
100.59	-0.1957	0.0241
101.56	-0.1948	0.049
102.54	-0.1923	0.074
103.52	-0.1882	0.0976
104.49	-0.1827	0.1182
105.47	-0.1758	0.1349
106.45	-0.1678	0.1465
107.42	-0.1589	0.1527
108.4	-0.1493	0.1532
109.38	-0.1393	0.1482
110.35	-0.1289	0.138
111.33	-0.1185	0.1237
112.3	-0.1082	0.1061
113.28	-0.098	0.0865
114.26	-0.0881	0.0663
115.23	-0.0785	0.0468
116.21	-0.0691	0.0293
117.19	-0.06	0.0149
118.16	-0.0511	0.0045
119.14	-0.0423	-0.0013
120.12	-0.0337	-0.002
121.09	-0.0251	0.0022
122.07	-0.0166	0.0112
123.05	-0.0081	0.0242
124.02	0.0004	0.0405
125	0.0087	0.0589
125.98	0.0169	0.0782
126.95	0.0248	0.0972
127.93	0.0323	0.1146
128.91	0.0392	0.1293
129.88	0.0455	0.1402
130.86	0.0509	0.1466
131.84	0.0553	0.148
132.81	0.0586	0.1443
133.79	0.0607	0.1355
134.77	0.0616	0.1221
135.74	0.0614	0.1047
136.72	0.06	0.0844
137.7	0.0576	0.0623
138.67	0.0544	0.0395
139.65	0.0505	0.0174
140.63	0.0462	-0.0027
141.6	0.0419	-0.0197
142.58	0.0377	-0.0326
143.55	0.0339	-0.0407
144.53	0.0309	-0.0434
145.51	0.0289	-0.0405
146.48	0.028	-0.0322
147.46	0.0285	-0.0189
148.44	0.0304	-0.0011
149.41	0.0338	0.0202
150.39	0.0386	0.0439
151.37	0.0446	0.069
152.34	0.0518	0.094
153.32	0.0599	0.1179
154.3	0.0686	0.1395
155.27	0.0775	0.1578
156.25	0.0865	0.172
157.23	0.0951	0.1816
158.2	0.1031	0.1863
159.18	0.1102	0.1861
160.16	0.1161	0.1812
161.13	0.1207	0.172
162.11	0.1239	0.1593
163.09	0.1256	0.1438
164.06	0.1259	0.1265
165.04	0.125	0.1084
166.02	0.123	0.0905
166.99	0.1201	0.0736
167.97	0.1166	0.0585
168.95	0.1129	0.0459
169.92	0.1093	0.0362
170.9	0.106	0.0296
171.88	0.1034	0.0261
172.85	0.1017	0.0257
173.83	0.1012	0.0278
174.8	0.1019	0.0321
175.78	0.1039	0.0379
176.76	0.1073	0.0445
177.73	0.1118	0.0513
178.71	0.1174	0.0576
179.69	0.1238	0.0628
180.66	0.1307	0.0665
181.64	0.1378	0.0684
182.62	0.1447	0.0683
183.59	0.1512	0.0663
184.57	0.1568	0.0625
185.55	0.1613	0.0573
186.52	0.1644	0.0513
187.5	0.1658	0.0448
188.48	0.1655	0.0386
189.45	0.1635	0.0334
190.43	0.1598	0.0296
191.41	0.1544	0.0278
192.38	0.1477	0.0284
193.36	0.1399	0.0316
194.34	0.1312	0.0377
195.31	0.1222	0.0464
196.29	0.1132	0.0575
197.27	0.1046	0.0706
198.24	0.0969	0.0852
199.22	0.0903	0.1007
200.2	0.0852	0.1162
201.17	0.0818	0.131
202.15	0.0804	0.1445
203.13	0.081	0.1558
204.1	0.0837	0.1646
205.08	0.0883	0.1702
206.05	0.0946	0.1725
207.03	0.1025	0.1714
208.01	0.1115	0.1668
208.98	0.1214	0.1591
209.96	0.1318	0.1486
210.94	0.1421	0.136
211.91	0.152	0.1218
212.89	0.161	0.1068
213.87	0.1688	0.0917
214.84	0.1751	0.0772
215.82	0.1796	0.0639
216.8	0.182	0.0524
217.77	0.1824	0.0432
218.75	0.1807	0.0364
219.73	0.1769	0.0322
220.7	0.1711	0.0305
221.68	0.1637	0.0312
222.66	0.1549	0.0338
223.63	0.145	0.038
224.61	0.1343	0.0431
225.59	0.1234	0.0487
226.56	0.1125	0.054
227.54	0.1022	0.0586
228.52	0.0927	0.062
229.49	0.0843	0.0638
230.47	0.0775	0.0637
231.45	0.0724	0.0616
232.42	0.0691	0.0576
233.4	0.0678	0.0518
234.38	0.0686	0.0446
235.35	0.0713	0.0363
236.33	0.076	0.0275
237.3	0.0824	0.0187
238.28	0.0904	0.0105
239.26	0.0997	0.0033
240.23	0.1101	-0.0023
241.21	0.1213	-0.006
242.19	0.1331	-0.0074
243.16	0.1451	-0.0065
244.14	0.1571	-0.0032
245.12	0.1689	0.0022
246.09	0.1803	0.0095
247.07	0.191	0.0183
248.05	0.201	0.028
249.02	0.2102	0.0382
250	0.2184	0.0482
250.98	0.2258	0.0575
251.95	0.2323	0.0656
252.93	0.2379	0.072
253.91	0.2429	0.0763
254.88	0.2473	0.0784
255.86	0.2512	0.0782
256.84	0.2548	0.0759
257.81	0.2582	0.0715
258.79	0.2615	0.0656
259.77	0.265	0.0585
260.74	0.2687	0.0507
261.72	0.2727	0.0429
262.7	0.2771	0.0356
263.67	0.282	0.0293
264.65	0.2873	0.0245
265.63	0.2931	0.0217
266.6	0.2993	0.0209
267.58	0.3058	0.0223
268.55	0.3126	0.0259
269.53	0.3195	0.0315
270.51	0.3265	0.0386
271.48	0.3333	0.0469
272.46	0.3398	0.0558
273.44	0.3459	0.0647
274.41	0.3515	0.0729
275.39	0.3563	0.0799
276.37	0.3604	0.0851
277.34	0.3636	0.0881
278.32	0.3658	0.0885
279.3	0.3671	0.0862
280.27	0.3674	0.0812
281.25	0.3668	0.0736
282.23	0.3653	0.0638
283.2	0.363	0.0522
284.18	0.3601	0.0395
285.16	0.3566	0.0263
286.13	0.3526	0.0133
287.11	0.3484	0.0013
288.09	0.3441	-0.009
289.06	0.3398	-0.0169
290.04	0.3357	-0.022
291.02	0.3318	-0.0238
291.99	0.3282	-0.0222
292.97	0.3251	-0.0171
293.95	0.3224	-0.0087
294.92	0.3201	0.0027
295.9	0.3182	0.0165
296.88	0.3167	0.0321
297.85	0.3154	0.0488
298.83	0.3142	0.0658
299.8	0.3131	0.0823
300.78	0.3118	0.0974
301.76	0.3103	0.1105
302.73	0.3084	0.1209
303.71	0.3061	0.1282
304.69	0.3032	0.1321
305.66	0.2997	0.1324
306.64	0.2955	0.1293
307.62	0.2906	0.123
308.59	0.2852	0.1139
309.57	0.2792	0.1024
310.55	0.2727	0.0894
311.52	0.2658	0.0754
312.5	0.2588	0.0612
313.48	0.2517	0.0475
314.45	0.2446	0.035
315.43	0.2378	0.0242
316.41	0.2314	0.0155
317.38	0.2254	0.0091
318.36	0.2201	0.0053
319.34	0.2154	0.0039
320.31	0.2114	0.0047
321.29	0.2081	0.0074
322.27	0.2054	0.0115
323.24	0.2034	0.0165
324.22	0.2019	0.0217
325.2	0.2008	0.0267
326.17	0.1999	0.0309
327.15	0.1993	0.0338
328.13	0.1986	0.035
329.1	0.1979	0.0344
330.08	0.1969	0.0318
331.05	0.1957	0.0274
332.03	0.1942	0.0214
333.01	0.1923	0.0142
333.98	0.1901	0.0062
334.96	0.1876	-0.002
335.94	0.1849	-0.0097
336.91	0.1821	-0.0164
337.89	0.1794	-0.0213
338.87	0.1769	-0.0239
339.84	0.1746	-0.0239
340.82	0.1729	-0.021
341.8	0.1717	-0.0149
342.77	0.1711	-0.0058
343.75	0.1713	0.0062
344.73	0.1723	0.0206
345.7	0.174	0.037
346.68	0.1764	0.0546
347.66	0.1794	0.0727
348.63	0.1828	0.0906
349.61	0.1865	0.1073
350.59	0.1903	0.1222
351.56	0.1939	0.1344
352.54	0.1972	0.1435
353.52	0.1999	0.1491
354.49	0.2018	0.1508
355.47	0.2027	0.1486
356.45	0.2026	0.1427
357.42	0.2012	0.1334
358.4	0.1986	0.1211
359.38	0.1948	0.1065
360.35	0.1898	0.0903
361.33	0.1837	0.0735
362.3	0.1767	0.0566
363.28	0.1691	0.0407
364.26	0.161	0.0265
365.23	0.1528	0.0146
366.21	0.1445	0.0055
367.19	0.1367	-0.0004
368.16	0.1293	-0.003
369.14	0.1228	-0.0022
370.12	0.1172	0.0018
371.09	0.1127	0.0086
372.07	0.1093	0.0176
373.05	0.1072	0.0284
374.02	0.1061	0.0402
375	0.1061	0.0523
375.98	0.107	0.064
376.95	0.1087	0.0746
377.93	0.1109	0.0835
378.91	0.1135	0.0903
379.88	0.1162	0.0946
380.86	0.1188	0.0962
381.84	0.1211	0.0952
382.81	0.1229	0.0916
383.79	0.1242	0.0857
384.77	0.1248	0.0778
385.74	0.1247	0.0686
386.72	0.124	0.0585
387.7	0.1226	0.048
388.67	0.1206	0.0379
389.65	0.1182	0.0284
390.63	0.1156	0.0203
391.6	0.1128	0.0137
392.58	0.1101	0.0089
393.55	0.1077	0.0061
394.53	0.1055	0.0053
395.51	0.1039	0.0062
396.48	0.1028	0.0088
397.46	0.1022	0.0127
398.44	0.1023	0.0174
399.41	0.1028	0.0227
400.39	0.1038	0.028
401.37	0.105	0.033
402.34	0.1064	0.0373
403.32	0.1077	0.0408
404.3	0.1088	0.0431
405.27	0.1095	0.0443
406.25	0.1096	0.0443
407.23	0.109	0.0433
408.2	0.1076	0.0416
409.18	0.1053	0.0394
410.16	0.102	0.0371
411.13	0.0979	0.035
412.11	0.093	0.0335
413.09	0.0874	0.0329
414.06	0.0812	0.0335
415.04	0.0746	0.0355
416.02	0.0679	0.0389
416.99	0.0612	0.0438
417.97	0.0548	0.0499
418.95	0.0487	0.0571
419.92	0.0433	0.0651
420.9	0.0387	0.0733
421.88	0.0348	0.0813
422.85	0.0318	0.0887
423.83	0.0297	0.0948
424.8	0.0284	0.0994
425.78	0.0279	0.102
426.76	0.028	0.1022
427.73	0.0286	0.1
428.71	0.0295	0.0952
429.69	0.0305	0.088
430.66	0.0316	0.0787
431.64	0.0325	0.0674
432.62	0.0331	0.0548
433.59	0.0334	0.0414
434.57	0.0333	0.0278
435.55	0.0329	0.0147
436.52	0.0321	0.0028
437.5	0.0312	-0.0075
438.48	0.0301	-0.0155
439.45	0.0291	-0.0208
440.43	0.0283	-0.023
441.41	0.028	-0.0222
442.38	0.0282	-0.0181
443.36	0.0291	-0.0111
444.34	0.0308	-0.0013
445.31	0.0334	0.0108
446.29	0.0369	0.0248
447.27	0.0412	0.0398
448.24	0.0462	0.0555
449.22	0.0518	0.071
450.2	0.0576	0.0858
451.17	0.0634	0.0993
452.15	0.069	0.111
453.13	0.074	0.1206
454.1	0.078	0.1277
455.08	0.0808	0.1323
456.05	0.082	0.1344
457.03	0.0815	0.1342
458.01	0.079	0.1318
458.98	0.0745	0.1277
459.96	0.068	0.1223
460.94	0.0596	0.116
461.91	0.0494	0.1093
462.89	0.0377	0.1027
463.87	0.0249	0.0965
464.84	0.0112	0.091
465.82	-0.0027	0.0866
466.8	-0.0166	0.0833
467.77	-0.0298	0.0811
468.75	-0.042	0.0799
469.73	-0.0527	0.0797
470.7	-0.0616	0.08
471.68	-0.0683	0.0808
472.66	-0.0729	0.0815
473.63	-0.075	0.0818
474.61	-0.0748	0.0815
475.59	-0.0724	0.0803
476.56	-0.0681	0.078
477.54	-0.0621	0.0745
478.52	-0.0548	0.0697
479.49	-0.0468	0.0639
480.47	-0.0384	0.0571
481.45	-0.0303	0.0498
482.42	-0.0229	0.0421
483.4	-0.0166	0.0347
484.38	-0.0119	0.0278
485.35	-0.009	0.0219
486.33	-0.0083	0.0175
487.3	-0.0098	0.0149
488.28	-0.0136	0.0142
489.26	-0.0195	0.0157
490.23	-0.0274	0.0194
491.21	-0.037	0.0252
492.19	-0.0479	0.0328
493.16	-0.0597	0.0419
494.14	-0.0719	0.0521
495.12	-0.0841	0.0628
496.09	-0.0957	0.0734
497.07	-0.1063	0.0835
498.05	-0.1156	0.0924
499.02	-0.1232	0.0995
500	-0.1289	0.1046
500.98	-0.1326	0.1072
501.95	-0.1341	0.1071
502.93	-0.1336	0.1044
503.91	-0.1313	0.099
504.88	-0.1273	0.0913
505.86	-0.1221	0.0815
506.84	-0.1159	0.0703
507.81	-0.1093	0.0582
508.79	-0.1026	0.0457
509.77	-0.0964	0.0336
510.74	-0.0909	0.0225
511.72	-0.0866	0.013
512.7	-0.0838	0.0055
513.67	-0.0827	0.0005
514.65	-0.0834	-0.0018
515.63	-0.0861	-0.0014
516.6	-0.0906	0.0019
517.58	-0.0969	0.0077
518.55	-0.1047	0.0157
519.53	-0.1139	0.0255
520.51	-0.1241	0.0364
521.48	-0.135	0.048
522.46	-0.1462	0.0595
523.44	-0.1573	0.0703
524.41	-0.1682	0.0799
525.39	-0.1783	0.0878
526.37	-0.1876	0.0935
527.34	-0.1958	0.0968
528.32	-0.2027	0.0977
529.3	-0.2083	0.0961
530.27	-0.2127	0.0922
531.25	-0.2158	0.0864
532.23	-0.2178	0.0789
533.2	-0.2189	0.0704
534.18	-0.2193	0.0614
535.16	-0.2191	0.0524
536.13	-0.2187	0.044
537.11	-0.2182	0.0366
538.09	-0.218	0.0306
539.06	-0.2181	0.0265
540.04	-0.2188	0.0242
541.02	-0.2201	0.0239
541.99	-0.2223	0.0255
542.97	-0.2252	0.0287
543.95	-0.229	0.0332
544.92	-0.2336	0.0386
545.9	-0.2388	0.0445
546.88	-0.2447	0.0502
547.85	-0.2511	0.0554
548.83	-0.2579	0.0596
549.8	-0.2649	0.0624
550.78	-0.2721	0.0634
551.76	-0.2793	0.0626
552.73	-0.2864	0.06
553.71	-0.2934	0.0555
554.69	-0.3002	0.0496
555.66	-0.3068	0.0424
556.64	-0.3131	0.0346
557.62	-0.3191	0.0265
558.59	-0.3248	0.0188
559.57	-0.3303	0.012
560.55	-0.3355	0.0066
561.52	-0.3404	0.0032
562.5	-0.345	0.0021
563.48	-0.3493	0.0034
564.45	-0.3532	0.0073
565.43	-0.3568	0.0138
566.41	-0.3599	0.0225
567.38	-0.3624	0.0332
568.36	-0.3644	0.0454
569.34	-0.3657	0.0584
570.31	-0.3664	0.0716
571.29	-0.3662	0.0844
572.27	-0.3654	0.0959
573.24	-0.3638	0.1057
574.22	-0.3614	0.1131
575.2	-0.3585	0.1178
576.17	-0.355	0.1193
577.15	-0.3511	0.1177
578.13	-0.3471	0.113
579.1	-0.343	0.1053
580.08	-0.339	0.0951
581.05	-0.3355	0.083
582.03	-0.3327	0.0695
583.01	-0.3306	0.0554
583.98	-0.3296	0.0414
584.96	-0.3298	0.0283
585.94	-0.3313	0.0169
586.91	-0.3341	0.0077
587.89	-0.3384	0.0012
588.87	-0.344	-0.0021
589.84	-0.3508	-0.0021
590.82	-0.3588	0.0013
591.8	-0.3677	0.0078
592.77	-0.3772	0.0173
593.75	-0.3872	0.0292
594.73	-0.3973	0.0429
595.7	-0.4072	0.0578
596.68	-0.4166	0.0732
597.66	-0.4252	0.0883
598.63	-0.4328	0.1025
599.61	-0.4392	0.1151
600.59	-0.4442	0.1256
601.56	-0.4477	0.1336
602.54	-0.4496	0.139
603.52	-0.4499	0.1415
604.49	-0.4488	0.1413
605.47	-0.4462	0.1386
606.45	-0.4425	0.1337
607.42	-0.4379	0.127
608.4	-0.4325	0.1191
609.38	-0.4267	0.1104
610.35	-0.4207	0.1016
611.33	-0.4149	0.093
612.3	-0.4094	0.0851
613.28	-0.4046	0.0783
614.26	-0.4007	0.0727
615.23	-0.3978	0.0684
616.21	-0.396	0.0654
617.19	-0.3955	0.0634
618.16	-0.3963	0.0623
619.14	-0.3983	0.0617
620.12	-0.4015	0.0612
621.09	-0.4058	0.0603
622.07	-0.4111	0.0587
623.05	-0.4172	0.0561
624.02	-0.424	0.052
625	-0.4312	0.0465
625.98	-0.4387	0.0394
626.95	-0.4464	0.0309
627.93	-0.4539	0.0213
628.91	-0.4613	0.0108
629.88	-0.4684	0
630.86	-0.4751	-0.0106
631.84	-0.4813	-0.0202
632.81	-0.487	-0.0283
633.79	-0.492	-0.0342
634.77	-0.4965	-0.0374
635.74	-0.5003	-0.0374
636.72	-0.5036	-0.034
637.7	-0.5063	-0.0269
638.67	-0.5084	-0.0163
639.65	-0.51	-0.0024
640.63	-0.5111	0.0145
641.6	-0.5117	0.0336
642.58	-0.5119	0.0543
643.55	-0.5116	0.0757
644.53	-0.5109	0.0967
645.51	-0.5099	0.1166
646.48	-0.5085	0.1342
647.46	-0.5068	0.1489
648.44	-0.5049	0.1598
649.41	-0.5028	0.1663
650.39	-0.5005	0.1682
651.37	-0.4982	0.1652
652.34	-0.4959	0.1574
653.32	-0.4937	0.1453
654.3	-0.4916	0.1293
655.27	-0.4899	0.1102
656.25	-0.4885	0.0889
657.23	-0.4875	0.0663
658.2	-0.487	0.0437
659.18	-0.4871	0.022
660.16	-0.4877	0.0022
661.13	-0.4889	-0.0146
662.11	-0.4906	-0.0278
663.09	-0.4928	-0.0367
664.06	-0.4955	-0.041
665.04	-0.4984	-0.0405
666.02	-0.5016	-0.0355
666.99	-0.5048	-0.0261
667.97	-0.508	-0.013
668.95	-0.511	0.003
669.92	-0.5136	0.0213
670.9	-0.5158	0.0407
671.88	-0.5173	0.0604
672.85	-0.5182	0.0793
673.83	-0.5184	0.0967
674.8	-0.5179	0.1117
675.78	-0.5165	0.1239
676.76	-0.5145	0.1326
677.73	-0.5119	0.1379
678.71	-0.5088	0.1396
679.69	-0.5054	0.138
680.66	-0.5017	0.1335
681.64	-0.498	0.1265
682.62	-0.4945	0.1179
683.59	-0.4914	0.1082
684.57	-0.4888	0.0982
685.55	-0.4869	0.0886
686.52	-0.4859	0.0801
687.5	-0.4858	0.0732
688.48	-0.4867	0.0682
689.45	-0.4886	0.0653
690.43	-0.4916	0.0646
691.41	-0.4955	0.066
692.38	-0.5002	0.069
693.36	-0.5057	0.0734
694.34	-0.5117	0.0784
695.31	-0.5181	0.0836
696.29	-0.5246	0.0882
697.27	-0.5311	0.0918
698.24	-0.5372	0.0936
699.22	-0.5429	0.0933
700.2	-0.5478	0.0907
701.17	-0.5519	0.0856
702.15	-0.5549	0.0781
703.13	-0.5568	0.0685
704.1	-0.5574	0.0571
705.08	-0.5568	0.0447
706.05	-0.555	0.0319
707.03	-0.5519	0.0195
708.01	-0.5476	0.0083
708.98	-0.5424	-0.0008
709.96	-0.5361	-0.0072
710.94	-0.5291	-0.0102
711.91	-0.5215	-0.0094
712.89	-0.5135	-0.0045
713.87	-0.5052	0.0045
714.84	-0.4968	0.0175
715.82	-0.4884	0.0339
716.8	-0.4803	0.0532
717.77	-0.4725	0.0745
718.75	-0.4651	0.097
719.73	-0.4584	0.1195
720.7	-0.4522	0.1409
721.68	-0.4468	0.1603
722.66	-0.4421	0.1766
723.63	-0.4381	0.189
724.61	-0.4348	0.1968
725.59	-0.4322	0.1997
726.56	-0.4302	0.1973
727.54	-0.4288	0.1899
728.52	-0.4279	0.1777
729.49	-0.4274	0.1613
730.47	-0.4273	0.1415
731.45	-0.4273	0.1194
732.42	-0.4275	0.0959
733.4	-0.4277	0.0723
734.38	-0.4279	0.0497
735.35	-0.4278	0.0293
736.33	-0.4275	0.012
737.3	-0.4267	-0.0013
738.28	-0.4255	-0.0101
739.26	-0.4238	-0.014
740.23	-0.4216	-0.0128
741.21	-0.4187	-0.0068
742.19	-0.4152	0.0037
743.16	-0.411	0.018
744.14	-0.4063	0.0354
745.12	-0.401	0.0548
746.09	-0.3952	0.0752
747.07	-0.3891	0.0957
748.05	-0.3826	0.115
749.02	-0.376	0.1323
750	-0.3694	0.1468
750.98	-0.3629	0.1579
751.95	-0.3566	0.1652
752.93	-0.3507	0.1684
753.91	-0.3454	0.1676
754.88	-0.3408	0.1631
755.86	-0.3369	0.1553
756.84	-0.3338	0.1449
757.81	-0.3316	0.1325
758.79	-0.3303	0.119
759.77	-0.3298	0.1052
760.74	-0.3302	0.0918
761.72	-0.3314	0.0795
762.7	-0.3332	0.069
763.67	-0.3355	0.0606
764.65	-0.3381	0.0545
765.63	-0.3409	0.0509
766.6	-0.3437	0.0495
767.58	-0.3463	0.0501
768.55	-0.3485	0.0521
769.53	-0.3501	0.0551
770.51	-0.351	0.0584
771.48	-0.351	0.0614
772.46	-0.3501	0.0635
773.44	-0.3481	0.0642
774.41	-0.345	0.0631
775.39	-0.3408	0.0599
776.37	-0.3356	0.0545
777.34	-0.3293	0.0471
778.32	-0.3221	0.038
779.3	-0.314	0.0276
780.27	-0.3053	0.0165
781.25	-0.296	0.0054
782.23	-0.2862	-0.0048
783.2	-0.2762	-0.0135
784.18	-0.2661	-0.0198
785.16	-0.2559	-0.0231
786.13	-0.246	-0.023
787.11	-0.2362	-0.019
788.09	-0.2269	-0.0111
789.06	-0.2179	0.0006
790.04	-0.2094	0.0158
791.02	-0.2015	0.034
791.99	-0.1942	0.0543
792.97	-0.1874	0.076
793.95	-0.1813	0.098
794.92	-0.1757	0.1191
795.9	-0.1708	0.1385
796.88	-0.1665	0.155
797.85	-0.1628	0.1677
798.83	-0.1597	0.176
799.8	-0.1572	0.1793
800.78	-0.1554	0.1775
801.76	-0.1542	0.1704
802.73	-0.1537	0.1584
803.71	-0.1538	0.142
804.69	-0.1545	0.1219
805.66	-0.1558	0.0992
806.64	-0.1578	0.0748
807.62	-0.1603	0.0499
808.59	-0.1634	0.0258
809.57	-0.1669	0.0034
810.55	-0.1707	-0.0161
811.52	-0.1748	-0.032
812.5	-0.1791	-0.0435
813.48	-0.1833	-0.0504
814.45	-0.1875	-0.0524
815.43	-0.1914	-0.0497
816.41	-0.1949	-0.0426
817.38	-0.1979	-0.0318
818.36	-0.2002	-0.0181
819.34	-0.2019	-0.0024
820.31	-0.2029	0.0144
821.29	-0.203	0.0312
822.27	-0.2024	0.047
823.24	-0.201	0.061
824.22	-0.1988	0.0725
825.2	-0.1961	0.0809
826.17	-0.1929	0.0861
827.15	-0.1893	0.0878
828.13	-0.1856	0.0864
829.1	-0.1819	0.0823
830.08	-0.1783	0.0759
831.05	-0.1752	0.0681
832.03	-0.1725	0.0597
833.01	-0.1706	0.0516
833.98	-0.1695	0.0445
834.96	-0.1694	0.0392
835.94	-0.1703	0.0363
836.91	-0.1723	0.0363
837.89	-0.1754	0.0393
838.87	-0.1796	0.0452
839.84	-0.1848	0.0539
840.82	-0.191	0.0647
841.8	-0.198	0.077
842.77	-0.2057	0.0899
843.75	-0.2141	0.1025
844.73	-0.2228	0.1137
845.7	-0.2319	0.1226
846.68	-0.241	0.1283
847.66	-0.2502	0.1299
848.63	-0.2592	0.1271
849.61	-0.2678	0.1195
850.59	-0.2761	0.1071
851.56	-0.2838	0.0903
852.54	-0.291	0.0695
853.52	-0.2974	0.0457
854.49	-0.3031	0.02
855.47	-0.3081	-0.0065
856.45	-0.3122	-0.0323
857.42	-0.3155	-0.0561
858.4	-0.3178	-0.0765
859.38	-0.3193	-0.0924
860.35	-0.3198	-0.1027
861.33	-0.3194	-0.1067
862.3	-0.318	-0.104
863.28	-0.3156	-0.0943
864.26	-0.3121	-0.078
865.23	-0.3077	-0.0557
866.21	-0.3023	-0.0283
867.19	-0.2958	0.0031
868.16	-0.2884	0.037
869.14	-0.2801	0.0718
870.12	-0.271	0.1061
871.09	-0.2611	0.1382
872.07	-0.2505	0.1666
873.05	-0.2395	0.1901
874.02	-0.2281	0.2077
875	-0.2165	0.2187
875.98	-0.2049	0.2226
876.95	-0.1935	0.2196
877.93	-0.1825	0.2101
878.91	-0.1721	0.1946
879.88	-0.1625	0.1743
880.86	-0.1538	0.1505
881.84	-0.1461	0.1244
882.81	-0.1397	0.0977
883.79	-0.1346	0.0717
884.77	-0.1309	0.0478
885.74	-0.1286	0.0273
886.72	-0.1277	0.0111
887.7	-0.1281	-0.0001
888.67	-0.1299	-0.006
889.65	-0.1328	-0.0065
890.63	-0.1368	-0.0021
891.6	-0.1418	0.0067
892.58	-0.1476	0.019
893.55	-0.154	0.0336
894.53	-0.1609	0.0493
895.51	-0.1682	0.065
896.48	-0.1756	0.0793
897.46	-0.183	0.0912
898.44	-0.1903	0.0997
899.41	-0.1975	0.1043
900.39	-0.2043	0.1046
901.37	-0.2108	0.1007
902.34	-0.2169	0.0927
903.32	-0.2225	0.0813
904.3	-0.2276	0.0675
905.27	-0.2322	0.0523
906.25	-0.2363	0.0369
907.23	-0.2398	0.0226
908.2	-0.2427	0.0107
909.18	-0.2451	0.0022
910.16	-0.2469	-0.0019
911.13	-0.2482	-0.001
912.11	-0.2489	0.0052
913.09	-0.2491	0.0166
914.06	-0.2487	0.0328
915.04	-0.2478	0.0529
916.02	-0.2465	0.0759
916.99	-0.2446	0.1003
917.97	-0.2424	0.1246
918.95	-0.2399	0.1472
919.92	-0.2371	0.1663
920.9	-0.2341	0.1804
921.88	-0.2312	0.1884
922.85	-0.2283	0.1891
923.83	-0.2256	0.182
924.8	-0.2232	0.1669
925.78	-0.2213	0.1442
926.76	-0.2199	0.1146
927.73	-0.2192	0.0795
928.71	-0.2191	0.0405
929.69	-0.2198	-0.0004
930.66	-0.2213	-0.0411
931.64	-0.2235	-0.0793
932.62	-0.2264	-0.1127
933.59	-0.2298	-0.1393
934.57	-0.2338	-0.1574
935.55	-0.2381	-0.1654
936.52	-0.2426	-0.1627
937.5	-0.247	-0.1489
938.48	-0.2513	-0.1242
939.45	-0.2552	-0.0898
940.43	-0.2587	-0.047
941.41	-0.2614	0.0021
942.38	-0.2634	0.0551
943.36	-0.2645	0.1093
944.34	-0.2647	0.1619
945.31	-0.264	0.2098
946.29	-0.2625	0.2506
947.27	-0.2603	0.2819
948.24	-0.2574	0.3017
949.22	-0.2541	0.3089
950.2	-0.2506	0.3027
951.17	-0.2471	0.2834
952.15	-0.2437	0.2519
953.13	-0.2408	0.2096
954.1	-0.2385	0.1588
955.08	-0.2371	0.1024
956.05	-0.2365	0.0434
957.03	-0.2371	-0.0148
958.01	-0.2387	-0.0687
958.98	-0.2414	-0.115
959.96	-0.2451	-0.1509
960.94	-0.2498	-0.1738
961.91	-0.2553	-0.1821
962.89	-0.2614	-0.1748
963.87	-0.2678	-0.1518
964.84	-0.2744	-0.1138
965.82	-0.2808	-0.0626
966.8	-0.2868	-0.0007
967.77	-0.2923	0.0688
968.75	-0.2969	0.1422
969.73	-0.3005	0.2152
970.7	-0.303	0.2836
971.68	-0.3043	0.3433
972.66	-0.3044	0.3904
973.63	-0.3033	0.4214
974.61	-0.3011	0.4338
975.59	-0.298	0.4257
976.56	-0.294	0.3965
977.54	-0.2894	0.3463
978.52	-0.2845	0.2768
979.49	-0.2793	0.1902
980.47	-0.2742	0.09
981.45	-0.2694	-0.0195
982.42	-0.2649	-0.1335
983.4	-0.261	-0.2467
984.38	-0.2578	-0.3538
985.35	-0.2553	-0.4496
986.33	-0.2534	-0.529
987.3	-0.2523	-0.588
988.28	-0.2517	-0.623
989.26	-0.2517	-0.6317
990.23	-0.2519	-0.613
991.21	-0.2524	-0.5668
992.19	-0.2529	-0.4945
993.16	-0.2533	-0.3986
994.14	-0.2534	-0.2827
995.12	-0.2531	-0.1513
996.09	-0.2524	-0.0098
997.07	-0.2513	0.1361
998.05	-0.2496	0.2805
999.02	-0.2474	0.4173
1000	-0.7148	-0.699
1000.98	-0.6531	-0.6302
1001.95	-0.5938	-0.5598
1002.93	-0.5377	-0.49
1003.91	-0.4859	-0.423
1004.88	-0.4388	-0.3604
1005.86	-0.397	-0.3035
1006.84	-0.3608	-0.2532
1007.81	-0.3301	-0.2099
1008.79	-0.3049	-0.1735
1009.77	-0.2849	-0.1438
1010.74	-0.2695	-0.1199
1011.72	-0.2583	-0.1009
1012.7	-0.2507	-0.0857
1013.67	-0.246	-0.0729
1014.65	-0.2436	-0.0615
1015.63	-0.2428	-0.0502
1016.6	-0.243	-0.038
1017.58	-0.244	-0.0243
1018.55	-0.2452	-0.0085
1019.53	-0.2463	0.0096
1020.51	-0.2473	0.0299
1021.48	-0.2482	0.052
1022.46	-0.2488	0.0752
1023.44	-0.2495	0.0988
1024.41	-0.2503	0.1217
1025.39	-0.2515	0.143
1026.37	-0.2534	0.1615
1027.34	-0.2561	0.1763
1028.32	-0.2599	0.1865
1029.3	-0.2649	0.1916
1030.27	-0.2712	0.1911
1031.25	-0.2787	0.185
1032.23	-0.2874	0.1735
1033.2	-0.2971	0.1569
1034.18	-0.3076	0.1362
1035.16	-0.3185	0.1124
1036.13	-0.3295	0.0865
1037.11	-0.3401	0.06
1038.09	-0.35	0.0342
1039.06	-0.3587	0.0104
1040.04	-0.3658	-0.01
1041.02	-0.3711	-0.026
1041.99	-0.3743	-0.0366
1042.97	-0.3752	-0.0414
1043.95	-0.3738	-0.0398
1044.92	-0.3701	-0.032
1045.9	-0.3643	-0.0183
1046.88	-0.3566	0.0007
1047.85	-0.3473	0.0241
1048.83	-0.3369	0.0508
1049.8	-0.3257	0.0795
1050.78	-0.3143	0.1088
1051.76	-0.3033	0.1373
1052.73	-0.2929	0.1637
1053.71	-0.2838	0.1866
1054.69	-0.2762	0.2052
1055.66	-0.2706	0.2184
1056.64	-0.2672	0.2257
1057.62	-0.2659	0.2269
1058.59	-0.267	0.222
1059.57	-0.2703	0.2113
1060.55	-0.2757	0.1954
1061.52	-0.2828	0.1751
1062.5	-0.2914	0.1514
1063.48	-0.3011	0.1256
1064.45	-0.3114	0.0987
1065.43	-0.3219	0.0721
1066.41	-0.3321	0.047
1067.38	-0.3416	0.0243
1068.36	-0.35	0.005
1069.34	-0.3571	-0.0101
1070.31	-0.3626	-0.0208
1071.29	-0.3662	-0.0267
1072.27	-0.368	-0.0278
1073.24	-0.3678	-0.0245
1074.22	-0.3659	-0.0172
1075.2	-0.3623	-0.0065
1076.17	-0.3573	0.0067
1077.15	-0.3512	0.0216
1078.13	-0.3442	0.0374
1079.1	-0.3366	0.053
1080.08	-0.3289	0.0678
1081.05	-0.3212	0.081
1082.03	-0.314	0.0921
1083.01	-0.3075	0.1006
1083.98	-0.3018	0.1063
1084.96	-0.2971	0.1092
1085.94	-0.2936	0.1095
1086.91	-0.2912	0.1073
1087.89	-0.2899	0.1032
1088.87	-0.2898	0.0976
1089.84	-0.2906	0.0911
1090.82	-0.2922	0.0842
1091.8	-0.2945	0.0776
1092.77	-0.2973	0.0716
1093.75	-0.3004	0.0667
1094.73	-0.3037	0.0632
1095.7	-0.307	0.0612
1096.68	-0.3101	0.0608
1097.66	-0.313	0.0618
1098.63	-0.3156	0.064
1099.61	-0.3179	0.067
1100.59	-0.3197	0.0706
1101.56	-0.3212	0.0741
1102.54	-0.3223	0.0771
1103.52	-0.3231	0.0792
1104.49	-0.3236	0.0799
1105.47	-0.3239	0.079
1106.45	-0.324	0.0762
1107.42	-0.3239	0.0715
1108.4	-0.3236	0.0648
1109.38	-0.3232	0.0565
1110.35	-0.3226	0.0466
1111.33	-0.3218	0.0358
1112.3	-0.3207	0.0245
1113.28	-0.3193	0.0132
1114.26	-0.3174	0.0026
1115.23	-0.3152	-0.0068
1116.21	-0.3125	-0.0144
1117.19	-0.3092	-0.0197
1118.16	-0.3054	-0.0223
1119.14	-0.301	-0.022
1120.12	-0.2961	-0.0185
1121.09	-0.2908	-0.0119
1122.07	-0.2852	-0.0024
1123.05	-0.2793	0.0099
1124.02	-0.2733	0.0246
1125	-0.2674	0.041
1125.98	-0.2617	0.0587
1126.95	-0.2564	0.077
1127.93	-0.2516	0.0954
1128.91	-0.2475	0.1132
1129.88	-0.2441	0.1297
1130.86	-0.2417	0.1446
1131.84	-0.2402	0.1574
1132.81	-0.2396	0.1678
1133.79	-0.24	0.1755
1134.77	-0.2411	0.1806
1135.74	-0.243	0.183
1136.72	-0.2455	0.1828
1137.7	-0.2484	0.1804
1138.67	-0.2515	0.176
1139.65	-0.2546	0.1699
1140.63	-0.2576	0.1626
1141.6	-0.2602	0.1544
1142.58	-0.2624	0.1456
1143.55	-0.2639	0.1366
1144.53	-0.2648	0.1278
1145.51	-0.2649	0.1192
1146.48	-0.2644	0.1111
1147.46	-0.2631	0.1036
1148.44	-0.2613	0.0968
1149.41	-0.259	0.0905
1150.39	-0.2565	0.0849
1151.37	-0.2539	0.0798
1152.34	-0.2514	0.0752
1153.32	-0.2492	0.0711
1154.3	-0.2475	0.0673
1155.27	-0.2465	0.064
1156.25	-0.2462	0.0611
1157.23	-0.2467	0.0587
1158.2	-0.2481	0.0569
1159.18	-0.2503	0.0558
1160.16	-0.2533	0.0557
1161.13	-0.2569	0.0567
1162.11	-0.2609	0.0589
1163.09	-0.2652	0.0626
1164.06	-0.2694	0.0677
1165.04	-0.2734	0.0742
1166.02	-0.2769	0.0823
1166.99	-0.2797	0.0916
1167.97	-0.2815	0.102
1168.95	-0.2823	0.1132
1169.92	-0.2819	0.1248
1170.9	-0.2802	0.1362
1171.88	-0.2774	0.1471
1172.85	-0.2734	0.1568
1173.83	-0.2685	0.1648
1174.8	-0.2628	0.1704
1175.78	-0.2567	0.1734
1176.76	-0.2504	0.1731
1177.73	-0.2442	0.1694
1178.71	-0.2385	0.1621
1179.69	-0.2336	0.1511
1180.66	-0.2298	0.1365
1181.64	-0.2273	0.1187
1182.62	-0.2263	0.0981
1183.59	-0.2268	0.0751
1184.57	-0.229	0.0507
1185.55	-0.2327	0.0254
1186.52	-0.2378	0.0003
1187.5	-0.244	-0.024
1188.48	-0.251	-0.0464
1189.45	-0.2584	-0.0662
1190.43	-0.2659	-0.0826
1191.41	-0.273	-0.0952
1192.38	-0.2792	-0.1033
1193.36	-0.284	-0.1068
1194.34	-0.2872	-0.1055
1195.31	-0.2884	-0.0996
1196.29	-0.2873	-0.0892
1197.27	-0.2838	-0.075
1198.24	-0.2778	-0.0574
1199.22	-0.2694	-0.0372
1200.2	-0.2587	-0.0152
1201.17	-0.246	0.0076
1202.15	-0.2317	0.0306
1203.13	-0.2161	0.0527
1204.1	-0.1999	0.0732
1205.08	-0.1835	0.0914
1206.05	-0.1674	0.1068
1207.03	-0.1522	0.1189
1208.01	-0.1384	0.1276
1208.98	-0.1265	0.1327
1209.96	-0.1167	0.1344
1210.94	-0.1092	0.1329
1211.91	-0.1044	0.1287
1212.89	-0.1021	0.1222
1213.87	-0.1023	0.1142
1214.84	-0.1047	0.1052
1215.82	-0.1091	0.0959
1216.8	-0.115	0.0872
1217.77	-0.122	0.0794
1218.75	-0.1296	0.0733
1219.73	-0.1373	0.0692
1220.7	-0.1445	0.0675
1221.68	-0.1507	0.0684
1222.66	-0.1555	0.0718
1223.63	-0.1586	0.0778
1224.61	-0.1598	0.086
1225.59	-0.1588	0.0961
1226.56	-0.1557	0.1077
1227.54	-0.1504	0.1204
1228.52	-0.1434	0.1335
1229.49	-0.1347	0.1465
1230.47	-0.1249	0.1588
1231.45	-0.1143	0.1701
1232.42	-0.1034	0.1798
1233.4	-0.0928	0.1877
1234.38	-0.0829	0.1934
1235.35	-0.0741	0.1969
1236.33	-0.0669	0.198
1237.3	-0.0616	0.197
1238.28	-0.0584	0.1939
1239.26	-0.0574	0.1891
1240.23	-0.0586	0.1828
1241.21	-0.0619	0.1753
1242.19	-0.0671	0.1672
1243.16	-0.0738	0.1587
1244.14	-0.0818	0.1503
1245.12	-0.0905	0.1423
1246.09	-0.0995	0.1349
1247.07	-0.1085	0.1284
1248.05	-0.1168	0.1229
1249.02	-0.1242	0.1185
1250	-0.1303	0.1152
1250.98	-0.1349	0.1129
1251.95	-0.1378	0.1115
1252.93	-0.139	0.1107
1253.91	-0.1387	0.1105
1254.88	-0.1369	0.1105
1255.86	-0.134	0.1105
1256.84	-0.1303	0.1102
1257.81	-0.1263	0.1094
1258.79	-0.1223	0.1079
1259.77	-0.119	0.1057
1260.74	-0.1167	0.1025
1261.72	-0.1159	0.0984
1262.7	-0.1169	0.0934
1263.67	-0.1201	0.0875
1264.65	-0.1255	0.0809
1265.63	-0.1333	0.0737
1266.6	-0.1434	0.0661
1267.58	-0.1555	0.0583
1268.55	-0.1696	0.0505
1269.53	-0.185	0.043
1270.51	-0.2015	0.0359
1271.48	-0.2184	0.0295
1272.46	-0.2351	0.024
1273.44	-0.2511	0.0194
1274.41	-0.2658	0.0159
1275.39	-0.2786	0.0136
1276.37	-0.2891	0.0125
1277.34	-0.297	0.0127
1278.32	-0.3018	0.014
1279.3	-0.3035	0.0166
1280.27	-0.3019	0.0202
1281.25	-0.2972	0.0248
1282.23	-0.2896	0.0302
1283.2	-0.2792	0.0365
1284.18	-0.2666	0.0434
1285.16	-0.2521	0.0507
1286.13	-0.2363	0.0584
1287.11	-0.2196	0.0663
1288.09	-0.2027	0.0743
1289.06	-0.1858	0.0822
1290.04	-0.1697	0.0898
1291.02	-0.1545	0.0971
1291.99	-0.1407	0.1039
1292.97	-0.1285	0.1101
1293.95	-0.118	0.1156
1294.92	-0.1093	0.1202
1295.9	-0.1023	0.124
1296.88	-0.097	0.1267
1297.85	-0.0931	0.1285
1298.83	-0.0905	0.1292
1299.8	-0.0889	0.1289
1300.78	-0.088	0.1276
1301.76	-0.0875	0.1254
1302.73	-0.0873	0.1223
1303.71	-0.0871	0.1186
1304.69	-0.0867	0.1143
1305.66	-0.0861	0.1096
1306.64	-0.0851	0.1047
1307.62	-0.0838	0.0999
1308.59	-0.0823	0.0952
1309.57	-0.0805	0.091
1310.55	-0.0787	0.0873
1311.52	-0.077	0.0843
1312.5	-0.0755	0.0821
1313.48	-0.0745	0.0809
1314.45	-0.0739	0.0805
1315.43	-0.0739	0.0812
1316.41	-0.0746	0.0826
1317.38	-0.0759	0.0849
1318.36	-0.0779	0.0878
1319.34	-0.0804	0.0912
1320.31	-0.0833	0.0949
1321.29	-0.0863	0.0986
1322.27	-0.0894	0.1021
1323.24	-0.0922	0.1053
1324.22	-0.0946	0.1078
1325.2	-0.0963	0.1096
1326.17	-0.0972	0.1105
1327.15	-0.097	0.1104
1328.13	-0.0958	0.1092
1329.1	-0.0933	0.107
1330.08	-0.0898	0.1039
1331.05	-0.0852	0.0998
1332.03	-0.0798	0.0951
1333.01	-0.0737	0.0898
1333.98	-0.0671	0.0843
1334.96	-0.0604	0.0787
1335.94	-0.0538	0.0734
1336.91	-0.0477	0.0684
1337.89	-0.0423	0.0641
1338.87	-0.0379	0.0607
1339.84	-0.0347	0.0583
1340.82	-0.0328	0.057
1341.8	-0.0323	0.0569
1342.77	-0.0332	0.0579
1343.75	-0.0354	0.0601
1344.73	-0.0387	0.0633
1345.7	-0.043	0.0674
1346.68	-0.0478	0.0722
1347.66	-0.0529	0.0775
1348.63	-0.058	0.083
1349.61	-0.0625	0.0886
1350.59	-0.0663	0.0941
1351.56	-0.0689	0.0991
1352.54	-0.07	0.1037
1353.52	-0.0695	0.1075
1354.49	-0.0671	0.1106
1355.47	-0.0629	0.1128
1356.45	-0.0567	0.1142
1357.42	-0.0487	0.1148
1358.4	-0.0392	0.1146
1359.38	-0.0282	0.1138
1360.35	-0.0162	0.1125
1361.33	-0.0035	0.1109
1362.3	0.0095	0.1091
1363.28	0.0224	0.1071
1364.26	0.0348	0.1053
1365.23	0.0464	0.1036
1366.21	0.0569	0.1022
1367.19	0.0659	0.1011
1368.16	0.0734	0.1003
1369.14	0.0791	0.0998
1370.12	0.0832	0.0996
1371.09	0.0855	0.0996
1372.07	0.0862	0.0997
1373.05	0.0856	0.0998
1374.02	0.0838	0.0998
1375	0.0811	0.0995
1375.98	0.0779	0.0989
1376.95	0.0742	0.0978
1377.93	0.0706	0.0963
1378.91	0.0672	0.0942
1379.88	0.0642	0.0915
1380.86	0.0617	0.0883
1381.84	0.06	0.0847
1382.81	0.059	0.0806
1383.79	0.0588	0.0762
1384.77	0.0593	0.0715
1385.74	0.0604	0.0668
1386.72	0.0619	0.0621
1387.7	0.0638	0.0576
1388.67	0.0659	0.0533
1389.65	0.0679	0.0494
1390.63	0.0698	0.0458
1391.6	0.0715	0.0427
1392.58	0.0729	0.04
1393.55	0.0739	0.0377
1394.53	0.0746	0.0359
1395.51	0.0751	0.0343
1396.48	0.0755	0.033
1397.46	0.076	0.0319
1398.44	0.0766	0.0309
1399.41	0.0776	0.0299
1400.39	0.0793	0.0288
1401.37	0.0817	0.0276
1402.34	0.0852	0.0263
1403.32	0.0897	0.0249
1404.3	0.0954	0.0233
1405.27	0.1024	0.0217
1406.25	0.1106	0.0201
1407.23	0.1199	0.0186
1408.2	0.1302	0.0174
1409.18	0.1414	0.0164
1410.16	0.1531	0.016
1411.13	0.1652	0.0161
1412.11	0.1774	0.0169
1413.09	0.1893	0.0184
1414.06	0.2008	0.0208
1415.04	0.2115	0.0241
1416.02	0.2213	0.0282
1416.99	0.2301	0.0332
1417.97	0.2377	0.039
1418.95	0.2441	0.0455
1419.92	0.2493	0.0526
1420.9	0.2535	0.0602
1421.88	0.2567	0.0681
1422.85	0.2592	0.0762
1423.83	0.2611	0.0843
1424.8	0.2628	0.0922
1425.78	0.2644	0.0998
1426.76	0.2661	0.107
1427.73	0.2682	0.1136
1428.71	0.2708	0.1195
1429.69	0.2741	0.1247
1430.66	0.278	0.1291
1431.64	0.2825	0.1326
1432.62	0.2876	0.1352
1433.59	0.2932	0.1369
1434.57	0.2989	0.1377
1435.55	0.3047	0.1376
1436.52	0.3102	0.1366
1437.5	0.3152	0.1348
1438.48	0.3194	0.1321
1439.45	0.3225	0.1286
1440.43	0.3244	0.1243
1441.41	0.3249	0.1192
1442.38	0.324	0.1135
1443.36	0.3215	0.1071
1444.34	0.3175	0.1001
1445.31	0.3121	0.0926
1446.29	0.3056	0.0848
1447.27	0.2982	0.0768
1448.24	0.2901	0.0686
1449.22	0.2818	0.0606
1450.2	0.2735	0.0529
1451.17	0.2655	0.0456
1452.15	0.2582	0.0391
1453.13	0.2519	0.0335
1454.1	0.2467	0.029
1455.08	0.2427	0.0259
1456.05	0.2402	0.0242
1457.03	0.2389	0.0241
1458.01	0.2389	0.0257
1458.98	0.2398	0.029
1459.96	0.2415	0.0339
1460.94	0.2437	0.0404
1461.91	0.2459	0.0482
1462.89	0.2478	0.0571
1463.87	0.2489	0.0669
1464.84	0.249	0.0771
1465.82	0.2476	0.0875
1466.8	0.2446	0.0976
1467.77	0.2396	0.107
1468.75	0.2325	0.1154
1469.73	0.2234	0.1223
1470.7	0.2123	0.1275
1471.68	0.1993	0.1308
1472.66	0.1847	0.1319
1473.63	0.1688	0.1307
1474.61	0.1519	0.1273
1475.59	0.1346	0.1218
1476.56	0.1171	0.1142
1477.54	0.0999	0.105
1478.52	0.0835	0.0943
1479.49	0.0681	0.0827
1480.47	0.0541	0.0705
1481.45	0.0417	0.0582
1482.42	0.031	0.0463
1483.4	0.022	0.0352
1484.38	0.0148	0.0253
1485.35	0.009	0.017
1486.33	0.0045	0.0105
1487.3	0.001	0.0061
1488.28	-0.0019	0.0039
1489.26	-0.0046	0.0038
1490.23	-0.0075	0.0059
1491.21	-0.0109	0.0099
1492.19	-0.0153	0.0156
1493.16	-0.0209	0.0228
1494.14	-0.028	0.031
1495.12	-0.0368	0.0399
1496.09	-0.0475	0.0491
1497.07	-0.0599	0.0583
1498.05	-0.0741	0.0671
1499.02	-0.0899	0.0752
1500	-0.1071	0.0823
1500.98	-0.1253	0.0883
1501.95	-0.1444	0.0931
1502.93	-0.164	0.0965
1503.91	-0.1836	0.0987
1504.88	-0.2032	0.0998
1505.86	-0.2222	0.0998
1506.84	-0.2406	0.0989
1507.81	-0.2581	0.0974
1508.79	-0.2747	0.0955
1509.77	-0.2903	0.0934
1510.74	-0.305	0.0912
1511.72	-0.3189	0.0891
1512.7	-0.3321	0.0872
1513.67	-0.3449	0.0856
1514.65	-0.3575	0.0843
1515.63	-0.3703	0.0832
1516.6	-0.3835	0.0822
1517.58	-0.3972	0.0813
1518.55	-0.4119	0.0802
1519.53	-0.4276	0.0788
1520.51	-0.4444	0.077
1521.48	-0.4625	0.0746
1522.46	-0.4817	0.0715
1523.44	-0.5021	0.0677
1524.41	-0.5234	0.0631
1525.39	-0.5454	0.0578
1526.37	-0.5679	0.0519
1527.34	-0.5905	0.0457
1528.32	-0.613	0.0394
1529.3	-0.635	0.0332
1530.27	-0.6562	0.0275
1531.25	-0.6762	0.0226
1532.23	-0.6949	0.0189
1533.2	-0.712	0.0166
1534.18	-0.7273	0.0162
1535.16	-0.7409	0.0177
1536.13	-0.7527	0.0214
1537.11	-0.7627	0.0273
1538.09	-0.7711	0.0354
1539.06	-0.778	0.0455
1540.04	-0.7837	0.0574
1541.02	-0.7883	0.0708
1541.99	-0.7923	0.0852
1542.97	-0.7958	0.1002
1543.95	-0.7992	0.1152
1544.92	-0.8026	0.1298
1545.9	-0.8062	0.1433
1546.88	-0.8104	0.1553
1547.85	-0.8151	0.1653
1548.83	-0.8205	0.1729
1549.8	-0.8267	0.1777
1550.78	-0.8335	0.1797
1551.76	-0.8409	0.1786
1552.73	-0.8489	0.1745
1553.71	-0.8572	0.1677
1554.69	-0.8658	0.1582
1555.66	-0.8745	0.1466
1556.64	-0.8831	0.1331
1557.62	-0.8915	0.1184
1558.59	-0.8995	0.103
1559.57	-0.9069	0.0875
1560.55	-0.9138	0.0723
1561.52	-0.9199	0.0581
1562.5	-0.9253	0.0453
1563.48	-0.9299	0.0343
1564.45	-0.9338	0.0255
1565.43	-0.9368	0.0189
1566.41	-0.9391	0.0148
1567.38	-0.9408	0.0132
1568.36	-0.9417	0.0141
1569.34	-0.9421	0.0171
1570.31	-0.9419	0.0222
1571.29	-0.9412	0.029
1572.27	-0.94	0.0372
1573.24	-0.9383	0.0464
1574.22	-0.9362	0.0563
1575.2	-0.9337	0.0665
1576.17	-0.9308	0.0768
1577.15	-0.9274	0.0868
1578.13	-0.9237	0.0963
1579.1	-0.9196	0.1051
1580.08	-0.9151	0.1132
1581.05	-0.9104	0.1204
1582.03	-0.9055	0.1268
1583.01	-0.9003	0.1324
1583.98	-0.8951	0.1372
1584.96	-0.8899	0.1414
1585.94	-0.8848	0.145
1586.91	-0.8799	0.1481
1587.89	-0.8752	0.1508
1588.87	-0.8708	0.1532
1589.84	-0.8669	0.1553
1590.82	-0.8634	0.1572
1591.8	-0.8603	0.1587
1592.77	-0.8577	0.16
1593.75	-0.8554	0.1608
1594.73	-0.8534	0.1613
1595.7	-0.8517	0.1612
1596.68	-0.85	0.1606
1597.66	-0.8483	0.1593
1598.63	-0.8465	0.1574
1599.61	-0.8444	0.1548
1600.59	-0.8418	0.1516
1601.56	-0.8388	0.1479
1602.54	-0.8352	0.1436
1603.52	-0.8309	0.139
1604.49	-0.8261	0.1342
1605.47	-0.8207	0.1294
1606.45	-0.8149	0.1247
1607.42	-0.8087	0.1204
1608.4	-0.8023	0.1165
1609.38	-0.796	0.1133
1610.35	-0.7899	0.1108
1611.33	-0.7843	0.1092
1612.3	-0.7794	0.1083
1613.28	-0.7755	0.1082
1614.26	-0.7726	0.1089
1615.23	-0.771	0.1101
1616.21	-0.7707	0.1118
1617.19	-0.7717	0.1136
1618.16	-0.7742	0.1155
1619.14	-0.7779	0.1171
1620.12	-0.7827	0.1182
1621.09	-0.7884	0.1187
1622.07	-0.7948	0.1183
1623.05	-0.8015	0.117
1624.02	-0.8082	0.1146
1625	-0.8145	0.1112
1625.98	-0.8202	0.1068
1626.95	-0.8248	0.1015
1627.93	-0.8281	0.0955
1628.91	-0.8298	0.0889
1629.88	-0.8297	0.0822
1630.86	-0.8277	0.0755
1631.84	-0.8237	0.0691
1632.81	-0.8178	0.0633
1633.79	-0.81	0.0583
1634.77	-0.8005	0.0545
1635.74	-0.7895	0.0519
1636.72	-0.7772	0.0506
1637.7	-0.764	0.0508
1638.67	-0.7502	0.0524
1639.65	-0.736	0.0553
1640.63	-0.7219	0.0593
1641.6	-0.7082	0.0643
1642.58	-0.6949	0.0699
1643.55	-0.6825	0.076
1644.53	-0.671	0.0821
1645.51	-0.6605	0.0881
1646.48	-0.651	0.0937
1647.46	-0.6426	0.0986
1648.44	-0.6352	0.1027
1649.41	-0.6286	0.1059
1650.39	-0.6226	0.108
1651.37	-0.6172	0.1091
1652.34	-0.6121	0.1094
1653.32	-0.6071	0.1088
1654.3	-0.6021	0.1077
1655.27	-0.5969	0.1061
1656.25	-0.5915	0.1045
1657.23	-0.5857	0.1029
1658.2	-0.5797	0.1017
1659.18	-0.5733	0.1011
1660.16	-0.5667	0.1011
1661.13	-0.56	0.102
1662.11	-0.5533	0.1037
1663.09	-0.5467	0.1062
1664.06	-0.5406	0.1095
1665.04	-0.5349	0.1134
1666.02	-0.5299	0.1176
1666.99	-0.5256	0.122
1667.97	-0.5222	0.1262
1668.95	-0.5196	0.1299
1669.92	-0.518	0.1328
1670.9	-0.5172	0.1348
1671.88	-0.5172	0.1355
1672.85	-0.5179	0.1349
1673.83	-0.5191	0.1328
1674.8	-0.5206	0.1292
1675.78	-0.5223	0.1242
1676.76	-0.524	0.118
1677.73	-0.5256	0.1108
1678.71	-0.5269	0.1028
1679.69	-0.5278	0.0945
1680.66	-0.5282	0.0862
1681.64	-0.5282	0.0782
1682.62	-0.5277	0.071
1683.59	-0.5269	0.0648
1684.57	-0.5257	0.0601
1685.55	-0.5243	0.057
1686.52	-0.5229	0.0556
1687.5	-0.5216	0.0561
1688.48	-0.5204	0.0584
1689.45	-0.5196	0.0624
1690.43	-0.5192	0.0679
1691.41	-0.5192	0.0746
1692.38	-0.5196	0.0822
1693.36	-0.5203	0.0903
1694.34	-0.5213	0.0985
1695.31	-0.5222	0.1064
1696.29	-0.5229	0.1137
1697.27	-0.5232	0.12
1698.24	-0.5227	0.1249
1699.22	-0.5213	0.1284
1700.2	-0.5185	0.1303
1701.17	-0.5142	0.1304
1702.15	-0.5082	0.1289
1703.13	-0.5005	0.1259
1704.1	-0.4908	0.1215
1705.08	-0.4794	0.116
1706.05	-0.4663	0.1096
1707.03	-0.4519	0.1027
1708.01	-0.4363	0.0954
1708.98	-0.42	0.0881
1709.96	-0.4036	0.081
1710.94	-0.3875	0.0744
1711.91	-0.3722	0.0682
1712.89	-0.3583	0.0626
1713.87	-0.3463	0.0577
1714.84	-0.3367	0.0532
1715.82	-0.3299	0.0492
1716.8	-0.326	0.0454
1717.77	-0.3254	0.0417
1718.75	-0.3279	0.0379
1719.73	-0.3337	0.0339
1720.7	-0.3422	0.0295
1721.68	-0.3534	0.0245
1722.66	-0.3665	0.0191
1723.63	-0.3812	0.0131
1724.61	-0.3966	0.0068
1725.59	-0.4121	0.0004
1726.56	-0.427	-0.006
1727.54	-0.4406	-0.0121
1728.52	-0.4522	-0.0173
1729.49	-0.4613	-0.0215
1730.47	-0.4673	-0.0242
1731.45	-0.4699	-0.025
1732.42	-0.4689	-0.0236
1733.4	-0.4642	-0.0199
1734.38	-0.4558	-0.0136
1735.35	-0.4441	-0.0048
1736.33	-0.4294	0.0065
1737.3	-0.4121	0.02
1738.28	-0.3929	0.0356
1739.26	-0.3723	0.0526
1740.23	-0.3511	0.0705
1741.21	-0.3299	0.0888
1742.19	-0.3094	0.1068
1743.16	-0.2901	0.1238
1744.14	-0.2727	0.1391
1745.12	-0.2575	0.1521
1746.09	-0.2448	0.1622
1747.07	-0.2349	0.169
1748.05	-0.2277	0.1722
1749.02	-0.2231	0.1716
1750	-0.221	0.1671
1750.98	-0.2211	0.159
1751.95	-0.2229	0.1475
1752.93	-0.226	0.1331
1753.91	-0.2299	0.1163
1754.88	-0.2341	0.0977
1755.86	-0.2381	0.0782
1756.84	-0.2416	0.0585
1757.81	-0.244	0.0393
1758.79	-0.2452	0.0214
1759.77	-0.2449	0.0054
1760.74	-0.243	-0.0081
1761.72	-0.2396	-0.0187
1762.7	-0.2345	-0.0262
1763.67	-0.2282	-0.0303
1764.65	-0.2207	-0.031
1765.63	-0.2124	-0.0286
1766.6	-0.2036	-0.0234
1767.58	-0.1947	-0.0156
1768.55	-0.1859	-0.006
1769.53	-0.1777	0.0052
1770.51	-0.1702	0.0171
1771.48	-0.1637	0.0293
1772.46	-0.1583	0.0411
1773.44	-0.1541	0.0522
1774.41	-0.1511	0.062
1775.39	-0.1494	0.0703
1776.37	-0.1487	0.0769
1777.34	-0.149	0.0817
1778.32	-0.1501	0.0846
1779.3	-0.1517	0.0859
1780.27	-0.1538	0.0857
1781.25	-0.156	0.0844
1782.23	-0.1584	0.0822
1783.2	-0.1606	0.0794
1784.18	-0.1628	0.0765
1785.16	-0.1649	0.0737
1786.13	-0.1669	0.0712
1787.11	-0.1689	0.0693
1788.09	-0.171	0.0682
1789.06	-0.1734	0.0677
1790.04	-0.1763	0.0679
1791.02	-0.1799	0.0686
1791.99	-0.1842	0.0698
1792.97	-0.1894	0.071
1793.95	-0.1956	0.0721
1794.92	-0.2029	0.0728
1795.9	-0.2111	0.0728
1796.88	-0.2203	0.072
1797.85	-0.2302	0.0701
1798.83	-0.2407	0.067
1799.8	-0.2514	0.0628
1800.78	-0.2621	0.0575
1801.76	-0.2724	0.0512
1802.73	-0.2821	0.0441
1803.71	-0.2907	0.0366
1804.69	-0.298	0.0289
1805.66	-0.3038	0.0214
1806.64	-0.3079	0.0145
1807.62	-0.3102	0.0085
1808.59	-0.3107	0.0036
1809.57	-0.3095	0.0002
1810.55	-0.3067	-0.0017
1811.52	-0.3026	-0.0019
1812.5	-0.2975	-0.0006
1813.48	-0.2919	0.0023
1814.45	-0.2861	0.0064
1815.43	-0.2806	0.0115
1816.41	-0.2758	0.0172
1817.38	-0.2722	0.0233
1818.36	-0.2702	0.0292
1819.34	-0.2701	0.0347
1820.31	-0.2721	0.0394
1821.29	-0.2763	0.0431
1822.27	-0.2828	0.0457
1823.24	-0.2916	0.0469
1824.22	-0.3024	0.047
1825.2	-0.3151	0.046
1826.17	-0.3293	0.0442
1827.15	-0.3445	0.0419
1828.13	-0.3604	0.0396
1829.1	-0.3765	0.0376
1830.08	-0.3924	0.0365
1831.05	-0.4075	0.0366
1832.03	-0.4214	0.0385
1833.01	-0.4339	0.0423
1833.98	-0.4447	0.0483
1834.96	-0.4535	0.0565
1835.94	-0.4603	0.067
1836.91	-0.4651	0.0795
1837.89	-0.4679	0.0936
1838.87	-0.4688	0.1088
1839.84	-0.4682	0.1247
1840.82	-0.4662	0.1404
1841.8	-0.4631	0.1553
1842.77	-0.4593	0.1686
1843.75	-0.455	0.1796
1844.73	-0.4505	0.1878
1845.7	-0.4461	0.1926
1846.68	-0.4419	0.1935
1847.66	-0.4381	0.1905
1848.63	-0.4347	0.1835
1849.61	-0.4319	0.1727
1850.59	-0.4295	0.1584
1851.56	-0.4275	0.1412
1852.54	-0.4258	0.1219
1853.52	-0.4243	0.1012
1854.49	-0.4229	0.08
1855.47	-0.4214	0.0594
1856.45	-0.4198	0.0401
1857.42	-0.418	0.0232
1858.4	-0.4159	0.0092
1859.38	-0.4138	-0.001
1860.35	-0.4115	-0.0072
1861.33	-0.4094	-0.0091
1862.3	-0.4074	-0.0068
1863.28	-0.406	-0.0004
1864.26	-0.4051	0.0097
1865.23	-0.4051	0.0227
1866.21	-0.4062	0.0379
1867.19	-0.4085	0.0545
1868.16	-0.4121	0.0715
1869.14	-0.4171	0.088
1870.12	-0.4233	0.1031
1871.09	-0.4308	0.1159
1872.07	-0.4393	0.1259
1873.05	-0.4485	0.1326
1874.02	-0.458	0.1357
1875	-0.4676	0.1352
1875.98	-0.4766	0.1313
1876.95	-0.4848	0.1244
1877.93	-0.4915	0.1152
1878.91	-0.4965	0.1043
1879.88	-0.4993	0.0927
1880.86	-0.4998	0.0812
1881.84	-0.4976	0.0708
1882.81	-0.4929	0.0624
1883.79	-0.4856	0.0566
1884.77	-0.4759	0.054
1885.74	-0.4643	0.0551
1886.72	-0.4511	0.0599
1887.7	-0.4369	0.0684
1888.67	-0.4223	0.0801
1889.65	-0.408	0.0946
1890.63	-0.3947	0.111
1891.6	-0.3831	0.1283
1892.58	-0.3738	0.1456
1893.55	-0.3672	0.1617
1894.53	-0.3639	0.1756
1895.51	-0.3642	0.1862
1896.48	-0.3682	0.1926
1897.46	-0.3758	0.1943
1898.44	-0.3868	0.1908
1899.41	-0.401	0.182
1900.39	-0.4178	0.168
1901.37	-0.4365	0.1494
1902.34	-0.4565	0.1268
1903.32	-0.4769	0.1013
1904.3	-0.497	0.0741
1905.27	-0.5159	0.0464
1906.25	-0.5328	0.0198
1907.23	-0.547	-0.0045
1908.2	-0.5581	-0.025
1909.18	-0.5656	-0.0406
1910.16	-0.5693	-0.0504
1911.13	-0.569	-0.0538
1912.11	-0.565	-0.0503
1913.09	-0.5576	-0.04
1914.06	-0.5471	-0.0233
1915.04	-0.5343	-0.0007
1916.02	-0.5198	0.0265
1916.99	-0.5044	0.0573
1917.97	-0.4891	0.09
1918.95	-0.4745	0.1233
1919.92	-0.4616	0.1553
1920.9	-0.451	0.1846
1921.88	-0.4433	0.2097
1922.85	-0.439	0.2294
1923.83	-0.4384	0.2428
1924.8	-0.4416	0.2491
1925.78	-0.4487	0.2483
1926.76	-0.4593	0.2403
1927.73	-0.4731	0.2257
1928.71	-0.4897	0.2054
1929.69	-0.5084	0.1805
1930.66	-0.5287	0.1524
1931.64	-0.5498	0.1227
1932.62	-0.5711	0.0929
1933.59	-0.592	0.0647
1934.57	-0.6118	0.0396
1935.55	-0.6302	0.0188
1936.52	-0.6469	0.0036
1937.5	-0.6616	-0.0056
1938.48	-0.6744	-0.0082
1939.45	-0.6854	-0.0045
1940.43	-0.6947	0.0053
1941.41	-0.7028	0.0201
1942.38	-0.7101	0.039
1943.36	-0.7171	0.0605
1944.34	-0.7243	0.083
1945.31	-0.7322	0.1049
1946.29	-0.7413	0.1245
1947.27	-0.752	0.1402
1948.24	-0.7645	0.1507
1949.22	-0.7789	0.155
1950.2	-0.7953	0.1525
1951.17	-0.8135	0.1427
[truncated: 27,697 more rows]
