# Supplementary material for: Effects of different tennis racket string tension on forehand stroke effect and racket dynamic impact
Source: PLoS One. 2025 Jan 15;20(1):e0317442. doi: 10.1371/journal.pone.0317442 (PMC11734973; doi:10.1371/journal.pone.0317442)
Supplement: S1 File — (ZIP) [file pone.0317442.s001.zip › S1/acceleration strain vibration/48bl/4.xlsx]

## Sheet: 4
Time（ms）	acceleration（g=9.8m/s2）	strain（mµ）
0	0.0332	-4.4839
0.98	0.0129	-4.4781
1.95	-0.0046	-4.3744
2.93	-0.0189	-4.1766
3.91	-0.0298	-3.8921
4.88	-0.0373	-3.5312
5.86	-0.0411	-3.1072
6.84	-0.0415	-2.6356
7.81	-0.0387	-2.1332
8.79	-0.033	-1.6175
9.77	-0.0249	-1.1063
10.74	-0.0147	-0.6164
11.72	-0.003	-0.1632
12.7	0.0095	0.2398
13.67	0.0223	0.582
14.65	0.0348	0.8554
15.63	0.0465	1.0553
16.6	0.0569	1.1804
17.58	0.0655	1.2325
18.55	0.0721	1.2164
19.53	0.0763	1.1397
20.51	0.0782	1.012
21.48	0.0777	0.8447
22.46	0.0749	0.6501
23.44	0.07	0.4411
24.41	0.0632	0.2302
25.39	0.0551	0.0292
26.37	0.0458	-0.1515
27.34	0.036	-0.3032
28.32	0.026	-0.4194
29.3	0.0163	-0.4961
30.27	0.0072	-0.5313
31.25	-0.0007	-0.5258
32.23	-0.0074	-0.4824
33.2	-0.0124	-0.406
34.18	-0.0158	-0.303
35.16	-0.0174	-0.181
36.13	-0.0174	-0.0482
37.11	-0.0158	0.0868
38.09	-0.0128	0.2159
39.06	-0.0088	0.3316
40.04	-0.004	0.4276
41.02	0.0013	0.4989
41.99	0.0066	0.5421
42.97	0.0117	0.5559
43.95	0.0163	0.5404
44.92	0.0201	0.4977
45.9	0.0229	0.4311
46.88	0.0245	0.3455
47.85	0.0249	0.2466
48.83	0.0241	0.1407
49.8	0.0221	0.0342
50.78	0.0192	-0.0664
51.76	0.0155	-0.1553
52.73	0.0113	-0.2276
53.71	0.0069	-0.2794
54.69	0.0026	-0.3081
55.66	-0.0014	-0.3125
56.64	-0.0047	-0.293
57.62	-0.0071	-0.2511
58.59	-0.0083	-0.1897
59.57	-0.0083	-0.1127
60.55	-0.0068	-0.0248
61.52	-0.0039	0.0689
62.5	0.0003	0.163
63.48	0.0058	0.2523
64.45	0.0124	0.332
65.43	0.0199	0.398
66.41	0.028	0.4471
67.38	0.0365	0.4773
68.36	0.045	0.4876
69.34	0.0532	0.4781
70.31	0.0609	0.4502
71.29	0.0678	0.4063
72.27	0.0737	0.3496
73.24	0.0785	0.2838
74.22	0.082	0.2133
75.2	0.0841	0.1423
76.17	0.0849	0.0751
77.15	0.0845	0.0155
78.13	0.0829	-0.0332
79.1	0.0804	-0.0685
80.08	0.077	-0.0889
81.05	0.0731	-0.0936
82.03	0.0688	-0.083
83.01	0.0644	-0.0584
83.98	0.0601	-0.0218
84.96	0.0561	0.0241
85.94	0.0526	0.0761
86.91	0.0497	0.1307
87.89	0.0476	0.1842
88.87	0.0463	0.2335
89.84	0.0458	0.2754
90.82	0.0462	0.3075
91.8	0.0475	0.3279
92.77	0.0494	0.3358
93.75	0.052	0.3308
94.73	0.0552	0.3135
95.7	0.0587	0.2854
96.68	0.0626	0.2485
97.66	0.0666	0.2053
98.63	0.0706	0.1586
99.61	0.0746	0.1116
100.59	0.0784	0.0673
101.56	0.0819	0.0283
102.54	0.0852	-0.0027
103.52	0.088	-0.0241
104.49	0.0904	-0.0344
105.47	0.0923	-0.0333
106.45	0.0938	-0.0208
107.42	0.0947	0.002
108.4	0.0952	0.0338
109.38	0.0952	0.0723
110.35	0.0948	0.115
111.33	0.0938	0.1594
112.3	0.0925	0.2024
113.28	0.0907	0.2415
114.26	0.0886	0.2743
115.23	0.0862	0.2986
116.21	0.0834	0.313
117.19	0.0805	0.3166
118.16	0.0774	0.3093
119.14	0.0743	0.2915
120.12	0.0712	0.2643
121.09	0.0683	0.2294
122.07	0.0657	0.189
123.05	0.0634	0.1455
124.02	0.0616	0.1016
125	0.0605	0.0598
125.98	0.06	0.0228
126.95	0.0603	-0.0073
127.93	0.0614	-0.0288
128.91	0.0633	-0.0403
129.88	0.0661	-0.0413
130.86	0.0696	-0.0317
131.84	0.0739	-0.0121
132.81	0.0788	0.0161
133.79	0.0841	0.0514
134.77	0.0898	0.0916
135.74	0.0955	0.1343
136.72	0.1011	0.177
137.7	0.1064	0.2173
138.67	0.1112	0.2528
139.65	0.1153	0.2816
140.63	0.1186	0.3022
141.6	0.1208	0.3134
142.58	0.122	0.3148
143.55	0.122	0.3066
144.53	0.1209	0.2893
145.51	0.1187	0.2643
146.48	0.1155	0.2332
147.46	0.1114	0.198
148.44	0.1067	0.1608
149.41	0.1015	0.124
150.39	0.0961	0.0898
151.37	0.0907	0.0601
152.34	0.0856	0.0368
153.32	0.081	0.021
154.3	0.077	0.0135
155.27	0.0739	0.0145
156.25	0.0717	0.0238
157.23	0.0706	0.0406
158.2	0.0706	0.0636
159.18	0.0715	0.0911
160.16	0.0734	0.1213
161.13	0.0761	0.1521
162.11	0.0794	0.1814
163.09	0.0831	0.2073
164.06	0.087	0.2281
165.04	0.0909	0.2424
166.02	0.0945	0.2494
166.99	0.0977	0.2485
167.97	0.1002	0.2398
168.95	0.1019	0.2239
169.92	0.1027	0.2019
170.9	0.1027	0.1751
171.88	0.1017	0.1453
172.85	0.0999	0.1145
173.83	0.0973	0.0846
174.8	0.0941	0.0578
175.78	0.0906	0.0356
176.76	0.0869	0.0197
177.73	0.0832	0.0112
178.71	0.0797	0.0108
179.69	0.0766	0.0186
180.66	0.0741	0.0343
181.64	0.0724	0.057
182.62	0.0715	0.0855
183.59	0.0714	0.1182
184.57	0.0722	0.153
185.55	0.0737	0.188
186.52	0.0759	0.2209
187.5	0.0787	0.2498
188.48	0.0817	0.2728
189.45	0.085	0.2885
190.43	0.0881	0.2957
191.41	0.091	0.2938
192.38	0.0934	0.2828
193.36	0.0952	0.263
194.34	0.0963	0.2355
195.31	0.0967	0.2016
196.29	0.0962	0.1629
197.27	0.095	0.1216
198.24	0.0932	0.0798
199.22	0.0909	0.0397
200.2	0.0882	0.0033
201.17	0.0856	-0.0275
202.15	0.083	-0.051
203.13	0.0809	-0.0663
204.1	0.0794	-0.0725
205.08	0.0789	-0.0695
206.05	0.0794	-0.0578
207.03	0.0811	-0.038
208.01	0.0841	-0.0116
208.98	0.0884	0.02
209.96	0.094	0.0549
210.94	0.1008	0.091
211.91	0.1086	0.1264
212.89	0.1172	0.159
213.87	0.1264	0.1872
214.84	0.1359	0.2094
215.82	0.1454	0.2248
216.8	0.1545	0.2326
217.77	0.1631	0.2327
218.75	0.1708	0.2255
219.73	0.1773	0.2116
220.7	0.1827	0.1924
221.68	0.1866	0.1691
222.66	0.1892	0.1436
223.63	0.1903	0.1176
224.61	0.1901	0.0928
225.59	0.1886	0.071
226.56	0.1861	0.0536
227.54	0.1828	0.0418
228.52	0.1788	0.0364
229.49	0.1743	0.0378
230.47	0.1697	0.0459
231.45	0.1651	0.0602
232.42	0.1607	0.0798
233.4	0.1566	0.1035
234.38	0.1529	0.1298
235.35	0.1496	0.1571
236.33	0.1467	0.1836
237.3	0.1442	0.2077
238.28	0.1419	0.2277
239.26	0.1397	0.2424
240.23	0.1375	0.2508
241.21	0.1351	0.2522
242.19	0.1323	0.2465
243.16	0.1289	0.2338
244.14	0.1249	0.2148
245.12	0.1202	0.1905
246.09	0.1148	0.1622
247.07	0.1086	0.1314
248.05	0.1019	0.0999
249.02	0.0946	0.0694
250	0.0871	0.0415
250.98	0.0795	0.0179
251.95	0.0721	-0.0002
252.93	0.0652	-0.0118
253.91	0.0591	-0.0164
254.88	0.0539	-0.0138
255.86	0.0501	-0.0042
256.84	0.0476	0.0119
257.81	0.0467	0.0333
258.79	0.0474	0.0589
259.77	0.0498	0.0871
260.74	0.0536	0.1163
261.72	0.0587	0.1448
262.7	0.065	0.1711
263.67	0.0721	0.1937
264.65	0.0796	0.2114
265.63	0.0872	0.2233
266.6	0.0946	0.2288
267.58	0.1012	0.2277
268.55	0.1068	0.2203
269.53	0.111	0.2071
270.51	0.1136	0.189
271.48	0.1144	0.1672
272.46	0.1132	0.143
273.44	0.1102	0.1178
274.41	0.1052	0.0932
275.39	0.0986	0.0705
276.37	0.0905	0.0509
277.34	0.0812	0.0357
278.32	0.0712	0.0254
279.3	0.0608	0.0205
280.27	0.0504	0.0212
281.25	0.0405	0.0271
282.23	0.0315	0.0379
283.2	0.0237	0.0526
284.18	0.0174	0.0703
285.16	0.0129	0.0898
286.13	0.0104	0.1099
287.11	0.0099	0.1294
288.09	0.0114	0.1471
289.06	0.0148	0.1621
290.04	0.02	0.1738
291.02	0.0267	0.1815
291.99	0.0346	0.1852
292.97	0.0435	0.1849
293.95	0.0529	0.1811
294.92	0.0625	0.1744
295.9	0.0721	0.1657
296.88	0.0812	0.156
297.85	0.0896	0.1464
298.83	0.0972	0.1379
299.8	0.1037	0.1315
300.78	0.1091	0.1281
301.76	0.1133	0.1283
302.73	0.1165	0.1326
303.71	0.1186	0.1409
304.69	0.1199	0.1532
305.66	0.1205	0.1689
306.64	0.1205	0.1873
307.62	0.1203	0.2073
308.59	0.1199	0.2278
309.57	0.1197	0.2476
310.55	0.1196	0.2654
311.52	0.1198	0.28
312.5	0.1204	0.2902
313.48	0.1214	0.2953
314.45	0.1229	0.2946
315.43	0.1246	0.2877
316.41	0.1266	0.2748
317.38	0.1287	0.2562
318.36	0.1309	0.2324
319.34	0.133	0.2047
320.31	0.1348	0.174
321.29	0.1363	0.142
322.27	0.1375	0.1099
323.24	0.1383	0.0794
324.22	0.1386	0.052
325.2	0.1387	0.0288
326.17	0.1384	0.011
327.15	0.1381	-0.0005
328.13	0.1377	-0.0053
329.1	0.1376	-0.0033
330.08	0.1378	0.0054
331.05	0.1385	0.0202
332.03	0.1399	0.0402
333.01	0.142	0.0642
333.98	0.145	0.0911
334.96	0.1489	0.1192
335.94	0.1537	0.1471
336.91	0.1592	0.1734
337.89	0.1653	0.1967
338.87	0.1718	0.2159
339.84	0.1784	0.23
340.82	0.1848	0.2384
341.8	0.1908	0.2409
342.77	0.1961	0.2375
343.75	0.2002	0.2285
344.73	0.2029	0.2145
345.7	0.2039	0.1965
346.68	0.2032	0.1755
347.66	0.2004	0.1527
348.63	0.1956	0.1294
349.61	0.1889	0.1068
350.59	0.1802	0.0861
351.56	0.1698	0.0681
352.54	0.158	0.0537
353.52	0.1451	0.0434
354.49	0.1314	0.0375
355.47	0.1174	0.0359
356.45	0.1034	0.0384
357.42	0.0899	0.0444
358.4	0.0772	0.0533
359.38	0.0657	0.0641
360.35	0.0556	0.0761
361.33	0.047	0.0881
362.3	0.0402	0.0994
363.28	0.035	0.109
364.26	0.0315	0.1164
365.23	0.0293	0.121
366.21	0.0284	0.1226
367.19	0.0283	0.1211
368.16	0.0286	0.1168
369.14	0.029	0.11
370.12	0.0291	0.1013
371.09	0.0284	0.0915
372.07	0.0266	0.0813
373.05	0.0234	0.0715
374.02	0.0185	0.0629
375	0.0117	0.0563
375.98	0.003	0.0522
376.95	-0.0076	0.0511
377.93	-0.02	0.0533
378.91	-0.0338	0.0586
379.88	-0.0489	0.0669
380.86	-0.0647	0.0779
381.84	-0.0808	0.0909
382.81	-0.0967	0.1054
383.79	-0.1119	0.1204
384.77	-0.1258	0.1352
385.74	-0.138	0.1489
386.72	-0.148	0.1609
387.7	-0.1554	0.1705
388.67	-0.16	0.1772
389.65	-0.1615	0.1807
390.63	-0.1598	0.1811
391.6	-0.155	0.1783
392.58	-0.1471	0.1728
393.55	-0.1365	0.1651
394.53	-0.1234	0.1558
395.51	-0.1082	0.1457
396.48	-0.0914	0.1355
397.46	-0.0735	0.1262
398.44	-0.0549	0.1184
399.41	-0.0362	0.1128
400.39	-0.0179	0.11
401.37	-0.0005	0.1102
402.34	0.0157	0.1135
403.32	0.0303	0.1199
404.3	0.0431	0.129
405.27	0.054	0.1403
406.25	0.0628	0.1533
407.23	0.0695	0.167
408.2	0.0743	0.1805
409.18	0.0774	0.1932
410.16	0.0789	0.2039
411.13	0.0791	0.2121
412.11	0.0784	0.2171
413.09	0.077	0.2184
414.06	0.0753	0.2159
415.04	0.0735	0.2094
416.02	0.072	0.1993
416.99	0.0709	0.1859
417.97	0.0705	0.1699
418.95	0.0708	0.1522
419.92	0.0719	0.1335
420.9	0.0737	0.1149
421.88	0.0763	0.0973
422.85	0.0795	0.0817
423.83	0.0831	0.0688
424.8	0.0869	0.0593
425.78	0.0907	0.0537
426.76	0.0942	0.0521
427.73	0.0973	0.0545
428.71	0.0996	0.0608
429.69	0.1009	0.0704
430.66	0.1012	0.0827
431.64	0.1001	0.097
432.62	0.0977	0.1124
433.59	0.0939	0.1279
434.57	0.0886	0.1426
435.55	0.082	0.1558
436.52	0.0741	0.1666
437.5	0.0651	0.1746
438.48	0.0551	0.1794
439.45	0.0444	0.181
440.43	0.0333	0.1793
441.41	0.0219	0.1748
442.38	0.0105	0.168
443.36	-0.0005	0.1595
444.34	-0.011	0.1502
445.31	-0.0207	0.1408
446.29	-0.0294	0.1324
447.27	-0.037	0.1256
448.24	-0.0431	0.1211
449.22	-0.0478	0.1196
450.2	-0.051	0.1214
451.17	-0.0526	0.1266
452.15	-0.0525	0.135
453.13	-0.051	0.1464
454.1	-0.0479	0.1601
455.08	-0.0435	0.1755
456.05	-0.0378	0.1917
457.03	-0.031	0.2076
458.01	-0.0232	0.2224
458.98	-0.0147	0.2349
459.96	-0.0056	0.2444
460.94	0.0039	0.2501
461.91	0.0136	0.2514
462.89	0.0234	0.2482
463.87	0.033	0.2403
464.84	0.0423	0.228
465.82	0.0512	0.2117
466.8	0.0595	0.1921
467.77	0.0672	0.1703
468.75	0.0742	0.1471
469.73	0.0804	0.1238
470.7	0.0859	0.1014
471.68	0.0906	0.0812
472.66	0.0946	0.064
473.63	0.0978	0.0507
474.61	0.1004	0.042
475.59	0.1024	0.0381
476.56	0.104	0.0392
477.54	0.1051	0.045
478.52	0.1059	0.055
479.49	0.1064	0.0686
480.47	0.1068	0.0849
481.45	0.1072	0.1028
482.42	0.1075	0.1211
483.4	0.1079	0.1388
484.38	0.1084	0.1547
485.35	0.1091	0.1678
486.33	0.1099	0.1774
487.3	0.1109	0.1829
488.28	0.112	0.184
489.26	0.1133	0.1806
490.23	0.1148	0.173
491.21	0.1163	0.1617
492.19	0.1179	0.1475
493.16	0.1196	0.1313
494.14	0.1212	0.1141
495.12	0.1229	0.0971
496.09	0.1244	0.0814
497.07	0.1258	0.0681
498.05	0.1272	0.058
499.02	0.1283	0.0519
500	0.1293	0.0503
500.98	0.1301	0.0534
501.95	0.1307	0.061
502.93	0.1311	0.0729
503.91	0.1313	0.0883
504.88	0.1312	0.1065
505.86	0.1309	0.1264
506.84	0.1303	0.1468
507.81	0.1294	0.1665
508.79	0.1282	0.1844
509.77	0.1267	0.1994
510.74	0.1248	0.2105
511.72	0.1226	0.217
512.7	0.12	0.2185
513.67	0.1171	0.2148
514.65	0.1138	0.206
515.63	0.1102	0.1926
516.6	0.1063	0.1752
517.58	0.1021	0.1549
518.55	0.0978	0.1326
519.53	0.0934	0.1098
520.51	0.089	0.0875
521.48	0.0847	0.0672
522.46	0.0806	0.0498
523.44	0.0769	0.0365
524.41	0.0736	0.0279
525.39	0.0709	0.0246
526.37	0.0688	0.0267
527.34	0.0675	0.0342
528.32	0.0671	0.0466
529.3	0.0675	0.0632
530.27	0.0688	0.0832
531.25	0.0709	0.1054
532.23	0.0739	0.1286
533.2	0.0775	0.1515
534.18	0.0818	0.173
535.16	0.0865	0.1918
536.13	0.0914	0.207
537.11	0.0965	0.2178
538.09	0.1014	0.2238
539.06	0.106	0.2246
540.04	0.1101	0.2203
541.02	0.1134	0.2114
541.99	0.1158	0.1984
542.97	0.1172	0.1821
543.95	0.1174	0.1635
544.92	0.1163	0.1438
545.9	0.114	0.1241
546.88	0.1104	0.1055
547.85	0.1055	0.089
548.83	0.0996	0.0755
549.8	0.0926	0.0656
550.78	0.0848	0.0598
551.76	0.0764	0.0581
552.73	0.0675	0.0605
553.71	0.0584	0.0666
554.69	0.0493	0.0759
555.66	0.0405	0.0874
556.64	0.032	0.1004
557.62	0.024	0.1138
558.59	0.0168	0.1266
559.57	0.0104	0.1378
560.55	0.0049	0.1467
561.52	0.0004	0.1526
562.5	-0.0033	0.1551
563.48	-0.006	0.1539
564.45	-0.0078	0.149
565.43	-0.0089	0.1408
566.41	-0.0093	0.1298
567.38	-0.009	0.1167
568.36	-0.0083	0.1024
569.34	-0.0072	0.0879
570.31	-0.0058	0.0741
571.29	-0.0041	0.0621
572.27	-0.0023	0.0527
573.24	-0.0003	0.0468
574.22	0.0018	0.0447
575.2	0.0041	0.0469
576.17	0.0066	0.0535
577.15	0.0093	0.0641
578.13	0.0123	0.0785
579.1	0.0156	0.0958
580.08	0.0192	0.1153
581.05	0.0233	0.136
582.03	0.0277	0.1567
583.01	0.0326	0.1764
583.98	0.0377	0.1941
584.96	0.0432	0.2087
585.94	0.0489	0.2197
586.91	0.0546	0.2264
587.89	0.0603	0.2285
588.87	0.0657	0.226
589.84	0.0706	0.2191
590.82	0.075	0.2082
591.8	0.0786	0.1942
592.77	0.0812	0.1778
593.75	0.0827	0.1601
594.73	0.083	0.142
595.7	0.082	0.1248
596.68	0.0798	0.1094
597.66	0.0763	0.0966
598.63	0.0716	0.0872
599.61	0.0658	0.0818
600.59	0.0592	0.0804
601.56	0.052	0.0833
602.54	0.0444	0.09
603.52	0.0368	0.1001
604.49	0.0294	0.1129
605.47	0.0226	0.1277
606.45	0.0167	0.1433
607.42	0.012	0.1589
608.4	0.0087	0.1734
609.38	0.0071	0.186
610.35	0.0073	0.1958
611.33	0.0093	0.2023
612.3	0.0133	0.2051
613.28	0.0192	0.2041
614.26	0.0267	0.1994
615.23	0.0359	0.1913
616.21	0.0463	0.1804
617.19	0.0577	0.1674
618.16	0.0698	0.1531
619.14	0.0822	0.1385
620.12	0.0945	0.1245
621.09	0.1063	0.112
622.07	0.1173	0.1018
623.05	0.127	0.0945
624.02	0.1353	0.0907
625	0.1418	0.0904
625.98	0.1463	0.0938
626.95	0.1488	0.1005
627.93	0.1492	0.1101
628.91	0.1475	0.122
629.88	0.1439	0.1354
630.86	0.1384	0.1495
631.84	0.1312	0.1632
632.81	0.1227	0.1757
633.79	0.1132	0.1862
634.77	0.1029	0.1941
635.74	0.0922	0.1988
636.72	0.0814	0.2001
637.7	0.0709	0.1979
638.67	0.0609	0.1924
639.65	0.0517	0.184
640.63	0.0436	0.1733
641.6	0.0365	0.1611
642.58	0.0308	0.1483
643.55	0.0263	0.1357
644.53	0.0231	0.1244
645.51	0.0211	0.1152
646.48	0.0202	0.1087
647.46	0.0202	0.1056
648.44	0.021	0.1062
649.41	0.0223	0.1105
650.39	0.0238	0.1184
651.37	0.0254	0.1294
652.34	0.0267	0.1429
653.32	0.0276	0.1581
654.3	0.0279	0.1738
655.27	0.0274	0.1891
656.25	0.0259	0.2028
657.23	0.0235	0.2138
658.2	0.02	0.2213
659.18	0.0154	0.2243
660.16	0.0099	0.2223
661.13	0.0035	0.215
662.11	-0.0037	0.2025
663.09	-0.0115	0.185
664.06	-0.0197	0.1631
665.04	-0.0281	0.1376
666.02	-0.0365	0.1096
666.99	-0.0447	0.0803
667.97	-0.0524	0.051
668.95	-0.0595	0.0231
669.92	-0.0658	-0.0022
670.9	-0.0712	-0.0237
671.88	-0.0755	-0.0404
672.85	-0.0787	-0.0515
673.83	-0.0808	-0.0567
674.8	-0.0817	-0.0557
675.78	-0.0815	-0.0488
676.76	-0.0802	-0.0363
677.73	-0.078	-0.0191
678.71	-0.0751	0.0018
679.69	-0.0715	0.0253
680.66	-0.0675	0.0501
681.64	-0.0631	0.0748
682.62	-0.0587	0.0983
683.59	-0.0544	0.1193
684.57	-0.0503	0.1368
685.55	-0.0466	0.1501
686.52	-0.0434	0.1586
687.5	-0.0407	0.1621
688.48	-0.0387	0.1607
689.45	-0.0373	0.1548
690.43	-0.0365	0.1449
691.41	-0.0363	0.1319
692.38	-0.0366	0.1167
693.36	-0.0372	0.1006
694.34	-0.0382	0.0845
695.31	-0.0392	0.0695
696.29	-0.0402	0.0567
697.27	-0.0411	0.0467
698.24	-0.0416	0.0402
699.22	-0.0417	0.0375
700.2	-0.0411	0.0387
701.17	-0.04	0.0435
702.15	-0.038	0.0517
703.13	-0.0354	0.0626
704.1	-0.032	0.0753
705.08	-0.0278	0.0889
706.05	-0.023	0.1026
707.03	-0.0176	0.1153
708.01	-0.0118	0.1263
708.98	-0.0057	0.1348
709.96	0.0005	0.1403
710.94	0.0068	0.1426
711.91	0.0128	0.1415
712.89	0.0186	0.1373
713.87	0.0238	0.1303
714.84	0.0285	0.1212
715.82	0.0325	0.1109
716.8	0.0357	0.1001
717.77	0.0382	0.0899
718.75	0.0398	0.0811
719.73	0.0406	0.0746
720.7	0.0407	0.0712
721.68	0.0401	0.0712
722.66	0.039	0.075
723.63	0.0374	0.0827
724.61	0.0355	0.0938
725.59	0.0334	0.108
726.56	0.0312	0.1246
727.54	0.0291	0.1424
728.52	0.0271	0.1606
729.49	0.0253	0.178
730.47	0.0238	0.1935
731.45	0.0227	0.2061
732.42	0.0218	0.2148
733.4	0.0213	0.219
734.38	0.021	0.2182
735.35	0.0209	0.2124
736.33	0.0209	0.2016
737.3	0.0209	0.1865
738.28	0.0208	0.1677
739.26	0.0205	0.1462
740.23	0.0199	0.1234
741.21	0.0189	0.1004
742.19	0.0175	0.0786
743.16	0.0156	0.0595
744.14	0.0132	0.0442
745.12	0.0103	0.0337
746.09	0.007	0.0287
747.07	0.0032	0.0298
748.05	-0.001	0.0371
749.02	-0.0054	0.0503
750	-0.0099	0.0688
750.98	-0.0145	0.0917
751.95	-0.0189	0.1179
752.93	-0.0231	0.1459
753.91	-0.027	0.1744
754.88	-0.0305	0.2017
755.86	-0.0334	0.2263
756.84	-0.0357	0.2471
757.81	-0.0375	0.2627
758.79	-0.0385	0.2725
759.77	-0.039	0.2758
760.74	-0.0389	0.2727
761.72	-0.0382	0.2633
762.7	-0.0371	0.2483
763.67	-0.0357	0.2286
764.65	-0.034	0.2054
765.63	-0.0323	0.1803
766.6	-0.0305	0.1546
767.58	-0.0288	0.13
768.55	-0.0273	0.108
769.53	-0.026	0.0898
770.51	-0.0252	0.0766
771.48	-0.0247	0.0691
772.46	-0.0248	0.0676
773.44	-0.0252	0.0722
774.41	-0.0261	0.0825
775.39	-0.0275	0.0977
776.37	-0.0292	0.1167
777.34	-0.0312	0.1382
778.32	-0.0335	0.1606
779.3	-0.036	0.1823
780.27	-0.0385	0.2018
781.25	-0.0411	0.2174
782.23	-0.0435	0.2281
783.2	-0.0458	0.2327
784.18	-0.0478	0.2308
785.16	-0.0495	0.222
786.13	-0.0508	0.2067
787.11	-0.0517	0.1854
788.09	-0.0521	0.1593
789.06	-0.0519	0.1296
790.04	-0.0512	0.0981
791.02	-0.0499	0.0665
791.99	-0.0481	0.0367
792.97	-0.0456	0.0104
793.95	-0.0426	-0.0106
794.92	-0.0391	-0.025
795.9	-0.0351	-0.0317
796.88	-0.0306	-0.0302
797.85	-0.0258	-0.0203
798.83	-0.0205	-0.0024
799.8	-0.0151	0.0228
800.78	-0.0094	0.0541
801.76	-0.0037	0.0898
802.73	0.0021	0.1281
803.71	0.0077	0.1669
804.69	0.0132	0.2043
805.66	0.0183	0.2381
806.64	0.0231	0.2665
807.62	0.0274	0.2881
808.59	0.0312	0.3015
809.57	0.0344	0.3062
810.55	0.037	0.3018
811.52	0.039	0.2888
812.5	0.0404	0.2679
813.48	0.0413	0.2402
814.45	0.0417	0.2076
815.43	0.0418	0.1718
816.41	0.0416	0.135
817.38	0.0413	0.0993
818.36	0.041	0.0667
819.34	0.0409	0.0391
820.31	0.0411	0.0181
821.29	0.0418	0.0048
822.27	0.0431	0
823.24	0.045	0.0037
824.22	0.0477	0.0157
825.2	0.0512	0.0352
826.17	0.0554	0.0608
827.15	0.0603	0.0909
828.13	0.0658	0.1237
829.1	0.0717	0.1571
830.08	0.0778	0.1889
831.05	0.084	0.2172
832.03	0.09	0.2404
833.01	0.0956	0.2569
833.98	0.1004	0.2659
834.96	0.1043	0.2667
835.94	0.1071	0.2596
836.91	0.1086	0.245
837.89	0.1086	0.2239
838.87	0.107	0.1979
839.84	0.104	0.1688
840.82	0.0994	0.1385
841.8	0.0935	0.1093
842.77	0.0864	0.0831
843.75	0.0783	0.062
844.73	0.0695	0.0474
845.7	0.0604	0.0407
846.68	0.0513	0.0425
847.66	0.0426	0.053
848.63	0.0345	0.0717
849.61	0.0275	0.0978
850.59	0.0218	0.1298
851.56	0.0177	0.1658
852.54	0.0154	0.2036
853.52	0.0148	0.2408
854.49	0.0162	0.2751
855.47	0.0193	0.3039
856.45	0.0241	0.3254
857.42	0.0303	0.3379
858.4	0.0377	0.34
859.38	0.046	0.3313
860.35	0.0547	0.3117
861.33	0.0635	0.2819
862.3	0.072	0.2433
863.28	0.0798	0.1975
864.26	0.0866	0.147
865.23	0.0921	0.0944
866.21	0.0962	0.0425
867.19	0.0987	-0.0059
868.16	0.0994	-0.0481
869.14	0.0986	-0.0816
870.12	0.0963	-0.1046
871.09	0.0927	-0.1156
872.07	0.0882	-0.1139
873.05	0.0829	-0.0996
874.02	0.0774	-0.0732
875	0.072	-0.0363
875.98	0.0671	0.0093
876.95	0.0631	0.0609
877.93	0.0602	0.1157
878.91	0.0589	0.1706
879.88	0.0592	0.2225
880.86	0.0613	0.2685
881.84	0.0651	0.306
882.81	0.0707	0.3327
883.79	0.0778	0.3471
884.77	0.0862	0.3485
885.74	0.0956	0.3368
886.72	0.1055	0.3125
887.7	0.1156	0.2772
888.67	0.1254	0.233
889.65	0.1344	0.1823
890.63	0.1422	0.1282
891.6	0.1486	0.0738
892.58	0.1531	0.0224
893.55	0.1556	-0.0231
894.53	0.1559	-0.06
895.51	0.1541	-0.0861
896.48	0.1501	-0.0999
897.46	0.1443	-0.1007
898.44	0.1369	-0.0885
899.41	0.1282	-0.064
900.39	0.1187	-0.0288
901.37	0.1088	0.0148
902.34	0.0991	0.0643
903.32	0.09	0.1166
904.3	0.082	0.1684
905.27	0.0754	0.2166
906.25	0.0708	0.2581
907.23	0.0682	0.2905
908.2	0.0679	0.3118
909.18	0.0699	0.3207
910.16	0.0742	0.3167
911.13	0.0807	0.3002
912.11	0.0889	0.2722
913.09	0.0987	0.2346
914.06	0.1096	0.19
915.04	0.1211	0.1413
916.02	0.1328	0.0918
916.99	0.1441	0.0449
917.97	0.1545	0.0038
918.95	0.1637	-0.0286
919.92	0.1712	-0.0499
920.9	0.1768	-0.0584
921.88	0.1803	-0.0533
922.85	0.1815	-0.0345
923.83	0.1804	-0.003
924.8	0.1773	0.0396
925.78	0.1722	0.0906
926.76	0.1656	0.1469
927.73	0.1578	0.205
928.71	0.1491	0.261
929.69	0.1402	0.3111
930.66	0.1314	0.3518
931.64	0.1234	0.3801
932.62	0.1164	0.3935
933.59	0.1109	0.3907
934.57	0.1072	0.371
935.55	0.1057	0.3351
936.52	0.1064	0.2846
937.5	0.1093	0.2221
938.48	0.1145	0.1511
939.45	0.1218	0.0755
940.43	0.131	0.0001
941.41	0.1417	-0.0705
942.38	0.1535	-0.1317
943.36	0.1661	-0.1792
944.34	0.1788	-0.2096
945.31	0.1914	-0.2202
946.29	0.2032	-0.2096
947.27	0.2139	-0.1776
948.24	0.2231	-0.1251
949.22	0.2303	-0.0546
950.2	0.2354	0.0303
951.17	0.2381	0.1251
952.15	0.2384	0.2245
953.13	0.2362	0.3224
954.1	0.2316	0.4129
955.08	0.2249	0.4902
956.05	0.2162	0.5489
957.03	0.2058	0.5847
958.01	0.1942	0.5944
958.98	0.1818	0.5762
959.96	0.1689	0.5301
960.94	0.1562	0.4575
961.91	0.1439	0.3617
962.89	0.1327	0.2476
963.87	0.1228	0.1212
964.84	0.1146	-0.0103
965.82	0.1086	-0.139
966.8	0.1048	-0.2567
967.77	0.1036	-0.3556
968.75	0.105	-0.4284
969.73	0.1091	-0.469
970.7	0.1158	-0.4729
971.68	0.1249	-0.4374
972.66	0.1363	-0.362
973.63	0.1498	-0.2487
974.61	0.1648	-0.1015
975.59	0.1812	0.0731
976.56	0.1983	0.2665
977.54	0.2158	0.4685
978.52	0.2331	0.6675
979.49	0.2498	0.8514
980.47	0.2652	1.0075
981.45	0.279	1.1238
982.42	0.2906	1.1893
983.4	0.2996	1.1947
984.38	0.3057	1.1327
985.35	0.3086	0.9987
986.33	0.308	0.7912
987.3	0.3039	0.5118
988.28	0.2962	0.1652
989.26	0.2849	-0.2405
990.23	0.2703	-0.6946
991.21	0.2525	-1.1836
992.19	0.2321	-1.6921
993.16	0.2093	-2.2034
994.14	0.1847	-2.6999
995.12	0.1589	-3.1641
996.09	0.1325	-3.5795
997.07	0.1061	-3.9308
998.05	0.0803	-4.2049
999.02	0.0559	-4.3916
1000	-0.0315	-3.7997
1000.98	-0.0139	-3.8074
1001.95	0.0043	-3.7277
1002.93	0.0222	-3.5636
1003.91	0.0389	-3.3212
1004.88	0.0537	-3.0099
1005.86	0.0658	-2.6412
1006.84	0.0748	-2.2291
1007.81	0.0802	-1.7886
1008.79	0.0819	-1.3356
1009.77	0.0798	-0.8861
1010.74	0.0741	-0.4555
1011.72	0.065	-0.0577
1012.7	0.0531	0.2951
1013.67	0.0388	0.5928
1014.65	0.0228	0.8284
1015.63	0.0058	0.9976
1016.6	-0.0116	1.099
1017.58	-0.0285	1.1344
1018.55	-0.0444	1.1082
1019.53	-0.0587	1.0274
1020.51	-0.0709	0.9007
1021.48	-0.0807	0.7389
1022.46	-0.0878	0.5531
1023.44	-0.0923	0.3554
1024.41	-0.094	0.1574
1025.39	-0.0932	-0.0301
1026.37	-0.0901	-0.1974
1027.34	-0.0849	-0.3365
1028.32	-0.0782	-0.4414
1029.3	-0.0702	-0.5083
1030.27	-0.0613	-0.5356
1031.25	-0.052	-0.5239
1032.23	-0.0425	-0.476
1033.2	-0.0331	-0.3966
1034.18	-0.024	-0.2916
1035.16	-0.0153	-0.1683
1036.13	-0.0069	-0.0346
1037.11	0.0011	0.1016
1038.09	0.009	0.2324
1039.06	0.0168	0.3506
1040.04	0.0248	0.4503
1041.02	0.0333	0.5265
1041.99	0.0424	0.5761
1042.97	0.0523	0.5975
1043.95	0.0632	0.5907
1044.92	0.0752	0.5575
1045.9	0.0881	0.501
1046.88	0.1019	0.4256
1047.85	0.1164	0.3364
1048.83	0.1313	0.2394
1049.8	0.1463	0.1406
1050.78	0.1609	0.0459
1051.76	0.1746	-0.0392
1052.73	0.1871	-0.1101
1053.71	0.1977	-0.163
1054.69	0.2061	-0.1956
1055.66	0.2118	-0.2067
1056.64	0.2146	-0.1963
1057.62	0.2143	-0.1659
1058.59	0.2106	-0.118
1059.57	0.2037	-0.0561
1060.55	0.1936	0.0155
1061.52	0.1806	0.0922
1062.5	0.1651	0.1692
1063.48	0.1474	0.2417
1064.45	0.128	0.3056
1065.43	0.1074	0.3571
1066.41	0.0863	0.3934
1067.38	0.065	0.4128
1068.36	0.0442	0.4146
1069.34	0.0242	0.3991
1070.31	0.0053	0.3678
1071.29	-0.0123	0.3229
1072.27	-0.0283	0.2675
1073.24	-0.0429	0.2053
1074.22	-0.0561	0.1403
1075.2	-0.068	0.0766
1076.17	-0.0791	0.0179
1077.15	-0.0896	-0.0321
1078.13	-0.0999	-0.0707
1079.1	-0.1103	-0.0955
1080.08	-0.1213	-0.1055
1081.05	-0.1332	-0.1002
1082.03	-0.1461	-0.0802
1083.01	-0.1603	-0.047
1083.98	-0.1757	-0.0028
1084.96	-0.1922	0.0495
1085.94	-0.2097	0.1065
1086.91	-0.2277	0.1649
1087.89	-0.2459	0.2209
1088.87	-0.2637	0.2713
1089.84	-0.2805	0.3131
1090.82	-0.2957	0.3439
1091.8	-0.3085	0.3621
1092.77	-0.3185	0.3666
1093.75	-0.3249	0.3575
1094.73	-0.3274	0.3354
1095.7	-0.3256	0.3019
1096.68	-0.3192	0.2592
1097.66	-0.3082	0.2098
1098.63	-0.2928	0.1569
1099.61	-0.273	0.1037
1100.59	-0.2494	0.0532
1101.56	-0.2225	0.0084
1102.54	-0.1929	-0.0281
1103.52	-0.1614	-0.0543
1104.49	-0.1287	-0.069
1105.47	-0.0956	-0.0713
1106.45	-0.0629	-0.0615
1107.42	-0.0315	-0.0404
1108.4	-0.0018	-0.0095
1109.38	0.0255	0.0291
1110.35	0.0501	0.0731
1111.33	0.0716	0.1195
1112.3	0.09	0.1655
1113.28	0.1052	0.2084
1114.26	0.1174	0.2455
1115.23	0.127	0.2747
1116.21	0.1342	0.2943
1117.19	0.1396	0.3033
1118.16	0.1435	0.3013
1119.14	0.1466	0.2885
1120.12	0.1494	0.2659
1121.09	0.1521	0.235
1122.07	0.1552	0.1976
1123.05	0.159	0.1563
1124.02	0.1635	0.1133
1125	0.1689	0.0714
1125.98	0.1749	0.033
1126.95	0.1815	0.0003
1127.93	0.1883	-0.025
1128.91	0.195	-0.0413
1129.88	0.2012	-0.0481
1130.86	0.2064	-0.0452
1131.84	0.2102	-0.0329
1132.81	0.2122	-0.0123
1133.79	0.2121	0.015
1134.77	0.2097	0.0472
1135.74	0.2048	0.0822
1136.72	0.1975	0.1176
1137.7	0.1879	0.1511
1138.67	0.1763	0.1806
1139.65	0.1629	0.2042
1140.63	0.1484	0.2205
1141.6	0.1332	0.2285
1142.58	0.1179	0.2278
1143.55	0.1032	0.2185
1144.53	0.0897	0.2013
1145.51	0.078	0.1773
1146.48	0.0685	0.1483
1147.46	0.0617	0.1161
1148.44	0.0578	0.0829
1149.41	0.057	0.0509
1150.39	0.0594	0.0222
1151.37	0.0647	-0.0012
1152.34	0.0728	-0.0177
1153.32	0.0832	-0.026
1154.3	0.0954	-0.0256
1155.27	0.1089	-0.0161
1156.25	0.1231	0.002
1157.23	0.1373	0.0278
1158.2	0.151	0.06
1159.18	0.1636	0.0968
1160.16	0.1745	0.1361
1161.13	0.1834	0.1758
1162.11	0.1901	0.2135
1163.09	0.1943	0.2473
1164.06	0.1961	0.275
1165.04	0.1956	0.2952
1166.02	0.193	0.3067
1166.99	0.1886	0.3088
1167.97	0.1828	0.3013
1168.95	0.1761	0.2848
1169.92	0.1689	0.26
1170.9	0.1616	0.2284
1171.88	0.1548	0.1916
1172.85	0.1486	0.1516
1173.83	0.1435	0.1107
1174.8	0.1394	0.0709
1175.78	0.1365	0.0343
1176.76	0.1347	0.0029
1177.73	0.1338	-0.0219
1178.71	0.1335	-0.0389
1179.69	0.1335	-0.0475
1180.66	0.1332	-0.0473
1181.64	0.1323	-0.0387
1182.62	0.1302	-0.0225
1183.59	0.1267	0.0003
1184.57	0.1212	0.0281
1185.55	0.1135	0.0592
1186.52	0.1035	0.0918
1187.5	0.091	0.124
1188.48	0.0762	0.1541
1189.45	0.0593	0.1805
1190.43	0.0406	0.2018
1191.41	0.0206	0.2173
1192.38	-0.0002	0.2263
1193.36	-0.0211	0.2287
1194.34	-0.0414	0.2249
1195.31	-0.0606	0.2155
1196.29	-0.0779	0.2015
1197.27	-0.0928	0.1841
1198.24	-0.1047	0.1649
1199.22	-0.1133	0.1453
1200.2	-0.1183	0.1267
1201.17	-0.1197	0.1105
1202.15	-0.1175	0.0978
1203.13	-0.1119	0.0895
1204.1	-0.1034	0.086
1205.08	-0.0923	0.0874
1206.05	-0.0792	0.0936
1207.03	-0.0649	0.104
1208.01	-0.0501	0.1177
1208.98	-0.0353	0.1336
1209.96	-0.0213	0.1503
1210.94	-0.0087	0.1666
1211.91	0.002	0.1811
1212.89	0.0105	0.1925
1213.87	0.0165	0.1998
1214.84	0.0199	0.2021
1215.82	0.0208	0.1992
1216.8	0.0193	0.1907
1217.77	0.0158	0.177
1218.75	0.0107	0.1587
1219.73	0.0045	0.1367
1220.7	-0.0021	0.1121
1221.68	-0.0087	0.0864
1222.66	-0.0146	0.061
1223.63	-0.0193	0.0374
1224.61	-0.0225	0.017
1225.59	-0.0237	0.0011
1226.56	-0.0228	-0.0094
1227.54	-0.0197	-0.0138
1228.52	-0.0146	-0.0118
1229.49	-0.0075	-0.0035
1230.47	0.001	0.0108
1231.45	0.0106	0.03
1232.42	0.0208	0.0531
1233.4	0.0308	0.0787
1234.38	0.0402	0.1052
1235.35	0.0482	0.131
1236.33	0.0545	0.1544
1237.3	0.0584	0.174
1238.28	0.0596	0.1883
1239.26	0.058	0.1965
1240.23	0.0533	0.1979
1241.21	0.0457	0.1922
1242.19	0.0355	0.1796
1243.16	0.0229	0.1606
1244.14	0.0084	0.1362
1245.12	-0.0073	0.1076
1246.09	-0.0235	0.0765
1247.07	-0.0396	0.0445
1248.05	-0.0548	0.0133
1249.02	-0.0685	-0.0153
1250	-0.08	-0.0396
1250.98	-0.0887	-0.0584
1251.95	-0.0944	-0.0705
1252.93	-0.0966	-0.0751
1253.91	-0.0953	-0.0721
1254.88	-0.0906	-0.0614
1255.86	-0.0827	-0.0437
1256.84	-0.0718	-0.0198
1257.81	-0.0586	0.0089
1258.79	-0.0436	0.0411
1259.77	-0.0275	0.075
1260.74	-0.0111	0.1089
1261.72	0.0051	0.1409
1262.7	0.0201	0.1695
1263.67	0.0334	0.1933
1264.65	0.0445	0.2111
1265.63	0.0529	0.2221
1266.6	0.0582	0.2261
1267.58	0.0603	0.2229
1268.55	0.0592	0.2131
1269.53	0.055	0.1973
1270.51	0.0481	0.1767
1271.48	0.0387	0.1527
1272.46	0.0275	0.1267
1273.44	0.0149	0.1004
1274.41	0.0016	0.0753
1275.39	-0.0117	0.0529
1276.37	-0.0244	0.0344
1277.34	-0.036	0.0208
1278.32	-0.0459	0.0128
1279.3	-0.0537	0.0107
1280.27	-0.0591	0.0145
1281.25	-0.0619	0.0237
1282.23	-0.0621	0.0376
1283.2	-0.0597	0.0553
1284.18	-0.0548	0.0753
1285.16	-0.0479	0.0965
1286.13	-0.0392	0.1173
1287.11	-0.0292	0.1365
1288.09	-0.0185	0.1526
1289.06	-0.0075	0.1647
1290.04	0.0033	0.1719
1291.02	0.0133	0.1738
1291.99	0.0222	0.1701
1292.97	0.0294	0.1611
1293.95	0.0348	0.1472
1294.92	0.038	0.1291
1295.9	0.0391	0.108
1296.88	0.0378	0.0849
1297.85	0.0344	0.0612
1298.83	0.0289	0.0382
1299.8	0.0215	0.0172
1300.78	0.0125	-0.0007
1301.76	0.0023	-0.0145
1302.73	-0.0089	-0.0236
1303.71	-0.0206	-0.0275
1304.69	-0.0325	-0.0261
1305.66	-0.0443	-0.0196
1306.64	-0.0555	-0.0085
1307.62	-0.066	0.0064
1308.59	-0.0755	0.0243
1309.57	-0.0837	0.0441
1310.55	-0.0904	0.0647
1311.52	-0.0957	0.0848
1312.5	-0.0992	0.1035
1313.48	-0.1011	0.1198
1314.45	-0.1014	0.1329
1315.43	-0.1	0.1424
1316.41	-0.0971	0.1481
1317.38	-0.0926	0.1498
1318.36	-0.0868	0.148
1319.34	-0.0798	0.143
1320.31	-0.0718	0.1356
1321.29	-0.0628	0.1266
1322.27	-0.0531	0.1169
1323.24	-0.0428	0.1075
1324.22	-0.0322	0.0992
1325.2	-0.0215	0.0929
1326.17	-0.0109	0.089
1327.15	-0.0006	0.0881
1328.13	0.0091	0.0904
1329.1	0.0181	0.0956
1330.08	0.0261	0.1036
1331.05	0.0329	0.1139
1332.03	0.0384	0.1257
1333.01	0.0425	0.1383
1333.98	0.045	0.1506
1334.96	0.0458	0.1619
1335.94	0.045	0.1712
1336.91	0.0426	0.1779
1337.89	0.0387	0.1812
1338.87	0.0333	0.1809
1339.84	0.0268	0.1768
1340.82	0.0192	0.169
1341.8	0.011	0.1579
1342.77	0.0022	0.1441
1343.75	-0.0066	0.1284
1344.73	-0.0154	0.1117
1345.7	-0.0237	0.0951
1346.68	-0.0314	0.0796
1347.66	-0.0382	0.0664
1348.63	-0.044	0.0562
1349.61	-0.0486	0.05
1350.59	-0.0519	0.0481
1351.56	-0.0541	0.0508
1352.54	-0.0552	0.0583
1353.52	-0.0553	0.0701
1354.49	-0.0546	0.0856
1355.47	-0.0533	0.1041
1356.45	-0.0517	0.1246
1357.42	-0.0501	0.1458
1358.4	-0.0486	0.1665
1359.38	-0.0475	0.1855
1360.35	-0.0471	0.2017
1361.33	-0.0474	0.2139
1362.3	-0.0485	0.2215
1363.28	-0.0505	0.2239
1364.26	-0.0532	0.2208
1365.23	-0.0565	0.2123
1366.21	-0.0601	0.1988
1367.19	-0.0638	0.1811
1368.16	-0.0672	0.1602
1369.14	-0.07	0.1371
1370.12	-0.0716	0.1133
1371.09	-0.0718	0.0902
1372.07	-0.07	0.0691
1373.05	-0.066	0.0514
1374.02	-0.0596	0.0382
1375	-0.0504	0.0303
1375.98	-0.0385	0.0284
1376.95	-0.0238	0.0328
1377.93	-0.0065	0.0433
1378.91	0.0132	0.0596
1379.88	0.0349	0.0809
1380.86	0.0582	0.1062
1381.84	0.0826	0.1341
1382.81	0.1073	0.1634
1383.79	0.1319	0.1925
1384.77	0.1556	0.2198
1385.74	0.1777	0.2441
1386.72	0.1977	0.264
1387.7	0.2149	0.2786
1388.67	0.2288	0.2872
1389.65	0.2392	0.2894
1390.63	0.2456	0.2853
1391.6	0.2479	0.2751
1392.58	0.2462	0.2595
1393.55	0.2404	0.2394
1394.53	0.2308	0.2161
1395.51	0.2177	0.1909
1396.48	0.2016	0.1652
1397.46	0.1828	0.1405
1398.44	0.1621	0.1179
1399.41	0.14	0.0988
1400.39	0.117	0.0841
1401.37	0.0938	0.0743
1402.34	0.0709	0.0699
1403.32	0.0489	0.0708
1404.3	0.0281	0.0768
1405.27	0.0091	0.0872
1406.25	-0.0079	0.1011
1407.23	-0.0226	0.1175
1408.2	-0.0349	0.1352
1409.18	-0.0448	0.1527
1410.16	-0.0521	0.1691
1411.13	-0.0571	0.183
1412.11	-0.0596	0.1934
1413.09	-0.06	0.1998
1414.06	-0.0583	0.2015
1415.04	-0.0548	0.1986
1416.02	-0.0496	0.191
1416.99	-0.0429	0.1792
1417.97	-0.035	0.1641
1418.95	-0.0259	0.1466
1419.92	-0.016	0.1277
1420.9	-0.0053	0.1088
1421.88	0.006	0.0909
1422.85	0.0177	0.0754
1423.83	0.0297	0.0633
1424.8	0.0418	0.0553
1425.78	0.0539	0.052
1426.76	0.0658	0.0537
1427.73	0.0773	0.0604
1428.71	0.0882	0.0716
1429.69	0.0985	0.0867
1430.66	0.1079	0.1048
1431.64	0.1163	0.1248
1432.62	0.1236	0.1453
1433.59	0.1297	0.165
1434.57	0.1346	0.1827
1435.55	0.1383	0.197
1436.52	0.1408	0.207
1437.5	0.1422	0.2118
1438.48	0.1428	0.2109
1439.45	0.1426	0.2042
1440.43	0.1421	0.1918
1441.41	0.1413	0.1741
1442.38	0.1406	0.152
1443.36	0.1404	0.1266
1444.34	0.1409	0.0992
1445.31	0.1423	0.071
1446.29	0.1448	0.0437
1447.27	0.1486	0.0186
1448.24	0.1536	-0.003
1449.22	0.1599	-0.0198
1450.2	0.1672	-0.0311
1451.17	0.1752	-0.0363
1452.15	0.1837	-0.0351
1453.13	0.1922	-0.0276
1454.1	0.2	-0.0143
1455.08	0.2067	0.004
1456.05	0.2115	0.0262
1457.03	0.214	0.0512
1458.01	0.2135	0.0775
1458.98	0.2094	0.1037
1459.96	0.2014	0.1284
1460.94	0.1892	0.1503
1461.91	0.1726	0.1683
1462.89	0.1516	0.1816
1463.87	0.1265	0.1895
1464.84	0.0977	0.1919
1465.82	0.0656	0.189
1466.8	0.0311	0.181
1467.77	-0.0049	0.1689
1468.75	-0.0414	0.1536
1469.73	-0.0773	0.1362
1470.7	-0.1115	0.118
1471.68	-0.1429	0.1005
1472.66	-0.1702	0.0847
1473.63	-0.1927	0.072
1474.61	-0.2094	0.0631
1475.59	-0.2196	0.0588
1476.56	-0.223	0.0594
1477.54	-0.2194	0.065
1478.52	-0.2088	0.0753
1479.49	-0.1915	0.0896
1480.47	-0.1682	0.1072
1481.45	-0.1397	0.1268
1482.42	-0.107	0.1473
1483.4	-0.0713	0.1673
1484.38	-0.0339	0.1854
1485.35	0.0036	0.2005
1486.33	0.04	0.2113
1487.3	0.0739	0.2172
1488.28	0.1039	0.2175
1489.26	0.1289	0.212
1490.23	0.148	0.2008
1491.21	0.1605	0.1843
1492.19	0.166	0.1634
1493.16	0.1643	0.139
1494.14	0.1555	0.1125
1495.12	0.1401	0.0853
1496.09	0.1188	0.0589
1497.07	0.0923	0.0347
1498.05	0.0619	0.0141
1499.02	0.0287	-0.0017
1500	-0.006	-0.0118
1500.98	-0.0407	-0.0155
1501.95	-0.0742	-0.0126
1502.93	-0.1051	-0.0032
1503.91	-0.1325	0.0123
1504.88	-0.1553	0.0331
1505.86	-0.1728	0.0581
1506.84	-0.1844	0.0861
1507.81	-0.1899	0.1155
1508.79	-0.1893	0.1448
1509.77	-0.1828	0.1726
1510.74	-0.1708	0.1972
1511.72	-0.154	0.2176
1512.7	-0.1332	0.2326
1513.67	-0.1093	0.2416
1514.65	-0.0832	0.2442
1515.63	-0.0561	0.2403
1516.6	-0.0289	0.2302
1517.58	-0.0026	0.2147
1518.55	0.0219	0.1946
1519.53	0.0441	0.1711
1520.51	0.0632	0.1455
1521.48	0.079	0.1192
1522.46	0.0911	0.0937
1523.44	0.0996	0.0702
1524.41	0.1046	0.0499
1525.39	0.1064	0.0337
1526.37	0.1054	0.0224
1527.34	0.1021	0.0163
1528.32	0.0971	0.0155
1529.3	0.091	0.0197
1530.27	0.0845	0.0284
1531.25	0.078	0.0407
1532.23	0.0721	0.0557
1533.2	0.0674	0.0723
1534.18	0.064	0.0893
1535.16	0.0623	0.1055
1536.13	0.0624	0.1199
1537.11	0.0644	0.1315
1538.09	0.068	0.1397
1539.06	0.0733	0.1439
1540.04	0.0798	0.1441
1541.02	0.0874	0.1402
1541.99	0.0957	0.1327
1542.97	0.1044	0.1222
1543.95	0.1131	0.1095
1544.92	0.1215	0.0956
1545.9	0.1294	0.0815
1546.88	0.1367	0.0683
1547.85	0.143	0.0569
1548.83	0.1484	0.0483
1549.8	0.1528	0.0431
1550.78	0.1564	0.0418
1551.76	0.159	0.0446
1552.73	0.161	0.0515
1553.71	0.1624	0.062
1554.69	0.1633	0.0757
1555.66	0.164	0.0918
1556.64	0.1645	0.1092
1557.62	0.1649	0.127
1558.59	0.1653	0.1441
1559.57	0.1656	0.1593
1560.55	0.1659	0.1717
1561.52	0.1661	0.1806
1562.5	0.166	0.1854
1563.48	0.1656	0.1857
1564.45	0.1646	0.1815
1565.43	0.163	0.173
1566.41	0.1606	0.1608
1567.38	0.1572	0.1456
1568.36	0.1529	0.1283
1569.34	0.1475	0.1102
1570.31	0.1411	0.0923
1571.29	0.1337	0.0758
1572.27	0.1255	0.062
1573.24	0.1167	0.0517
1574.22	0.1075	0.0458
1575.2	0.0981	0.0448
1576.17	0.0888	0.049
1577.15	0.08	0.0584
1578.13	0.0718	0.0727
1579.1	0.0646	0.0912
1580.08	0.0586	0.113
1581.05	0.0539	0.1372
1582.03	0.0507	0.1624
1583.01	0.0489	0.1874
1583.98	0.0486	0.2109
1584.96	0.0496	0.2316
1585.94	0.0517	0.2485
1586.91	0.0548	0.2606
1587.89	0.0584	0.2674
1588.87	0.0624	0.2685
1589.84	0.0663	0.2639
1590.82	0.0697	0.2538
1591.8	0.0724	0.2388
1592.77	0.0741	0.2197
1593.75	0.0745	0.1975
1594.73	0.0734	0.1734
1595.7	0.0707	0.1486
1596.68	0.0665	0.1243
1597.66	0.0607	0.1018
1598.63	0.0536	0.0821
1599.61	0.0452	0.0661
1600.59	0.036	0.0543
1601.56	0.0261	0.0472
1602.54	0.0161	0.0448
1603.52	0.0062	0.0469
1604.49	-0.0032	0.0531
1605.47	-0.0117	0.0626
1606.45	-0.019	0.0747
1607.42	-0.0249	0.0884
1608.4	-0.0291	0.1026
1609.38	-0.0316	0.1164
1610.35	-0.0323	0.1287
1611.33	-0.0313	0.1388
1612.3	-0.0287	0.146
1613.28	-0.0247	0.15
1614.26	-0.0196	0.1506
1615.23	-0.0136	0.1479
1616.21	-0.0071	0.1422
1617.19	-0.0003	0.134
1618.16	0.0062	0.1241
1619.14	0.0123	0.1132
1620.12	0.0177	0.1024
1621.09	0.0221	0.0925
1622.07	0.0253	0.0843
1623.05	0.0273	0.0786
1624.02	0.0281	0.0759
1625	0.0276	0.0767
1625.98	0.0259	0.0809
1626.95	0.0232	0.0884
1627.93	0.0197	0.099
1628.91	0.0156	0.1118
1629.88	0.0112	0.1263
1630.86	0.0066	0.1414
1631.84	0.0021	0.1561
1632.81	-0.0021	0.1693
1633.79	-0.0059	0.1801
1634.77	-0.009	0.1877
1635.74	-0.0116	0.1912
1636.72	-0.0135	0.1901
1637.7	-0.0147	0.1843
1638.67	-0.0154	0.1738
1639.65	-0.0157	0.1588
1640.63	-0.0158	0.1399
1641.6	-0.0157	0.118
1642.58	-0.0158	0.094
1643.55	-0.0161	0.0691
1644.53	-0.0167	0.0445
1645.51	-0.0179	0.0215
1646.48	-0.0198	0.0013
1647.46	-0.0222	-0.0153
1648.44	-0.0253	-0.0272
1649.41	-0.029	-0.0339
1650.39	-0.0331	-0.035
1651.37	-0.0376	-0.0306
1652.34	-0.0422	-0.0208
1653.32	-0.0468	-0.0061
1654.3	-0.0511	0.0125
1655.27	-0.0549	0.0341
1656.25	-0.0581	0.0576
1657.23	-0.0604	0.0817
1658.2	-0.0618	0.1052
1659.18	-0.0622	0.1268
1660.16	-0.0615	0.1455
1661.13	-0.0598	0.1604
1662.11	-0.0572	0.1707
1663.09	-0.0538	0.1761
1664.06	-0.0499	0.1765
1665.04	-0.0457	0.1719
1666.02	-0.0414	0.1628
1666.99	-0.0373	0.1498
1667.97	-0.0337	0.1338
1668.95	-0.031	0.1158
1669.92	-0.0292	0.0968
1670.9	-0.0286	0.0779
1671.88	-0.0294	0.0602
1672.85	-0.0316	0.0445
1673.83	-0.0352	0.0317
1674.8	-0.0402	0.0222
1675.78	-0.0464	0.0166
1676.76	-0.0536	0.0147
1677.73	-0.0616	0.0166
1678.71	-0.07	0.0219
1679.69	-0.0786	0.0301
1680.66	-0.087	0.0403
1681.64	-0.0948	0.052
1682.62	-0.1017	0.0643
1683.59	-0.1074	0.0764
1684.57	-0.1117	0.0876
1685.55	-0.1142	0.0974
1686.52	-0.115	0.1052
1687.5	-0.114	0.1108
1688.48	-0.1112	0.1143
1689.45	-0.1066	0.1158
1690.43	-0.1005	0.1156
1691.41	-0.0931	0.1143
1692.38	-0.0846	0.1124
1693.36	-0.0755	0.1107
1694.34	-0.0661	0.1098
1695.31	-0.0568	0.1105
1696.29	-0.0479	0.1132
1697.27	-0.0397	0.1185
1698.24	-0.0327	0.1265
1699.22	-0.0271	0.1372
1700.2	-0.0231	0.1505
1701.17	-0.0208	0.1659
1702.15	-0.0204	0.1828
1703.13	-0.0218	0.2003
1704.1	-0.0249	0.2177
1705.08	-0.0298	0.2337
1706.05	-0.0362	0.2475
1707.03	-0.0438	0.2581
1708.01	-0.0524	0.2645
1708.98	-0.0618	0.2662
1709.96	-0.0716	0.2626
1710.94	-0.0816	0.2536
1711.91	-0.0915	0.2392
1712.89	-0.101	0.2199
1713.87	-0.1099	0.1962
1714.84	-0.118	0.1692
1715.82	-0.1252	0.1398
1716.8	-0.1315	0.1095
1717.77	-0.1367	0.0795
1718.75	-0.1408	0.0511
1719.73	-0.144	0.0258
1720.7	-0.1464	0.0047
1721.68	-0.1479	-0.0114
1722.66	-0.1488	-0.0216
1723.63	-0.1491	-0.0257
1724.61	-0.1491	-0.0234
1725.59	-0.1489	-0.0152
1726.56	-0.1486	-0.0014
1727.54	-0.1484	0.0169
1728.52	-0.1482	0.0388
1729.49	-0.1483	0.0629
1730.47	-0.1486	0.0879
1731.45	-0.1492	0.1124
1732.42	-0.15	0.135
1733.4	-0.151	0.1547
1734.38	-0.1523	0.1703
1735.35	-0.1536	0.1812
1736.33	-0.155	0.1868
1737.3	-0.1564	0.1871
1738.28	-0.1577	0.1823
1739.26	-0.1587	0.1729
1740.23	-0.1595	0.1597
1741.21	-0.1599	0.1436
1742.19	-0.16	0.1258
1743.16	-0.1596	0.1077
1744.14	-0.1588	0.0904
1745.12	-0.1576	0.0753
1746.09	-0.1559	0.0632
1747.07	-0.1537	0.055
1748.05	-0.1512	0.0514
1749.02	-0.1483	0.0526
1750	-0.1451	0.0586
1750.98	-0.1417	0.0691
1751.95	-0.138	0.0833
1752.93	-0.1343	0.1005
1753.91	-0.1305	0.1196
1754.88	-0.1266	0.1393
1755.86	-0.1229	0.1584
1756.84	-0.1193	0.1758
1757.81	-0.1159	0.1902
1758.79	-0.1127	0.2008
1759.77	-0.1099	0.207
1760.74	-0.1074	0.2082
1761.72	-0.1053	0.2044
1762.7	-0.1037	0.1958
1763.67	-0.1025	0.1831
1764.65	-0.1019	0.1669
1765.63	-0.1018	0.1484
1766.6	-0.1022	0.1288
1767.58	-0.1032	0.1094
1768.55	-0.1047	0.0914
1769.53	-0.1067	0.0761
1770.51	-0.1092	0.0647
1771.48	-0.112	0.0578
1772.46	-0.1151	0.0562
1773.44	-0.1185	0.06
1774.41	-0.122	0.0691
1775.39	-0.1255	0.0832
1776.37	-0.1289	0.1014
1777.34	-0.1321	0.1227
1778.32	-0.135	0.1459
1779.3	-0.1374	0.1695
1780.27	-0.1392	0.1921
1781.25	-0.1404	0.2123
1782.23	-0.1408	0.2287
1783.2	-0.1405	0.2403
1784.18	-0.1393	0.2461
1785.16	-0.1372	0.2457
1786.13	-0.1343	0.239
1787.11	-0.1305	0.226
1788.09	-0.126	0.2074
1789.06	-0.1207	0.1842
1790.04	-0.1149	0.1574
1791.02	-0.1085	0.1286
1791.99	-0.1018	0.0993
1792.97	-0.0949	0.0711
1793.95	-0.0878	0.0455
1794.92	-0.0808	0.024
1795.9	-0.0739	0.0077
1796.88	-0.0673	-0.0025
1797.85	-0.0611	-0.0061
1798.83	-0.0553	-0.0029
1799.8	-0.0502	0.0068
1800.78	-0.0457	0.0224
1801.76	-0.0418	0.0428
1802.73	-0.0387	0.0669
1803.71	-0.0362	0.0932
1804.69	-0.0345	0.12
1805.66	-0.0335	0.1457
1806.64	-0.0331	0.1688
1807.62	-0.0334	0.188
1808.59	-0.0342	0.2019
1809.57	-0.0356	0.21
1810.55	-0.0375	0.2116
1811.52	-0.0398	0.2068
1812.5	-0.0425	0.196
1813.48	-0.0456	0.1797
1814.45	-0.0489	0.1592
1815.43	-0.0525	0.1358
1816.41	-0.0562	0.1109
1817.38	-0.0601	0.0861
1818.36	-0.064	0.0631
1819.34	-0.0679	0.0433
1820.31	-0.0717	0.028
1821.29	-0.0754	0.0182
1822.27	-0.0788	0.0145
1823.24	-0.0819	0.0172
1824.22	-0.0846	0.0261
1825.2	-0.0867	0.0406
1826.17	-0.0883	0.0598
1827.15	-0.0892	0.0825
1828.13	-0.0894	0.1071
1829.1	-0.0888	0.1321
1830.08	-0.0874	0.1557
1831.05	-0.0852	0.1764
1832.03	-0.0822	0.1928
1833.01	-0.0784	0.2036
1833.98	-0.0739	0.208
1834.96	-0.0687	0.2056
1835.94	-0.063	0.1964
1836.91	-0.0569	0.1809
1837.89	-0.0506	0.1598
1838.87	-0.0441	0.1345
1839.84	-0.0376	0.1065
1840.82	-0.0314	0.0774
1841.8	-0.0254	0.0492
1842.77	-0.02	0.0237
1843.75	-0.0151	0.0026
1844.73	-0.011	-0.0126
1845.7	-0.0075	-0.0209
1846.68	-0.0049	-0.0213
1847.66	-0.003	-0.0138
1848.63	-0.0019	0.0016
1849.61	-0.0016	0.024
1850.59	-0.0018	0.0525
1851.56	-0.0027	0.0853
1852.54	-0.0039	0.1208
1853.52	-0.0055	0.1568
1854.49	-0.0073	0.1912
1855.47	-0.0092	0.222
1856.45	-0.0112	0.2474
1857.42	-0.013	0.2656
1858.4	-0.0148	0.2756
1859.38	-0.0165	0.2765
1860.35	-0.018	0.2683
1861.33	-0.0195	0.2512
1862.3	-0.0209	0.2261
1863.28	-0.0224	0.1945
1864.26	-0.0241	0.158
1865.23	-0.026	0.1187
1866.21	-0.0283	0.079
1867.19	-0.0311	0.0412
1868.16	-0.0343	0.0075
1869.14	-0.0382	-0.0201
1870.12	-0.0426	-0.0399
1871.09	-0.0475	-0.0507
1872.07	-0.053	-0.0518
1873.05	-0.0587	-0.043
1874.02	-0.0647	-0.0248
1875	-0.0707	0.0017
1875.98	-0.0764	0.0349
1876.95	-0.0816	0.073
1877.93	-0.0861	0.1137
1878.91	-0.0896	0.1544
1879.88	-0.0918	0.1927
1880.86	-0.0926	0.2263
1881.84	-0.0916	0.2531
1882.81	-0.0889	0.2714
1883.79	-0.0843	0.2801
1884.77	-0.0778	0.2786
1885.74	-0.0695	0.267
1886.72	-0.0597	0.2459
1887.7	-0.0484	0.2166
1888.67	-0.036	0.181
1889.65	-0.0228	0.1413
1890.63	-0.0093	0.1001
1891.6	0.0042	0.0598
1892.58	0.0171	0.0233
1893.55	0.0292	-0.0071
1894.53	0.04	-0.0293
1895.51	0.0491	-0.0416
1896.48	0.0562	-0.0431
1897.46	0.0612	-0.0335
1898.44	0.0639	-0.0131
1899.41	0.0642	0.0172
1900.39	0.0623	0.0555
1901.37	0.0582	0.0996
1902.34	0.0522	0.1469
1903.32	0.0446	0.1945
1904.3	0.0359	0.2393
1905.27	0.0263	0.2784
1906.25	0.0164	0.3092
1907.23	0.0066	0.3295
1908.2	-0.0027	0.3377
1909.18	-0.0111	0.3328
1910.16	-0.0182	0.3147
1911.13	-0.0239	0.2841
1912.11	-0.0279	0.2424
1913.09	-0.0303	0.1918
1914.06	-0.031	0.135
1915.04	-0.0301	0.0752
1916.02	-0.0279	0.0159
1916.99	-0.0247	-0.0395
1917.97	-0.0208	-0.0876
1918.95	-0.0167	-0.1254
1919.92	-0.0126	-0.1504
1920.9	-0.009	-0.161
1921.88	-0.0063	-0.1562
1922.85	-0.0048	-0.136
1923.83	-0.0046	-0.1013
1924.8	-0.006	-0.0538
1925.78	-0.0089	0.0038
1926.76	-0.0133	0.0682
1927.73	-0.0189	0.1359
1928.71	-0.0256	0.2028
1929.69	-0.0328	0.2648
1930.66	-0.0401	0.3183
1931.64	-0.047	0.3599
1932.62	-0.0529	0.3868
1933.59	-0.0573	0.3973
1934.57	-0.0596	0.3904
1935.55	-0.0595	0.3663
1936.52	-0.0564	0.3262
1937.5	-0.0502	0.2723
1938.48	-0.0407	0.2077
1939.45	-0.0278	0.1362
1940.43	-0.0118	0.0621
1941.41	0.0071	-0.0099
1942.38	0.0284	-0.0754
1943.36	0.0517	-0.13
1944.34	0.0762	-0.17
1945.31	0.1013	-0.1926
1946.29	0.1261	-0.1958
1947.27	0.15	-0.179
1948.24	0.1721	-0.1426
1949.22	0.1917	-0.0884
1950.2	0.2083	-0.0193
1951.17	0.2215	0.0607
[truncated: 25,649 more rows]
