# Supplementary material for: Effects of different tennis racket string tension on forehand stroke effect and racket dynamic impact
Source: PLoS One. 2025 Jan 15;20(1):e0317442. doi: 10.1371/journal.pone.0317442 (PMC11734973; doi:10.1371/journal.pone.0317442)
Supplement: S1 File — (ZIP) [file pone.0317442.s001.zip › S1/acceleration strain vibration/48bl/5.xlsx]

## Sheet: 5
Time（ms）	acceleration（g=9.8m/s2）	strain（mµ）
0	0.086	0.1567
0.98	0.1133	0.2824
1.95	0.1394	0.3928
2.93	0.1637	0.4836
3.91	0.1857	0.5513
4.88	0.2051	0.5934
5.86	0.2216	0.6089
6.84	0.2351	0.5975
7.81	0.2456	0.5604
8.79	0.2531	0.5
9.77	0.2577	0.4194
10.74	0.2599	0.3229
11.72	0.2597	0.215
12.7	0.2577	0.101
13.67	0.2542	-0.0138
14.65	0.2495	-0.1244
15.63	0.2441	-0.2259
16.6	0.2382	-0.3141
17.58	0.2323	-0.3856
18.55	0.2266	-0.4378
19.53	0.2214	-0.4692
20.51	0.2168	-0.4794
21.48	0.2129	-0.4688
22.46	0.2098	-0.4392
23.44	0.2076	-0.393
24.41	0.2063	-0.3333
25.39	0.2057	-0.2638
26.37	0.2058	-0.1887
27.34	0.2066	-0.1122
28.32	0.2079	-0.0382
29.3	0.2096	0.0293
30.27	0.2116	0.0871
31.25	0.2139	0.1326
32.23	0.2164	0.1638
33.2	0.2189	0.1796
34.18	0.2214	0.18
35.16	0.2239	0.1654
36.13	0.2264	0.1374
37.11	0.2287	0.098
38.09	0.2309	0.0498
39.06	0.2329	-0.0042
40.04	0.2348	-0.0607
41.02	0.2364	-0.1167
41.99	0.2378	-0.1689
42.97	0.2389	-0.2147
43.95	0.2398	-0.2517
44.92	0.2403	-0.2784
45.9	0.2404	-0.2935
46.88	0.2402	-0.2967
47.85	0.2395	-0.2884
48.83	0.2385	-0.2694
49.8	0.2371	-0.2412
50.78	0.2353	-0.2059
51.76	0.2332	-0.1656
52.73	0.2307	-0.123
53.71	0.228	-0.0804
54.69	0.2251	-0.0405
55.66	0.2221	-0.0053
56.64	0.219	0.0232
57.62	0.2159	0.0437
58.59	0.213	0.0553
59.57	0.2103	0.0576
60.55	0.2077	0.051
61.52	0.2055	0.036
62.5	0.2035	0.014
63.48	0.2019	-0.0134
64.45	0.2006	-0.0444
65.43	0.1997	-0.077
66.41	0.199	-0.1091
67.38	0.1985	-0.1387
68.36	0.1983	-0.1641
69.34	0.1982	-0.1837
70.31	0.1981	-0.1965
71.29	0.1981	-0.2019
72.27	0.1981	-0.1997
73.24	0.198	-0.1901
74.22	0.1978	-0.174
75.2	0.1975	-0.1523
76.17	0.197	-0.1266
77.15	0.1963	-0.0984
78.13	0.1954	-0.0696
79.1	0.1943	-0.042
80.08	0.193	-0.0172
81.05	0.1915	0.0033
82.03	0.1897	0.0183
83.01	0.1876	0.0267
83.98	0.1852	0.0283
84.96	0.1824	0.0229
85.94	0.1791	0.0107
86.91	0.1754	-0.0074
87.89	0.171	-0.0304
88.87	0.166	-0.057
89.84	0.1603	-0.0858
90.82	0.1538	-0.1151
91.8	0.1465	-0.1433
92.77	0.1384	-0.169
93.75	0.1295	-0.1908
94.73	0.1199	-0.2077
95.7	0.1096	-0.2188
96.68	0.0988	-0.2238
97.66	0.0877	-0.2225
98.63	0.0764	-0.2153
99.61	0.0653	-0.2028
100.59	0.0545	-0.186
101.56	0.0443	-0.1658
102.54	0.0351	-0.1437
103.52	0.027	-0.1209
104.49	0.0203	-0.0989
105.47	0.0152	-0.0789
106.45	0.0119	-0.0619
107.42	0.0104	-0.049
108.4	0.0107	-0.0406
109.38	0.0129	-0.0372
110.35	0.0167	-0.0386
111.33	0.022	-0.0447
112.3	0.0285	-0.0549
113.28	0.0358	-0.0683
114.26	0.0436	-0.084
115.23	0.0515	-0.1009
116.21	0.059	-0.1179
117.19	0.0657	-0.1339
118.16	0.0713	-0.1478
119.14	0.0754	-0.1589
120.12	0.0776	-0.1664
121.09	0.0779	-0.1699
122.07	0.076	-0.1694
123.05	0.072	-0.1649
124.02	0.066	-0.1568
125	0.0581	-0.1457
125.98	0.0487	-0.1323
126.95	0.0381	-0.1176
127.93	0.0268	-0.1025
128.91	0.0152	-0.088
129.88	0.004	-0.0749
130.86	-0.0064	-0.0642
131.84	-0.0155	-0.0563
132.81	-0.0227	-0.0519
133.79	-0.0278	-0.051
134.77	-0.0303	-0.0537
135.74	-0.0302	-0.0597
136.72	-0.0273	-0.0684
137.7	-0.0217	-0.0794
138.67	-0.0137	-0.0918
139.65	-0.0034	-0.1046
140.63	0.0086	-0.1171
141.6	0.0218	-0.1284
142.58	0.0357	-0.1376
143.55	0.0495	-0.1442
144.53	0.0627	-0.1476
145.51	0.0745	-0.1477
146.48	0.0844	-0.1443
147.46	0.0917	-0.1377
148.44	0.0961	-0.1283
149.41	0.0971	-0.1166
150.39	0.0946	-0.1034
151.37	0.0885	-0.0896
152.34	0.0789	-0.076
153.32	0.0659	-0.0636
154.3	0.0499	-0.0531
155.27	0.0314	-0.0454
156.25	0.011	-0.0409
157.23	-0.0108	-0.0401
158.2	-0.0332	-0.043
159.18	-0.0556	-0.0497
160.16	-0.0773	-0.0598
161.13	-0.0975	-0.0728
162.11	-0.1159	-0.0881
163.09	-0.1318	-0.1048
164.06	-0.1451	-0.122
165.04	-0.1553	-0.1388
166.02	-0.1625	-0.1543
166.99	-0.1666	-0.1676
167.97	-0.1679	-0.178
168.95	-0.1666	-0.185
169.92	-0.1631	-0.1883
170.9	-0.158	-0.1876
171.88	-0.1516	-0.1831
172.85	-0.1446	-0.1751
173.83	-0.1374	-0.164
174.8	-0.1307	-0.1507
175.78	-0.1249	-0.1358
176.76	-0.1204	-0.1202
177.73	-0.1175	-0.1049
178.71	-0.1165	-0.0907
179.69	-0.1174	-0.0784
180.66	-0.1202	-0.0686
181.64	-0.1248	-0.0619
182.62	-0.1311	-0.0585
183.59	-0.1387	-0.0586
184.57	-0.1474	-0.062
185.55	-0.1566	-0.0684
186.52	-0.166	-0.0773
187.5	-0.1753	-0.088
188.48	-0.1839	-0.0999
189.45	-0.1915	-0.1121
190.43	-0.1978	-0.1239
191.41	-0.2027	-0.1343
192.38	-0.2059	-0.1428
193.36	-0.2074	-0.1489
194.34	-0.2073	-0.152
195.31	-0.2055	-0.1521
196.29	-0.2022	-0.1492
197.27	-0.1978	-0.1433
198.24	-0.1923	-0.1349
199.22	-0.1862	-0.1246
200.2	-0.1798	-0.1129
201.17	-0.1732	-0.1005
202.15	-0.1669	-0.0883
203.13	-0.1609	-0.0769
204.1	-0.1556	-0.0671
205.08	-0.151	-0.0593
206.05	-0.1472	-0.054
207.03	-0.1442	-0.0514
208.01	-0.142	-0.0516
208.98	-0.1405	-0.0545
209.96	-0.1395	-0.0598
210.94	-0.1389	-0.0669
211.91	-0.1386	-0.0753
212.89	-0.1382	-0.0843
213.87	-0.1378	-0.0932
214.84	-0.137	-0.1012
215.82	-0.1359	-0.1076
216.8	-0.1343	-0.1118
217.77	-0.1323	-0.1134
218.75	-0.1298	-0.1121
219.73	-0.127	-0.1077
220.7	-0.124	-0.1004
221.68	-0.1209	-0.0904
222.66	-0.1179	-0.0782
223.63	-0.1151	-0.0644
224.61	-0.1129	-0.0498
225.59	-0.1113	-0.0352
226.56	-0.1106	-0.0215
227.54	-0.1107	-0.0095
228.52	-0.1118	0.0001
229.49	-0.1138	0.0066
230.47	-0.1167	0.0094
231.45	-0.1204	0.0084
232.42	-0.1246	0.0034
233.4	-0.1291	-0.0054
234.38	-0.1336	-0.0177
235.35	-0.1379	-0.033
236.33	-0.1415	-0.0506
237.3	-0.1442	-0.0695
238.28	-0.1456	-0.089
239.26	-0.1455	-0.108
240.23	-0.1436	-0.1255
241.21	-0.1398	-0.1408
242.19	-0.134	-0.1531
243.16	-0.1263	-0.1618
244.14	-0.1166	-0.1665
245.12	-0.1051	-0.1671
246.09	-0.0921	-0.1635
247.07	-0.0779	-0.1561
248.05	-0.0629	-0.1454
249.02	-0.0475	-0.1319
250	-0.0321	-0.1165
250.98	-0.0171	-0.1001
251.95	-0.003	-0.0835
252.93	0.0098	-0.0677
253.91	0.0211	-0.0534
254.88	0.0304	-0.0415
255.86	0.0377	-0.0325
256.84	0.0429	-0.0267
257.81	0.0459	-0.0244
258.79	0.0468	-0.0255
259.77	0.0458	-0.0298
260.74	0.0431	-0.0369
261.72	0.0392	-0.0462
262.7	0.0344	-0.057
263.67	0.0291	-0.0686
264.65	0.0239	-0.08
265.63	0.0191	-0.0906
266.6	0.0151	-0.0995
267.58	0.0125	-0.1063
268.55	0.0116	-0.1104
269.53	0.0126	-0.1115
270.51	0.0157	-0.1097
271.48	0.021	-0.105
272.46	0.0287	-0.0977
273.44	0.0386	-0.0883
274.41	0.0505	-0.0775
275.39	0.0642	-0.0659
276.37	0.0795	-0.0545
277.34	0.096	-0.044
278.32	0.1134	-0.0353
279.3	0.1311	-0.0289
280.27	0.1488	-0.0255
281.25	0.1662	-0.0255
282.23	0.1828	-0.029
283.2	0.1983	-0.0362
284.18	0.2126	-0.0468
285.16	0.2253	-0.0603
286.13	0.2363	-0.0763
287.11	0.2456	-0.094
288.09	0.2532	-0.1125
289.06	0.2591	-0.1309
290.04	0.2635	-0.1484
291.02	0.2665	-0.164
291.99	0.2684	-0.1769
292.97	0.2693	-0.1865
293.95	0.2696	-0.1922
294.92	0.2694	-0.1938
295.9	0.269	-0.1912
296.88	0.2686	-0.1844
297.85	0.2684	-0.1738
298.83	0.2685	-0.1599
299.8	0.269	-0.1434
300.78	0.27	-0.125
301.76	0.2716	-0.1057
302.73	0.2738	-0.0864
303.71	0.2764	-0.068
304.69	0.2794	-0.0513
305.66	0.2828	-0.0371
306.64	0.2865	-0.026
307.62	0.2903	-0.0183
308.59	0.2942	-0.0145
309.57	0.2981	-0.0144
310.55	0.302	-0.018
311.52	0.3057	-0.0249
312.5	0.3092	-0.0347
313.48	0.3126	-0.0468
314.45	0.3159	-0.0605
315.43	0.3191	-0.075
316.41	0.3222	-0.0896
317.38	0.3253	-0.1036
318.36	0.3285	-0.1163
319.34	0.3318	-0.1272
320.31	0.3353	-0.1359
321.29	0.339	-0.1421
322.27	0.3429	-0.1456
323.24	0.347	-0.1466
324.22	0.3514	-0.1451
325.2	0.3559	-0.1415
326.17	0.3606	-0.136
327.15	0.3653	-0.1292
328.13	0.3701	-0.1215
329.1	0.3747	-0.1135
330.08	0.3792	-0.1055
331.05	0.3834	-0.0979
332.03	0.3873	-0.0912
333.01	0.3908	-0.0855
333.98	0.394	-0.0809
334.96	0.3967	-0.0776
335.94	0.3991	-0.0754
336.91	0.4011	-0.0743
337.89	0.4029	-0.0739
338.87	0.4045	-0.0741
339.84	0.4061	-0.0745
340.82	0.4078	-0.075
341.8	0.4097	-0.0752
342.77	0.4119	-0.075
343.75	0.4147	-0.0744
344.73	0.418	-0.0731
345.7	0.4219	-0.0714
346.68	0.4265	-0.0693
347.66	0.4319	-0.067
348.63	0.4378	-0.0648
349.61	0.4444	-0.063
350.59	0.4515	-0.062
351.56	0.459	-0.0621
352.54	0.4666	-0.0635
353.52	0.4741	-0.0666
354.49	0.4814	-0.0714
355.47	0.4882	-0.0781
356.45	0.4943	-0.0866
357.42	0.4994	-0.0967
358.4	0.5033	-0.1083
359.38	0.506	-0.1209
360.35	0.5071	-0.1341
361.33	0.5067	-0.1475
362.3	0.5047	-0.1604
363.28	0.5011	-0.1723
364.26	0.4958	-0.1828
365.23	0.4892	-0.1913
366.21	0.4812	-0.1975
367.19	0.472	-0.201
368.16	0.4619	-0.2018
369.14	0.4511	-0.1998
370.12	0.4398	-0.1952
371.09	0.4284	-0.1882
372.07	0.4169	-0.1791
373.05	0.4058	-0.1685
374.02	0.3951	-0.1569
375	0.3851	-0.1448
375.98	0.3759	-0.133
376.95	0.3678	-0.1221
377.93	0.3606	-0.1124
378.91	0.3546	-0.1046
379.88	0.3496	-0.0989
380.86	0.3458	-0.0957
381.84	0.343	-0.0948
382.81	0.3412	-0.0964
383.79	0.3402	-0.1002
384.77	0.3401	-0.1059
385.74	0.3406	-0.113
386.72	0.3417	-0.1211
387.7	0.3432	-0.1295
388.67	0.3451	-0.1378
389.65	0.3471	-0.1452
390.63	0.3493	-0.1514
391.6	0.3514	-0.1558
392.58	0.3534	-0.1581
393.55	0.3552	-0.1581
394.53	0.3567	-0.1557
395.51	0.3578	-0.151
396.48	0.3583	-0.1441
397.46	0.3581	-0.1353
398.44	0.3572	-0.1251
399.41	0.3555	-0.1138
400.39	0.3527	-0.102
401.37	0.3489	-0.0903
402.34	0.3439	-0.0791
403.32	0.3376	-0.069
404.3	0.33	-0.0603
405.27	0.321	-0.0534
406.25	0.3106	-0.0484
407.23	0.2989	-0.0455
408.2	0.2859	-0.0447
409.18	0.2718	-0.0457
410.16	0.2566	-0.0483
411.13	0.2406	-0.0523
412.11	0.2239	-0.0572
413.09	0.207	-0.0627
414.06	0.19	-0.0683
415.04	0.1732	-0.0736
416.02	0.157	-0.0783
416.99	0.1417	-0.0822
417.97	0.1274	-0.085
418.95	0.1146	-0.0866
419.92	0.1033	-0.0872
420.9	0.0937	-0.0868
421.88	0.0859	-0.0856
422.85	0.0799	-0.0838
423.83	0.0757	-0.0819
424.8	0.0732	-0.0802
425.78	0.0721	-0.0789
426.76	0.0722	-0.0785
427.73	0.0733	-0.0793
428.71	0.0751	-0.0813
429.69	0.0771	-0.0847
430.66	0.0792	-0.0895
431.64	0.081	-0.0956
432.62	0.0822	-0.1028
433.59	0.0826	-0.1107
434.57	0.0821	-0.1191
435.55	0.0806	-0.1273
436.52	0.078	-0.1351
437.5	0.0745	-0.1418
438.48	0.0703	-0.1471
439.45	0.0655	-0.1505
440.43	0.0605	-0.1517
441.41	0.0557	-0.1506
442.38	0.0513	-0.1471
443.36	0.0478	-0.1411
444.34	0.0455	-0.1328
445.31	0.0449	-0.1227
446.29	0.0461	-0.1109
447.27	0.0493	-0.0982
448.24	0.0547	-0.0849
449.22	0.0623	-0.0717
450.2	0.0719	-0.0593
451.17	0.0833	-0.0481
452.15	0.0962	-0.0386
453.13	0.1101	-0.0313
454.1	0.1244	-0.0264
455.08	0.1387	-0.0241
456.05	0.1523	-0.0245
457.03	0.1644	-0.0274
458.01	0.1745	-0.0326
458.98	0.182	-0.0397
459.96	0.1864	-0.0482
460.94	0.1872	-0.0576
461.91	0.1842	-0.0675
462.89	0.1771	-0.0771
463.87	0.1661	-0.086
464.84	0.1512	-0.0938
465.82	0.1328	-0.0999
466.8	0.1114	-0.1042
467.77	0.0875	-0.1065
468.75	0.0618	-0.1068
469.73	0.0352	-0.1052
470.7	0.0084	-0.1019
471.68	-0.0176	-0.0974
472.66	-0.0421	-0.0919
473.63	-0.0642	-0.0859
474.61	-0.0833	-0.08
475.59	-0.0987	-0.0747
476.56	-0.1101	-0.0703
477.54	-0.1171	-0.0673
478.52	-0.1195	-0.0658
479.49	-0.1176	-0.0661
480.47	-0.1113	-0.0681
481.45	-0.1012	-0.0718
482.42	-0.0876	-0.0769
483.4	-0.0713	-0.083
484.38	-0.0528	-0.0898
485.35	-0.033	-0.0967
486.33	-0.0125	-0.1032
487.3	0.0078	-0.1088
488.28	0.0273	-0.113
489.26	0.0454	-0.1153
490.23	0.0614	-0.1156
491.21	0.075	-0.1137
492.19	0.0859	-0.1094
493.16	0.0939	-0.1029
494.14	0.099	-0.0945
495.12	0.1012	-0.0846
496.09	0.1009	-0.0738
497.07	0.0983	-0.0626
498.05	0.0937	-0.0517
499.02	0.0876	-0.042
500	0.0804	-0.034
500.98	0.0727	-0.0283
501.95	0.0647	-0.0256
502.93	0.057	-0.0263
503.91	0.0498	-0.0305
504.88	0.0434	-0.0383
505.86	0.0379	-0.0497
506.84	0.0335	-0.0643
507.81	0.0302	-0.0817
508.79	0.028	-0.1011
509.77	0.0266	-0.1219
510.74	0.0262	-0.1431
511.72	0.0263	-0.164
512.7	0.027	-0.1835
513.67	0.0279	-0.2008
514.65	0.0291	-0.2152
515.63	0.0303	-0.2259
516.6	0.0316	-0.2325
517.58	0.0329	-0.2347
518.55	0.0343	-0.2324
519.53	0.0358	-0.2256
520.51	0.0377	-0.2147
521.48	0.04	-0.2001
522.46	0.0429	-0.1825
523.44	0.0467	-0.1626
524.41	0.0513	-0.1413
525.39	0.057	-0.1194
526.37	0.0637	-0.0978
527.34	0.0716	-0.0774
528.32	0.0804	-0.0588
529.3	0.09	-0.0427
530.27	0.1002	-0.0295
531.25	0.1107	-0.0196
532.23	0.1211	-0.013
533.2	0.131	-0.0098
534.18	0.14	-0.0096
535.16	0.1477	-0.0121
536.13	0.1537	-0.0168
537.11	0.1577	-0.0231
538.09	0.1593	-0.0304
539.06	0.1583	-0.0381
540.04	0.1547	-0.0456
541.02	0.1485	-0.0523
541.99	0.1399	-0.0577
542.97	0.129	-0.0616
543.95	0.1162	-0.0637
544.92	0.1021	-0.0639
545.9	0.0871	-0.0625
546.88	0.0718	-0.0596
547.85	0.0568	-0.0555
548.83	0.0428	-0.0506
549.8	0.0302	-0.0455
550.78	0.0195	-0.0406
551.76	0.0112	-0.0364
552.73	0.0056	-0.0335
553.71	0.0027	-0.0321
554.69	0.0027	-0.0326
555.66	0.0054	-0.0352
556.64	0.0105	-0.0399
557.62	0.0176	-0.0466
558.59	0.0263	-0.0551
559.57	0.036	-0.065
560.55	0.0462	-0.0761
561.52	0.0561	-0.0877
562.5	0.0651	-0.0993
563.48	0.0728	-0.1103
564.45	0.0785	-0.1202
565.43	0.0821	-0.1286
566.41	0.0831	-0.1349
567.38	0.0816	-0.1389
568.36	0.0775	-0.1404
569.34	0.071	-0.1392
570.31	0.0626	-0.1356
571.29	0.0525	-0.1295
572.27	0.0414	-0.1214
573.24	0.0298	-0.1116
574.22	0.0182	-0.1006
575.2	0.0074	-0.0889
576.17	-0.0022	-0.077
577.15	-0.0102	-0.0654
578.13	-0.0162	-0.0547
579.1	-0.0201	-0.0451
580.08	-0.0218	-0.0371
581.05	-0.0215	-0.031
582.03	-0.0196	-0.0267
583.01	-0.0165	-0.0244
583.98	-0.0129	-0.0239
584.96	-0.0096	-0.0251
585.94	-0.0073	-0.0278
586.91	-0.0069	-0.0317
587.89	-0.0093	-0.0363
588.87	-0.0154	-0.0414
589.84	-0.0257	-0.0466
590.82	-0.0409	-0.0516
591.8	-0.0613	-0.0562
592.77	-0.0872	-0.0601
593.75	-0.1184	-0.0632
594.73	-0.1547	-0.0655
595.7	-0.1956	-0.067
596.68	-0.2403	-0.0678
597.66	-0.2878	-0.0679
598.63	-0.3371	-0.0677
599.61	-0.3869	-0.0672
600.59	-0.4358	-0.0667
601.56	-0.4824	-0.0664
602.54	-0.5255	-0.0664
603.52	-0.5637	-0.0669
604.49	-0.5958	-0.0678
605.47	-0.6209	-0.0692
606.45	-0.6381	-0.0711
607.42	-0.6469	-0.0732
608.4	-0.647	-0.0754
609.38	-0.6384	-0.0775
610.35	-0.6211	-0.0793
611.33	-0.5957	-0.0806
612.3	-0.5629	-0.081
613.28	-0.5234	-0.0806
614.26	-0.4783	-0.0791
615.23	-0.4287	-0.0766
616.21	-0.3757	-0.0729
617.19	-0.3206	-0.0683
618.16	-0.2645	-0.0629
619.14	-0.2085	-0.057
620.12	-0.1536	-0.0508
621.09	-0.1007	-0.0448
622.07	-0.0504	-0.0392
623.05	-0.0033	-0.0345
624.02	0.0402	-0.0309
625	0.0798	-0.0289
625.98	0.1156	-0.0285
626.95	0.1476	-0.03
627.93	0.176	-0.0334
628.91	0.201	-0.0387
629.88	0.223	-0.0456
630.86	0.2424	-0.0539
631.84	0.2594	-0.0632
632.81	0.2745	-0.0732
633.79	0.2879	-0.0834
634.77	0.3	-0.0932
635.74	0.3108	-0.1022
636.72	0.3206	-0.11
637.7	0.3294	-0.1161
638.67	0.3372	-0.1203
639.65	0.344	-0.1224
640.63	0.3497	-0.1222
641.6	0.3542	-0.1198
642.58	0.3575	-0.1155
643.55	0.3595	-0.1094
644.53	0.3602	-0.102
645.51	0.3595	-0.0937
646.48	0.3576	-0.085
647.46	0.3544	-0.0766
648.44	0.3502	-0.0689
649.41	0.3452	-0.0625
650.39	0.3395	-0.0577
651.37	0.3334	-0.055
652.34	0.3272	-0.0545
653.32	0.3212	-0.0563
654.3	0.3154	-0.0606
655.27	0.3103	-0.0669
656.25	0.3058	-0.0751
657.23	0.3022	-0.0848
658.2	0.2994	-0.0954
659.18	0.2974	-0.1065
660.16	0.2962	-0.1173
661.13	0.2957	-0.1274
662.11	0.2956	-0.1362
663.09	0.2958	-0.1432
664.06	0.296	-0.148
665.04	0.2961	-0.1504
666.02	0.2959	-0.1502
666.99	0.2953	-0.1474
667.97	0.2941	-0.1421
668.95	0.2922	-0.1347
669.92	0.2898	-0.1255
670.9	0.2868	-0.115
671.88	0.2834	-0.1037
672.85	0.2799	-0.0922
673.83	0.2763	-0.0811
674.8	0.2731	-0.0708
675.78	0.2704	-0.0619
676.76	0.2684	-0.0548
677.73	0.2676	-0.0496
678.71	0.2679	-0.0466
679.69	0.2695	-0.0457
680.66	0.2725	-0.0469
681.64	0.2768	-0.0498
682.62	0.2824	-0.0542
683.59	0.2889	-0.0596
684.57	0.2961	-0.0656
685.55	0.3036	-0.0715
686.52	0.3112	-0.077
687.5	0.3183	-0.0815
688.48	0.3245	-0.0847
689.45	0.3295	-0.0862
690.43	0.3329	-0.0859
691.41	0.3344	-0.0837
692.38	0.3339	-0.0796
693.36	0.3313	-0.0738
694.34	0.3265	-0.0667
695.31	0.3198	-0.0584
696.29	0.3113	-0.0495
697.27	0.3015	-0.0405
698.24	0.2907	-0.0318
699.22	0.2795	-0.024
700.2	0.2683	-0.0173
701.17	0.2578	-0.0122
702.15	0.2483	-0.0089
703.13	0.2404	-0.0075
704.1	0.2345	-0.0081
705.08	0.2307	-0.0105
706.05	0.2294	-0.0146
707.03	0.2304	-0.0201
708.01	0.2338	-0.0266
708.98	0.2393	-0.0336
709.96	0.2466	-0.0408
710.94	0.2551	-0.0477
711.91	0.2645	-0.054
712.89	0.2742	-0.0592
713.87	0.2836	-0.0632
714.84	0.2922	-0.0658
715.82	0.2995	-0.067
716.8	0.3052	-0.0669
717.77	0.309	-0.0656
718.75	0.3108	-0.0634
719.73	0.3106	-0.0607
720.7	0.3086	-0.0579
721.68	0.3051	-0.0552
722.66	0.3006	-0.0533
723.63	0.2956	-0.0523
724.61	0.2908	-0.0527
725.59	0.2868	-0.0546
726.56	0.2842	-0.058
727.54	0.2838	-0.063
728.52	0.286	-0.0695
729.49	0.2911	-0.077
730.47	0.2996	-0.0853
731.45	0.3113	-0.094
732.42	0.3261	-0.1024
733.4	0.3436	-0.1101
734.38	0.3633	-0.1165
735.35	0.3844	-0.1213
736.33	0.4059	-0.1239
737.3	0.4268	-0.124
738.28	0.446	-0.1216
739.26	0.4623	-0.1167
740.23	0.4745	-0.1093
741.21	0.4816	-0.0997
742.19	0.4828	-0.0885
743.16	0.4772	-0.0762
744.14	0.4646	-0.0635
745.12	0.4446	-0.0511
746.09	0.4173	-0.0396
747.07	0.3832	-0.03
748.05	0.3429	-0.0227
749.02	0.2973	-0.0184
750	0.2478	-0.0175
750.98	0.1955	-0.0202
751.95	0.1421	-0.0266
752.93	0.0891	-0.0365
753.91	0.038	-0.0497
754.88	-0.0095	-0.0656
755.86	-0.0522	-0.0835
756.84	-0.0887	-0.1027
757.81	-0.1183	-0.1223
758.79	-0.1403	-0.1414
759.77	-0.1543	-0.159
760.74	-0.1603	-0.1745
761.72	-0.1586	-0.1869
762.7	-0.15	-0.1957
763.67	-0.1354	-0.2006
764.65	-0.1158	-0.2012
765.63	-0.0928	-0.1977
766.6	-0.0677	-0.1901
767.58	-0.0422	-0.1789
768.55	-0.0177	-0.1648
769.53	0.0043	-0.1484
770.51	0.0225	-0.1306
771.48	0.0358	-0.1122
772.46	0.0434	-0.0943
773.44	0.0448	-0.0777
774.41	0.0396	-0.0631
775.39	0.028	-0.0513
776.37	0.0104	-0.0426
777.34	-0.0127	-0.0376
778.32	-0.0403	-0.0361
779.3	-0.0714	-0.0382
780.27	-0.1047	-0.0436
781.25	-0.1389	-0.0517
782.23	-0.1728	-0.0619
783.2	-0.2049	-0.0735
784.18	-0.2343	-0.0858
785.16	-0.2598	-0.0979
786.13	-0.2807	-0.1091
787.11	-0.2963	-0.1187
788.09	-0.3065	-0.126
789.06	-0.311	-0.1307
790.04	-0.3101	-0.1325
791.02	-0.3042	-0.1314
791.99	-0.2939	-0.1274
792.97	-0.2801	-0.1209
793.95	-0.2637	-0.1123
794.92	-0.2456	-0.1022
795.9	-0.2268	-0.0912
796.88	-0.2085	-0.0801
797.85	-0.1914	-0.0696
798.83	-0.1764	-0.0602
799.8	-0.1641	-0.0526
800.78	-0.155	-0.0472
801.76	-0.1494	-0.0443
802.73	-0.1473	-0.0441
803.71	-0.1487	-0.0464
804.69	-0.1532	-0.0511
805.66	-0.1605	-0.0577
806.64	-0.17	-0.0659
807.62	-0.181	-0.0749
808.59	-0.193	-0.0842
809.57	-0.2051	-0.0931
810.55	-0.2167	-0.1009
811.52	-0.2272	-0.1071
812.5	-0.2361	-0.1112
813.48	-0.243	-0.1129
814.45	-0.2477	-0.1122
815.43	-0.2499	-0.1089
816.41	-0.2496	-0.1034
817.38	-0.2471	-0.0959
818.36	-0.2424	-0.087
819.34	-0.236	-0.0772
820.31	-0.2281	-0.0673
821.29	-0.2193	-0.058
822.27	-0.2099	-0.0499
823.24	-0.2003	-0.0436
824.22	-0.191	-0.0397
825.2	-0.1822	-0.0384
826.17	-0.1741	-0.0401
827.15	-0.167	-0.0447
828.13	-0.1608	-0.0519
829.1	-0.1556	-0.0615
830.08	-0.1513	-0.0729
831.05	-0.1477	-0.0854
832.03	-0.1445	-0.0983
833.01	-0.1416	-0.1108
833.98	-0.1387	-0.122
834.96	-0.1355	-0.1312
835.94	-0.1318	-0.1378
836.91	-0.1274	-0.1411
837.89	-0.1222	-0.141
838.87	-0.1161	-0.1372
839.84	-0.1091	-0.1299
840.82	-0.1014	-0.1194
841.8	-0.0929	-0.1061
842.77	-0.084	-0.0908
843.75	-0.0749	-0.0743
844.73	-0.0657	-0.0574
845.7	-0.0567	-0.0412
846.68	-0.0482	-0.0265
847.66	-0.0404	-0.0142
848.63	-0.0334	-0.0051
849.61	-0.0274	0.0002
850.59	-0.0223	0.0016
851.56	-0.0182	-0.0013
852.54	-0.015	-0.0082
853.52	-0.0126	-0.0188
854.49	-0.0106	-0.0325
855.47	-0.009	-0.0486
856.45	-0.0075	-0.0662
857.42	-0.0057	-0.0842
858.4	-0.0034	-0.1018
859.38	-0.0005	-0.1178
860.35	0.0032	-0.1314
861.33	0.008	-0.1418
862.3	0.0138	-0.1486
863.28	0.0205	-0.1514
864.26	0.0281	-0.1501
865.23	0.0365	-0.145
866.21	0.0453	-0.1364
867.19	0.0542	-0.1251
868.16	0.0631	-0.1118
869.14	0.0714	-0.0975
870.12	0.0789	-0.0833
871.09	0.0852	-0.0703
872.07	0.0901	-0.0593
873.05	0.0932	-0.0512
874.02	0.0946	-0.0467
875	0.094	-0.0463
875.98	0.0916	-0.05
876.95	0.0874	-0.0578
877.93	0.0816	-0.0693
878.91	0.0744	-0.0838
879.88	0.0663	-0.1004
880.86	0.0576	-0.1181
881.84	0.0486	-0.1358
882.81	0.04	-0.1522
883.79	0.032	-0.166
884.77	0.025	-0.1764
885.74	0.0195	-0.1824
886.72	0.0157	-0.1832
887.7	0.0139	-0.1787
888.67	0.0141	-0.1687
889.65	0.0164	-0.1536
890.63	0.0208	-0.134
891.6	0.0272	-0.1108
892.58	0.0353	-0.0852
893.55	0.045	-0.0586
894.53	0.0559	-0.0325
895.51	0.0678	-0.0085
896.48	0.0802	0.012
897.46	0.0928	0.0277
898.44	0.1053	0.0375
899.41	0.1175	0.0405
900.39	0.1291	0.0363
901.37	0.1398	0.025
902.34	0.1495	0.0067
903.32	0.1581	-0.0177
904.3	0.1656	-0.0471
905.27	0.1719	-0.0801
906.25	0.1771	-0.115
907.23	0.1813	-0.1501
908.2	0.1844	-0.1835
909.18	0.1865	-0.2134
910.16	0.1878	-0.2382
911.13	0.1883	-0.2565
912.11	0.188	-0.2673
913.09	0.1869	-0.27
914.06	0.185	-0.2643
915.04	0.1824	-0.2506
916.02	0.1789	-0.2296
916.99	0.1746	-0.2024
917.97	0.1693	-0.1706
918.95	0.1632	-0.1359
919.92	0.1562	-0.1004
920.9	0.1482	-0.066
921.88	0.1395	-0.0347
922.85	0.1301	-0.0085
923.83	0.1203	0.0113
924.8	0.1101	0.0234
925.78	0.0999	0.027
926.76	0.0899	0.0219
927.73	0.0805	0.0084
928.71	0.072	-0.0127
929.69	0.0648	-0.0403
930.66	0.0591	-0.0727
931.64	0.0551	-0.108
932.62	0.0531	-0.1441
933.59	0.0532	-0.1786
934.57	0.0555	-0.2096
935.55	0.0598	-0.235
936.52	0.066	-0.2531
937.5	0.0739	-0.2628
938.48	0.0831	-0.2632
939.45	0.0932	-0.2541
940.43	0.1038	-0.2358
941.41	0.1142	-0.2094
942.38	0.1239	-0.1762
943.36	0.1325	-0.138
944.34	0.1393	-0.0972
945.31	0.1439	-0.0561
946.29	0.146	-0.0172
947.27	0.1452	0.017
948.24	0.1415	0.0443
949.22	0.1347	0.0629
950.2	0.1249	0.0713
951.17	0.1125	0.0689
952.15	0.0978	0.0553
953.13	0.0811	0.0311
954.1	0.0632	-0.0025
955.08	0.0445	-0.0438
956.05	0.0259	-0.0905
957.03	0.0078	-0.1398
958.01	-0.0089	-0.1889
958.98	-0.0237	-0.2347
959.96	-0.0362	-0.2741
960.94	-0.0459	-0.3046
961.91	-0.0526	-0.3237
962.89	-0.0561	-0.3298
963.87	-0.0564	-0.3217
964.84	-0.0538	-0.2993
965.82	-0.0485	-0.263
966.8	-0.041	-0.2143
967.77	-0.0318	-0.1554
968.75	-0.0215	-0.0889
969.73	-0.0109	-0.0184
970.7	-0.0005	0.0524
971.68	0.0089	0.1196
972.66	0.0167	0.179
973.63	0.0224	0.227
974.61	0.0256	0.2602
975.59	0.0259	0.276
976.56	0.0233	0.2723
977.54	0.0177	0.2483
978.52	0.0092	0.2039
979.49	-0.0017	0.1402
980.47	-0.0148	0.0591
981.45	-0.0293	-0.0362
982.42	-0.0448	-0.142
983.4	-0.0603	-0.2539
984.38	-0.0753	-0.3668
985.35	-0.089	-0.4756
986.33	-0.1006	-0.5753
987.3	-0.1095	-0.6609
988.28	-0.1152	-0.7281
989.26	-0.1172	-0.7733
990.23	-0.1153	-0.7938
991.21	-0.1093	-0.7881
992.19	-0.0992	-0.7557
993.16	-0.0851	-0.6974
994.14	-0.0674	-0.615
995.12	-0.0465	-0.5116
996.09	-0.0228	-0.3913
997.07	0.0029	-0.2588
998.05	0.0301	-0.1195
999.02	0.058	0.0209
1000	0.0317	0.1578
1000.98	0.0016	0.267
1001.95	-0.0285	0.364
1002.93	-0.0579	0.4448
1003.91	-0.0862	0.506
1004.88	-0.1128	0.5454
1005.86	-0.1373	0.5613
1006.84	-0.1593	0.5536
1007.81	-0.1787	0.5228
1008.79	-0.1951	0.4707
1009.77	-0.2085	0.4
1010.74	-0.219	0.3143
1011.72	-0.2264	0.2174
1012.7	-0.2311	0.1141
1013.67	-0.2333	0.0091
1014.65	-0.2331	-0.0931
1015.63	-0.2309	-0.188
1016.6	-0.227	-0.2715
1017.58	-0.2218	-0.3405
1018.55	-0.2156	-0.3924
1019.53	-0.2086	-0.4255
1020.51	-0.2012	-0.4392
1021.48	-0.1936	-0.4339
1022.46	-0.1859	-0.4108
1023.44	-0.1783	-0.372
1024.41	-0.1708	-0.3202
1025.39	-0.1635	-0.2588
1026.37	-0.1562	-0.1916
1027.34	-0.149	-0.1224
1028.32	-0.1417	-0.055
1029.3	-0.1341	0.0069
1030.27	-0.1263	0.0602
1031.25	-0.118	0.1023
1032.23	-0.1091	0.1312
1033.2	-0.0996	0.1458
1034.18	-0.0893	0.1458
1035.16	-0.0784	0.1315
1036.13	-0.0669	0.1044
1037.11	-0.0548	0.0662
1038.09	-0.0422	0.0193
1039.06	-0.0294	-0.0333
1040.04	-0.0164	-0.0885
1041.02	-0.0035	-0.1433
1041.99	0.0091	-0.1946
1042.97	0.0211	-0.2397
1043.95	0.0325	-0.2761
1044.92	0.043	-0.3021
1045.9	0.0525	-0.3165
1046.88	0.0609	-0.3187
1047.85	0.0682	-0.3089
1048.83	0.0743	-0.2879
1049.8	0.0794	-0.257
1050.78	0.0835	-0.2182
1051.76	0.0868	-0.1737
1052.73	0.0895	-0.126
1053.71	0.0918	-0.0777
1054.69	0.0939	-0.0314
1055.66	0.096	0.0106
1056.64	0.0984	0.046
1057.62	0.1013	0.0734
1058.59	0.1048	0.0915
1059.57	0.1091	0.0997
1060.55	0.1142	0.0979
1061.52	0.1203	0.0867
1062.5	0.1271	0.067
1063.48	0.1348	0.0402
1064.45	0.143	0.0081
1065.43	0.1518	-0.0273
1066.41	0.1607	-0.0639
1067.38	0.1697	-0.0997
1068.36	0.1784	-0.1327
1069.34	0.1865	-0.1612
1070.31	0.1939	-0.1839
1071.29	0.2004	-0.1996
1072.27	0.2057	-0.208
1073.24	0.2097	-0.2089
1074.22	0.2123	-0.2026
1075.2	0.2136	-0.1899
1076.17	0.2135	-0.1719
1077.15	0.2121	-0.1499
1078.13	0.2096	-0.1256
1079.1	0.2063	-0.1005
1080.08	0.2023	-0.0762
1081.05	0.1979	-0.0542
1082.03	0.1933	-0.0358
1083.01	0.1889	-0.022
1083.98	0.185	-0.0134
1084.96	0.1817	-0.0103
1085.94	0.1793	-0.0126
1086.91	0.1778	-0.02
1087.89	0.1775	-0.0316
1088.87	0.1783	-0.0465
1089.84	0.1801	-0.0635
1090.82	0.1829	-0.0813
1091.8	0.1865	-0.0986
1092.77	0.1908	-0.1141
1093.75	0.1953	-0.1266
1094.73	0.2	-0.1353
1095.7	0.2044	-0.1396
1096.68	0.2082	-0.1392
1097.66	0.2113	-0.134
1098.63	0.2133	-0.1243
1099.61	0.2139	-0.1109
1100.59	0.2132	-0.0947
1101.56	0.2108	-0.0766
1102.54	0.2069	-0.0581
1103.52	0.2015	-0.0402
1104.49	0.1945	-0.0244
1105.47	0.1863	-0.0118
1106.45	0.1771	-0.0033
1107.42	0.1671	0.0004
1108.4	0.1566	-0.0013
1109.38	0.146	-0.0085
1110.35	0.1357	-0.0209
1111.33	0.126	-0.0381
1112.3	0.1172	-0.0592
1113.28	0.1096	-0.0833
1114.26	0.1035	-0.1091
1115.23	0.099	-0.1353
1116.21	0.0963	-0.1605
1117.19	0.0955	-0.1834
1118.16	0.0966	-0.2028
1119.14	0.0994	-0.2178
1120.12	0.1039	-0.2275
1121.09	0.1099	-0.2315
1122.07	0.1171	-0.2296
1123.05	0.1253	-0.2221
1124.02	0.1341	-0.2093
1125	0.1433	-0.192
1125.98	0.1525	-0.1713
1126.95	0.1615	-0.1482
1127.93	0.17	-0.1241
1128.91	0.1777	-0.1001
1129.88	0.1846	-0.0777
1130.86	0.1904	-0.0578
1131.84	0.195	-0.0415
1132.81	0.1985	-0.0294
1133.79	0.2007	-0.022
1134.77	0.2018	-0.0195
1135.74	0.2018	-0.0216
1136.72	0.2009	-0.028
1137.7	0.1991	-0.0381
1138.67	0.1965	-0.0508
1139.65	0.1934	-0.0652
1140.63	0.1899	-0.0802
1141.6	0.186	-0.0946
1142.58	0.1818	-0.1074
1143.55	0.1775	-0.1176
1144.53	0.1731	-0.1244
1145.51	0.1686	-0.1273
1146.48	0.164	-0.126
1147.46	0.1593	-0.1204
1148.44	0.1545	-0.1109
1149.41	0.1496	-0.0979
1150.39	0.1445	-0.0821
1151.37	0.1391	-0.0644
1152.34	0.1335	-0.046
1153.32	0.1277	-0.0278
1154.3	0.1217	-0.0109
1155.27	0.1154	0.0035
1156.25	0.109	0.0147
1157.23	0.1026	0.022
1158.2	0.0962	0.0249
1159.18	0.0899	0.0231
1160.16	0.084	0.0167
1161.13	0.0785	0.006
1162.11	0.0735	-0.0085
1163.09	0.0692	-0.026
1164.06	0.0657	-0.0455
1165.04	0.063	-0.0661
1166.02	0.0613	-0.0868
1166.99	0.0605	-0.1063
1167.97	0.0605	-0.1239
1168.95	0.0614	-0.1385
1169.92	0.063	-0.1496
1170.9	0.0653	-0.1567
1171.88	0.068	-0.1596
1172.85	0.071	-0.1583
1173.83	0.074	-0.1531
1174.8	0.077	-0.1445
1175.78	0.0796	-0.1332
1176.76	0.0818	-0.1201
1177.73	0.0834	-0.1059
1178.71	0.0842	-0.0919
1179.69	0.0841	-0.0787
1180.66	0.0831	-0.0674
1181.64	0.0812	-0.0585
1182.62	0.0783	-0.0528
1183.59	0.0746	-0.0505
1184.57	0.07	-0.0517
1185.55	0.0648	-0.0563
1186.52	0.059	-0.064
1187.5	0.0528	-0.0743
1188.48	0.0462	-0.0865
1189.45	0.0394	-0.0998
1190.43	0.0326	-0.1133
1191.41	0.0257	-0.1262
1192.38	0.0188	-0.1375
1193.36	0.012	-0.1467
1194.34	0.0052	-0.1529
1195.31	-0.0017	-0.1559
1196.29	-0.0087	-0.1555
1197.27	-0.0159	-0.1515
1198.24	-0.0235	-0.1442
1199.22	-0.0316	-0.134
1200.2	-0.0403	-0.1215
1201.17	-0.0497	-0.1075
1202.15	-0.06	-0.0927
1203.13	-0.0711	-0.078
1204.1	-0.0831	-0.0644
1205.08	-0.096	-0.0525
1206.05	-0.1097	-0.0431
1207.03	-0.1241	-0.0368
1208.01	-0.139	-0.0339
1208.98	-0.1542	-0.0346
1209.96	-0.1695	-0.0389
1210.94	-0.1846	-0.0464
1211.91	-0.1992	-0.0568
1212.89	-0.213	-0.0694
1213.87	-0.2257	-0.0835
1214.84	-0.2372	-0.0983
1215.82	-0.2472	-0.1129
1216.8	-0.2555	-0.1265
1217.77	-0.262	-0.1384
1218.75	-0.2667	-0.1479
1219.73	-0.2696	-0.1544
1220.7	-0.2707	-0.1577
1221.68	-0.2704	-0.1576
1222.66	-0.2686	-0.1543
1223.63	-0.2657	-0.1479
1224.61	-0.262	-0.139
1225.59	-0.2578	-0.1282
1226.56	-0.2533	-0.1161
1227.54	-0.2489	-0.1035
1228.52	-0.2449	-0.0913
1229.49	-0.2414	-0.0801
1230.47	-0.2387	-0.0707
1231.45	-0.2369	-0.0636
1232.42	-0.2361	-0.0593
1233.4	-0.2363	-0.058
1234.38	-0.2373	-0.0597
1235.35	-0.2391	-0.0643
1236.33	-0.2416	-0.0715
1237.3	-0.2444	-0.0807
1238.28	-0.2473	-0.0914
1239.26	-0.25	-0.1028
1240.23	-0.2523	-0.1142
1241.21	-0.254	-0.1249
1242.19	-0.2547	-0.1341
1243.16	-0.2543	-0.1413
1244.14	-0.2526	-0.1459
1245.12	-0.2497	-0.1477
1246.09	-0.2454	-0.1465
1247.07	-0.2398	-0.1424
1248.05	-0.233	-0.1356
1249.02	-0.2252	-0.1265
1250	-0.2166	-0.1156
1250.98	-0.2075	-0.1037
1251.95	-0.1981	-0.0915
1252.93	-0.1887	-0.0797
1253.91	-0.1795	-0.0691
1254.88	-0.1708	-0.0604
1255.86	-0.1628	-0.0541
1256.84	-0.1557	-0.0506
1257.81	-0.1495	-0.0503
1258.79	-0.1444	-0.0531
1259.77	-0.1401	-0.059
1260.74	-0.1368	-0.0676
1261.72	-0.1341	-0.0785
1262.7	-0.1321	-0.0911
1263.67	-0.1303	-0.1045
1264.65	-0.1286	-0.1181
1265.63	-0.1267	-0.131
1266.6	-0.1244	-0.1425
1267.58	-0.1214	-0.1518
1268.55	-0.1176	-0.1584
1269.53	-0.1129	-0.1619
1270.51	-0.1072	-0.162
1271.48	-0.1005	-0.1586
1272.46	-0.0929	-0.1519
1273.44	-0.0845	-0.1422
1274.41	-0.0755	-0.1301
1275.39	-0.0662	-0.1161
1276.37	-0.0568	-0.1009
1277.34	-0.0477	-0.0855
1278.32	-0.0392	-0.0705
1279.3	-0.0316	-0.0568
1280.27	-0.0252	-0.045
1281.25	-0.0203	-0.0358
1282.23	-0.0169	-0.0294
1283.2	-0.0153	-0.0264
1284.18	-0.0155	-0.0265
1285.16	-0.0174	-0.0298
1286.13	-0.0209	-0.036
1287.11	-0.0258	-0.0445
1288.09	-0.0319	-0.0549
1289.06	-0.0387	-0.0663
1290.04	-0.046	-0.0782
1291.02	-0.0534	-0.0896
1291.99	-0.0604	-0.1
1292.97	-0.0667	-0.1087
1293.95	-0.0719	-0.1152
1294.92	-0.0756	-0.1191
1295.9	-0.0777	-0.1204
1296.88	-0.078	-0.1188
1297.85	-0.0764	-0.1147
1298.83	-0.0729	-0.1083
1299.8	-0.0676	-0.1002
1300.78	-0.0606	-0.0908
1301.76	-0.0522	-0.0809
1302.73	-0.0426	-0.0712
1303.71	-0.0322	-0.0623
1304.69	-0.0214	-0.055
1305.66	-0.0106	-0.0497
1306.64	-0.0001	-0.0468
1307.62	0.0098	-0.0467
1308.59	0.0188	-0.0494
1309.57	0.0265	-0.0549
1310.55	0.033	-0.0629
1311.52	0.0379	-0.073
1312.5	0.0414	-0.0847
1313.48	0.0434	-0.0973
1314.45	0.044	-0.1101
1315.43	0.0436	-0.1223
1316.41	0.0422	-0.1334
1317.38	0.0401	-0.1426
1318.36	0.0376	-0.1493
1319.34	0.035	-0.1533
1320.31	0.0326	-0.1542
1321.29	0.0305	-0.1521
1322.27	0.0291	-0.1469
1323.24	0.0285	-0.139
1324.22	0.0288	-0.1289
1325.2	0.0301	-0.117
1326.17	0.0324	-0.1042
1327.15	0.0357	-0.0912
1328.13	0.0398	-0.0787
1329.1	0.0446	-0.0674
1330.08	0.0501	-0.058
1331.05	0.056	-0.0512
1332.03	0.0621	-0.0472
1333.01	0.0684	-0.0464
1333.98	0.0747	-0.0488
1334.96	0.0808	-0.0543
1335.94	0.0866	-0.0627
1336.91	0.0923	-0.0735
1337.89	0.0976	-0.0861
1338.87	0.1027	-0.0999
1339.84	0.1075	-0.1141
1340.82	0.1123	-0.128
1341.8	0.117	-0.1408
1342.77	0.1218	-0.1517
1343.75	0.1267	-0.1603
1344.73	0.1319	-0.1661
1345.7	0.1373	-0.1688
1346.68	0.1429	-0.1682
1347.66	0.1489	-0.1644
1348.63	0.155	-0.1576
1349.61	0.1612	-0.1482
1350.59	0.1674	-0.1367
1351.56	0.1733	-0.1236
1352.54	0.1789	-0.1096
1353.52	0.1839	-0.0955
1354.49	0.188	-0.0818
1355.47	0.1912	-0.0693
1356.45	0.1933	-0.0583
1357.42	0.1941	-0.0495
1358.4	0.1937	-0.043
1359.38	0.1919	-0.039
1360.35	0.1889	-0.0375
1361.33	0.1848	-0.0384
1362.3	0.1798	-0.0413
1363.28	0.174	-0.0459
1364.26	0.1678	-0.0517
1365.23	0.1615	-0.0582
1366.21	0.1555	-0.0648
1367.19	0.15	-0.0711
1368.16	0.1454	-0.0765
1369.14	0.142	-0.0806
1370.12	0.1399	-0.0833
1371.09	0.1395	-0.0842
1372.07	0.1407	-0.0835
1373.05	0.1437	-0.0811
1374.02	0.1482	-0.0773
1375	0.1543	-0.0723
1375.98	0.1615	-0.0667
1376.95	0.1697	-0.0607
1377.93	0.1785	-0.0549
1378.91	0.1873	-0.0498
1379.88	0.1959	-0.0457
1380.86	0.2038	-0.043
1381.84	0.2106	-0.042
1382.81	0.2158	-0.0427
1383.79	0.2192	-0.0453
1384.77	0.2206	-0.0495
1385.74	0.2197	-0.0553
1386.72	0.2165	-0.0622
1387.7	0.2111	-0.0698
1388.67	0.2035	-0.0777
1389.65	0.1941	-0.0853
1390.63	0.1831	-0.0922
1391.6	0.171	-0.0977
1392.58	0.1581	-0.1016
1393.55	0.1449	-0.1035
1394.53	0.1319	-0.1031
1395.51	0.1195	-0.1004
1396.48	0.1082	-0.0953
1397.46	0.0983	-0.0882
1398.44	0.0901	-0.0792
1399.41	0.0837	-0.0687
1400.39	0.0794	-0.0574
1401.37	0.0772	-0.0457
1402.34	0.0768	-0.0343
1403.32	0.0782	-0.0237
1404.3	0.0811	-0.0146
1405.27	0.0852	-0.0074
1406.25	0.0901	-0.0025
1407.23	0.0953	-0.0003
1408.2	0.1005	-0.001
1409.18	0.1054	-0.0045
1410.16	0.1094	-0.0107
1411.13	0.1123	-0.0195
1412.11	0.1138	-0.0305
1413.09	0.1137	-0.0432
1414.06	0.112	-0.0572
1415.04	0.1086	-0.0717
1416.02	0.1035	-0.0864
1416.99	0.097	-0.1005
1417.97	0.0892	-0.1136
1418.95	0.0804	-0.1253
1419.92	0.0709	-0.1351
1420.9	0.061	-0.1429
1421.88	0.051	-0.1485
1422.85	0.0412	-0.1519
1423.83	0.032	-0.1532
1424.8	0.0235	-0.1526
1425.78	0.016	-0.1503
1426.76	0.0095	-0.1467
1427.73	0.0042	-0.1421
1428.71	0	-0.137
1429.69	-0.0032	-0.1316
1430.66	-0.0054	-0.1264
1431.64	-0.0069	-0.1216
1432.62	-0.0078	-0.1174
1433.59	-0.0084	-0.1139
1434.57	-0.009	-0.1112
1435.55	-0.0097	-0.1092
1436.52	-0.0107	-0.1079
1437.5	-0.0123	-0.107
1438.48	-0.0145	-0.1064
1439.45	-0.0175	-0.1058
1440.43	-0.0213	-0.105
1441.41	-0.0259	-0.1038
1442.38	-0.0313	-0.102
1443.36	-0.0373	-0.0995
1444.34	-0.0438	-0.0963
1445.31	-0.0507	-0.0923
1446.29	-0.0578	-0.0877
1447.27	-0.0649	-0.0826
1448.24	-0.072	-0.0773
1449.22	-0.0787	-0.072
1450.2	-0.0851	-0.0671
1451.17	-0.0911	-0.0628
1452.15	-0.0966	-0.0595
1453.13	-0.1016	-0.0575
1454.1	-0.1062	-0.0569
1455.08	-0.1104	-0.0579
1456.05	-0.1143	-0.0605
1457.03	-0.1181	-0.0646
1458.01	-0.1219	-0.0702
1458.98	-0.1258	-0.077
1459.96	-0.1299	-0.0846
1460.94	-0.1345	-0.0927
1461.91	-0.1394	-0.1008
1462.89	-0.1449	-0.1084
1463.87	-0.1508	-0.1152
1464.84	-0.1572	-0.1206
1465.82	-0.164	-0.1242
1466.8	-0.1711	-0.1259
1467.77	-0.1784	-0.1253
1468.75	-0.1856	-0.1225
1469.73	-0.1926	-0.1173
1470.7	-0.1993	-0.1101
1471.68	-0.2053	-0.1011
1472.66	-0.2107	-0.0906
1473.63	-0.2151	-0.0792
1474.61	-0.2184	-0.0673
1475.59	-0.2207	-0.0556
1476.56	-0.2218	-0.0447
1477.54	-0.2217	-0.0351
1478.52	-0.2205	-0.0273
1479.49	-0.2182	-0.0218
1480.47	-0.215	-0.0188
1481.45	-0.211	-0.0187
1482.42	-0.2064	-0.0215
1483.4	-0.2014	-0.027
1484.38	-0.1962	-0.0353
1485.35	-0.1908	-0.0458
1486.33	-0.1857	-0.0583
1487.3	-0.1808	-0.0722
1488.28	-0.1764	-0.087
1489.26	-0.1725	-0.102
1490.23	-0.1693	-0.1168
1491.21	-0.1668	-0.1307
1492.19	-0.1651	-0.1432
1493.16	-0.1641	-0.154
1494.14	-0.1639	-0.1627
1495.12	-0.1644	-0.169
1496.09	-0.1657	-0.1729
1497.07	-0.1677	-0.1745
1498.05	-0.1703	-0.1738
1499.02	-0.1736	-0.171
1500	-0.1775	-0.1665
1500.98	-0.182	-0.1607
1501.95	-0.1871	-0.1538
1502.93	-0.1929	-0.1464
1503.91	-0.1993	-0.1389
1504.88	-0.2062	-0.1315
1505.86	-0.2138	-0.1247
1506.84	-0.2219	-0.1186
1507.81	-0.2306	-0.1135
1508.79	-0.2397	-0.1094
1509.77	-0.2491	-0.1064
1510.74	-0.2588	-0.1044
1511.72	-0.2684	-0.1032
1512.7	-0.2779	-0.1028
1513.67	-0.287	-0.1029
1514.65	-0.2955	-0.1034
1515.63	-0.3032	-0.104
1516.6	-0.3098	-0.1045
1517.58	-0.315	-0.1049
1518.55	-0.3187	-0.1051
1519.53	-0.3207	-0.1049
1520.51	-0.3209	-0.1045
1521.48	-0.3193	-0.104
1522.46	-0.3157	-0.1034
1523.44	-0.3104	-0.1029
1524.41	-0.3033	-0.1027
1525.39	-0.2948	-0.103
1526.37	-0.2851	-0.104
1527.34	-0.2744	-0.1057
1528.32	-0.2632	-0.1084
1529.3	-0.2517	-0.112
1530.27	-0.2405	-0.1165
1531.25	-0.2298	-0.1219
1532.23	-0.2199	-0.1278
1533.2	-0.2113	-0.1342
1534.18	-0.2042	-0.1408
1535.16	-0.1987	-0.1471
1536.13	-0.195	-0.1529
1537.11	-0.1931	-0.1578
1538.09	-0.1929	-0.1614
1539.06	-0.1943	-0.1636
1540.04	-0.1972	-0.1639
1541.02	-0.2012	-0.1624
1541.99	-0.2061	-0.1589
1542.97	-0.2116	-0.1534
1543.95	-0.2172	-0.1461
1544.92	-0.2227	-0.1373
1545.9	-0.2277	-0.1271
1546.88	-0.232	-0.1162
1547.85	-0.2354	-0.1047
1548.83	-0.2377	-0.0934
1549.8	-0.2389	-0.0825
1550.78	-0.2389	-0.0726
1551.76	-0.238	-0.0642
1552.73	-0.2361	-0.0575
1553.71	-0.2337	-0.0528
1554.69	-0.2309	-0.0502
1555.66	-0.228	-0.0499
1556.64	-0.2254	-0.0518
1557.62	-0.2233	-0.0555
1558.59	-0.2221	-0.061
1559.57	-0.222	-0.0678
1560.55	-0.2231	-0.0755
1561.52	-0.2254	-0.0836
1562.5	-0.2291	-0.0916
1563.48	-0.2339	-0.0991
1564.45	-0.2398	-0.1057
1565.43	-0.2463	-0.1109
1566.41	-0.2532	-0.1144
1567.38	-0.2601	-0.1162
1568.36	-0.2664	-0.1161
1569.34	-0.2718	-0.1141
1570.31	-0.2758	-0.1105
1571.29	-0.2779	-0.1054
1572.27	-0.2778	-0.0992
1573.24	-0.2752	-0.0923
1574.22	-0.2699	-0.085
1575.2	-0.2618	-0.078
1576.17	-0.251	-0.0715
1577.15	-0.2377	-0.066
1578.13	-0.2221	-0.0618
1579.1	-0.2046	-0.0592
1580.08	-0.1858	-0.0582
1581.05	-0.1661	-0.059
1582.03	-0.1462	-0.0615
1583.01	-0.1267	-0.0655
1583.98	-0.1084	-0.0708
1584.96	-0.0917	-0.077
1585.94	-0.0772	-0.0837
1586.91	-0.0655	-0.0906
1587.89	-0.0567	-0.0971
1588.87	-0.0513	-0.1029
1589.84	-0.0492	-0.1077
1590.82	-0.0503	-0.111
1591.8	-0.0547	-0.1128
1592.77	-0.0618	-0.1128
1593.75	-0.0713	-0.1111
1594.73	-0.0827	-0.1078
1595.7	-0.0954	-0.103
1596.68	-0.1087	-0.0971
1597.66	-0.1221	-0.0903
1598.63	-0.1348	-0.0831
1599.61	-0.1464	-0.0759
1600.59	-0.1563	-0.069
1601.56	-0.164	-0.063
1602.54	-0.1693	-0.0581
1603.52	-0.1721	-0.0546
1604.49	-0.1721	-0.0528
1605.47	-0.1696	-0.0527
1606.45	-0.1646	-0.0543
1607.42	-0.1576	-0.0575
1608.4	-0.1487	-0.0622
1609.38	-0.1386	-0.068
1610.35	-0.1276	-0.0748
1611.33	-0.1164	-0.082
1612.3	-0.1053	-0.0893
1613.28	-0.0949	-0.0963
1614.26	-0.0857	-0.1027
1615.23	-0.0778	-0.1082
1616.21	-0.0716	-0.1125
1617.19	-0.0673	-0.1154
1618.16	-0.0648	-0.1169
1619.14	-0.0642	-0.1169
1620.12	-0.0653	-0.1156
1621.09	-0.0678	-0.1131
1622.07	-0.0716	-0.1096
1623.05	-0.0761	-0.1054
1624.02	-0.081	-0.1008
1625	-0.086	-0.0961
1625.98	-0.0907	-0.0915
1626.95	-0.0946	-0.0873
1627.93	-0.0976	-0.0837
1628.91	-0.0993	-0.0808
1629.88	-0.0996	-0.0788
1630.86	-0.0984	-0.0775
1631.84	-0.0957	-0.0771
1632.81	-0.0916	-0.0772
1633.79	-0.0863	-0.0778
1634.77	-0.0799	-0.0786
1635.74	-0.0728	-0.0794
1636.72	-0.0651	-0.0801
1637.7	-0.0573	-0.0803
1638.67	-0.0497	-0.08
1639.65	-0.0425	-0.079
1640.63	-0.0361	-0.0774
1641.6	-0.0306	-0.0751
1642.58	-0.0262	-0.0723
1643.55	-0.0231	-0.0692
1644.53	-0.0213	-0.0659
1645.51	-0.0207	-0.0628
1646.48	-0.0214	-0.0602
1647.46	-0.023	-0.0583
1648.44	-0.0255	-0.0574
1649.41	-0.0286	-0.0579
1650.39	-0.0322	-0.0598
1651.37	-0.0358	-0.0632
1652.34	-0.0394	-0.0682
1653.32	-0.0426	-0.0747
1654.3	-0.0452	-0.0824
1655.27	-0.0471	-0.0912
1656.25	-0.0482	-0.1005
1657.23	-0.0483	-0.1101
1658.2	-0.0474	-0.1195
1659.18	-0.0455	-0.1281
1660.16	-0.0427	-0.1355
1661.13	-0.0391	-0.1413
1662.11	-0.0348	-0.1451
1663.09	-0.0299	-0.1467
1664.06	-0.0246	-0.146
1665.04	-0.0191	-0.1429
1666.02	-0.0135	-0.1376
1666.99	-0.0079	-0.1303
1667.97	-0.0026	-0.1214
1668.95	0.0024	-0.1114
1669.92	0.007	-0.1009
1670.9	0.011	-0.0904
1671.88	0.0145	-0.0806
1672.85	0.0173	-0.0722
1673.83	0.0195	-0.0656
1674.8	0.021	-0.0613
1675.78	0.0218	-0.0598
1676.76	0.022	-0.0611
1677.73	0.0215	-0.0654
1678.71	0.0203	-0.0725
1679.69	0.0185	-0.0822
1680.66	0.0161	-0.094
1681.64	0.0129	-0.1073
1682.62	0.0091	-0.1214
1683.59	0.0046	-0.1357
1684.57	-0.0005	-0.1493
1685.55	-0.0063	-0.1615
1686.52	-0.0127	-0.1715
1687.5	-0.0198	-0.1788
1688.48	-0.0273	-0.1828
1689.45	-0.0354	-0.1833
1690.43	-0.0437	-0.18
1691.41	-0.0524	-0.173
1692.38	-0.0611	-0.1626
1693.36	-0.0698	-0.1492
1694.34	-0.0783	-0.1332
1695.31	-0.0865	-0.1155
1696.29	-0.0943	-0.0969
1697.27	-0.1014	-0.0781
1698.24	-0.1078	-0.0601
1699.22	-0.1133	-0.0436
1700.2	-0.118	-0.0296
1701.17	-0.1219	-0.0184
1702.15	-0.1249	-0.0107
1703.13	-0.1271	-0.0066
1704.1	-0.1286	-0.0064
1705.08	-0.1297	-0.0099
1706.05	-0.1304	-0.0167
1707.03	-0.1309	-0.0265
1708.01	-0.1315	-0.0386
1708.98	-0.1324	-0.0522
1709.96	-0.1338	-0.0667
1710.94	-0.1359	-0.0811
1711.91	-0.1389	-0.0947
1712.89	-0.1429	-0.1067
1713.87	-0.148	-0.1166
1714.84	-0.1543	-0.1238
1715.82	-0.1618	-0.1281
1716.8	-0.1704	-0.1293
1717.77	-0.18	-0.1275
1718.75	-0.1904	-0.123
1719.73	-0.2015	-0.1161
1720.7	-0.2131	-0.1074
1721.68	-0.2249	-0.0976
1722.66	-0.2366	-0.0873
1723.63	-0.2481	-0.0774
1724.61	-0.259	-0.0686
1725.59	-0.2692	-0.0614
1726.56	-0.2784	-0.0564
1727.54	-0.2865	-0.0541
1728.52	-0.2935	-0.0545
1729.49	-0.2991	-0.0578
1730.47	-0.3035	-0.0638
1731.45	-0.3066	-0.0723
1732.42	-0.3085	-0.0826
1733.4	-0.3092	-0.0943
1734.38	-0.309	-0.1066
1735.35	-0.308	-0.1187
1736.33	-0.3063	-0.1299
1737.3	-0.304	-0.1395
1738.28	-0.3013	-0.1469
1739.26	-0.2984	-0.1514
1740.23	-0.2952	-0.1527
1741.21	-0.292	-0.1507
1742.19	-0.2887	-0.1452
1743.16	-0.2854	-0.1365
1744.14	-0.2821	-0.125
1745.12	-0.2787	-0.111
1746.09	-0.2753	-0.0954
1747.07	-0.2718	-0.0788
1748.05	-0.2681	-0.062
1749.02	-0.2642	-0.0458
1750	-0.2602	-0.0311
1750.98	-0.2559	-0.0184
1751.95	-0.2515	-0.0083
1752.93	-0.2469	-0.0013
1753.91	-0.2422	0.0023
1754.88	-0.2376	0.0026
1755.86	-0.2332	-0.0005
1756.84	-0.2291	-0.0065
1757.81	-0.2254	-0.015
1758.79	-0.2224	-0.0255
1759.77	-0.22	-0.0374
1760.74	-0.2186	-0.0498
1761.72	-0.2181	-0.062
1762.7	-0.2186	-0.0735
1763.67	-0.2201	-0.0835
1764.65	-0.2226	-0.0916
1765.63	-0.226	-0.0974
1766.6	-0.2303	-0.1007
1767.58	-0.2351	-0.1015
1768.55	-0.2403	-0.0999
1769.53	-0.2457	-0.0961
1770.51	-0.251	-0.0906
1771.48	-0.2559	-0.0839
1772.46	-0.2602	-0.0767
1773.44	-0.2635	-0.0694
1774.41	-0.2658	-0.0628
1775.39	-0.2668	-0.0573
1776.37	-0.2663	-0.0535
1777.34	-0.2644	-0.0517
1778.32	-0.261	-0.0522
1779.3	-0.2562	-0.0549
1780.27	-0.2501	-0.0597
1781.25	-0.2429	-0.0665
1782.23	-0.2348	-0.0749
1783.2	-0.2261	-0.0842
1784.18	-0.2172	-0.0941
1785.16	-0.2083	-0.1038
1786.13	-0.1997	-0.1128
1787.11	-0.1918	-0.1204
1788.09	-0.1848	-0.1262
1789.06	-0.179	-0.1299
1790.04	-0.1745	-0.1311
1791.02	-0.1714	-0.1298
1791.99	-0.1698	-0.1261
1792.97	-0.1697	-0.1202
1793.95	-0.1709	-0.1125
1794.92	-0.1732	-0.1036
1795.9	-0.1765	-0.094
1796.88	-0.1805	-0.0843
1797.85	-0.185	-0.0754
1798.83	-0.1895	-0.0679
1799.8	-0.1938	-0.0623
1800.78	-0.1977	-0.0592
1801.76	-0.2008	-0.0588
1802.73	-0.2029	-0.0613
1803.71	-0.2038	-0.0668
1804.69	-0.2035	-0.0751
1805.66	-0.2018	-0.0858
1806.64	-0.1988	-0.0983
1807.62	-0.1946	-0.112
1808.59	-0.1892	-0.1263
1809.57	-0.1828	-0.1401
1810.55	-0.1757	-0.1529
1811.52	-0.1681	-0.1638
1812.5	-0.1601	-0.1722
1813.48	-0.1521	-0.1775
1814.45	-0.1442	-0.1794
1815.43	-0.1367	-0.1777
1816.41	-0.1297	-0.1725
1817.38	-0.1234	-0.1638
1818.36	-0.1178	-0.1523
1819.34	-0.1129	-0.1384
1820.31	-0.1087	-0.1229
1821.29	-0.1051	-0.1066
1822.27	-0.102	-0.0904
1823.24	-0.0993	-0.0752
1824.22	-0.0968	-0.0617
1825.2	-0.0943	-0.0508
1826.17	-0.0917	-0.043
1827.15	-0.0888	-0.0387
1828.13	-0.0855	-0.0381
1829.1	-0.0816	-0.0412
1830.08	-0.0772	-0.0479
1831.05	-0.0723	-0.0577
1832.03	-0.0668	-0.0701
1833.01	-0.0608	-0.0842
1833.98	-0.0545	-0.0993
1834.96	-0.0481	-0.1146
1835.94	-0.0417	-0.1291
1836.91	-0.0355	-0.142
1837.89	-0.0297	-0.1527
1838.87	-0.0246	-0.1605
1839.84	-0.0203	-0.165
1840.82	-0.017	-0.1662
1841.8	-0.0149	-0.1639
1842.77	-0.0138	-0.1584
1843.75	-0.014	-0.1501
1844.73	-0.0154	-0.1396
1845.7	-0.0178	-0.1275
1846.68	-0.0212	-0.1147
1847.66	-0.0254	-0.1019
1848.63	-0.0301	-0.09
1849.61	-0.0352	-0.0796
1850.59	-0.0403	-0.0715
1851.56	-0.0452	-0.066
1852.54	-0.0496	-0.0634
1853.52	-0.0533	-0.0639
1854.49	-0.0561	-0.0673
1855.47	-0.0578	-0.0732
1856.45	-0.0583	-0.0813
1857.42	-0.0575	-0.0908
1858.4	-0.0554	-0.1011
1859.38	-0.0519	-0.1113
1860.35	-0.0473	-0.1208
1861.33	-0.0415	-0.1286
1862.3	-0.0349	-0.1342
1863.28	-0.0275	-0.1372
1864.26	-0.0195	-0.1371
1865.23	-0.0114	-0.1339
1866.21	-0.0032	-0.1277
1867.19	0.0048	-0.1187
1868.16	0.0124	-0.1075
1869.14	0.0194	-0.0947
1870.12	0.0255	-0.0811
1871.09	0.0307	-0.0676
1872.07	0.0349	-0.0551
1873.05	0.038	-0.0444
1874.02	0.04	-0.0364
1875	0.0409	-0.0315
1875.98	0.0407	-0.0303
1876.95	0.0396	-0.0331
1877.93	0.0376	-0.0398
1878.91	0.0349	-0.0501
1879.88	0.0315	-0.0637
1880.86	0.0277	-0.0798
1881.84	0.0236	-0.0977
1882.81	0.0193	-0.1163
1883.79	0.015	-0.1346
1884.77	0.0108	-0.1516
1885.74	0.0069	-0.1663
1886.72	0.0032	-0.1778
1887.7	0	-0.1855
1888.67	-0.0027	-0.189
1889.65	-0.0049	-0.1879
1890.63	-0.0064	-0.1824
1891.6	-0.0074	-0.1728
1892.58	-0.0076	-0.1595
1893.55	-0.0073	-0.1435
1894.53	-0.0063	-0.1256
1895.51	-0.0048	-0.1069
1896.48	-0.0027	-0.0885
1897.46	-0.0002	-0.0717
1898.44	0.0027	-0.0573
1899.41	0.0059	-0.0462
1900.39	0.0093	-0.0392
1901.37	0.0127	-0.0367
1902.34	0.0161	-0.0388
1903.32	0.0192	-0.0453
1904.3	0.022	-0.0558
1905.27	0.0243	-0.0697
1906.25	0.026	-0.086
1907.23	0.027	-0.1036
1908.2	0.0271	-0.1214
1909.18	0.0264	-0.138
1910.16	0.0248	-0.1524
1911.13	0.0222	-0.1635
1912.11	0.0187	-0.1705
1913.09	0.0143	-0.1726
1914.06	0.0092	-0.1697
1915.04	0.0036	-0.1617
1916.02	-0.0025	-0.1489
1916.99	-0.0087	-0.1321
1917.97	-0.0149	-0.1121
1918.95	-0.0208	-0.0901
1919.92	-0.026	-0.0675
1920.9	-0.0305	-0.0457
1921.88	-0.0338	-0.026
1922.85	-0.0359	-0.0098
1923.83	-0.0364	0.0017
1924.8	-0.0353	0.0077
1925.78	-0.0325	0.0076
1926.76	-0.0279	0.0012
1927.73	-0.0215	-0.0113
1928.71	-0.0136	-0.0293
1929.69	-0.0042	-0.0519
1930.66	0.0065	-0.0779
1931.64	0.0181	-0.1056
1932.62	0.0304	-0.1334
1933.59	0.0429	-0.1595
1934.57	0.0554	-0.1821
1935.55	0.0674	-0.1997
1936.52	0.0785	-0.2108
1937.5	0.0885	-0.2144
1938.48	0.097	-0.2099
1939.45	0.1037	-0.1971
1940.43	0.1084	-0.1763
1941.41	0.1111	-0.1483
1942.38	0.1116	-0.1145
1943.36	0.1099	-0.0764
1944.34	0.1062	-0.036
1945.31	0.1006	0.0043
1946.29	0.0934	0.0423
1947.27	0.0847	0.0758
1948.24	0.0749	0.1025
1949.22	0.0644	0.1207
1950.2	0.0535	0.1289
1951.17	0.0426	0.1262
[truncated: 26,673 more rows]
