# Supplementary material for: Effects of different tennis racket string tension on forehand stroke effect and racket dynamic impact
Source: PLoS One. 2025 Jan 15;20(1):e0317442. doi: 10.1371/journal.pone.0317442 (PMC11734973; doi:10.1371/journal.pone.0317442)
Supplement: S1 File — (ZIP) [file pone.0317442.s001.zip › S1/acceleration strain vibration/48bl/6.xlsx]

## Sheet: 6
Time（ms）	acceleration（g=9.8m/s2）	strain（mµ）
0	-0.7427	-0.038
0.98	-0.7627	-0.1889
1.95	-0.7815	-0.3361
2.93	-0.7988	-0.4733
3.91	-0.8145	-0.5949
4.88	-0.8283	-0.6958
5.86	-0.8402	-0.7718
6.84	-0.8501	-0.8199
7.81	-0.8578	-0.8384
8.79	-0.8634	-0.827
9.77	-0.867	-0.7866
10.74	-0.8686	-0.7195
11.72	-0.8683	-0.629
12.7	-0.8663	-0.5196
13.67	-0.8628	-0.3965
14.65	-0.858	-0.2653
15.63	-0.8521	-0.1318
16.6	-0.8453	-0.0021
17.58	-0.838	0.1185
18.55	-0.8303	0.2249
19.53	-0.8224	0.3131
20.51	-0.8147	0.38
21.48	-0.8073	0.4234
22.46	-0.8004	0.4426
23.44	-0.7942	0.4379
24.41	-0.7888	0.4108
25.39	-0.7844	0.3638
26.37	-0.781	0.3003
27.34	-0.7787	0.2242
28.32	-0.7776	0.1401
29.3	-0.7777	0.0527
30.27	-0.7788	-0.0333
31.25	-0.781	-0.1137
32.23	-0.7843	-0.1844
33.2	-0.7884	-0.2424
34.18	-0.7934	-0.2851
35.16	-0.799	-0.3112
36.13	-0.8051	-0.3201
37.11	-0.8115	-0.3122
38.09	-0.8181	-0.2888
39.06	-0.8247	-0.252
40.04	-0.8311	-0.2045
41.02	-0.8372	-0.1496
41.99	-0.8428	-0.0907
42.97	-0.8478	-0.0314
43.95	-0.8521	0.025
44.92	-0.8555	0.0752
45.9	-0.858	0.1166
46.88	-0.8595	0.1473
47.85	-0.8601	0.1658
48.83	-0.8598	0.1716
49.8	-0.8585	0.1648
50.78	-0.8565	0.1463
51.76	-0.8537	0.1177
52.73	-0.8504	0.081
53.71	-0.8466	0.0388
54.69	-0.8425	-0.0062
55.66	-0.8383	-0.0512
56.64	-0.834	-0.0935
57.62	-0.83	-0.1304
58.59	-0.8262	-0.16
59.57	-0.8229	-0.1806
60.55	-0.8201	-0.191
61.52	-0.8179	-0.1908
62.5	-0.8164	-0.1803
63.48	-0.8154	-0.1601
64.45	-0.8152	-0.1317
65.43	-0.8155	-0.0968
66.41	-0.8163	-0.0575
67.38	-0.8175	-0.0163
68.36	-0.819	0.0246
69.34	-0.8207	0.0627
70.31	-0.8224	0.0959
71.29	-0.824	0.1224
72.27	-0.8254	0.1408
73.24	-0.8264	0.1502
74.22	-0.827	0.1502
75.2	-0.827	0.141
76.17	-0.8265	0.1233
77.15	-0.8254	0.0982
78.13	-0.8237	0.0674
79.1	-0.8215	0.0328
80.08	-0.8188	-0.0037
81.05	-0.8156	-0.04
82.03	-0.8122	-0.0738
83.01	-0.8086	-0.1035
83.98	-0.805	-0.1273
84.96	-0.8014	-0.144
85.94	-0.798	-0.1528
86.91	-0.7949	-0.1534
87.89	-0.7921	-0.1459
88.87	-0.7898	-0.1307
89.84	-0.7879	-0.109
90.82	-0.7865	-0.082
91.8	-0.7855	-0.0514
92.77	-0.7849	-0.0188
93.75	-0.7847	0.0139
94.73	-0.7847	0.0449
95.7	-0.7849	0.0726
96.68	-0.7852	0.0957
97.66	-0.7854	0.113
98.63	-0.7855	0.1238
99.61	-0.7853	0.1278
100.59	-0.7849	0.1249
101.56	-0.7842	0.1157
102.54	-0.7832	0.1008
103.52	-0.7819	0.0813
104.49	-0.7803	0.0584
105.47	-0.7785	0.0335
106.45	-0.7766	0.0081
107.42	-0.7748	-0.0165
108.4	-0.7731	-0.039
109.38	-0.7717	-0.0584
110.35	-0.7708	-0.0739
111.33	-0.7704	-0.0849
112.3	-0.7707	-0.0912
113.28	-0.7717	-0.0929
114.26	-0.7734	-0.0903
115.23	-0.776	-0.0842
116.21	-0.7793	-0.0753
117.19	-0.7833	-0.0645
118.16	-0.7878	-0.053
119.14	-0.7928	-0.0417
120.12	-0.7979	-0.0317
121.09	-0.803	-0.0236
122.07	-0.8079	-0.0182
123.05	-0.8122	-0.0158
124.02	-0.8158	-0.0166
125	-0.8185	-0.0204
125.98	-0.8199	-0.027
126.95	-0.8199	-0.0358
127.93	-0.8184	-0.0459
128.91	-0.8154	-0.0566
129.88	-0.8107	-0.0669
130.86	-0.8045	-0.0759
131.84	-0.7967	-0.0826
132.81	-0.7877	-0.0865
133.79	-0.7775	-0.0868
134.77	-0.7665	-0.0834
135.74	-0.7549	-0.076
136.72	-0.7431	-0.0649
137.7	-0.7315	-0.0505
138.67	-0.7202	-0.0334
139.65	-0.7098	-0.0146
140.63	-0.7005	0.0051
141.6	-0.6927	0.0245
142.58	-0.6864	0.0426
143.55	-0.682	0.0583
144.53	-0.6795	0.0707
145.51	-0.6789	0.079
146.48	-0.6804	0.0826
147.46	-0.6837	0.0812
148.44	-0.6888	0.0749
149.41	-0.6954	0.0638
150.39	-0.7032	0.0485
151.37	-0.7121	0.0297
152.34	-0.7215	0.0084
153.32	-0.7313	-0.0143
154.3	-0.7411	-0.0372
155.27	-0.7505	-0.0591
156.25	-0.7592	-0.079
157.23	-0.767	-0.0956
158.2	-0.7735	-0.1082
159.18	-0.7787	-0.116
160.16	-0.7824	-0.1188
161.13	-0.7844	-0.1162
162.11	-0.7849	-0.1085
163.09	-0.7837	-0.0961
164.06	-0.7811	-0.0796
165.04	-0.7771	-0.0598
166.02	-0.7718	-0.0378
166.99	-0.7656	-0.0147
167.97	-0.7586	0.0085
168.95	-0.7511	0.0307
169.92	-0.7432	0.0508
170.9	-0.7353	0.0679
171.88	-0.7275	0.0814
172.85	-0.7201	0.0909
173.83	-0.7131	0.096
174.8	-0.7068	0.0969
175.78	-0.7013	0.0936
176.76	-0.6966	0.0868
177.73	-0.6927	0.0769
178.71	-0.6898	0.0648
179.69	-0.6877	0.0512
180.66	-0.6864	0.037
181.64	-0.6859	0.0231
182.62	-0.6861	0.0101
183.59	-0.6869	-0.0013
184.57	-0.6882	-0.0107
185.55	-0.69	-0.0177
186.52	-0.692	-0.0223
187.5	-0.6943	-0.0246
188.48	-0.6968	-0.0247
189.45	-0.6993	-0.0231
190.43	-0.7019	-0.0203
191.41	-0.7045	-0.017
192.38	-0.707	-0.0136
193.36	-0.7095	-0.0109
194.34	-0.7118	-0.0093
195.31	-0.714	-0.0092
196.29	-0.716	-0.011
197.27	-0.7178	-0.0148
198.24	-0.7194	-0.0206
199.22	-0.7208	-0.0281
200.2	-0.722	-0.037
201.17	-0.7229	-0.0468
202.15	-0.7236	-0.0569
203.13	-0.7239	-0.0666
204.1	-0.7238	-0.0752
205.08	-0.7234	-0.0821
206.05	-0.7227	-0.0866
207.03	-0.7215	-0.0884
208.01	-0.7199	-0.087
208.98	-0.7179	-0.0823
209.96	-0.7155	-0.0743
210.94	-0.7127	-0.0633
211.91	-0.7094	-0.0497
212.89	-0.7058	-0.034
213.87	-0.7017	-0.017
214.84	-0.6973	0.0006
215.82	-0.6926	0.0178
216.8	-0.6876	0.0338
217.77	-0.6823	0.0477
218.75	-0.6768	0.0588
219.73	-0.6711	0.0666
220.7	-0.6652	0.0705
221.68	-0.6592	0.0703
222.66	-0.6531	0.0661
223.63	-0.6468	0.058
224.61	-0.6406	0.0463
225.59	-0.6344	0.0318
226.56	-0.6282	0.0151
227.54	-0.6221	-0.003
228.52	-0.6161	-0.0215
229.49	-0.6104	-0.0395
230.47	-0.6049	-0.0561
231.45	-0.5997	-0.0706
232.42	-0.595	-0.0822
233.4	-0.5909	-0.0905
234.38	-0.5872	-0.0951
235.35	-0.5843	-0.0959
236.33	-0.5821	-0.093
237.3	-0.5808	-0.0867
238.28	-0.5802	-0.0774
239.26	-0.5806	-0.0658
240.23	-0.5818	-0.0526
241.21	-0.584	-0.0385
242.19	-0.5869	-0.0244
243.16	-0.5906	-0.011
244.14	-0.5949	0.0009
245.12	-0.5997	0.0108
246.09	-0.6047	0.0183
247.07	-0.6099	0.023
248.05	-0.615	0.0249
249.02	-0.6198	0.024
250	-0.624	0.0205
250.98	-0.6273	0.0149
251.95	-0.6296	0.0077
252.93	-0.6307	-0.0006
253.91	-0.6303	-0.0092
254.88	-0.6283	-0.0176
255.86	-0.6247	-0.0252
256.84	-0.6193	-0.0314
257.81	-0.6122	-0.0359
258.79	-0.6035	-0.0383
259.77	-0.5932	-0.0385
260.74	-0.5815	-0.0365
261.72	-0.5688	-0.0326
262.7	-0.5551	-0.027
263.67	-0.5409	-0.0201
264.65	-0.5265	-0.0125
265.63	-0.5121	-0.0046
266.6	-0.4983	0.0028
267.58	-0.4853	0.0093
268.55	-0.4734	0.0144
269.53	-0.4629	0.0177
270.51	-0.4541	0.019
271.48	-0.4472	0.0181
272.46	-0.4423	0.0151
273.44	-0.4395	0.0101
274.41	-0.4387	0.0035
275.39	-0.44	-0.0044
276.37	-0.4432	-0.013
277.34	-0.4481	-0.0218
278.32	-0.4545	-0.0302
279.3	-0.4621	-0.0377
280.27	-0.4706	-0.0437
281.25	-0.4796	-0.0478
282.23	-0.4888	-0.0498
283.2	-0.498	-0.0495
284.18	-0.5067	-0.0469
285.16	-0.5146	-0.0422
286.13	-0.5216	-0.0356
287.11	-0.5274	-0.0277
288.09	-0.5318	-0.0189
289.06	-0.5347	-0.0098
290.04	-0.536	-0.0012
291.02	-0.5358	0.0065
291.99	-0.5341	0.0126
292.97	-0.531	0.0167
293.95	-0.5266	0.0183
294.92	-0.5211	0.0173
295.9	-0.5147	0.0136
296.88	-0.5076	0.0073
297.85	-0.4999	-0.0012
298.83	-0.492	-0.0116
299.8	-0.484	-0.0233
300.78	-0.4762	-0.0355
301.76	-0.4686	-0.0476
302.73	-0.4614	-0.0588
303.71	-0.4547	-0.0683
304.69	-0.4487	-0.0755
305.66	-0.4433	-0.0798
306.64	-0.4386	-0.0809
307.62	-0.4345	-0.0783
308.59	-0.4311	-0.0722
309.57	-0.4283	-0.0626
310.55	-0.426	-0.0499
311.52	-0.4242	-0.0345
312.5	-0.4227	-0.0171
313.48	-0.4215	0.0016
314.45	-0.4205	0.0206
315.43	-0.4196	0.0392
316.41	-0.4187	0.0565
317.38	-0.4178	0.0717
318.36	-0.4168	0.0841
319.34	-0.4157	0.0931
320.31	-0.4145	0.0985
321.29	-0.413	0.1
322.27	-0.4114	0.0976
323.24	-0.4095	0.0916
324.22	-0.4075	0.0823
325.2	-0.4052	0.0702
326.17	-0.4028	0.0562
327.15	-0.4001	0.0408
328.13	-0.3974	0.0249
329.1	-0.3945	0.0093
330.08	-0.3915	-0.0053
331.05	-0.3885	-0.0182
332.03	-0.3855	-0.0288
333.01	-0.3824	-0.0367
333.98	-0.3795	-0.0418
334.96	-0.3767	-0.0438
335.94	-0.3741	-0.0431
336.91	-0.3717	-0.0397
337.89	-0.3697	-0.0342
338.87	-0.368	-0.0269
339.84	-0.3667	-0.0185
340.82	-0.3659	-0.0096
341.8	-0.3656	-0.0008
342.77	-0.3658	0.0074
343.75	-0.3665	0.0145
344.73	-0.3677	0.0201
345.7	-0.3694	0.024
346.68	-0.3715	0.026
347.66	-0.374	0.0263
348.63	-0.3767	0.025
349.61	-0.3796	0.0222
350.59	-0.3825	0.0185
351.56	-0.3853	0.0143
352.54	-0.3878	0.01
353.52	-0.3899	0.0061
354.49	-0.3914	0.003
355.47	-0.3923	0.0011
356.45	-0.3923	0.0006
357.42	-0.3915	0.0017
358.4	-0.3897	0.0042
359.38	-0.387	0.0082
360.35	-0.3833	0.0133
361.33	-0.3786	0.0192
362.3	-0.373	0.0253
363.28	-0.3667	0.0311
364.26	-0.3598	0.0361
365.23	-0.3524	0.0397
366.21	-0.3446	0.0414
367.19	-0.3368	0.0408
368.16	-0.329	0.0375
369.14	-0.3215	0.0314
370.12	-0.3144	0.0225
371.09	-0.3079	0.011
372.07	-0.3022	-0.0028
373.05	-0.2972	-0.0185
374.02	-0.2932	-0.0354
375	-0.2901	-0.0528
375.98	-0.288	-0.07
376.95	-0.2867	-0.0861
377.93	-0.2863	-0.1003
378.91	-0.2865	-0.112
379.88	-0.2875	-0.1204
380.86	-0.2888	-0.1252
381.84	-0.2906	-0.126
382.81	-0.2925	-0.1227
383.79	-0.2945	-0.1153
384.77	-0.2965	-0.1041
385.74	-0.2984	-0.0896
386.72	-0.3001	-0.0723
387.7	-0.3015	-0.0529
388.67	-0.3028	-0.0322
389.65	-0.3038	-0.0112
390.63	-0.3046	0.0094
391.6	-0.3054	0.0287
392.58	-0.3061	0.0459
393.55	-0.3069	0.0606
394.53	-0.3078	0.0721
395.51	-0.3091	0.0803
396.48	-0.3106	0.085
397.46	-0.3125	0.0862
398.44	-0.3149	0.0842
399.41	-0.3176	0.0793
400.39	-0.3207	0.0722
401.37	-0.3241	0.0632
402.34	-0.3277	0.0532
403.32	-0.3313	0.0428
404.3	-0.3348	0.0325
405.27	-0.3381	0.0229
406.25	-0.3409	0.0146
407.23	-0.3431	0.0077
408.2	-0.3445	0.0025
409.18	-0.345	-0.0009
410.16	-0.3445	-0.0027
411.13	-0.3428	-0.0031
412.11	-0.3401	-0.0024
413.09	-0.3363	-0.001
414.06	-0.3316	0.0006
415.04	-0.326	0.0018
416.02	-0.3198	0.0024
416.99	-0.3132	0.0017
417.97	-0.3064	-0.0003
418.95	-0.2998	-0.004
419.92	-0.2937	-0.0095
420.9	-0.2884	-0.0165
421.88	-0.2842	-0.025
422.85	-0.2813	-0.0346
423.83	-0.2799	-0.0448
424.8	-0.2803	-0.0551
425.78	-0.2825	-0.0649
426.76	-0.2866	-0.0737
427.73	-0.2926	-0.0809
428.71	-0.3003	-0.086
429.69	-0.3095	-0.0886
430.66	-0.3201	-0.0884
431.64	-0.3317	-0.0854
432.62	-0.3439	-0.0796
433.59	-0.3565	-0.0712
434.57	-0.3689	-0.0607
435.55	-0.3808	-0.0484
436.52	-0.3919	-0.0352
437.5	-0.4017	-0.0217
438.48	-0.4099	-0.0087
439.45	-0.4162	0.003
440.43	-0.4205	0.0128
441.41	-0.4227	0.02
442.38	-0.4226	0.0241
443.36	-0.4203	0.0247
444.34	-0.4159	0.0216
445.31	-0.4095	0.0151
446.29	-0.4014	0.0051
447.27	-0.3918	-0.0077
448.24	-0.381	-0.0229
449.22	-0.3694	-0.0396
450.2	-0.3573	-0.057
451.17	-0.345	-0.0742
452.15	-0.333	-0.0904
453.13	-0.3214	-0.1045
454.1	-0.3105	-0.1158
455.08	-0.3006	-0.1237
456.05	-0.2919	-0.1275
457.03	-0.2845	-0.1271
458.01	-0.2783	-0.1223
458.98	-0.2736	-0.1132
459.96	-0.2702	-0.1002
460.94	-0.268	-0.0837
461.91	-0.267	-0.0644
462.89	-0.2671	-0.0433
463.87	-0.2681	-0.0211
464.84	-0.2699	0.0012
465.82	-0.2723	0.0225
466.8	-0.2751	0.0421
467.77	-0.2783	0.0592
468.75	-0.2818	0.073
469.73	-0.2854	0.0831
470.7	-0.289	0.0891
471.68	-0.2926	0.0911
472.66	-0.2962	0.0891
473.63	-0.2997	0.0833
474.61	-0.3031	0.0742
475.59	-0.3064	0.0624
476.56	-0.3095	0.0486
477.54	-0.3126	0.0336
478.52	-0.3156	0.0181
479.49	-0.3184	0.0028
480.47	-0.321	-0.0115
481.45	-0.3234	-0.0242
482.42	-0.3255	-0.035
483.4	-0.3274	-0.0434
484.38	-0.3289	-0.0492
485.35	-0.3301	-0.0526
486.33	-0.3308	-0.0535
487.3	-0.331	-0.0522
488.28	-0.3308	-0.0491
489.26	-0.3302	-0.0446
490.23	-0.3291	-0.0391
491.21	-0.3277	-0.0332
492.19	-0.326	-0.0272
493.16	-0.3241	-0.0216
494.14	-0.3221	-0.0167
495.12	-0.3202	-0.0128
496.09	-0.3185	-0.0099
497.07	-0.3171	-0.0081
498.05	-0.3162	-0.0072
499.02	-0.316	-0.0072
500	-0.3165	-0.0078
500.98	-0.3177	-0.0087
501.95	-0.3198	-0.0095
502.93	-0.3227	-0.0101
503.91	-0.3264	-0.01
504.88	-0.3308	-0.0091
505.86	-0.3358	-0.0073
506.84	-0.3412	-0.0045
507.81	-0.3469	-0.0007
508.79	-0.3525	0.0038
509.77	-0.358	0.009
510.74	-0.3629	0.0144
511.72	-0.3672	0.0197
512.7	-0.3705	0.0245
513.67	-0.3727	0.0283
514.65	-0.3737	0.0309
515.63	-0.3733	0.0319
516.6	-0.3714	0.031
517.58	-0.3682	0.0282
518.55	-0.3636	0.0233
519.53	-0.3577	0.0164
520.51	-0.3509	0.0079
521.48	-0.3432	-0.002
522.46	-0.335	-0.0129
523.44	-0.3266	-0.0242
524.41	-0.3183	-0.0354
525.39	-0.3104	-0.046
526.37	-0.3032	-0.0553
527.34	-0.2971	-0.0628
528.32	-0.2922	-0.0682
529.3	-0.2889	-0.0711
530.27	-0.2873	-0.0714
531.25	-0.2874	-0.0689
532.23	-0.2893	-0.0638
533.2	-0.293	-0.0563
534.18	-0.2984	-0.0468
535.16	-0.3052	-0.0358
536.13	-0.3134	-0.0238
537.11	-0.3227	-0.0116
538.09	-0.3327	0.0004
539.06	-0.3432	0.0115
540.04	-0.3539	0.021
541.02	-0.3645	0.0286
541.99	-0.3746	0.034
542.97	-0.3842	0.0368
543.95	-0.3928	0.0371
544.92	-0.4005	0.0349
545.9	-0.4071	0.0305
546.88	-0.4125	0.0242
547.85	-0.4169	0.0166
548.83	-0.4202	0.0081
549.8	-0.4226	-0.0006
550.78	-0.4243	-0.009
551.76	-0.4254	-0.0164
552.73	-0.4261	-0.0225
553.71	-0.4268	-0.0269
554.69	-0.4276	-0.0292
555.66	-0.4287	-0.0295
556.64	-0.4303	-0.0278
557.62	-0.4325	-0.0243
558.59	-0.4356	-0.0194
559.57	-0.4394	-0.0136
560.55	-0.4442	-0.0074
561.52	-0.4497	-0.0015
562.5	-0.4561	0.0034
563.48	-0.463	0.0068
564.45	-0.4705	0.008
565.43	-0.4783	0.0067
566.41	-0.4862	0.0026
567.38	-0.494	-0.0045
568.36	-0.5016	-0.0145
569.34	-0.5086	-0.0271
570.31	-0.515	-0.042
571.29	-0.5206	-0.0584
572.27	-0.5253	-0.0758
573.24	-0.5289	-0.0932
574.22	-0.5315	-0.1098
575.2	-0.533	-0.1247
576.17	-0.5335	-0.137
577.15	-0.533	-0.146
578.13	-0.5317	-0.1511
579.1	-0.5295	-0.1519
580.08	-0.5268	-0.1482
581.05	-0.5235	-0.14
582.03	-0.52	-0.1274
583.01	-0.5162	-0.1111
583.98	-0.5125	-0.0916
584.96	-0.5087	-0.0699
585.94	-0.5052	-0.0468
586.91	-0.5019	-0.0235
587.89	-0.4989	-0.001
588.87	-0.4963	0.0196
589.84	-0.494	0.0374
590.82	-0.492	0.0514
591.8	-0.4904	0.0612
592.77	-0.4889	0.0662
593.75	-0.4877	0.0662
594.73	-0.4866	0.0614
595.7	-0.4856	0.0521
596.68	-0.4846	0.0388
597.66	-0.4836	0.0222
598.63	-0.4825	0.0034
599.61	-0.4814	-0.0167
600.59	-0.4803	-0.037
601.56	-0.4791	-0.0564
602.54	-0.478	-0.0739
603.52	-0.4769	-0.0884
604.49	-0.4761	-0.0994
605.47	-0.4755	-0.1062
606.45	-0.4752	-0.1084
607.42	-0.4754	-0.1061
608.4	-0.4761	-0.0994
609.38	-0.4774	-0.0887
610.35	-0.4794	-0.0746
611.33	-0.4822	-0.0579
612.3	-0.4857	-0.0394
613.28	-0.49	-0.0203
614.26	-0.4951	-0.0014
615.23	-0.5009	0.0162
616.21	-0.5075	0.0317
617.19	-0.5147	0.0443
618.16	-0.5224	0.0534
619.14	-0.5306	0.0587
620.12	-0.539	0.0599
621.09	-0.5477	0.0573
622.07	-0.5564	0.051
623.05	-0.565	0.0415
624.02	-0.5735	0.0295
625	-0.5816	0.0156
625.98	-0.5893	0.0008
626.95	-0.5966	-0.0141
627.93	-0.6033	-0.0283
628.91	-0.6095	-0.0411
629.88	-0.615	-0.0518
630.86	-0.6201	-0.0599
631.84	-0.6245	-0.0651
632.81	-0.6285	-0.0674
633.79	-0.6321	-0.0667
634.77	-0.6353	-0.0633
635.74	-0.6384	-0.0576
636.72	-0.6412	-0.0501
637.7	-0.6441	-0.0414
638.67	-0.647	-0.0323
639.65	-0.6501	-0.0233
640.63	-0.6533	-0.0151
641.6	-0.6569	-0.0082
642.58	-0.6607	-0.0031
643.55	-0.6648	-0.0001
644.53	-0.6691	0.0008
645.51	-0.6736	-0.0005
646.48	-0.6782	-0.0037
647.46	-0.6827	-0.0085
648.44	-0.6871	-0.0145
649.41	-0.691	-0.021
650.39	-0.6945	-0.0275
651.37	-0.6972	-0.0334
652.34	-0.699	-0.038
653.32	-0.6996	-0.0409
654.3	-0.6989	-0.0417
655.27	-0.6968	-0.0401
656.25	-0.693	-0.036
657.23	-0.6876	-0.0294
658.2	-0.6805	-0.0206
659.18	-0.6716	-0.0099
660.16	-0.6611	0.002
661.13	-0.6489	0.0147
662.11	-0.6354	0.0274
663.09	-0.6206	0.0393
664.06	-0.6049	0.0499
665.04	-0.5885	0.0584
666.02	-0.5717	0.0643
666.99	-0.5548	0.0672
667.97	-0.5382	0.0669
668.95	-0.5223	0.0633
669.92	-0.5072	0.0565
670.9	-0.4934	0.0469
671.88	-0.481	0.0349
672.85	-0.4703	0.0212
673.83	-0.4614	0.0064
674.8	-0.4544	-0.0086
675.78	-0.4493	-0.0231
676.76	-0.446	-0.0361
677.73	-0.4445	-0.0471
678.71	-0.4445	-0.0553
679.69	-0.4459	-0.0604
680.66	-0.4484	-0.062
681.64	-0.4516	-0.06
682.62	-0.4553	-0.0545
683.59	-0.4592	-0.0458
684.57	-0.4629	-0.0343
685.55	-0.4662	-0.0206
686.52	-0.4688	-0.0054
687.5	-0.4706	0.0104
688.48	-0.4714	0.0261
689.45	-0.4711	0.0409
690.43	-0.4699	0.0542
691.41	-0.4677	0.0651
692.38	-0.4646	0.0734
693.36	-0.461	0.0787
694.34	-0.4569	0.0807
695.31	-0.4528	0.0797
696.29	-0.4489	0.0757
697.27	-0.4455	0.0692
698.24	-0.4428	0.0607
699.22	-0.4413	0.0507
700.2	-0.441	0.0399
701.17	-0.4422	0.0291
702.15	-0.4449	0.0188
703.13	-0.4492	0.0096
704.1	-0.455	0.002
705.08	-0.4622	-0.0035
706.05	-0.4705	-0.0069
707.03	-0.4797	-0.0081
708.01	-0.4894	-0.0072
708.98	-0.4993	-0.0043
709.96	-0.5089	0
710.94	-0.5177	0.0053
711.91	-0.5255	0.0111
712.89	-0.5317	0.0168
713.87	-0.536	0.0218
714.84	-0.5383	0.0257
715.82	-0.5382	0.028
716.8	-0.5357	0.0284
717.77	-0.5308	0.0268
718.75	-0.5237	0.0232
719.73	-0.5144	0.0177
720.7	-0.5034	0.0105
721.68	-0.491	0.0022
722.66	-0.4777	-0.0069
723.63	-0.464	-0.0161
724.61	-0.4504	-0.0248
725.59	-0.4376	-0.0326
726.56	-0.426	-0.0388
727.54	-0.4162	-0.043
728.52	-0.4086	-0.0449
729.49	-0.4037	-0.0445
730.47	-0.4016	-0.0416
731.45	-0.4026	-0.0365
732.42	-0.4068	-0.0296
733.4	-0.4141	-0.0213
734.38	-0.4243	-0.0123
735.35	-0.4372	-0.0033
736.33	-0.4525	0.005
737.3	-0.4695	0.0118
738.28	-0.488	0.0165
739.26	-0.5072	0.0184
740.23	-0.5267	0.0171
741.21	-0.5458	0.0123
742.19	-0.5641	0.0038
743.16	-0.5809	-0.0081
744.14	-0.596	-0.0232
745.12	-0.6089	-0.0409
746.09	-0.6193	-0.0607
747.07	-0.6271	-0.0815
748.05	-0.6323	-0.1025
749.02	-0.6348	-0.1228
750	-0.6348	-0.1412
750.98	-0.6325	-0.157
751.95	-0.6281	-0.1692
752.93	-0.6221	-0.1773
753.91	-0.6147	-0.1807
754.88	-0.6064	-0.1793
755.86	-0.5976	-0.173
756.84	-0.5887	-0.1621
757.81	-0.5799	-0.147
758.79	-0.5716	-0.1284
759.77	-0.5641	-0.1071
760.74	-0.5575	-0.0842
761.72	-0.5519	-0.0606
762.7	-0.5474	-0.0374
763.67	-0.5441	-0.0158
764.65	-0.5417	0.0035
765.63	-0.5403	0.0196
766.6	-0.5396	0.0319
767.58	-0.5395	0.04
768.55	-0.5397	0.0436
769.53	-0.5401	0.043
770.51	-0.5406	0.0383
771.48	-0.5408	0.03
772.46	-0.5408	0.0189
773.44	-0.5405	0.0057
774.41	-0.5397	-0.0088
775.39	-0.5385	-0.0235
776.37	-0.5369	-0.0376
777.34	-0.535	-0.0504
778.32	-0.5329	-0.0611
779.3	-0.5308	-0.0691
780.27	-0.5288	-0.0742
781.25	-0.5271	-0.0762
782.23	-0.5257	-0.0752
783.2	-0.5249	-0.0714
784.18	-0.5248	-0.0653
785.16	-0.5254	-0.0575
786.13	-0.5269	-0.0486
787.11	-0.5292	-0.0393
788.09	-0.5322	-0.0305
789.06	-0.5361	-0.0229
790.04	-0.5405	-0.017
791.02	-0.5456	-0.0133
791.99	-0.5509	-0.0122
792.97	-0.5565	-0.0138
793.95	-0.5622	-0.0181
794.92	-0.5677	-0.0248
795.9	-0.573	-0.0336
796.88	-0.5778	-0.0439
797.85	-0.5822	-0.0551
798.83	-0.5859	-0.0663
799.8	-0.589	-0.0769
800.78	-0.5915	-0.0862
801.76	-0.5933	-0.0934
802.73	-0.5945	-0.0981
803.71	-0.5953	-0.0998
804.69	-0.5957	-0.0984
805.66	-0.5958	-0.0939
806.64	-0.5958	-0.0863
807.62	-0.5959	-0.0762
808.59	-0.5961	-0.0639
809.57	-0.5967	-0.0501
810.55	-0.5977	-0.0357
811.52	-0.5992	-0.0213
812.5	-0.6013	-0.0078
813.48	-0.604	0.0041
814.45	-0.6074	0.0138
815.43	-0.6115	0.0207
816.41	-0.6162	0.0245
817.38	-0.6214	0.0251
818.36	-0.6272	0.0225
819.34	-0.6334	0.017
820.31	-0.6399	0.009
821.29	-0.6467	-0.001
822.27	-0.6536	-0.0123
823.24	-0.6606	-0.024
824.22	-0.6676	-0.0355
825.2	-0.6746	-0.0459
826.17	-0.6814	-0.0546
827.15	-0.6881	-0.061
828.13	-0.6947	-0.0646
829.1	-0.701	-0.0654
830.08	-0.7071	-0.0631
831.05	-0.7131	-0.058
832.03	-0.7189	-0.0505
833.01	-0.7244	-0.0409
833.98	-0.7298	-0.03
834.96	-0.7351	-0.0185
835.94	-0.7401	-0.0071
836.91	-0.7449	0.0035
837.89	-0.7496	0.0124
838.87	-0.754	0.0192
839.84	-0.7582	0.0235
840.82	-0.7622	0.0248
841.8	-0.7659	0.0233
842.77	-0.7693	0.0189
843.75	-0.7725	0.0121
844.73	-0.7754	0.0034
845.7	-0.7782	-0.0065
846.68	-0.7808	-0.0171
847.66	-0.7832	-0.0273
848.63	-0.7857	-0.0364
849.61	-0.7882	-0.0437
850.59	-0.7908	-0.0486
851.56	-0.7936	-0.0505
852.54	-0.7968	-0.0492
853.52	-0.8003	-0.0446
854.49	-0.8043	-0.0368
855.47	-0.8087	-0.0264
856.45	-0.8137	-0.0137
857.42	-0.8193	0.0003
858.4	-0.8253	0.0148
859.38	-0.8317	0.0287
860.35	-0.8385	0.0412
861.33	-0.8454	0.0513
862.3	-0.8524	0.0581
863.28	-0.8593	0.061
864.26	-0.8658	0.0595
865.23	-0.8717	0.0535
866.21	-0.8769	0.043
867.19	-0.8812	0.0285
868.16	-0.8842	0.0107
869.14	-0.886	-0.0097
870.12	-0.8863	-0.0316
871.09	-0.885	-0.0536
872.07	-0.8821	-0.0745
873.05	-0.8776	-0.093
874.02	-0.8715	-0.1079
875	-0.8639	-0.1182
875.98	-0.855	-0.123
876.95	-0.8448	-0.1219
877.93	-0.8335	-0.1146
878.91	-0.8215	-0.1012
879.88	-0.8089	-0.0823
880.86	-0.7959	-0.0587
881.84	-0.7828	-0.0315
882.81	-0.7697	-0.002
883.79	-0.7569	0.0283
884.77	-0.7445	0.0576
885.74	-0.7325	0.0845
886.72	-0.7212	0.1074
887.7	-0.7104	0.1251
888.67	-0.7002	0.1363
889.65	-0.6904	0.1404
890.63	-0.6811	0.1371
891.6	-0.672	0.1264
892.58	-0.663	0.1087
893.55	-0.654	0.0848
894.53	-0.6448	0.0561
895.51	-0.6352	0.0238
896.48	-0.6252	-0.0104
897.46	-0.6146	-0.0446
898.44	-0.6033	-0.077
899.41	-0.5914	-0.1061
900.39	-0.5788	-0.1303
901.37	-0.5657	-0.1483
902.34	-0.5522	-0.1593
903.32	-0.5385	-0.1628
904.3	-0.5247	-0.1588
905.27	-0.5112	-0.1476
906.25	-0.4982	-0.13
907.23	-0.486	-0.1073
908.2	-0.4748	-0.0809
909.18	-0.465	-0.0524
910.16	-0.4569	-0.0237
911.13	-0.4505	0.0035
912.11	-0.4463	0.0274
913.09	-0.4442	0.0466
914.06	-0.4444	0.0598
915.04	-0.4469	0.0663
916.02	-0.4518	0.0657
916.99	-0.4588	0.058
917.97	-0.468	0.0439
918.95	-0.479	0.0243
919.92	-0.4917	0.0004
920.9	-0.5059	-0.0259
921.88	-0.5211	-0.0529
922.85	-0.5372	-0.0787
923.83	-0.5537	-0.1013
924.8	-0.5705	-0.119
925.78	-0.5871	-0.1303
926.76	-0.6033	-0.1342
927.73	-0.6188	-0.1299
928.71	-0.6334	-0.1174
929.69	-0.6469	-0.0969
930.66	-0.659	-0.0693
931.64	-0.6697	-0.0361
932.62	-0.6788	0.001
933.59	-0.6863	0.0399
934.57	-0.692	0.0784
935.55	-0.6961	0.1139
936.52	-0.6984	0.1444
937.5	-0.6989	0.1677
938.48	-0.6978	0.1821
939.45	-0.6951	0.1864
940.43	-0.6907	0.1798
941.41	-0.6849	0.1624
942.38	-0.6775	0.1345
943.36	-0.6688	0.0975
944.34	-0.6587	0.0531
945.31	-0.6475	0.0036
946.29	-0.6352	-0.0483
947.27	-0.6218	-0.0998
948.24	-0.6076	-0.148
949.22	-0.5927	-0.1898
950.2	-0.5772	-0.2227
951.17	-0.5613	-0.2445
952.15	-0.5452	-0.2535
953.13	-0.529	-0.2487
954.1	-0.5129	-0.2299
955.08	-0.4972	-0.1976
956.05	-0.482	-0.1533
957.03	-0.4674	-0.099
958.01	-0.4537	-0.0373
958.98	-0.441	0.0284
959.96	-0.4295	0.0947
960.94	-0.4192	0.1577
961.91	-0.4102	0.2138
962.89	-0.4026	0.2595
963.87	-0.3963	0.292
964.84	-0.3915	0.3088
965.82	-0.3879	0.3084
966.8	-0.3856	0.2901
967.77	-0.3845	0.2542
968.75	-0.3844	0.2019
969.73	-0.3853	0.1356
970.7	-0.387	0.0581
971.68	-0.3893	-0.0267
972.66	-0.3922	-0.1145
973.63	-0.3956	-0.2008
974.61	-0.3993	-0.2808
975.59	-0.4034	-0.3501
976.56	-0.4078	-0.4044
977.54	-0.4124	-0.4404
978.52	-0.4174	-0.4553
979.49	-0.4227	-0.4475
980.47	-0.4285	-0.4164
981.45	-0.4349	-0.3628
982.42	-0.4419	-0.2884
983.4	-0.4497	-0.196
984.38	-0.4585	-0.0897
985.35	-0.4683	0.0259
986.33	-0.4793	0.1454
987.3	-0.4915	0.2632
988.28	-0.5051	0.3735
989.26	-0.52	0.4707
990.23	-0.5362	0.5499
991.21	-0.5537	0.6067
992.19	-0.5725	0.6377
993.16	-0.5922	0.6407
994.14	-0.6129	0.6148
995.12	-0.6343	0.5605
996.09	-0.6562	0.4793
997.07	-0.6782	0.3743
998.05	-0.7002	0.2496
999.02	-0.7217	0.1103
1000	-0.1491	-0.0523
1000.98	-0.1618	-0.1838
1001.95	-0.1764	-0.309
1002.93	-0.1928	-0.4228
1003.91	-0.2107	-0.5205
1004.88	-0.2299	-0.5983
1005.86	-0.2499	-0.6533
1006.84	-0.2704	-0.6836
1007.81	-0.2909	-0.6884
1008.79	-0.3109	-0.6682
1009.77	-0.33	-0.6244
1010.74	-0.3477	-0.5598
1011.72	-0.3636	-0.4776
1012.7	-0.3772	-0.3822
1013.67	-0.3883	-0.2781
1014.65	-0.3966	-0.1703
1015.63	-0.4018	-0.0638
1016.6	-0.4038	0.0366
1017.58	-0.4026	0.1267
1018.55	-0.3983	0.2028
1019.53	-0.3909	0.262
1020.51	-0.3808	0.3023
1021.48	-0.3681	0.3229
1022.46	-0.3533	0.3237
1023.44	-0.3367	0.3058
1024.41	-0.3188	0.2711
1025.39	-0.3	0.2223
1026.37	-0.2809	0.1628
1027.34	-0.2618	0.0962
1028.32	-0.2432	0.0264
1029.3	-0.2255	-0.0425
1030.27	-0.2091	-0.107
1031.25	-0.1942	-0.1636
1032.23	-0.1811	-0.2097
1033.2	-0.1698	-0.2431
1034.18	-0.1606	-0.2625
1035.16	-0.1533	-0.2675
1036.13	-0.1479	-0.2583
1037.11	-0.1443	-0.236
1038.09	-0.1422	-0.2026
1039.06	-0.1415	-0.1601
1040.04	-0.1418	-0.1116
1041.02	-0.1428	-0.0598
1041.99	-0.1442	-0.0079
1042.97	-0.1456	0.041
1043.95	-0.1467	0.0844
1044.92	-0.1473	0.1199
1045.9	-0.147	0.1458
1046.88	-0.1456	0.1608
1047.85	-0.143	0.1646
1048.83	-0.139	0.1572
1049.8	-0.1336	0.1396
1050.78	-0.1267	0.113
1051.76	-0.1185	0.0795
1052.73	-0.109	0.0411
1053.71	-0.0984	0.0005
1054.69	-0.0869	-0.0399
1055.66	-0.0747	-0.0777
1056.64	-0.0622	-0.1105
1057.62	-0.0497	-0.1364
1058.59	-0.0373	-0.1541
1059.57	-0.0255	-0.1625
1060.55	-0.0145	-0.1613
1061.52	-0.0045	-0.1506
1062.5	0.0043	-0.1313
1063.48	0.0116	-0.1046
1064.45	0.0174	-0.0721
1065.43	0.0217	-0.0359
1066.41	0.0243	0.0019
1067.38	0.0253	0.0391
1068.36	0.0248	0.0734
1069.34	0.023	0.1029
1070.31	0.02	0.1259
1071.29	0.0161	0.141
1072.27	0.0113	0.1476
1073.24	0.0061	0.1452
1074.22	0.0005	0.1339
1075.2	-0.0052	0.1146
1076.17	-0.0107	0.0882
1077.15	-0.016	0.0563
1078.13	-0.0209	0.0206
1079.1	-0.0253	-0.0169
1080.08	-0.0291	-0.0543
1081.05	-0.0324	-0.0895
1082.03	-0.0352	-0.1209
1083.01	-0.0374	-0.1467
1083.98	-0.0394	-0.166
1084.96	-0.041	-0.1778
1085.94	-0.0426	-0.1818
1086.91	-0.0441	-0.1782
1087.89	-0.0457	-0.1673
1088.87	-0.0475	-0.1502
1089.84	-0.0497	-0.128
1090.82	-0.0521	-0.1023
1091.8	-0.0549	-0.0746
1092.77	-0.058	-0.0466
1093.75	-0.0613	-0.02
1094.73	-0.0648	0.0039
1095.7	-0.0682	0.0236
1096.68	-0.0715	0.0382
1097.66	-0.0745	0.0472
1098.63	-0.0769	0.0503
1099.61	-0.0787	0.0476
1100.59	-0.0797	0.0397
1101.56	-0.0797	0.0272
1102.54	-0.0787	0.0114
1103.52	-0.0767	-0.0065
1104.49	-0.0737	-0.0251
1105.47	-0.0698	-0.043
1106.45	-0.0651	-0.0589
1107.42	-0.0598	-0.0716
1108.4	-0.0543	-0.0802
1109.38	-0.0486	-0.0839
1110.35	-0.0432	-0.0825
1111.33	-0.0383	-0.0759
1112.3	-0.0343	-0.0643
1113.28	-0.0313	-0.0486
1114.26	-0.0297	-0.0296
1115.23	-0.0295	-0.0085
1116.21	-0.031	0.0136
1117.19	-0.0341	0.035
1118.16	-0.0388	0.0547
1119.14	-0.0449	0.0711
1120.12	-0.0523	0.0834
1121.09	-0.0606	0.0906
1122.07	-0.0696	0.0921
1123.05	-0.0789	0.0878
1124.02	-0.0881	0.0777
1125	-0.0967	0.0622
1125.98	-0.1045	0.042
1126.95	-0.1112	0.0183
1127.93	-0.1164	-0.0079
1128.91	-0.1199	-0.0351
1129.88	-0.1218	-0.062
1130.86	-0.122	-0.0871
1131.84	-0.1207	-0.1091
1132.81	-0.1181	-0.1269
1133.79	-0.1145	-0.1395
1134.77	-0.1105	-0.1463
1135.74	-0.1063	-0.1469
1136.72	-0.1027	-0.1414
1137.7	-0.1001	-0.13
1138.67	-0.0991	-0.1134
1139.65	-0.1002	-0.0924
1140.63	-0.1038	-0.0681
1141.6	-0.1103	-0.0418
1142.58	-0.1197	-0.0148
1143.55	-0.1322	0.0116
1144.53	-0.1477	0.0361
1145.51	-0.166	0.0575
1146.48	-0.1865	0.075
1147.46	-0.2087	0.0878
1148.44	-0.232	0.0954
1149.41	-0.2555	0.0977
1150.39	-0.2784	0.0948
1151.37	-0.2998	0.087
1152.34	-0.3187	0.0751
1153.32	-0.3343	0.0597
1154.3	-0.3459	0.0418
1155.27	-0.3528	0.0226
1156.25	-0.3545	0.0029
1157.23	-0.3506	-0.0161
1158.2	-0.3411	-0.0336
1159.18	-0.3261	-0.0487
1160.16	-0.3058	-0.061
1161.13	-0.2809	-0.0699
1162.11	-0.2519	-0.0754
1163.09	-0.2199	-0.0775
1164.06	-0.1857	-0.0765
1165.04	-0.1506	-0.0728
1166.02	-0.1156	-0.067
1166.99	-0.0819	-0.0598
1167.97	-0.0506	-0.0519
1168.95	-0.0228	-0.0441
1169.92	0.0008	-0.0369
1170.9	0.0194	-0.031
1171.88	0.0325	-0.0269
1172.85	0.0398	-0.0248
1173.83	0.0412	-0.0248
1174.8	0.0369	-0.0269
1175.78	0.0274	-0.0309
1176.76	0.0131	-0.0363
1177.73	-0.0051	-0.0426
1178.71	-0.0265	-0.0493
1179.69	-0.05	-0.0557
1180.66	-0.0745	-0.0612
1181.64	-0.0991	-0.0651
1182.62	-0.1229	-0.067
1183.59	-0.1448	-0.0664
1184.57	-0.1642	-0.0631
1185.55	-0.1804	-0.057
1186.52	-0.193	-0.0483
1187.5	-0.2018	-0.037
1188.48	-0.2068	-0.0238
1189.45	-0.208	-0.009
1190.43	-0.2059	0.0065
1191.41	-0.2009	0.0222
1192.38	-0.1937	0.0373
1193.36	-0.185	0.051
1194.34	-0.1756	0.0627
1195.31	-0.1662	0.0719
1196.29	-0.1576	0.0781
1197.27	-0.1505	0.0811
1198.24	-0.1456	0.0807
1199.22	-0.1432	0.0771
1200.2	-0.1437	0.0705
1201.17	-0.1474	0.0613
1202.15	-0.1541	0.05
1203.13	-0.1638	0.0372
1204.1	-0.1761	0.0236
1205.08	-0.1906	0.01
1206.05	-0.2068	-0.0032
1207.03	-0.224	-0.0151
1208.01	-0.2416	-0.0254
1208.98	-0.259	-0.0335
1209.96	-0.2754	-0.0393
1210.94	-0.2904	-0.0427
1211.91	-0.3035	-0.0436
1212.89	-0.3142	-0.0424
1213.87	-0.3223	-0.0392
1214.84	-0.3276	-0.0345
1215.82	-0.3303	-0.0288
1216.8	-0.3303	-0.0227
1217.77	-0.3281	-0.0166
1218.75	-0.324	-0.0112
1219.73	-0.3183	-0.0067
1220.7	-0.3117	-0.0036
1221.68	-0.3047	-0.0022
1222.66	-0.2977	-0.0025
1223.63	-0.2913	-0.0046
1224.61	-0.2859	-0.0082
1225.59	-0.2819	-0.0133
1226.56	-0.2796	-0.0194
1227.54	-0.279	-0.026
1228.52	-0.2803	-0.0329
1229.49	-0.2833	-0.0394
1230.47	-0.2879	-0.0452
1231.45	-0.2938	-0.0499
1232.42	-0.3006	-0.0531
1233.4	-0.3079	-0.0546
1234.38	-0.3152	-0.0543
1235.35	-0.322	-0.0523
1236.33	-0.3279	-0.0485
1237.3	-0.3324	-0.0433
1238.28	-0.3352	-0.037
1239.26	-0.3358	-0.0299
1240.23	-0.3341	-0.0225
1241.21	-0.33	-0.0152
1242.19	-0.3233	-0.0084
1243.16	-0.3142	-0.0024
1244.14	-0.3028	0.0023
1245.12	-0.2894	0.0057
1246.09	-0.2742	0.0075
1247.07	-0.2576	0.0079
1248.05	-0.24	0.0069
1249.02	-0.2218	0.0047
1250	-0.2033	0.0018
1250.98	-0.1851	-0.0016
1251.95	-0.1674	-0.0051
1252.93	-0.1505	-0.0082
1253.91	-0.1347	-0.0105
1254.88	-0.1202	-0.0116
1255.86	-0.1071	-0.0113
1256.84	-0.0955	-0.0095
1257.81	-0.0854	-0.006
1258.79	-0.0767	-0.0009
1259.77	-0.0694	0.0055
1260.74	-0.0634	0.013
1261.72	-0.0585	0.0211
1262.7	-0.0546	0.0294
1263.67	-0.0516	0.0372
1264.65	-0.0494	0.0441
1265.63	-0.0478	0.0495
1266.6	-0.0468	0.0528
1267.58	-0.0464	0.0538
1268.55	-0.0465	0.052
1269.53	-0.0471	0.0474
1270.51	-0.0482	0.0399
1271.48	-0.0498	0.0298
1272.46	-0.0521	0.0173
1273.44	-0.0549	0.003
1274.41	-0.0584	-0.0126
1275.39	-0.0625	-0.0288
1276.37	-0.0672	-0.0447
1277.34	-0.0724	-0.0597
1278.32	-0.0782	-0.073
1279.3	-0.0843	-0.0839
1280.27	-0.0906	-0.0917
1281.25	-0.097	-0.096
1282.23	-0.1033	-0.0965
1283.2	-0.1094	-0.0931
1284.18	-0.115	-0.0859
1285.16	-0.12	-0.075
1286.13	-0.1243	-0.061
1287.11	-0.1278	-0.0444
1288.09	-0.1303	-0.0259
1289.06	-0.1318	-0.0064
1290.04	-0.1323	0.0134
1291.02	-0.1319	0.0324
1291.99	-0.1305	0.05
1292.97	-0.1285	0.0652
1293.95	-0.1258	0.0777
1294.92	-0.1226	0.0867
1295.9	-0.1192	0.092
1296.88	-0.1157	0.0935
1297.85	-0.1123	0.0912
1298.83	-0.1091	0.0854
1299.8	-0.1063	0.0764
1300.78	-0.104	0.0648
1301.76	-0.1022	0.0512
1302.73	-0.101	0.0363
1303.71	-0.1003	0.0208
1304.69	-0.1	0.0056
1305.66	-0.1001	-0.0088
1306.64	-0.1003	-0.0218
1307.62	-0.1006	-0.0327
1308.59	-0.1008	-0.0414
1309.57	-0.1007	-0.0475
1310.55	-0.1	-0.0511
1311.52	-0.0987	-0.0522
1312.5	-0.0966	-0.0511
1313.48	-0.0937	-0.048
1314.45	-0.0898	-0.0433
1315.43	-0.0849	-0.0377
1316.41	-0.0792	-0.0314
1317.38	-0.0726	-0.025
1318.36	-0.0654	-0.019
1319.34	-0.0577	-0.0136
1320.31	-0.0496	-0.0091
1321.29	-0.0414	-0.0056
1322.27	-0.0334	-0.0032
1323.24	-0.0257	-0.0018
1324.22	-0.0185	-0.0011
1325.2	-0.0121	-0.001
1326.17	-0.0066	-0.0009
1327.15	-0.0021	-0.0005
1328.13	0.0014	0.0005
1329.1	0.0037	0.0027
1330.08	0.005	0.0062
1331.05	0.0053	0.0113
1332.03	0.0047	0.0182
1333.01	0.0034	0.0269
1333.98	0.0016	0.0372
1334.96	-0.0006	0.049
1335.94	-0.0029	0.0617
1336.91	-0.0052	0.075
1337.89	-0.0071	0.0882
1338.87	-0.0086	0.1008
1339.84	-0.0096	0.112
1340.82	-0.0099	0.1213
1341.8	-0.0094	0.1281
1342.77	-0.0082	0.1318
1343.75	-0.0063	0.1322
1344.73	-0.0037	0.1289
1345.7	-0.0006	0.122
1346.68	0.003	0.1115
1347.66	0.0069	0.0977
1348.63	0.0109	0.081
1349.61	0.0149	0.062
1350.59	0.0187	0.0414
1351.56	0.0221	0.0199
1352.54	0.0252	-0.0015
1353.52	0.0277	-0.022
1354.49	0.0297	-0.0409
1355.47	0.0312	-0.0573
1356.45	0.0321	-0.0707
1357.42	0.0325	-0.0805
1358.4	0.0326	-0.0864
1359.38	0.0325	-0.0883
1360.35	0.0323	-0.086
1361.33	0.0321	-0.0799
1362.3	0.0321	-0.0703
1363.28	0.0324	-0.0576
1364.26	0.0332	-0.0424
1365.23	0.0345	-0.0256
1366.21	0.0363	-0.0078
1367.19	0.0387	0.0101
1368.16	0.0415	0.0275
1369.14	0.0447	0.0437
1370.12	0.0481	0.0579
1371.09	0.0516	0.0698
1372.07	0.0547	0.079
1373.05	0.0573	0.0852
1374.02	0.059	0.0883
1375	0.0596	0.0885
1375.98	0.0586	0.0858
1376.95	0.0557	0.0806
1377.93	0.0506	0.0733
1378.91	0.0431	0.0643
1379.88	0.0329	0.054
1380.86	0.0199	0.043
1381.84	0.004	0.0317
1382.81	-0.0147	0.0205
1383.79	-0.0364	0.0099
1384.77	-0.0607	0.0001
1385.74	-0.0874	-0.0087
1386.72	-0.1162	-0.0164
1387.7	-0.1467	-0.0228
1388.67	-0.1784	-0.0281
1389.65	-0.2107	-0.0323
1390.63	-0.2432	-0.0355
1391.6	-0.2752	-0.0379
1392.58	-0.3061	-0.0397
1393.55	-0.3353	-0.041
1394.53	-0.3622	-0.042
1395.51	-0.3862	-0.0428
1396.48	-0.407	-0.0435
1397.46	-0.4239	-0.0441
1398.44	-0.4368	-0.0446
1399.41	-0.4453	-0.045
1400.39	-0.4494	-0.0452
1401.37	-0.4489	-0.0451
1402.34	-0.444	-0.0446
1403.32	-0.4347	-0.0437
1404.3	-0.4215	-0.0421
1405.27	-0.4046	-0.0399
1406.25	-0.3845	-0.0372
1407.23	-0.3617	-0.0338
1408.2	-0.3367	-0.03
1409.18	-0.3103	-0.0259
1410.16	-0.2828	-0.0216
1411.13	-0.2551	-0.0174
1412.11	-0.2276	-0.0136
1413.09	-0.2009	-0.0103
1414.06	-0.1755	-0.0079
1415.04	-0.1518	-0.0065
1416.02	-0.1302	-0.0063
1416.99	-0.1109	-0.0074
1417.97	-0.0942	-0.01
1418.95	-0.08	-0.0138
1419.92	-0.0684	-0.019
1420.9	-0.0594	-0.0251
1421.88	-0.0526	-0.0321
1422.85	-0.048	-0.0395
1423.83	-0.0453	-0.047
1424.8	-0.0441	-0.0543
1425.78	-0.0441	-0.0608
1426.76	-0.0451	-0.0662
1427.73	-0.0468	-0.0703
1428.71	-0.0488	-0.0726
1429.69	-0.0511	-0.073
1430.66	-0.0535	-0.0715
1431.64	-0.0559	-0.0679
1432.62	-0.0583	-0.0624
1433.59	-0.0608	-0.0552
1434.57	-0.0635	-0.0466
1435.55	-0.0665	-0.0369
1436.52	-0.0702	-0.0266
1437.5	-0.0748	-0.0161
1438.48	-0.0806	-0.0061
1439.45	-0.0879	0.0032
1440.43	-0.0969	0.0111
1441.41	-0.1079	0.0174
1442.38	-0.1211	0.0218
1443.36	-0.1366	0.0239
1444.34	-0.1543	0.0238
1445.31	-0.1744	0.0215
1446.29	-0.1966	0.017
1447.27	-0.2206	0.0106
1448.24	-0.2463	0.0027
1449.22	-0.2732	-0.0065
1450.2	-0.3008	-0.0163
1451.17	-0.3285	-0.0264
1452.15	-0.356	-0.0363
1453.13	-0.3825	-0.0455
1454.1	-0.4075	-0.0536
1455.08	-0.4306	-0.0603
1456.05	-0.4511	-0.0654
1457.03	-0.4688	-0.0687
1458.01	-0.4832	-0.0702
1458.98	-0.4941	-0.0699
1459.96	-0.5014	-0.068
1460.94	-0.5051	-0.0648
1461.91	-0.5052	-0.0605
1462.89	-0.502	-0.0555
1463.87	-0.4957	-0.0502
1464.84	-0.4867	-0.0451
1465.82	-0.4754	-0.0403
1466.8	-0.4623	-0.0363
1467.77	-0.448	-0.0333
1468.75	-0.4328	-0.0316
1469.73	-0.4173	-0.0311
1470.7	-0.4019	-0.0319
1471.68	-0.387	-0.0339
1472.66	-0.373	-0.037
1473.63	-0.3601	-0.0408
1474.61	-0.3484	-0.0452
1475.59	-0.338	-0.0498
1476.56	-0.3289	-0.0543
1477.54	-0.321	-0.0583
1478.52	-0.3141	-0.0615
1479.49	-0.3079	-0.0638
1480.47	-0.3022	-0.0649
1481.45	-0.2967	-0.0647
1482.42	-0.2911	-0.0633
1483.4	-0.285	-0.0606
1484.38	-0.2782	-0.0568
1485.35	-0.2706	-0.0521
1486.33	-0.2619	-0.0468
1487.3	-0.252	-0.0412
1488.28	-0.241	-0.0356
1489.26	-0.229	-0.0303
1490.23	-0.2159	-0.0256
1491.21	-0.2021	-0.0218
1492.19	-0.1879	-0.019
1493.16	-0.1734	-0.0174
1494.14	-0.1591	-0.0171
1495.12	-0.1454	-0.0179
1496.09	-0.1324	-0.0199
1497.07	-0.1207	-0.0227
1498.05	-0.1104	-0.0263
1499.02	-0.1017	-0.0302
1500	-0.0949	-0.0342
1500.98	-0.0899	-0.038
1501.95	-0.0868	-0.0412
1502.93	-0.0856	-0.0436
1503.91	-0.086	-0.045
1504.88	-0.0877	-0.0452
1505.86	-0.0906	-0.0441
1506.84	-0.0943	-0.0417
1507.81	-0.0983	-0.0381
1508.79	-0.1023	-0.0334
1509.77	-0.106	-0.0278
1510.74	-0.1088	-0.0217
1511.72	-0.1107	-0.0152
1512.7	-0.1111	-0.0088
1513.67	-0.11	-0.0027
1514.65	-0.1073	0.0028
1515.63	-0.1028	0.0074
1516.6	-0.0967	0.0109
1517.58	-0.0891	0.0132
1518.55	-0.0801	0.0142
1519.53	-0.0702	0.0138
1520.51	-0.0596	0.0123
1521.48	-0.0487	0.0097
1522.46	-0.0379	0.0063
1523.44	-0.0278	0.0022
1524.41	-0.0187	-0.0023
1525.39	-0.0109	-0.0068
1526.37	-0.0049	-0.0111
1527.34	-0.001	-0.015
1528.32	0.0007	-0.0182
1529.3	-0.0001	-0.0207
1530.27	-0.0033	-0.0224
1531.25	-0.0089	-0.0231
1532.23	-0.0168	-0.0231
1533.2	-0.0269	-0.0224
1534.18	-0.0387	-0.0211
1535.16	-0.0519	-0.0195
1536.13	-0.0662	-0.0177
1537.11	-0.0811	-0.016
1538.09	-0.0961	-0.0146
1539.06	-0.1108	-0.0136
1540.04	-0.1247	-0.0132
1541.02	-0.1374	-0.0135
1541.99	-0.1485	-0.0144
1542.97	-0.1577	-0.0159
1543.95	-0.1647	-0.0179
1544.92	-0.1694	-0.0202
1545.9	-0.1718	-0.0225
1546.88	-0.1717	-0.0248
1547.85	-0.1693	-0.0265
1548.83	-0.1648	-0.0276
1549.8	-0.1584	-0.0278
1550.78	-0.1504	-0.0268
1551.76	-0.1411	-0.0246
1552.73	-0.1309	-0.021
1553.71	-0.1202	-0.0162
1554.69	-0.1095	-0.0103
1555.66	-0.0992	-0.0033
1556.64	-0.0896	0.0044
1557.62	-0.0811	0.0124
1558.59	-0.0739	0.0205
1559.57	-0.0684	0.0282
1560.55	-0.0647	0.0351
1561.52	-0.0629	0.0408
1562.5	-0.063	0.045
1563.48	-0.0651	0.0474
1564.45	-0.0689	0.0479
1565.43	-0.0744	0.0463
1566.41	-0.0813	0.0428
1567.38	-0.0892	0.0374
1568.36	-0.098	0.0303
1569.34	-0.1072	0.022
1570.31	-0.1165	0.0129
1571.29	-0.1256	0.0033
1572.27	-0.134	-0.0062
1573.24	-0.1416	-0.0151
1574.22	-0.148	-0.0229
1575.2	-0.153	-0.0293
1576.17	-0.1564	-0.0339
1577.15	-0.1582	-0.0366
1578.13	-0.1582	-0.0371
1579.1	-0.1564	-0.0356
1580.08	-0.153	-0.0321
1581.05	-0.148	-0.027
1582.03	-0.1416	-0.0207
1583.01	-0.1341	-0.0136
1583.98	-0.1256	-0.0062
1584.96	-0.1165	0.0008
1585.94	-0.1069	0.007
1586.91	-0.0973	0.0117
1587.89	-0.0878	0.0147
1588.87	-0.0787	0.0154
1589.84	-0.0703	0.0136
1590.82	-0.0626	0.0093
1591.8	-0.0559	0.0025
1592.77	-0.0503	-0.0067
1593.75	-0.0459	-0.0178
1594.73	-0.0425	-0.0306
1595.7	-0.0403	-0.0443
1596.68	-0.0391	-0.0584
1597.66	-0.039	-0.0722
1598.63	-0.0396	-0.085
1599.61	-0.0411	-0.0963
1600.59	-0.0431	-0.1054
1601.56	-0.0456	-0.1119
1602.54	-0.0484	-0.1154
1603.52	-0.0515	-0.1158
1604.49	-0.0548	-0.1131
1605.47	-0.0581	-0.1074
1606.45	-0.0615	-0.099
1607.42	-0.0649	-0.0883
1608.4	-0.0683	-0.0759
1609.38	-0.0718	-0.0623
1610.35	-0.0754	-0.0485
1611.33	-0.0792	-0.0349
1612.3	-0.0833	-0.0223
1613.28	-0.0876	-0.0114
1614.26	-0.0923	-0.0026
1615.23	-0.0974	0.0037
1616.21	-0.1029	0.0072
1617.19	-0.1088	0.0078
1618.16	-0.115	0.0056
1619.14	-0.1216	0.0008
1620.12	-0.1285	-0.0063
1621.09	-0.1354	-0.015
1622.07	-0.1424	-0.0249
1623.05	-0.1492	-0.0352
1624.02	-0.1557	-0.0454
1625	-0.1618	-0.0547
1625.98	-0.1672	-0.0627
1626.95	-0.172	-0.0687
1627.93	-0.1759	-0.0724
1628.91	-0.1789	-0.0736
1629.88	-0.181	-0.0721
1630.86	-0.1821	-0.0681
1631.84	-0.1823	-0.0618
1632.81	-0.1816	-0.0534
1633.79	-0.1802	-0.0436
1634.77	-0.1781	-0.0328
1635.74	-0.1755	-0.0217
1636.72	-0.1726	-0.011
1637.7	-0.1696	-0.0012
1638.67	-0.1667	0.0071
1639.65	-0.1639	0.0134
1640.63	-0.1616	0.0173
1641.6	-0.1598	0.0185
1642.58	-0.1587	0.017
1643.55	-0.1582	0.0129
1644.53	-0.1585	0.0063
1645.51	-0.1594	-0.0025
1646.48	-0.1611	-0.0129
1647.46	-0.1634	-0.0245
1648.44	-0.1661	-0.0367
1649.41	-0.1692	-0.0489
1650.39	-0.1726	-0.0606
1651.37	-0.176	-0.0711
1652.34	-0.1793	-0.08
1653.32	-0.1825	-0.087
1654.3	-0.1853	-0.0918
1655.27	-0.1877	-0.0944
1656.25	-0.1897	-0.0947
1657.23	-0.1912	-0.0929
1658.2	-0.1922	-0.0893
1659.18	-0.1928	-0.0841
1660.16	-0.1931	-0.0778
1661.13	-0.1931	-0.0709
1662.11	-0.1931	-0.0637
1663.09	-0.193	-0.0567
1664.06	-0.1932	-0.0503
1665.04	-0.1936	-0.0448
1666.02	-0.1944	-0.0402
1666.99	-0.1958	-0.0369
1667.97	-0.1977	-0.0347
1668.95	-0.2003	-0.0336
1669.92	-0.2034	-0.0333
1670.9	-0.207	-0.0337
1671.88	-0.2112	-0.0343
1672.85	-0.2156	-0.0348
1673.83	-0.2203	-0.035
1674.8	-0.225	-0.0345
1675.78	-0.2295	-0.033
1676.76	-0.2337	-0.0305
1677.73	-0.2374	-0.0269
1678.71	-0.2404	-0.0222
1679.69	-0.2425	-0.0165
1680.66	-0.2438	-0.0102
1681.64	-0.244	-0.0035
1682.62	-0.2431	0.003
1683.59	-0.2412	0.009
1684.57	-0.2383	0.014
1685.55	-0.2345	0.0175
1686.52	-0.2299	0.0192
1687.5	-0.2247	0.0186
1688.48	-0.219	0.0157
1689.45	-0.213	0.0102
1690.43	-0.2068	0.0024
1691.41	-0.2008	-0.0077
1692.38	-0.195	-0.0196
1693.36	-0.1896	-0.0329
1694.34	-0.1847	-0.047
1695.31	-0.1804	-0.0613
1696.29	-0.1769	-0.0751
1697.27	-0.174	-0.0876
1698.24	-0.1719	-0.0983
1699.22	-0.1705	-0.1065
1700.2	-0.1697	-0.1118
1701.17	-0.1696	-0.1139
1702.15	-0.1701	-0.1127
1703.13	-0.1711	-0.1082
1704.1	-0.1726	-0.1006
1705.08	-0.1744	-0.0903
1706.05	-0.1767	-0.0778
1707.03	-0.1793	-0.0639
1708.01	-0.1822	-0.0494
1708.98	-0.1855	-0.035
1709.96	-0.1892	-0.0215
1710.94	-0.1932	-0.0099
1711.91	-0.1975	-0.0006
1712.89	-0.2023	0.0056
1713.87	-0.2074	0.0085
1714.84	-0.2129	0.0077
1715.82	-0.2186	0.0034
1716.8	-0.2245	-0.0042
1717.77	-0.2304	-0.0147
1718.75	-0.2363	-0.0275
1719.73	-0.2418	-0.0418
1720.7	-0.2468	-0.0567
1721.68	-0.2511	-0.0713
1722.66	-0.2544	-0.0846
1723.63	-0.2565	-0.0958
1724.61	-0.2571	-0.1039
1725.59	-0.2561	-0.1084
1726.56	-0.2533	-0.1088
1727.54	-0.2485	-0.1047
1728.52	-0.2419	-0.0962
1729.49	-0.2333	-0.0835
1730.47	-0.223	-0.067
1731.45	-0.211	-0.0473
1732.42	-0.1977	-0.0253
1733.4	-0.1834	-0.002
1734.38	-0.1685	0.0217
1735.35	-0.1535	0.0447
1736.33	-0.1387	0.0658
1737.3	-0.1247	0.0843
1738.28	-0.112	0.0991
1739.26	-0.101	0.1098
1740.23	-0.0922	0.1159
1741.21	-0.0858	0.1172
1742.19	-0.0822	0.1138
1743.16	-0.0815	0.1059
1744.14	-0.0838	0.0943
1745.12	-0.089	0.0794
1746.09	-0.0971	0.0623
1747.07	-0.1077	0.0439
1748.05	-0.1206	0.0252
1749.02	-0.1354	0.0073
1750	-0.1515	-0.009
1750.98	-0.1685	-0.0229
1751.95	-0.1858	-0.0337
1752.93	-0.203	-0.041
1753.91	-0.2196	-0.0446
1754.88	-0.2352	-0.0445
1755.86	-0.2493	-0.0409
1756.84	-0.2616	-0.0344
1757.81	-0.2721	-0.0255
1758.79	-0.2805	-0.0151
1759.77	-0.2868	-0.004
1760.74	-0.2912	0.0069
1761.72	-0.2937	0.0167
1762.7	-0.2947	0.0247
1763.67	-0.2943	0.0302
1764.65	-0.2928	0.0327
1765.63	-0.2906	0.032
1766.6	-0.2881	0.0279
1767.58	-0.2853	0.0207
1768.55	-0.2826	0.0108
1769.53	-0.2802	-0.0013
1770.51	-0.2781	-0.0149
1771.48	-0.2764	-0.029
1772.46	-0.275	-0.0427
1773.44	-0.2739	-0.0551
1774.41	-0.2727	-0.0654
1775.39	-0.2715	-0.0727
1776.37	-0.2698	-0.0765
1777.34	-0.2674	-0.0764
1778.32	-0.2641	-0.0721
1779.3	-0.2597	-0.0638
1780.27	-0.2541	-0.0517
1781.25	-0.247	-0.0364
1782.23	-0.2386	-0.0186
1783.2	-0.2289	0.0007
1784.18	-0.2181	0.0205
1785.16	-0.2064	0.0397
1786.13	-0.1942	0.0573
1787.11	-0.1819	0.0723
1788.09	-0.17	0.0836
1789.06	-0.1591	0.0907
1790.04	-0.1496	0.0929
1791.02	-0.142	0.0901
1791.99	-0.1369	0.0822
1792.97	-0.1347	0.0696
1793.95	-0.1357	0.0527
1794.92	-0.14	0.0323
1795.9	-0.1478	0.0094
1796.88	-0.1591	-0.0151
1797.85	-0.1737	-0.0399
1798.83	-0.1911	-0.0639
1799.8	-0.2111	-0.086
1800.78	-0.233	-0.1053
1801.76	-0.2562	-0.1208
1802.73	-0.28	-0.132
1803.71	-0.3036	-0.1385
1804.69	-0.3263	-0.1402
1805.66	-0.3473	-0.1371
1806.64	-0.366	-0.1298
1807.62	-0.3817	-0.1187
1808.59	-0.3939	-0.1047
1809.57	-0.4024	-0.0886
1810.55	-0.4067	-0.0715
1811.52	-0.4068	-0.0543
1812.5	-0.4028	-0.0379
1813.48	-0.3948	-0.0233
1814.45	-0.3832	-0.011
1815.43	-0.3684	-0.0017
1816.41	-0.3509	0.0044
1817.38	-0.3313	0.0072
1818.36	-0.3102	0.0069
1819.34	-0.2884	0.0038
1820.31	-0.2663	-0.0015
1821.29	-0.2448	-0.0084
1822.27	-0.2243	-0.016
1823.24	-0.2053	-0.0237
1824.22	-0.1882	-0.0305
1825.2	-0.1734	-0.0358
1826.17	-0.161	-0.039
1827.15	-0.1512	-0.0397
1828.13	-0.1441	-0.0377
1829.1	-0.1394	-0.0329
1830.08	-0.1372	-0.0257
1831.05	-0.1372	-0.0162
1832.03	-0.1393	-0.0053
1833.01	-0.1431	0.0065
1833.98	-0.1484	0.0182
1834.96	-0.155	0.029
1835.94	-0.1627	0.0382
1836.91	-0.1712	0.0449
1837.89	-0.1803	0.0485
1838.87	-0.1899	0.0485
1839.84	-0.1999	0.0448
1840.82	-0.2102	0.0373
1841.8	-0.2206	0.0263
1842.77	-0.2311	0.0124
1843.75	-0.2417	-0.0039
1844.73	-0.2523	-0.0216
1845.7	-0.2627	-0.0396
1846.68	-0.2729	-0.0569
1847.66	-0.2827	-0.0723
1848.63	-0.2919	-0.0849
1849.61	-0.3005	-0.0936
1850.59	-0.3081	-0.0979
1851.56	-0.3147	-0.0971
1852.54	-0.3199	-0.0911
1853.52	-0.3235	-0.0799
1854.49	-0.3255	-0.0639
1855.47	-0.3257	-0.0437
1856.45	-0.324	-0.0204
1857.42	-0.3203	0.0051
1858.4	-0.3148	0.0314
1859.38	-0.3076	0.0572
1860.35	-0.2988	0.0811
1861.33	-0.2887	0.1018
1862.3	-0.2777	0.1182
1863.28	-0.2662	0.1293
1864.26	-0.2547	0.1346
1865.23	-0.2435	0.1336
1866.21	-0.2332	0.1263
1867.19	-0.2243	0.113
1868.16	-0.2171	0.0944
1869.14	-0.212	0.0714
1870.12	-0.2093	0.0452
1871.09	-0.2092	0.0171
1872.07	-0.2119	-0.0115
1873.05	-0.2171	-0.039
1874.02	-0.225	-0.0641
1875	-0.2351	-0.0855
1875.98	-0.2471	-0.1023
1876.95	-0.2607	-0.1135
1877.93	-0.2753	-0.1189
1878.91	-0.2904	-0.1183
1879.88	-0.3054	-0.1118
1880.86	-0.3197	-0.1002
1881.84	-0.3329	-0.0843
1882.81	-0.3443	-0.0652
1883.79	-0.3537	-0.0442
1884.77	-0.3608	-0.0226
1885.74	-0.3652	-0.002
1886.72	-0.367	0.0165
1887.7	-0.3662	0.0316
1888.67	-0.3629	0.0424
1889.65	-0.3573	0.0483
1890.63	-0.3499	0.0488
1891.6	-0.3411	0.044
1892.58	-0.3313	0.0343
1893.55	-0.3211	0.0204
1894.53	-0.3109	0.0032
1895.51	-0.3012	-0.0162
1896.48	-0.2925	-0.0363
1897.46	-0.2851	-0.0557
1898.44	-0.2792	-0.0732
1899.41	-0.2751	-0.0874
1900.39	-0.2728	-0.0973
1901.37	-0.2723	-0.102
1902.34	-0.2734	-0.1012
1903.32	-0.2759	-0.0947
1904.3	-0.2794	-0.0827
1905.27	-0.2836	-0.066
1906.25	-0.288	-0.0454
1907.23	-0.2921	-0.0222
1908.2	-0.2957	0.0021
1909.18	-0.2982	0.026
1910.16	-0.2994	0.0479
1911.13	-0.299	0.0664
1912.11	-0.2967	0.0799
1913.09	-0.2926	0.0876
1914.06	-0.2867	0.0885
1915.04	-0.2791	0.0825
1916.02	-0.27	0.0695
1916.99	-0.2598	0.0502
1917.97	-0.2489	0.0254
1918.95	-0.2376	-0.0036
1919.92	-0.2264	-0.0352
1920.9	-0.2158	-0.0674
1921.88	-0.2062	-0.0984
1922.85	-0.1981	-0.1263
1923.83	-0.1916	-0.1491
1924.8	-0.1872	-0.1654
1925.78	-0.1849	-0.1738
1926.76	-0.1847	-0.1735
1927.73	-0.1867	-0.1641
1928.71	-0.1907	-0.1458
1929.69	-0.1964	-0.1192
1930.66	-0.2036	-0.0856
1931.64	-0.2118	-0.0465
1932.62	-0.2205	-0.0038
1933.59	-0.2295	0.04
1934.57	-0.2381	0.0828
1935.55	-0.2461	0.122
1936.52	-0.2529	0.1554
1937.5	-0.2584	0.181
1938.48	-0.2622	0.1972
1939.45	-0.2641	0.2029
1940.43	-0.2643	0.1976
1941.41	-0.2626	0.1811
1942.38	-0.2591	0.1543
1943.36	-0.2542	0.1182
1944.34	-0.248	0.0749
1945.31	-0.2409	0.0264
1946.29	-0.2333	-0.0247
1947.27	-0.2254	-0.0756
1948.24	-0.2179	-0.1235
1949.22	-0.2109	-0.1657
1950.2	-0.2048	-0.1998
1951.17	-0.1999	-0.2239
[truncated: 25,649 more rows]
