# Supplementary material for: Effects of different tennis racket string tension on forehand stroke effect and racket dynamic impact
Source: PLoS One. 2025 Jan 15;20(1):e0317442. doi: 10.1371/journal.pone.0317442 (PMC11734973; doi:10.1371/journal.pone.0317442)
Supplement: S1 File — (ZIP) [file pone.0317442.s001.zip › S1/acceleration strain vibration/48bl/7.xlsx]

## Sheet: 7
Time（ms）	acceleration（g=9.8m/s2）	strain（mµ）
0	-0.2578	-0.1974
0.98	-0.2371	-0.2931
1.95	-0.2181	-0.3819
2.93	-0.201	-0.4601
3.91	-0.186	-0.5243
4.88	-0.1734	-0.572
5.86	-0.163	-0.6013
6.84	-0.1549	-0.6111
7.81	-0.149	-0.6014
8.79	-0.1451	-0.5729
9.77	-0.1428	-0.5272
10.74	-0.1419	-0.4667
11.72	-0.1421	-0.3943
12.7	-0.143	-0.3135
13.67	-0.1443	-0.2282
14.65	-0.1455	-0.1423
15.63	-0.1464	-0.0596
16.6	-0.1468	0.0163
17.58	-0.1463	0.082
18.55	-0.1448	0.135
19.53	-0.1423	0.1733
20.51	-0.1387	0.1958
21.48	-0.1339	0.2018
22.46	-0.1281	0.192
23.44	-0.1214	0.1673
24.41	-0.1139	0.1297
25.39	-0.1059	0.0815
26.37	-0.0976	0.0255
27.34	-0.0891	-0.0351
28.32	-0.0807	-0.0973
29.3	-0.0727	-0.1577
30.27	-0.0652	-0.2136
31.25	-0.0584	-0.2623
32.23	-0.0525	-0.3017
33.2	-0.0474	-0.3304
34.18	-0.0434	-0.3474
35.16	-0.0405	-0.3525
36.13	-0.0385	-0.3462
37.11	-0.0375	-0.3295
38.09	-0.0375	-0.3039
39.06	-0.0383	-0.2713
40.04	-0.0397	-0.234
41.02	-0.0418	-0.1944
41.99	-0.0442	-0.1549
42.97	-0.047	-0.118
43.95	-0.0499	-0.0855
44.92	-0.0528	-0.0593
45.9	-0.0556	-0.0407
46.88	-0.0581	-0.0305
47.85	-0.0604	-0.0289
48.83	-0.0622	-0.0357
49.8	-0.0636	-0.0502
50.78	-0.0644	-0.0713
51.76	-0.0646	-0.0974
52.73	-0.0643	-0.1268
53.71	-0.0634	-0.1575
54.69	-0.0619	-0.1877
55.66	-0.0597	-0.2154
56.64	-0.0571	-0.2391
57.62	-0.0539	-0.2574
58.59	-0.0503	-0.2692
59.57	-0.0463	-0.274
60.55	-0.0419	-0.2716
61.52	-0.0373	-0.2623
62.5	-0.0325	-0.2467
63.48	-0.0277	-0.2258
64.45	-0.0229	-0.2011
65.43	-0.0181	-0.1741
66.41	-0.0136	-0.1463
67.38	-0.0095	-0.1194
68.36	-0.0057	-0.0951
69.34	-0.0024	-0.0747
70.31	0.0004	-0.0593
71.29	0.0025	-0.0498
72.27	0.004	-0.0466
73.24	0.0049	-0.0499
74.22	0.0051	-0.0593
75.2	0.0046	-0.0742
76.17	0.0036	-0.0936
77.15	0.002	-0.1164
78.13	0	-0.1412
79.1	-0.0023	-0.1664
80.08	-0.0049	-0.1908
81.05	-0.0077	-0.2128
82.03	-0.0104	-0.2313
83.01	-0.0131	-0.2454
83.98	-0.0156	-0.2543
84.96	-0.0179	-0.2576
85.94	-0.0198	-0.2554
86.91	-0.0213	-0.2479
87.89	-0.0225	-0.2357
88.87	-0.0232	-0.2198
89.84	-0.0236	-0.2012
90.82	-0.0237	-0.1811
91.8	-0.0235	-0.1608
92.77	-0.0232	-0.1415
93.75	-0.0229	-0.1246
94.73	-0.0226	-0.1109
95.7	-0.0225	-0.1014
96.68	-0.0227	-0.0966
97.66	-0.0232	-0.0967
98.63	-0.0242	-0.1018
99.61	-0.0257	-0.1115
100.59	-0.0277	-0.1253
101.56	-0.0303	-0.1424
102.54	-0.0334	-0.1617
103.52	-0.0369	-0.1822
104.49	-0.0409	-0.2028
105.47	-0.0451	-0.2224
106.45	-0.0496	-0.24
107.42	-0.0541	-0.2546
108.4	-0.0586	-0.2657
109.38	-0.0629	-0.2727
110.35	-0.0669	-0.2756
111.33	-0.0706	-0.2743
112.3	-0.0738	-0.2691
113.28	-0.0765	-0.2608
114.26	-0.0787	-0.2498
115.23	-0.0804	-0.2371
116.21	-0.0815	-0.2237
117.19	-0.0822	-0.2103
118.16	-0.0825	-0.1981
119.14	-0.0825	-0.1876
120.12	-0.0824	-0.1796
121.09	-0.0822	-0.1745
122.07	-0.082	-0.1726
123.05	-0.0819	-0.1738
124.02	-0.0821	-0.1779
125	-0.0827	-0.1845
125.98	-0.0836	-0.1931
126.95	-0.0849	-0.2028
127.93	-0.0867	-0.2129
128.91	-0.0888	-0.2224
129.88	-0.0913	-0.2306
130.86	-0.0941	-0.2368
131.84	-0.0971	-0.2403
132.81	-0.1002	-0.2407
133.79	-0.1034	-0.2378
134.77	-0.1064	-0.2316
135.74	-0.1091	-0.2222
136.72	-0.1116	-0.2102
137.7	-0.1137	-0.1961
138.67	-0.1154	-0.1808
139.65	-0.1165	-0.165
140.63	-0.1172	-0.1498
141.6	-0.1173	-0.1361
142.58	-0.117	-0.1247
143.55	-0.1163	-0.1163
144.53	-0.1153	-0.1117
145.51	-0.114	-0.111
146.48	-0.1125	-0.1146
147.46	-0.1109	-0.1222
148.44	-0.1093	-0.1336
149.41	-0.1078	-0.1481
150.39	-0.1063	-0.1651
151.37	-0.1051	-0.1835
152.34	-0.104	-0.2024
153.32	-0.1031	-0.2208
154.3	-0.1024	-0.2374
155.27	-0.1017	-0.2513
156.25	-0.1012	-0.2618
157.23	-0.1007	-0.268
158.2	-0.1001	-0.2696
159.18	-0.0993	-0.2662
160.16	-0.0984	-0.258
161.13	-0.0972	-0.2453
162.11	-0.0958	-0.2286
163.09	-0.094	-0.2086
164.06	-0.092	-0.1863
165.04	-0.0896	-0.1627
166.02	-0.0871	-0.139
166.99	-0.0843	-0.1163
167.97	-0.0816	-0.0957
168.95	-0.0788	-0.0781
169.92	-0.0763	-0.0644
170.9	-0.074	-0.0551
171.88	-0.0721	-0.0506
172.85	-0.0707	-0.0511
173.83	-0.07	-0.0563
174.8	-0.0699	-0.066
175.78	-0.0705	-0.0795
176.76	-0.0718	-0.0961
177.73	-0.0738	-0.1149
178.71	-0.0765	-0.1349
179.69	-0.0797	-0.1551
180.66	-0.0834	-0.1745
181.64	-0.0873	-0.1923
182.62	-0.0914	-0.2076
183.59	-0.0955	-0.2199
184.57	-0.0994	-0.2287
185.55	-0.1029	-0.2339
186.52	-0.1059	-0.2354
187.5	-0.1082	-0.2334
188.48	-0.1097	-0.2283
189.45	-0.1103	-0.2207
190.43	-0.1099	-0.2112
191.41	-0.1086	-0.2005
192.38	-0.1064	-0.1893
193.36	-0.1032	-0.1783
194.34	-0.0992	-0.1682
195.31	-0.0944	-0.1595
196.29	-0.089	-0.1526
197.27	-0.0832	-0.1477
198.24	-0.0771	-0.1449
199.22	-0.0708	-0.144
200.2	-0.0644	-0.1449
201.17	-0.0583	-0.1472
202.15	-0.0523	-0.1504
203.13	-0.0468	-0.1538
204.1	-0.0417	-0.1571
205.08	-0.0372	-0.1596
206.05	-0.0333	-0.1608
207.03	-0.03	-0.1604
208.01	-0.0274	-0.158
208.98	-0.0255	-0.1536
209.96	-0.0241	-0.1472
210.94	-0.0235	-0.1389
211.91	-0.0234	-0.1291
212.89	-0.0239	-0.1183
213.87	-0.0249	-0.107
214.84	-0.0265	-0.0958
215.82	-0.0286	-0.0855
216.8	-0.0311	-0.0766
217.77	-0.0341	-0.0697
218.75	-0.0375	-0.0654
219.73	-0.0413	-0.0641
220.7	-0.0455	-0.0658
221.68	-0.0499	-0.0708
222.66	-0.0546	-0.0787
223.63	-0.0594	-0.0895
224.61	-0.0642	-0.1025
225.59	-0.0691	-0.1171
226.56	-0.0738	-0.1327
227.54	-0.0781	-0.1485
228.52	-0.0821	-0.1637
229.49	-0.0854	-0.1774
230.47	-0.0881	-0.1891
231.45	-0.0899	-0.198
232.42	-0.0908	-0.2037
233.4	-0.0906	-0.206
234.38	-0.0894	-0.2046
235.35	-0.0871	-0.1996
236.33	-0.0837	-0.1914
237.3	-0.0794	-0.1804
238.28	-0.0742	-0.167
239.26	-0.0683	-0.1522
240.23	-0.062	-0.1365
241.21	-0.0555	-0.121
242.19	-0.049	-0.1063
243.16	-0.0429	-0.0932
244.14	-0.0374	-0.0825
245.12	-0.0329	-0.0746
246.09	-0.0296	-0.0701
247.07	-0.0278	-0.069
248.05	-0.0276	-0.0714
249.02	-0.0293	-0.0772
250	-0.0329	-0.0861
250.98	-0.0384	-0.0975
251.95	-0.0457	-0.111
252.93	-0.0547	-0.1259
253.91	-0.0653	-0.1413
254.88	-0.0771	-0.1567
255.86	-0.0899	-0.1712
256.84	-0.1032	-0.1842
257.81	-0.1167	-0.1952
258.79	-0.1299	-0.2039
259.77	-0.1425	-0.2098
260.74	-0.1541	-0.2129
261.72	-0.1644	-0.2132
262.7	-0.1729	-0.2109
263.67	-0.1796	-0.2063
264.65	-0.1841	-0.1998
265.63	-0.1865	-0.1918
266.6	-0.1866	-0.1828
267.58	-0.1846	-0.1734
268.55	-0.1807	-0.164
269.53	-0.1749	-0.1551
270.51	-0.1675	-0.1471
271.48	-0.1589	-0.1401
272.46	-0.1494	-0.1344
273.44	-0.1394	-0.13
274.41	-0.1292	-0.1268
275.39	-0.1191	-0.1247
276.37	-0.1094	-0.1234
277.34	-0.1005	-0.1226
278.32	-0.0925	-0.1219
279.3	-0.0857	-0.1212
280.27	-0.08	-0.1199
281.25	-0.0757	-0.118
282.23	-0.0727	-0.1151
283.2	-0.0709	-0.1113
284.18	-0.0703	-0.1065
285.16	-0.0708	-0.1009
286.13	-0.0722	-0.0947
287.11	-0.0743	-0.0881
288.09	-0.0771	-0.0815
289.06	-0.0804	-0.0755
290.04	-0.0841	-0.0703
291.02	-0.0881	-0.0666
291.99	-0.0925	-0.0646
292.97	-0.0972	-0.0647
293.95	-0.1023	-0.0673
294.92	-0.1077	-0.0723
295.9	-0.1138	-0.0799
296.88	-0.1205	-0.0899
297.85	-0.1279	-0.1021
298.83	-0.1363	-0.1162
299.8	-0.1458	-0.1316
300.78	-0.1563	-0.1479
301.76	-0.168	-0.1644
302.73	-0.1809	-0.1805
303.71	-0.1948	-0.1955
304.69	-0.2098	-0.2089
305.66	-0.2256	-0.2201
306.64	-0.2421	-0.2287
307.62	-0.259	-0.2344
308.59	-0.2759	-0.2369
309.57	-0.2925	-0.2364
310.55	-0.3086	-0.2327
311.52	-0.3238	-0.2262
312.5	-0.3376	-0.2172
313.48	-0.35	-0.2062
314.45	-0.3605	-0.1935
315.43	-0.369	-0.1799
316.41	-0.3754	-0.1659
317.38	-0.3797	-0.152
318.36	-0.3818	-0.1387
319.34	-0.3818	-0.1266
320.31	-0.3801	-0.116
321.29	-0.3767	-0.1071
322.27	-0.372	-0.1001
323.24	-0.3664	-0.095
324.22	-0.3602	-0.0918
325.2	-0.3539	-0.0904
326.17	-0.3478	-0.0904
327.15	-0.3423	-0.0917
328.13	-0.3376	-0.0939
329.1	-0.3341	-0.0966
330.08	-0.3319	-0.0996
331.05	-0.3312	-0.1025
332.03	-0.3319	-0.1051
333.01	-0.334	-0.1073
333.98	-0.3374	-0.1089
334.96	-0.3418	-0.1099
335.94	-0.3469	-0.1103
336.91	-0.3523	-0.1103
337.89	-0.3578	-0.11
338.87	-0.3628	-0.1096
339.84	-0.3669	-0.1092
340.82	-0.3698	-0.1091
341.8	-0.371	-0.1094
342.77	-0.3704	-0.1102
343.75	-0.3676	-0.1116
344.73	-0.3625	-0.1137
345.7	-0.3551	-0.1162
346.68	-0.3453	-0.1192
347.66	-0.3333	-0.1224
348.63	-0.3194	-0.1255
349.61	-0.3038	-0.1283
350.59	-0.2869	-0.1305
351.56	-0.2692	-0.1317
352.54	-0.251	-0.1319
353.52	-0.233	-0.1306
354.49	-0.2156	-0.1278
355.47	-0.1992	-0.1235
356.45	-0.1843	-0.1177
357.42	-0.1714	-0.1105
358.4	-0.1606	-0.1021
359.38	-0.1523	-0.0929
360.35	-0.1466	-0.0833
361.33	-0.1434	-0.0736
362.3	-0.1429	-0.0644
363.28	-0.1448	-0.0561
364.26	-0.1488	-0.0492
365.23	-0.1548	-0.0441
366.21	-0.1622	-0.041
367.19	-0.1708	-0.0402
368.16	-0.18	-0.0418
369.14	-0.1895	-0.0456
370.12	-0.1987	-0.0516
371.09	-0.2073	-0.0594
372.07	-0.2148	-0.0686
373.05	-0.221	-0.0788
374.02	-0.2256	-0.0893
375	-0.2285	-0.0995
375.98	-0.2295	-0.1088
376.95	-0.2286	-0.1167
377.93	-0.2259	-0.1226
378.91	-0.2217	-0.1261
379.88	-0.216	-0.1269
380.86	-0.2092	-0.1248
381.84	-0.2017	-0.1198
382.81	-0.1937	-0.1122
383.79	-0.1856	-0.1021
384.77	-0.1779	-0.09
385.74	-0.1709	-0.0765
386.72	-0.1649	-0.0623
387.7	-0.1602	-0.048
388.67	-0.1569	-0.0343
389.65	-0.1553	-0.022
390.63	-0.1555	-0.0116
391.6	-0.1574	-0.0038
392.58	-0.1609	0.0011
393.55	-0.166	0.0029
394.53	-0.1724	0.0014
395.51	-0.1798	-0.0033
396.48	-0.188	-0.0109
397.46	-0.1967	-0.0211
398.44	-0.2055	-0.0332
399.41	-0.214	-0.0466
400.39	-0.222	-0.0607
401.37	-0.2291	-0.0746
402.34	-0.2351	-0.0876
403.32	-0.2398	-0.0991
404.3	-0.2431	-0.1084
405.27	-0.2448	-0.115
406.25	-0.2451	-0.1187
407.23	-0.2438	-0.1193
408.2	-0.2413	-0.1167
409.18	-0.2377	-0.1112
410.16	-0.2331	-0.1033
411.13	-0.228	-0.0933
412.11	-0.2226	-0.0819
413.09	-0.2173	-0.0698
414.06	-0.2123	-0.0578
415.04	-0.208	-0.0467
416.02	-0.2045	-0.0372
416.99	-0.2023	-0.0298
417.97	-0.2013	-0.0252
418.95	-0.2017	-0.0237
419.92	-0.2036	-0.0256
420.9	-0.2069	-0.0308
421.88	-0.2115	-0.0392
422.85	-0.2172	-0.0506
423.83	-0.2239	-0.0643
424.8	-0.2312	-0.0799
425.78	-0.2389	-0.0967
426.76	-0.2466	-0.1138
427.73	-0.2541	-0.1306
428.71	-0.261	-0.1462
429.69	-0.2671	-0.1601
430.66	-0.2722	-0.1716
431.64	-0.276	-0.1803
432.62	-0.2785	-0.1859
433.59	-0.2797	-0.1884
434.57	-0.2796	-0.1877
435.55	-0.2783	-0.1841
436.52	-0.276	-0.178
437.5	-0.273	-0.17
438.48	-0.2695	-0.1605
439.45	-0.2659	-0.1504
440.43	-0.2625	-0.1403
441.41	-0.2596	-0.131
442.38	-0.2576	-0.1229
443.36	-0.2568	-0.1169
444.34	-0.2573	-0.1131
445.31	-0.2593	-0.1121
446.29	-0.263	-0.1138
447.27	-0.2683	-0.1182
448.24	-0.2752	-0.1253
449.22	-0.2834	-0.1346
450.2	-0.2927	-0.1456
451.17	-0.3027	-0.1579
452.15	-0.3131	-0.1707
453.13	-0.3234	-0.1835
454.1	-0.3332	-0.1954
455.08	-0.3421	-0.2059
456.05	-0.3495	-0.2144
457.03	-0.355	-0.2205
458.01	-0.3585	-0.2238
458.98	-0.3596	-0.2242
459.96	-0.3581	-0.2216
460.94	-0.3541	-0.2161
461.91	-0.3476	-0.208
462.89	-0.3387	-0.1976
463.87	-0.3278	-0.1856
464.84	-0.3152	-0.1723
465.82	-0.3015	-0.1585
466.8	-0.287	-0.1448
467.77	-0.2725	-0.1317
468.75	-0.2584	-0.1198
469.73	-0.2454	-0.1096
470.7	-0.2339	-0.1014
471.68	-0.2245	-0.0955
472.66	-0.2174	-0.092
473.63	-0.2131	-0.0908
474.61	-0.2116	-0.0918
475.59	-0.213	-0.0947
476.56	-0.2171	-0.0991
477.54	-0.2239	-0.1046
478.52	-0.233	-0.1106
479.49	-0.2439	-0.1167
480.47	-0.2561	-0.1222
481.45	-0.2691	-0.1267
482.42	-0.2823	-0.1298
483.4	-0.295	-0.131
484.38	-0.3068	-0.1302
485.35	-0.317	-0.1271
486.33	-0.3253	-0.1217
487.3	-0.3313	-0.1141
488.28	-0.3348	-0.1045
489.26	-0.3356	-0.093
490.23	-0.3338	-0.0801
491.21	-0.3294	-0.0662
492.19	-0.3229	-0.0517
493.16	-0.3145	-0.0371
494.14	-0.3048	-0.0229
495.12	-0.2942	-0.0096
496.09	-0.2833	0.0026
497.07	-0.2728	0.0131
498.05	-0.2631	0.0218
499.02	-0.2549	0.0283
500	-0.2485	0.0325
500.98	-0.2445	0.0344
501.95	-0.2429	0.0339
502.93	-0.2439	0.0312
503.91	-0.2477	0.0263
504.88	-0.254	0.0194
505.86	-0.2626	0.0107
506.84	-0.2732	0.0004
507.81	-0.2853	-0.0111
508.79	-0.2985	-0.0237
509.77	-0.3121	-0.0371
510.74	-0.3255	-0.0509
511.72	-0.3382	-0.0651
512.7	-0.3496	-0.0792
513.67	-0.3591	-0.0932
514.65	-0.3665	-0.1067
515.63	-0.3713	-0.1196
516.6	-0.3733	-0.1318
517.58	-0.3724	-0.1429
518.55	-0.3686	-0.1529
519.53	-0.3621	-0.1616
520.51	-0.3529	-0.169
521.48	-0.3416	-0.1748
522.46	-0.3284	-0.1792
523.44	-0.3139	-0.182
524.41	-0.2984	-0.1832
525.39	-0.2826	-0.183
526.37	-0.2668	-0.1814
527.34	-0.2515	-0.1786
528.32	-0.2372	-0.1747
529.3	-0.2241	-0.17
530.27	-0.2125	-0.1648
531.25	-0.2026	-0.1593
532.23	-0.1944	-0.154
533.2	-0.1879	-0.149
534.18	-0.183	-0.1447
535.16	-0.1797	-0.1415
536.13	-0.1775	-0.1394
537.11	-0.1764	-0.1389
538.09	-0.176	-0.1399
539.06	-0.176	-0.1425
540.04	-0.1762	-0.1467
541.02	-0.1763	-0.1524
541.99	-0.1761	-0.1594
542.97	-0.1754	-0.1674
543.95	-0.1742	-0.176
544.92	-0.1723	-0.185
545.9	-0.1697	-0.1938
546.88	-0.1665	-0.202
547.85	-0.1628	-0.2091
548.83	-0.1587	-0.2149
549.8	-0.1543	-0.2189
550.78	-0.1498	-0.2208
551.76	-0.1453	-0.2205
552.73	-0.141	-0.2179
553.71	-0.137	-0.213
554.69	-0.1333	-0.2059
555.66	-0.1299	-0.197
556.64	-0.127	-0.1864
557.62	-0.1244	-0.1747
558.59	-0.122	-0.1624
559.57	-0.1198	-0.1499
560.55	-0.1175	-0.1378
561.52	-0.1152	-0.1265
562.5	-0.1124	-0.1167
563.48	-0.1093	-0.1086
564.45	-0.1055	-0.1026
565.43	-0.1011	-0.0989
566.41	-0.096	-0.0977
567.38	-0.0902	-0.0988
568.36	-0.0837	-0.1022
569.34	-0.0766	-0.1075
570.31	-0.0691	-0.1146
571.29	-0.0613	-0.1228
572.27	-0.0536	-0.1318
573.24	-0.046	-0.1411
574.22	-0.039	-0.1501
575.2	-0.0327	-0.1583
576.17	-0.0274	-0.1655
577.15	-0.0233	-0.1711
578.13	-0.0205	-0.175
579.1	-0.0192	-0.1771
580.08	-0.0194	-0.1773
581.05	-0.0211	-0.1757
582.03	-0.0243	-0.1725
583.01	-0.0287	-0.1681
583.98	-0.0342	-0.1628
584.96	-0.0406	-0.1569
585.94	-0.0475	-0.1511
586.91	-0.0547	-0.1456
587.89	-0.0617	-0.1409
588.87	-0.0684	-0.1373
589.84	-0.0744	-0.1352
590.82	-0.0793	-0.1346
591.8	-0.0831	-0.1355
592.77	-0.0855	-0.1381
593.75	-0.0865	-0.142
594.73	-0.086	-0.147
595.7	-0.0841	-0.1528
596.68	-0.0809	-0.1589
597.66	-0.0765	-0.1648
598.63	-0.0712	-0.1702
599.61	-0.0652	-0.1745
600.59	-0.0589	-0.1773
601.56	-0.0526	-0.1784
602.54	-0.0465	-0.1775
603.52	-0.041	-0.1745
604.49	-0.0364	-0.1694
605.47	-0.0328	-0.1623
606.45	-0.0306	-0.1536
607.42	-0.0298	-0.1435
608.4	-0.0306	-0.1326
609.38	-0.0329	-0.1214
610.35	-0.0367	-0.1104
611.33	-0.042	-0.1003
612.3	-0.0487	-0.0915
613.28	-0.0566	-0.0846
614.26	-0.0655	-0.0799
615.23	-0.0752	-0.0778
616.21	-0.0856	-0.0783
617.19	-0.0965	-0.0815
618.16	-0.1075	-0.0873
619.14	-0.1187	-0.0953
620.12	-0.1299	-0.1053
621.09	-0.1409	-0.1166
622.07	-0.1516	-0.1287
623.05	-0.1621	-0.141
624.02	-0.1722	-0.1528
625	-0.1819	-0.1634
625.98	-0.1912	-0.1724
626.95	-0.2	-0.1792
627.93	-0.2085	-0.1835
628.91	-0.2165	-0.1849
629.88	-0.2241	-0.1835
630.86	-0.2312	-0.1792
631.84	-0.2377	-0.1723
632.81	-0.2437	-0.1631
633.79	-0.249	-0.1519
634.77	-0.2535	-0.1395
635.74	-0.2573	-0.1263
636.72	-0.2603	-0.1131
637.7	-0.2623	-0.1003
638.67	-0.2635	-0.0887
639.65	-0.2637	-0.0787
640.63	-0.2631	-0.0707
641.6	-0.2617	-0.0652
642.58	-0.2597	-0.0622
643.55	-0.2571	-0.0618
644.53	-0.2542	-0.064
645.51	-0.2511	-0.0684
646.48	-0.2481	-0.075
647.46	-0.2454	-0.0831
648.44	-0.2431	-0.0925
649.41	-0.2416	-0.1026
650.39	-0.2409	-0.1129
651.37	-0.2412	-0.123
652.34	-0.2424	-0.1326
653.32	-0.2446	-0.1412
654.3	-0.2476	-0.1487
655.27	-0.2512	-0.155
656.25	-0.2553	-0.16
657.23	-0.2593	-0.1637
658.2	-0.2631	-0.1665
659.18	-0.266	-0.1685
660.16	-0.2675	-0.1699
661.13	-0.2673	-0.1711
662.11	-0.2647	-0.1725
663.09	-0.2593	-0.1742
664.06	-0.2507	-0.1765
665.04	-0.2386	-0.1796
666.02	-0.2226	-0.1835
666.99	-0.2027	-0.1883
667.97	-0.1788	-0.1937
668.95	-0.1512	-0.1997
669.92	-0.1199	-0.206
670.9	-0.0855	-0.2121
671.88	-0.0484	-0.2177
672.85	-0.0093	-0.2225
673.83	0.0312	-0.226
674.8	0.0722	-0.2279
675.78	0.1129	-0.228
676.76	0.1526	-0.226
677.73	0.1903	-0.2218
678.71	0.2254	-0.2155
679.69	0.2572	-0.2073
680.66	0.2851	-0.1973
681.64	0.3086	-0.186
682.62	0.3276	-0.1738
683.59	0.3417	-0.1612
684.57	0.3511	-0.1488
685.55	0.3559	-0.1371
686.52	0.3564	-0.1266
687.5	0.353	-0.1178
688.48	0.3462	-0.111
689.45	0.3368	-0.1066
690.43	0.3253	-0.1046
691.41	0.3124	-0.1051
692.38	0.299	-0.1078
693.36	0.2855	-0.1127
694.34	0.2727	-0.1192
695.31	0.261	-0.1269
696.29	0.2509	-0.1353
697.27	0.2426	-0.1438
698.24	0.2364	-0.1518
699.22	0.2322	-0.1588
700.2	0.23	-0.1644
701.17	0.2295	-0.1682
702.15	0.2306	-0.1698
703.13	0.2328	-0.1693
704.1	0.2357	-0.1667
705.08	0.2388	-0.1621
706.05	0.2417	-0.1558
707.03	0.244	-0.1483
708.01	0.2452	-0.14
708.98	0.2451	-0.1316
709.96	0.2433	-0.1235
710.94	0.2398	-0.1164
711.91	0.2344	-0.1108
712.89	0.2273	-0.107
713.87	0.2186	-0.1055
714.84	0.2085	-0.1062
715.82	0.1974	-0.1094
716.8	0.1855	-0.1147
717.77	0.1734	-0.1219
718.75	0.1615	-0.1306
719.73	0.1502	-0.1402
720.7	0.1399	-0.1501
721.68	0.1309	-0.1596
722.66	0.1235	-0.168
723.63	0.1179	-0.1748
724.61	0.1142	-0.1794
725.59	0.1125	-0.1813
726.56	0.1126	-0.1803
727.54	0.1144	-0.1763
728.52	0.1175	-0.1693
729.49	0.1217	-0.1596
730.47	0.1266	-0.1476
731.45	0.1316	-0.134
732.42	0.1365	-0.1195
733.4	0.1408	-0.1048
734.38	0.144	-0.0908
735.35	0.1458	-0.0785
736.33	0.1459	-0.0684
737.3	0.1441	-0.0615
738.28	0.1402	-0.0582
739.26	0.1343	-0.0588
740.23	0.1262	-0.0636
741.21	0.1163	-0.0725
742.19	0.1046	-0.0852
743.16	0.0915	-0.1013
744.14	0.0772	-0.1199
745.12	0.0621	-0.1404
746.09	0.0466	-0.1617
747.07	0.031	-0.1829
748.05	0.0156	-0.2028
749.02	0.0007	-0.2205
750	-0.0133	-0.2352
750.98	-0.0264	-0.246
751.95	-0.0385	-0.2524
752.93	-0.0494	-0.254
753.91	-0.0592	-0.2508
754.88	-0.068	-0.2429
755.86	-0.0759	-0.2306
756.84	-0.0832	-0.2145
757.81	-0.0901	-0.1954
758.79	-0.0968	-0.1742
759.77	-0.1035	-0.1519
760.74	-0.1105	-0.1296
761.72	-0.118	-0.1082
762.7	-0.1261	-0.0887
763.67	-0.135	-0.0719
764.65	-0.1446	-0.0584
765.63	-0.1549	-0.0487
766.6	-0.1659	-0.0429
767.58	-0.1774	-0.0412
768.55	-0.1892	-0.0431
769.53	-0.2011	-0.0482
770.51	-0.2127	-0.0558
771.48	-0.2238	-0.0653
772.46	-0.2341	-0.0756
773.44	-0.2433	-0.0859
774.41	-0.2511	-0.0952
775.39	-0.2574	-0.1028
776.37	-0.262	-0.1078
777.34	-0.2648	-0.1099
778.32	-0.2658	-0.1086
779.3	-0.2651	-0.1039
780.27	-0.2628	-0.0957
781.25	-0.259	-0.0846
782.23	-0.2541	-0.0709
783.2	-0.2484	-0.0555
784.18	-0.2421	-0.039
785.16	-0.2357	-0.0226
786.13	-0.2294	-0.007
787.11	-0.2238	0.0068
788.09	-0.2189	0.018
789.06	-0.2152	0.0258
790.04	-0.2128	0.0299
791.02	-0.2118	0.0298
791.99	-0.2124	0.0256
792.97	-0.2145	0.0174
793.95	-0.2181	0.0055
794.92	-0.2229	-0.0094
795.9	-0.2287	-0.0265
796.88	-0.2353	-0.045
797.85	-0.2424	-0.0639
798.83	-0.2496	-0.0821
799.8	-0.2566	-0.0988
800.78	-0.263	-0.1131
801.76	-0.2684	-0.1242
802.73	-0.2726	-0.1315
803.71	-0.2754	-0.1348
804.69	-0.2765	-0.1339
805.66	-0.2759	-0.1289
806.64	-0.2734	-0.1202
807.62	-0.2691	-0.1083
808.59	-0.263	-0.094
809.57	-0.2554	-0.0781
810.55	-0.2463	-0.0615
811.52	-0.2361	-0.0452
812.5	-0.225	-0.03
813.48	-0.2133	-0.0167
814.45	-0.2013	-0.0061
815.43	-0.1893	0.0014
816.41	-0.1776	0.0055
817.38	-0.1664	0.0062
818.36	-0.156	0.0035
819.34	-0.1464	-0.002
820.31	-0.1379	-0.0099
821.29	-0.1306	-0.0194
822.27	-0.1243	-0.0298
823.24	-0.1192	-0.0401
824.22	-0.1152	-0.0494
825.2	-0.1123	-0.0571
826.17	-0.1103	-0.0622
827.15	-0.1091	-0.0644
828.13	-0.1086	-0.0632
829.1	-0.1088	-0.0585
830.08	-0.1095	-0.0504
831.05	-0.1106	-0.0392
832.03	-0.1122	-0.0254
833.01	-0.1141	-0.0098
833.98	-0.1164	0.0069
834.96	-0.1191	0.0237
835.94	-0.1222	0.0395
836.91	-0.1258	0.0535
837.89	-0.13	0.0648
838.87	-0.1347	0.0726
839.84	-0.14	0.0763
840.82	-0.1459	0.0756
841.8	-0.1525	0.0704
842.77	-0.1597	0.0607
843.75	-0.1675	0.0469
844.73	-0.1758	0.0296
845.7	-0.1845	0.0095
846.68	-0.1934	-0.0125
847.66	-0.2024	-0.0355
848.63	-0.2113	-0.0583
849.61	-0.2199	-0.0801
850.59	-0.2281	-0.0999
851.56	-0.2356	-0.1169
852.54	-0.2424	-0.1305
853.52	-0.2482	-0.1404
854.49	-0.2531	-0.1463
855.47	-0.2569	-0.1484
856.45	-0.2597	-0.1469
857.42	-0.2615	-0.1424
858.4	-0.2624	-0.1355
859.38	-0.2627	-0.1271
860.35	-0.2624	-0.1179
861.33	-0.2617	-0.1089
862.3	-0.261	-0.101
863.28	-0.2605	-0.0949
864.26	-0.2603	-0.0911
865.23	-0.2608	-0.0902
866.21	-0.262	-0.0923
867.19	-0.2642	-0.0974
868.16	-0.2675	-0.1053
869.14	-0.2719	-0.1155
870.12	-0.2774	-0.1274
871.09	-0.2838	-0.1401
872.07	-0.2911	-0.1529
873.05	-0.2991	-0.1648
874.02	-0.3075	-0.1749
875	-0.316	-0.1824
875.98	-0.3243	-0.1868
876.95	-0.3321	-0.1874
877.93	-0.339	-0.1841
878.91	-0.3449	-0.1768
879.88	-0.3494	-0.1658
880.86	-0.3524	-0.1516
881.84	-0.3537	-0.1349
882.81	-0.3532	-0.1166
883.79	-0.3511	-0.0976
884.77	-0.3473	-0.0791
885.74	-0.342	-0.0621
886.72	-0.3355	-0.0478
887.7	-0.3282	-0.0369
888.67	-0.3204	-0.0303
889.65	-0.3124	-0.0284
890.63	-0.3047	-0.0316
891.6	-0.2977	-0.0396
892.58	-0.2919	-0.0522
893.55	-0.2875	-0.0689
894.53	-0.2849	-0.0886
895.51	-0.2843	-0.1104
896.48	-0.2858	-0.1331
897.46	-0.2897	-0.1553
898.44	-0.2957	-0.1759
899.41	-0.3038	-0.1937
900.39	-0.3137	-0.2075
901.37	-0.3253	-0.2166
902.34	-0.338	-0.2204
903.32	-0.3516	-0.2186
904.3	-0.3655	-0.2111
905.27	-0.3793	-0.1985
906.25	-0.3925	-0.1813
907.23	-0.4047	-0.1605
908.2	-0.4154	-0.1371
909.18	-0.4244	-0.1125
910.16	-0.4313	-0.0881
911.13	-0.436	-0.0651
912.11	-0.4383	-0.0449
913.09	-0.4383	-0.0286
914.06	-0.436	-0.017
915.04	-0.4316	-0.0108
916.02	-0.4254	-0.0102
916.99	-0.4176	-0.0152
917.97	-0.4086	-0.0255
918.95	-0.3989	-0.0402
919.92	-0.3888	-0.0584
920.9	-0.3787	-0.079
921.88	-0.3691	-0.1006
922.85	-0.3603	-0.1218
923.83	-0.3527	-0.1413
924.8	-0.3465	-0.1576
925.78	-0.3418	-0.1699
926.76	-0.339	-0.1772
927.73	-0.3379	-0.1791
928.71	-0.3387	-0.1753
929.69	-0.3412	-0.1662
930.66	-0.3454	-0.1521
931.64	-0.3511	-0.1341
932.62	-0.358	-0.1133
933.59	-0.3661	-0.0911
934.57	-0.3749	-0.0689
935.55	-0.3845	-0.0484
936.52	-0.3944	-0.031
937.5	-0.4046	-0.018
938.48	-0.4149	-0.0105
939.45	-0.4251	-0.0094
940.43	-0.4351	-0.015
941.41	-0.4448	-0.0273
942.38	-0.4543	-0.046
943.36	-0.4634	-0.0701
944.34	-0.4721	-0.0985
945.31	-0.4805	-0.1297
946.29	-0.4886	-0.1619
947.27	-0.4963	-0.1934
948.24	-0.5035	-0.2221
949.22	-0.5104	-0.2463
950.2	-0.5168	-0.2643
951.17	-0.5225	-0.275
952.15	-0.5277	-0.2773
953.13	-0.532	-0.2708
954.1	-0.5355	-0.2554
955.08	-0.5379	-0.2318
956.05	-0.5392	-0.2009
957.03	-0.5393	-0.1642
958.01	-0.538	-0.1236
958.98	-0.5354	-0.081
959.96	-0.5314	-0.0389
960.94	-0.5261	0.0004
961.91	-0.5195	0.0348
962.89	-0.5118	0.0622
963.87	-0.5032	0.0809
964.84	-0.494	0.0897
965.82	-0.4843	0.088
966.8	-0.4745	0.0756
967.77	-0.465	0.053
968.75	-0.456	0.0213
969.73	-0.4479	-0.0177
970.7	-0.4409	-0.062
971.68	-0.4353	-0.1091
972.66	-0.4314	-0.1561
973.63	-0.4291	-0.2003
974.61	-0.4286	-0.2387
975.59	-0.4299	-0.2689
976.56	-0.4329	-0.2886
977.54	-0.4372	-0.296
978.52	-0.4428	-0.29
979.49	-0.4492	-0.2703
980.47	-0.4561	-0.2369
981.45	-0.463	-0.1911
982.42	-0.4695	-0.1345
983.4	-0.4751	-0.0695
984.38	-0.4794	0.001
985.35	-0.4819	0.0736
986.33	-0.4823	0.145
987.3	-0.4803	0.2113
988.28	-0.4757	0.2693
989.26	-0.4683	0.3155
990.23	-0.4581	0.3475
991.21	-0.4452	0.363
992.19	-0.4298	0.3606
993.16	-0.412	0.3398
994.14	-0.3923	0.3009
995.12	-0.3711	0.245
996.09	-0.3487	0.1742
997.07	-0.3257	0.091
998.05	-0.3025	-0.0013
999.02	-0.2797	-0.0987
1000	-0.348	0.049
1000.98	-0.3728	-0.037
1001.95	-0.3954	-0.1235
1002.93	-0.4154	-0.207
1003.91	-0.4324	-0.2842
1004.88	-0.4459	-0.3519
1005.86	-0.4558	-0.4077
1006.84	-0.4621	-0.4495
1007.81	-0.4646	-0.476
1008.79	-0.4637	-0.4866
1009.77	-0.4595	-0.4814
1010.74	-0.4524	-0.4611
1011.72	-0.4429	-0.4274
1012.7	-0.4314	-0.3822
1013.67	-0.4185	-0.3281
1014.65	-0.4046	-0.268
1015.63	-0.3903	-0.2049
1016.6	-0.3761	-0.142
1017.58	-0.3625	-0.0823
1018.55	-0.3497	-0.0285
1019.53	-0.3382	0.0171
1020.51	-0.3282	0.0525
1021.48	-0.3198	0.0765
1022.46	-0.313	0.0883
1023.44	-0.308	0.088
1024.41	-0.3046	0.076
1025.39	-0.3026	0.0536
1026.37	-0.302	0.0223
1027.34	-0.3025	-0.016
1028.32	-0.3038	-0.0588
1029.3	-0.3058	-0.1038
1030.27	-0.3083	-0.1486
1031.25	-0.311	-0.1909
1032.23	-0.3139	-0.2286
1033.2	-0.3168	-0.26
1034.18	-0.3196	-0.2838
1035.16	-0.3224	-0.2991
1036.13	-0.3252	-0.3058
1037.11	-0.3282	-0.3038
1038.09	-0.3313	-0.2941
1039.06	-0.3349	-0.2776
1040.04	-0.3389	-0.2559
1041.02	-0.3437	-0.2306
1041.99	-0.3494	-0.2037
1042.97	-0.356	-0.1771
1043.95	-0.3638	-0.1527
1044.92	-0.3727	-0.1321
1045.9	-0.3827	-0.1167
1046.88	-0.3938	-0.1075
1047.85	-0.4059	-0.1054
1048.83	-0.4187	-0.1104
1049.8	-0.4321	-0.1223
1050.78	-0.4458	-0.1405
1051.76	-0.4594	-0.1639
1052.73	-0.4726	-0.1913
1053.71	-0.485	-0.2209
1054.69	-0.4964	-0.2511
1055.66	-0.5062	-0.2801
1056.64	-0.5144	-0.3061
1057.62	-0.5205	-0.3276
1058.59	-0.5245	-0.3432
1059.57	-0.5261	-0.352
1060.55	-0.5255	-0.3532
1061.52	-0.5225	-0.3465
1062.5	-0.5173	-0.3322
1063.48	-0.5102	-0.3108
1064.45	-0.5014	-0.2832
1065.43	-0.4912	-0.2507
1066.41	-0.4801	-0.2147
1067.38	-0.4684	-0.1769
1068.36	-0.4566	-0.139
1069.34	-0.4452	-0.1028
1070.31	-0.4345	-0.0698
1071.29	-0.425	-0.0415
1072.27	-0.4169	-0.0191
1073.24	-0.4106	-0.0033
1074.22	-0.4063	0.0052
1075.2	-0.404	0.0065
1076.17	-0.4039	0.0007
1077.15	-0.4057	-0.0117
1078.13	-0.4095	-0.0296
1079.1	-0.4148	-0.0521
1080.08	-0.4216	-0.0777
1081.05	-0.4293	-0.105
1082.03	-0.4377	-0.1326
1083.01	-0.4464	-0.1591
1083.98	-0.4548	-0.1833
1084.96	-0.4627	-0.204
1085.94	-0.4697	-0.2204
1086.91	-0.4756	-0.232
1087.89	-0.48	-0.2384
1088.87	-0.4828	-0.2398
1089.84	-0.484	-0.2365
1090.82	-0.4836	-0.229
1091.8	-0.4817	-0.2182
1092.77	-0.4784	-0.2049
1093.75	-0.474	-0.1904
1094.73	-0.4689	-0.1755
1095.7	-0.4634	-0.1614
1096.68	-0.4578	-0.149
1097.66	-0.4526	-0.139
1098.63	-0.4481	-0.1322
1099.61	-0.4447	-0.1288
1100.59	-0.4427	-0.1289
1101.56	-0.4422	-0.1324
1102.54	-0.4434	-0.1391
1103.52	-0.4465	-0.1482
1104.49	-0.4513	-0.1592
1105.47	-0.4578	-0.1712
1106.45	-0.4657	-0.1832
1107.42	-0.4748	-0.1945
1108.4	-0.4847	-0.2041
1109.38	-0.495	-0.2113
1110.35	-0.5053	-0.2157
1111.33	-0.5152	-0.2167
1112.3	-0.5243	-0.2142
1113.28	-0.532	-0.2083
1114.26	-0.5382	-0.1992
1115.23	-0.5425	-0.1873
1116.21	-0.5448	-0.1735
1117.19	-0.5449	-0.1584
1118.16	-0.5429	-0.1429
1119.14	-0.5389	-0.128
1120.12	-0.533	-0.1145
1121.09	-0.5256	-0.1033
1122.07	-0.517	-0.0952
1123.05	-0.5077	-0.0906
1124.02	-0.4981	-0.09
1125	-0.4887	-0.0935
1125.98	-0.48	-0.101
1126.95	-0.4725	-0.1122
1127.93	-0.4665	-0.1267
1128.91	-0.4624	-0.1437
1129.88	-0.4603	-0.1624
1130.86	-0.4605	-0.1819
1131.84	-0.4629	-0.2011
1132.81	-0.4675	-0.2191
1133.79	-0.4741	-0.2349
1134.77	-0.4823	-0.2477
1135.74	-0.4917	-0.2568
1136.72	-0.502	-0.2616
1137.7	-0.5125	-0.2619
1138.67	-0.5228	-0.2576
1139.65	-0.5323	-0.2488
1140.63	-0.5405	-0.2358
1141.6	-0.547	-0.2192
1142.58	-0.5513	-0.1996
1143.55	-0.5532	-0.178
1144.53	-0.5525	-0.1553
1145.51	-0.5491	-0.1323
1146.48	-0.5432	-0.1101
1147.46	-0.5348	-0.0897
1148.44	-0.5244	-0.0717
1149.41	-0.5123	-0.0569
1150.39	-0.499	-0.0459
1151.37	-0.485	-0.0389
1152.34	-0.471	-0.0363
1153.32	-0.4576	-0.0379
1154.3	-0.4452	-0.0436
1155.27	-0.4345	-0.0531
1156.25	-0.426	-0.0658
1157.23	-0.4199	-0.0812
1158.2	-0.4164	-0.0986
1159.18	-0.4159	-0.1173
1160.16	-0.4181	-0.1365
1161.13	-0.423	-0.1557
1162.11	-0.4303	-0.1742
1163.09	-0.4396	-0.1913
1164.06	-0.4504	-0.2067
1165.04	-0.4621	-0.2199
1166.02	-0.4742	-0.2307
1166.99	-0.4861	-0.2391
1167.97	-0.4971	-0.2448
1168.95	-0.5066	-0.2481
1169.92	-0.5141	-0.2489
1170.9	-0.5193	-0.2476
1171.88	-0.5217	-0.2443
1172.85	-0.5214	-0.2393
1173.83	-0.5181	-0.2329
1174.8	-0.512	-0.2253
1175.78	-0.5034	-0.2168
1176.76	-0.4925	-0.2075
1177.73	-0.4799	-0.1978
1178.71	-0.466	-0.1877
1179.69	-0.4515	-0.1774
1180.66	-0.4369	-0.167
1181.64	-0.4229	-0.1567
1182.62	-0.4102	-0.1465
1183.59	-0.3991	-0.1366
1184.57	-0.3901	-0.1271
1185.55	-0.3837	-0.1181
1186.52	-0.38	-0.1099
1187.5	-0.379	-0.1025
1188.48	-0.3809	-0.0962
1189.45	-0.3853	-0.0912
1190.43	-0.392	-0.0877
1191.41	-0.4006	-0.0858
1192.38	-0.4106	-0.0857
1193.36	-0.4214	-0.0876
1194.34	-0.4325	-0.0915
1195.31	-0.4432	-0.0974
1196.29	-0.4531	-0.1052
1197.27	-0.4615	-0.1148
1198.24	-0.468	-0.1261
1199.22	-0.4722	-0.1387
1200.2	-0.4739	-0.1523
1201.17	-0.473	-0.1665
1202.15	-0.4694	-0.1809
1203.13	-0.4633	-0.195
1204.1	-0.4548	-0.2085
1205.08	-0.4443	-0.2208
1206.05	-0.4323	-0.2316
1207.03	-0.419	-0.2405
1208.01	-0.4052	-0.2474
1208.98	-0.3912	-0.2521
1209.96	-0.3776	-0.2545
1210.94	-0.3649	-0.2547
1211.91	-0.3534	-0.2528
1212.89	-0.3436	-0.2489
1213.87	-0.3355	-0.2435
1214.84	-0.3294	-0.2368
1215.82	-0.3254	-0.2293
1216.8	-0.3233	-0.2214
1217.77	-0.323	-0.2135
1218.75	-0.3242	-0.2059
1219.73	-0.3266	-0.1991
1220.7	-0.3299	-0.1932
1221.68	-0.3337	-0.1885
1222.66	-0.3376	-0.1852
1223.63	-0.3411	-0.1831
1224.61	-0.3441	-0.1824
1225.59	-0.346	-0.1828
1226.56	-0.3468	-0.1841
1227.54	-0.3463	-0.1861
1228.52	-0.3443	-0.1885
1229.49	-0.341	-0.1909
1230.47	-0.3364	-0.1932
1231.45	-0.3307	-0.195
1232.42	-0.3241	-0.1962
1233.4	-0.3169	-0.1965
1234.38	-0.3094	-0.1959
1235.35	-0.3019	-0.1944
1236.33	-0.2948	-0.192
1237.3	-0.2883	-0.189
1238.28	-0.2827	-0.1855
1239.26	-0.2782	-0.1817
1240.23	-0.2749	-0.178
1241.21	-0.2727	-0.1747
1242.19	-0.2718	-0.1721
1243.16	-0.272	-0.1703
1244.14	-0.2732	-0.1697
1245.12	-0.275	-0.1703
1246.09	-0.2772	-0.1723
1247.07	-0.2794	-0.1755
1248.05	-0.2815	-0.1799
1249.02	-0.283	-0.1852
1250	-0.2836	-0.1912
1250.98	-0.283	-0.1976
1251.95	-0.2811	-0.2038
1252.93	-0.2776	-0.2096
1253.91	-0.2725	-0.2145
1254.88	-0.2658	-0.2181
1255.86	-0.2576	-0.2202
1256.84	-0.2479	-0.2204
1257.81	-0.237	-0.2185
1258.79	-0.2252	-0.2146
1259.77	-0.2127	-0.2087
1260.74	-0.1999	-0.201
1261.72	-0.1871	-0.1917
1262.7	-0.1747	-0.1812
1263.67	-0.163	-0.1699
1264.65	-0.1523	-0.1584
1265.63	-0.1427	-0.1472
1266.6	-0.1346	-0.1369
1267.58	-0.1279	-0.1279
1268.55	-0.1228	-0.1207
1269.53	-0.1191	-0.1157
1270.51	-0.1168	-0.1131
1271.48	-0.1158	-0.1131
1272.46	-0.1159	-0.1157
1273.44	-0.1167	-0.1208
1274.41	-0.1181	-0.1282
1275.39	-0.1199	-0.1374
1276.37	-0.1216	-0.148
1277.34	-0.1232	-0.1595
1278.32	-0.1243	-0.1713
1279.3	-0.1249	-0.1829
1280.27	-0.1249	-0.1935
1281.25	-0.1242	-0.2028
1282.23	-0.1227	-0.2102
1283.2	-0.1207	-0.2154
1284.18	-0.1181	-0.2182
1285.16	-0.1152	-0.2184
1286.13	-0.1121	-0.2162
1287.11	-0.109	-0.2116
1288.09	-0.1061	-0.2049
1289.06	-0.1037	-0.1966
1290.04	-0.1019	-0.1872
1291.02	-0.1008	-0.1772
1291.99	-0.1006	-0.1672
1292.97	-0.1013	-0.1577
1293.95	-0.1029	-0.1494
1294.92	-0.1054	-0.1426
1295.9	-0.1085	-0.1378
1296.88	-0.1122	-0.1352
1297.85	-0.1162	-0.1349
1298.83	-0.1202	-0.137
1299.8	-0.124	-0.1412
1300.78	-0.1273	-0.1474
1301.76	-0.1297	-0.1551
1302.73	-0.1309	-0.1638
1303.71	-0.1308	-0.173
1304.69	-0.1291	-0.1822
1305.66	-0.1256	-0.1906
1306.64	-0.1203	-0.1978
1307.62	-0.1132	-0.2033
1308.59	-0.1043	-0.2067
1309.57	-0.0937	-0.2076
1310.55	-0.0817	-0.206
1311.52	-0.0685	-0.2019
1312.5	-0.0545	-0.1953
1313.48	-0.0401	-0.1866
1314.45	-0.0257	-0.1762
1315.43	-0.0117	-0.1646
1316.41	0.0015	-0.1524
1317.38	0.0133	-0.1403
1318.36	0.0235	-0.1289
1319.34	0.0316	-0.1189
1320.31	0.0373	-0.1109
1321.29	0.0405	-0.1055
1322.27	0.0409	-0.103
1323.24	0.0385	-0.1037
1324.22	0.0332	-0.1078
1325.2	0.0253	-0.1153
1326.17	0.0148	-0.1259
1327.15	0.002	-0.1393
1328.13	-0.0128	-0.155
1329.1	-0.0292	-0.1725
1330.08	-0.0467	-0.191
1331.05	-0.0649	-0.2098
1332.03	-0.0834	-0.2281
1333.01	-0.1016	-0.2452
1333.98	-0.1192	-0.2603
1334.96	-0.1357	-0.2727
1335.94	-0.1506	-0.282
1336.91	-0.1638	-0.2876
1337.89	-0.1748	-0.2894
1338.87	-0.1836	-0.2871
1339.84	-0.19	-0.2809
1340.82	-0.194	-0.2708
1341.8	-0.1957	-0.2572
1342.77	-0.1951	-0.2406
1343.75	-0.1926	-0.2215
1344.73	-0.1883	-0.2006
1345.7	-0.1825	-0.1785
1346.68	-0.1758	-0.1561
1347.66	-0.1685	-0.134
1348.63	-0.1609	-0.1129
1349.61	-0.1536	-0.0934
1350.59	-0.1469	-0.0761
1351.56	-0.1412	-0.0615
1352.54	-0.1369	-0.0499
1353.52	-0.1342	-0.0415
1354.49	-0.1334	-0.0365
1355.47	-0.1346	-0.0347
1356.45	-0.1378	-0.0362
1357.42	-0.1432	-0.0406
1358.4	-0.1505	-0.0476
1359.38	-0.1596	-0.0568
1360.35	-0.1703	-0.0678
1361.33	-0.1822	-0.08
1362.3	-0.195	-0.093
1363.28	-0.2083	-0.1063
1364.26	-0.2216	-0.1193
1365.23	-0.2345	-0.1316
1366.21	-0.2465	-0.1427
1367.19	-0.2574	-0.1523
1368.16	-0.2666	-0.1601
1369.14	-0.2738	-0.1658
1370.12	-0.2789	-0.1693
1371.09	-0.2816	-0.1704
1372.07	-0.2818	-0.1692
1373.05	-0.2796	-0.1656
1374.02	-0.2749	-0.1598
1375	-0.2679	-0.152
1375.98	-0.259	-0.1423
1376.95	-0.2483	-0.131
1377.93	-0.2363	-0.1184
1378.91	-0.2234	-0.1048
1379.88	-0.2099	-0.0907
1380.86	-0.1964	-0.0763
1381.84	-0.1834	-0.0621
1382.81	-0.1711	-0.0484
1383.79	-0.1601	-0.0357
1384.77	-0.1506	-0.0242
1385.74	-0.143	-0.0142
1386.72	-0.1375	-0.0061
1387.7	-0.1341	-0.0001
1388.67	-0.1331	0.0035
1389.65	-0.1342	0.0048
1390.63	-0.1375	0.0036
1391.6	-0.1427	-0.0001
1392.58	-0.1498	-0.0063
1393.55	-0.1583	-0.0147
1394.53	-0.168	-0.0252
1395.51	-0.1786	-0.0376
1396.48	-0.1897	-0.0515
1397.46	-0.2011	-0.0666
1398.44	-0.2125	-0.0825
1399.41	-0.2235	-0.0988
1400.39	-0.234	-0.115
1401.37	-0.2438	-0.1308
1402.34	-0.2528	-0.1458
1403.32	-0.2609	-0.1595
1404.3	-0.2681	-0.1717
1405.27	-0.2744	-0.1822
1406.25	-0.2799	-0.1906
1407.23	-0.2846	-0.1969
1408.2	-0.2888	-0.2011
1409.18	-0.2924	-0.203
1410.16	-0.2957	-0.2029
1411.13	-0.2987	-0.2008
1412.11	-0.3016	-0.1969
1413.09	-0.3044	-0.1914
1414.06	-0.3072	-0.1847
1415.04	-0.3099	-0.177
1416.02	-0.3126	-0.1686
1416.99	-0.3153	-0.1599
1417.97	-0.3178	-0.1511
1418.95	-0.3202	-0.1426
1419.92	-0.3222	-0.1344
1420.9	-0.3239	-0.127
1421.88	-0.3251	-0.1204
1422.85	-0.3259	-0.1148
1423.83	-0.3261	-0.1104
1424.8	-0.3258	-0.107
1425.78	-0.3251	-0.1049
1426.76	-0.3239	-0.1039
1427.73	-0.3226	-0.1041
1428.71	-0.3212	-0.1054
1429.69	-0.32	-0.1078
1430.66	-0.3191	-0.1111
1431.64	-0.3188	-0.1153
1432.62	-0.3194	-0.1203
1433.59	-0.321	-0.126
1434.57	-0.324	-0.1323
1435.55	-0.3283	-0.1391
1436.52	-0.3342	-0.1463
1437.5	-0.3417	-0.1536
1438.48	-0.3508	-0.1611
1439.45	-0.3613	-0.1684
1440.43	-0.3731	-0.1754
1441.41	-0.386	-0.1819
1442.38	-0.3995	-0.1877
1443.36	-0.4134	-0.1924
1444.34	-0.4272	-0.1959
1445.31	-0.4404	-0.1979
1446.29	-0.4526	-0.1981
1447.27	-0.4633	-0.1963
1448.24	-0.472	-0.1923
1449.22	-0.4784	-0.186
1450.2	-0.4821	-0.1773
1451.17	-0.483	-0.1661
1452.15	-0.4807	-0.1525
1453.13	-0.4752	-0.1366
1454.1	-0.4666	-0.1187
1455.08	-0.4551	-0.0989
1456.05	-0.4408	-0.0778
1457.03	-0.4242	-0.0557
1458.01	-0.4056	-0.0332
1458.98	-0.3857	-0.0108
1459.96	-0.3648	0.011
1460.94	-0.3436	0.0314
1461.91	-0.3228	0.05
1462.89	-0.3029	0.0663
1463.87	-0.2844	0.0797
1464.84	-0.2678	0.09
1465.82	-0.2536	0.0968
1466.8	-0.242	0.0999
1467.77	-0.2334	0.0993
1468.75	-0.2279	0.0952
1469.73	-0.2254	0.0876
1470.7	-0.2259	0.0769
1471.68	-0.2293	0.0636
1472.66	-0.2352	0.0482
1473.63	-0.2434	0.0312
1474.61	-0.2535	0.0132
1475.59	-0.265	-0.0051
1476.56	-0.2775	-0.023
1477.54	-0.2905	-0.04
1478.52	-0.3037	-0.0556
1479.49	-0.3166	-0.0692
1480.47	-0.3289	-0.0805
1481.45	-0.3404	-0.0894
1482.42	-0.3508	-0.0955
1483.4	-0.3601	-0.0989
1484.38	-0.3682	-0.0997
1485.35	-0.3751	-0.0982
1486.33	-0.3809	-0.0945
1487.3	-0.3859	-0.0891
1488.28	-0.3902	-0.0823
1489.26	-0.3941	-0.0747
1490.23	-0.3978	-0.0666
1491.21	-0.4016	-0.0585
1492.19	-0.4058	-0.0509
1493.16	-0.4107	-0.044
1494.14	-0.4163	-0.0382
1495.12	-0.4229	-0.0336
1496.09	-0.4305	-0.0304
1497.07	-0.4392	-0.0287
1498.05	-0.4488	-0.0284
1499.02	-0.4593	-0.0293
1500	-0.4705	-0.0314
1500.98	-0.4822	-0.0345
1501.95	-0.494	-0.0382
1502.93	-0.5057	-0.0424
1503.91	-0.5169	-0.0468
1504.88	-0.5273	-0.0512
1505.86	-0.5365	-0.0554
1506.84	-0.5441	-0.0592
1507.81	-0.55	-0.0626
1508.79	-0.5537	-0.0655
1509.77	-0.5552	-0.0679
1510.74	-0.5542	-0.0699
1511.72	-0.5507	-0.0715
1512.7	-0.5446	-0.0729
1513.67	-0.5361	-0.0742
1514.65	-0.5252	-0.0755
1515.63	-0.5121	-0.0769
1516.6	-0.4971	-0.0786
1517.58	-0.4804	-0.0806
1518.55	-0.4624	-0.083
1519.53	-0.4434	-0.0856
1520.51	-0.4239	-0.0886
1521.48	-0.4042	-0.0917
1522.46	-0.3848	-0.0948
1523.44	-0.3659	-0.0979
1524.41	-0.348	-0.1007
1525.39	-0.3314	-0.1029
1526.37	-0.3164	-0.1046
1527.34	-0.3032	-0.1055
1528.32	-0.292	-0.1055
1529.3	-0.283	-0.1045
1530.27	-0.2763	-0.1026
1531.25	-0.2719	-0.0998
1532.23	-0.2698	-0.0963
1533.2	-0.2699	-0.0921
1534.18	-0.272	-0.0876
1535.16	-0.2761	-0.083
1536.13	-0.282	-0.0786
1537.11	-0.2893	-0.0746
1538.09	-0.2978	-0.0715
1539.06	-0.3073	-0.0694
1540.04	-0.3175	-0.0687
1541.02	-0.3281	-0.0695
1541.99	-0.3388	-0.072
1542.97	-0.3493	-0.0761
1543.95	-0.3595	-0.0819
1544.92	-0.369	-0.0893
1545.9	-0.3778	-0.098
1546.88	-0.3856	-0.1079
1547.85	-0.3925	-0.1186
1548.83	-0.3982	-0.1298
1549.8	-0.4029	-0.1411
1550.78	-0.4065	-0.152
1551.76	-0.4091	-0.1624
1552.73	-0.4107	-0.1717
1553.71	-0.4116	-0.1798
1554.69	-0.4118	-0.1864
1555.66	-0.4116	-0.1913
1556.64	-0.4111	-0.1945
1557.62	-0.4104	-0.1959
1558.59	-0.4097	-0.1957
1559.57	-0.4093	-0.194
1560.55	-0.4092	-0.191
1561.52	-0.4095	-0.187
1562.5	-0.4104	-0.1823
1563.48	-0.4117	-0.177
1564.45	-0.4137	-0.1716
1565.43	-0.4162	-0.1663
1566.41	-0.4191	-0.1613
1567.38	-0.4224	-0.1567
1568.36	-0.426	-0.1527
1569.34	-0.4296	-0.1494
1570.31	-0.4332	-0.1466
1571.29	-0.4365	-0.1444
1572.27	-0.4395	-0.1425
1573.24	-0.4418	-0.1408
1574.22	-0.4435	-0.1392
1575.2	-0.4443	-0.1373
1576.17	-0.4442	-0.1351
1577.15	-0.4432	-0.1323
1578.13	-0.4412	-0.1288
1579.1	-0.4382	-0.1245
1580.08	-0.4343	-0.1194
1581.05	-0.4296	-0.1137
1582.03	-0.4243	-0.1074
1583.01	-0.4184	-0.1007
1583.98	-0.4123	-0.094
1584.96	-0.406	-0.0875
1585.94	-0.3998	-0.0815
1586.91	-0.3939	-0.0765
1587.89	-0.3886	-0.0728
1588.87	-0.3839	-0.0706
1589.84	-0.38	-0.0703
1590.82	-0.3771	-0.072
1591.8	-0.3752	-0.0758
1592.77	-0.3743	-0.0817
1593.75	-0.3746	-0.0896
1594.73	-0.3759	-0.0994
1595.7	-0.3781	-0.1107
1596.68	-0.3812	-0.1231
1597.66	-0.385	-0.1362
1598.63	-0.3893	-0.1494
1599.61	-0.3939	-0.1623
1600.59	-0.3986	-0.1743
1601.56	-0.4032	-0.1848
1602.54	-0.4075	-0.1934
1603.52	-0.4112	-0.1997
1604.49	-0.4142	-0.2035
1605.47	-0.4164	-0.2044
1606.45	-0.4175	-0.2026
1607.42	-0.4175	-0.1979
1608.4	-0.4163	-0.1906
1609.38	-0.4138	-0.181
1610.35	-0.4101	-0.1694
1611.33	-0.405	-0.1564
1612.3	-0.3987	-0.1424
1613.28	-0.3913	-0.128
1614.26	-0.3828	-0.1138
1615.23	-0.3734	-0.1003
1616.21	-0.3632	-0.0881
1617.19	-0.3523	-0.0776
1618.16	-0.3409	-0.0691
1619.14	-0.3291	-0.0629
1620.12	-0.3171	-0.0592
1621.09	-0.305	-0.058
1622.07	-0.293	-0.0592
1623.05	-0.2813	-0.0627
1624.02	-0.27	-0.0682
1625	-0.2591	-0.0754
1625.98	-0.2488	-0.084
1626.95	-0.2393	-0.0935
1627.93	-0.2306	-0.1036
1628.91	-0.2227	-0.114
1629.88	-0.2158	-0.1241
1630.86	-0.2098	-0.1339
1631.84	-0.2048	-0.1429
1632.81	-0.2008	-0.1512
1633.79	-0.1978	-0.1585
1634.77	-0.1957	-0.1649
1635.74	-0.1945	-0.1704
1636.72	-0.194	-0.1751
1637.7	-0.1943	-0.1791
1638.67	-0.1952	-0.1826
1639.65	-0.1965	-0.1857
1640.63	-0.1982	-0.1886
1641.6	-0.2	-0.1913
1642.58	-0.2019	-0.1941
1643.55	-0.2037	-0.1969
1644.53	-0.2053	-0.1996
1645.51	-0.2066	-0.2024
1646.48	-0.2074	-0.2049
1647.46	-0.2077	-0.2072
1648.44	-0.2075	-0.2089
1649.41	-0.2066	-0.21
1650.39	-0.2051	-0.2102
1651.37	-0.203	-0.2094
1652.34	-0.2005	-0.2074
1653.32	-0.1975	-0.2041
1654.3	-0.1941	-0.1996
1655.27	-0.1905	-0.1937
1656.25	-0.1869	-0.1867
1657.23	-0.1832	-0.1787
1658.2	-0.1798	-0.17
1659.18	-0.1766	-0.1609
1660.16	-0.1738	-0.1518
1661.13	-0.1715	-0.143
1662.11	-0.1697	-0.1349
1663.09	-0.1683	-0.1279
1664.06	-0.1675	-0.1224
1665.04	-0.167	-0.1187
1666.02	-0.1669	-0.1169
1666.99	-0.167	-0.1173
1667.97	-0.1671	-0.1199
1668.95	-0.1671	-0.1245
1669.92	-0.1667	-0.1312
1670.9	-0.1659	-0.1395
1671.88	-0.1644	-0.1492
1672.85	-0.162	-0.1598
1673.83	-0.1587	-0.1708
1674.8	-0.1544	-0.1819
1675.78	-0.149	-0.1924
1676.76	-0.1425	-0.2019
1677.73	-0.135	-0.21
1678.71	-0.1266	-0.2163
1679.69	-0.1175	-0.2204
1680.66	-0.1078	-0.2223
1681.64	-0.098	-0.2218
1682.62	-0.0881	-0.219
1683.59	-0.0785	-0.214
1684.57	-0.0696	-0.207
1685.55	-0.0616	-0.1983
1686.52	-0.0547	-0.1884
1687.5	-0.0493	-0.1776
1688.48	-0.0455	-0.1665
1689.45	-0.0434	-0.1554
1690.43	-0.043	-0.1448
1691.41	-0.0445	-0.1351
1692.38	-0.0476	-0.1265
1693.36	-0.0522	-0.1194
1694.34	-0.0581	-0.1138
1695.31	-0.0649	-0.1099
1696.29	-0.0724	-0.1075
1697.27	-0.0801	-0.1066
1698.24	-0.0877	-0.1069
1699.22	-0.0947	-0.1081
1700.2	-0.1007	-0.1101
1701.17	-0.1054	-0.1123
1702.15	-0.1085	-0.1146
1703.13	-0.1097	-0.1165
1704.1	-0.1089	-0.1179
1705.08	-0.1059	-0.1184
1706.05	-0.1008	-0.118
1707.03	-0.0936	-0.1166
1708.01	-0.0846	-0.1141
1708.98	-0.0739	-0.1107
1709.96	-0.062	-0.1065
1710.94	-0.0492	-0.1017
1711.91	-0.036	-0.0967
1712.89	-0.0228	-0.0916
1713.87	-0.0102	-0.0869
1714.84	0.0015	-0.0827
1715.82	0.0117	-0.0795
1716.8	0.0201	-0.0774
1717.77	0.0264	-0.0766
1718.75	0.0302	-0.0772
1719.73	0.0315	-0.0794
1720.7	0.0302	-0.083
1721.68	0.0263	-0.088
1722.66	0.0199	-0.0942
1723.63	0.0113	-0.1015
1724.61	0.0006	-0.1095
1725.59	-0.0117	-0.118
1726.56	-0.0252	-0.1268
1727.54	-0.0396	-0.1354
1728.52	-0.0544	-0.1438
1729.49	-0.069	-0.1516
1730.47	-0.0832	-0.1587
1731.45	-0.0965	-0.165
1732.42	-0.1086	-0.1703
1733.4	-0.1192	-0.1746
1734.38	-0.1281	-0.1781
1735.35	-0.1351	-0.1807
1736.33	-0.1402	-0.1825
1737.3	-0.1434	-0.1838
1738.28	-0.1447	-0.1845
1739.26	-0.1443	-0.1849
1740.23	-0.1425	-0.1851
1741.21	-0.1393	-0.1851
1742.19	-0.135	-0.1851
1743.16	-0.1299	-0.185
1744.14	-0.1243	-0.1848
1745.12	-0.1183	-0.1845
1746.09	-0.1122	-0.184
1747.07	-0.1062	-0.1832
1748.05	-0.1004	-0.1819
1749.02	-0.0949	-0.18
1750	-0.0897	-0.1775
1750.98	-0.0849	-0.1741
1751.95	-0.0804	-0.17
1752.93	-0.0762	-0.1649
1753.91	-0.0722	-0.1591
1754.88	-0.0683	-0.1525
1755.86	-0.0644	-0.1454
1756.84	-0.0605	-0.1378
1757.81	-0.0563	-0.1302
1758.79	-0.052	-0.1226
1759.77	-0.0474	-0.1154
1760.74	-0.0426	-0.1088
1761.72	-0.0376	-0.1031
1762.7	-0.0325	-0.0986
1763.67	-0.0274	-0.0954
1764.65	-0.0224	-0.0936
1765.63	-0.0178	-0.0933
1766.6	-0.0135	-0.0944
1767.58	-0.0099	-0.0969
1768.55	-0.0071	-0.1006
1769.53	-0.0052	-0.1052
1770.51	-0.0044	-0.1105
1771.48	-0.0047	-0.1162
1772.46	-0.0061	-0.1218
1773.44	-0.0087	-0.1272
1774.41	-0.0125	-0.132
1775.39	-0.0172	-0.1359
1776.37	-0.0228	-0.1389
1777.34	-0.0291	-0.1406
1778.32	-0.0359	-0.1413
1779.3	-0.0429	-0.1408
1780.27	-0.0499	-0.1393
1781.25	-0.0567	-0.1372
1782.23	-0.0629	-0.1346
1783.2	-0.0684	-0.132
1784.18	-0.073	-0.1297
1785.16	-0.0766	-0.1281
1786.13	-0.079	-0.1276
1787.11	-0.0802	-0.1285
1788.09	-0.0803	-0.1311
1789.06	-0.0792	-0.1355
1790.04	-0.0771	-0.1418
1791.02	-0.0742	-0.15
1791.99	-0.0707	-0.1599
1792.97	-0.0668	-0.1712
1793.95	-0.0627	-0.1837
1794.92	-0.0588	-0.1967
1795.9	-0.0551	-0.2099
1796.88	-0.0521	-0.2226
1797.85	-0.0498	-0.2343
1798.83	-0.0485	-0.2443
1799.8	-0.0481	-0.2523
1800.78	-0.0488	-0.2578
1801.76	-0.0506	-0.2605
1802.73	-0.0534	-0.2601
1803.71	-0.057	-0.2567
1804.69	-0.0613	-0.2503
1805.66	-0.0661	-0.2412
1806.64	-0.0712	-0.2298
1807.62	-0.0762	-0.2164
1808.59	-0.081	-0.2018
1809.57	-0.0852	-0.1866
1810.55	-0.0886	-0.1714
1811.52	-0.091	-0.157
1812.5	-0.0922	-0.144
1813.48	-0.0922	-0.133
1814.45	-0.0907	-0.1244
1815.43	-0.088	-0.1187
1816.41	-0.0839	-0.116
1817.38	-0.0786	-0.1165
1818.36	-0.0723	-0.12
1819.34	-0.0652	-0.1263
1820.31	-0.0575	-0.1351
1821.29	-0.0495	-0.1459
1822.27	-0.0415	-0.1581
1823.24	-0.0338	-0.1712
1824.22	-0.0267	-0.1845
1825.2	-0.0204	-0.1974
1826.17	-0.0152	-0.2093
1827.15	-0.0111	-0.2197
1828.13	-0.0084	-0.2282
1829.1	-0.0071	-0.2346
1830.08	-0.0073	-0.2386
1831.05	-0.0088	-0.2403
1832.03	-0.0115	-0.2398
1833.01	-0.0154	-0.2372
1833.98	-0.0202	-0.2328
1834.96	-0.0257	-0.2272
1835.94	-0.0317	-0.2206
1836.91	-0.0379	-0.2135
1837.89	-0.044	-0.2064
1838.87	-0.0498	-0.1996
1839.84	-0.0552	-0.1934
1840.82	-0.0598	-0.1881
1841.8	-0.0636	-0.1838
1842.77	-0.0664	-0.1805
1843.75	-0.0683	-0.1782
1844.73	-0.0691	-0.1766
1845.7	-0.069	-0.1755
1846.68	-0.068	-0.1746
1847.66	-0.0663	-0.1735
1848.63	-0.0639	-0.172
1849.61	-0.0611	-0.1696
1850.59	-0.058	-0.1662
1851.56	-0.0548	-0.1615
1852.54	-0.0518	-0.1554
1853.52	-0.049	-0.148
1854.49	-0.0467	-0.1394
1855.47	-0.045	-0.1299
1856.45	-0.0439	-0.1198
1857.42	-0.0436	-0.1096
1858.4	-0.0441	-0.0997
1859.38	-0.0454	-0.0908
1860.35	-0.0475	-0.0833
1861.33	-0.0504	-0.0778
1862.3	-0.054	-0.0747
1863.28	-0.0583	-0.0744
1864.26	-0.0633	-0.0769
1865.23	-0.0688	-0.0825
1866.21	-0.0748	-0.0909
1867.19	-0.0812	-0.102
1868.16	-0.0881	-0.1152
1869.14	-0.0953	-0.1301
1870.12	-0.1029	-0.1459
1871.09	-0.1109	-0.1619
1872.07	-0.1192	-0.1772
1873.05	-0.1278	-0.1911
1874.02	-0.1368	-0.2028
1875	-0.1462	-0.2116
1875.98	-0.1559	-0.2171
1876.95	-0.1658	-0.2186
1877.93	-0.176	-0.2162
1878.91	-0.1863	-0.2097
1879.88	-0.1966	-0.1994
1880.86	-0.2069	-0.1856
1881.84	-0.2169	-0.1688
1882.81	-0.2265	-0.1499
1883.79	-0.2355	-0.1297
1884.77	-0.2437	-0.109
1885.74	-0.251	-0.0887
1886.72	-0.2572	-0.0698
1887.7	-0.262	-0.0531
1888.67	-0.2656	-0.0392
1889.65	-0.2676	-0.0288
1890.63	-0.2681	-0.0221
1891.6	-0.2672	-0.0195
1892.58	-0.2649	-0.0207
1893.55	-0.2612	-0.0255
1894.53	-0.2565	-0.0336
1895.51	-0.2509	-0.0442
1896.48	-0.2447	-0.0568
1897.46	-0.2381	-0.0704
1898.44	-0.2316	-0.0842
1899.41	-0.2254	-0.0976
1900.39	-0.2198	-0.1096
1901.37	-0.2152	-0.1197
1902.34	-0.2117	-0.1275
1903.32	-0.2096	-0.1326
1904.3	-0.2091	-0.135
1905.27	-0.2102	-0.1347
1906.25	-0.2129	-0.1322
1907.23	-0.2171	-0.1278
1908.2	-0.2227	-0.1221
1909.18	-0.2295	-0.116
1910.16	-0.2371	-0.11
1911.13	-0.2453	-0.1051
1912.11	-0.2536	-0.1017
1913.09	-0.2616	-0.1006
1914.06	-0.269	-0.1022
1915.04	-0.2752	-0.1066
1916.02	-0.2801	-0.1139
1916.99	-0.2832	-0.1239
1917.97	-0.2843	-0.1361
1918.95	-0.2832	-0.15
1919.92	-0.28	-0.1648
1920.9	-0.2745	-0.1794
1921.88	-0.2669	-0.193
1922.85	-0.2574	-0.2045
1923.83	-0.2463	-0.2129
1924.8	-0.234	-0.2175
1925.78	-0.221	-0.2175
1926.76	-0.2076	-0.2125
1927.73	-0.1944	-0.2024
1928.71	-0.1818	-0.1872
1929.69	-0.1705	-0.1674
1930.66	-0.1607	-0.1436
1931.64	-0.153	-0.1169
1932.62	-0.1475	-0.0884
1933.59	-0.1445	-0.0595
1934.57	-0.1441	-0.0316
1935.55	-0.1463	-0.0062
1936.52	-0.151	0.0153
1937.5	-0.158	0.0317
1938.48	-0.1671	0.0419
1939.45	-0.1777	0.0453
1940.43	-0.1895	0.0413
1941.41	-0.202	0.0299
1942.38	-0.2148	0.0115
1943.36	-0.2272	-0.0132
1944.34	-0.2389	-0.0431
1945.31	-0.2494	-0.0768
1946.29	-0.2583	-0.1128
1947.27	-0.2654	-0.1491
1948.24	-0.2705	-0.1841
1949.22	-0.2734	-0.2159
1950.2	-0.2742	-0.2428
1951.17	-0.273	-0.2633
[truncated: 23,601 more rows]
