# Supplementary material for: Effects of different tennis racket string tension on forehand stroke effect and racket dynamic impact
Source: PLoS One. 2025 Jan 15;20(1):e0317442. doi: 10.1371/journal.pone.0317442 (PMC11734973; doi:10.1371/journal.pone.0317442)
Supplement: S1 File — (ZIP) [file pone.0317442.s001.zip › S1/acceleration strain vibration/48bl/8.xlsx]

## Sheet: 8
Time（ms）	acceleration（g=9.8m/s2）	strain（mµ）
0	-0.0601	-1.712
0.98	-0.0629	-1.6688
1.95	-0.0655	-1.6015
2.93	-0.0673	-1.5117
3.91	-0.0681	-1.4019
4.88	-0.0676	-1.2753
5.86	-0.0654	-1.1359
6.84	-0.0616	-0.9881
7.81	-0.056	-0.8364
8.79	-0.0488	-0.6857
9.77	-0.0402	-0.5405
10.74	-0.0306	-0.4052
11.72	-0.0202	-0.2836
12.7	-0.0097	-0.1789
13.67	0.0007	-0.0936
14.65	0.0103	-0.0292
15.63	0.0189	0.0135
16.6	0.0259	0.0347
17.58	0.0313	0.0354
18.55	0.0348	0.0176
19.53	0.0366	-0.0162
20.51	0.0367	-0.063
21.48	0.0356	-0.1191
22.46	0.0338	-0.181
23.44	0.0317	-0.2449
24.41	0.0301	-0.3071
25.39	0.0297	-0.3644
26.37	0.0313	-0.4139
27.34	0.0355	-0.4533
28.32	0.0428	-0.4809
29.3	0.0538	-0.4958
30.27	0.0686	-0.4979
31.25	0.0874	-0.4876
32.23	0.1099	-0.466
33.2	0.1356	-0.4349
34.18	0.1639	-0.3965
35.16	0.1937	-0.3532
36.13	0.2241	-0.3077
37.11	0.2536	-0.2627
38.09	0.2808	-0.2208
39.06	0.3043	-0.1844
40.04	0.3226	-0.1554
41.02	0.3343	-0.1354
41.99	0.3383	-0.1253
42.97	0.3336	-0.1256
43.95	0.3196	-0.1361
44.92	0.2958	-0.1562
45.9	0.2623	-0.1847
46.88	0.2196	-0.22
47.85	0.1684	-0.2601
48.83	0.1099	-0.303
49.8	0.0457	-0.3465
50.78	-0.0226	-0.3883
51.76	-0.0928	-0.4265
52.73	-0.1629	-0.4593
53.71	-0.2305	-0.4854
54.69	-0.2937	-0.5036
55.66	-0.3502	-0.5136
56.64	-0.3982	-0.5153
57.62	-0.4362	-0.509
58.59	-0.4631	-0.4958
59.57	-0.4779	-0.4767
60.55	-0.4803	-0.4534
61.52	-0.4704	-0.4276
62.5	-0.4487	-0.4013
63.48	-0.4161	-0.3762
64.45	-0.374	-0.3543
65.43	-0.3239	-0.337
66.41	-0.2677	-0.3257
67.38	-0.2074	-0.3214
68.36	-0.145	-0.3247
69.34	-0.0827	-0.3357
70.31	-0.0223	-0.3543
71.29	0.0343	-0.3797
72.27	0.0858	-0.411
73.24	0.131	-0.4469
74.22	0.1689	-0.4859
75.2	0.1993	-0.5264
76.17	0.2219	-0.5665
77.15	0.2372	-0.6048
78.13	0.2457	-0.6395
79.1	0.2482	-0.6694
80.08	0.2461	-0.6934
81.05	0.2404	-0.7108
82.03	0.2325	-0.721
83.01	0.2238	-0.7242
83.98	0.2155	-0.7206
84.96	0.2087	-0.7107
85.94	0.2044	-0.6956
86.91	0.2033	-0.6764
87.89	0.2056	-0.6543
88.87	0.2117	-0.6308
89.84	0.2212	-0.6074
90.82	0.2339	-0.5853
91.8	0.249	-0.5658
92.77	0.2657	-0.55
93.75	0.283	-0.5388
94.73	0.2999	-0.5327
95.7	0.3153	-0.5321
96.68	0.3282	-0.537
97.66	0.3378	-0.5471
98.63	0.3432	-0.562
99.61	0.3441	-0.5811
100.59	0.34	-0.6034
101.56	0.3309	-0.6282
102.54	0.317	-0.6545
103.52	0.2987	-0.6812
104.49	0.2768	-0.7077
105.47	0.2519	-0.733
106.45	0.2251	-0.7565
107.42	0.1974	-0.7778
108.4	0.1698	-0.7967
109.38	0.1433	-0.813
110.35	0.119	-0.8268
111.33	0.0975	-0.8385
112.3	0.0796	-0.8483
113.28	0.0656	-0.8567
114.26	0.0558	-0.8643
115.23	0.0503	-0.8716
116.21	0.0487	-0.879
117.19	0.0508	-0.8872
118.16	0.0559	-0.8963
119.14	0.0634	-0.9066
120.12	0.0726	-0.9182
121.09	0.0826	-0.931
122.07	0.0928	-0.9448
123.05	0.1023	-0.9594
124.02	0.1106	-0.9742
125	0.1173	-0.9889
125.98	0.122	-1.0028
126.95	0.1247	-1.0154
127.93	0.1253	-1.0262
128.91	0.124	-1.0348
129.88	0.1214	-1.0407
130.86	0.1177	-1.0439
131.84	0.1138	-1.0441
132.81	0.1101	-1.0414
133.79	0.1073	-1.0361
134.77	0.1061	-1.0284
135.74	0.107	-1.0189
136.72	0.1104	-1.008
137.7	0.1165	-0.9964
138.67	0.1256	-0.9848
139.65	0.1375	-0.9739
140.63	0.1521	-0.9641
141.6	0.1689	-0.9562
142.58	0.1874	-0.9504
143.55	0.207	-0.9473
144.53	0.227	-0.9469
145.51	0.2465	-0.9493
146.48	0.2647	-0.9544
147.46	0.2811	-0.9619
148.44	0.2949	-0.9714
149.41	0.3056	-0.9824
150.39	0.3128	-0.9944
151.37	0.3164	-1.0067
152.34	0.3162	-1.0187
153.32	0.3125	-1.0297
154.3	0.3056	-1.0392
155.27	0.296	-1.0467
156.25	0.2843	-1.0517
157.23	0.2712	-1.0539
158.2	0.2574	-1.0532
159.18	0.2438	-1.0496
160.16	0.231	-1.0432
161.13	0.2198	-1.0342
162.11	0.2108	-1.0229
163.09	0.2043	-1.0097
164.06	0.2006	-0.9951
165.04	0.1998	-0.9797
166.02	0.202	-0.964
166.99	0.2067	-0.9485
167.97	0.2136	-0.9336
168.95	0.2223	-0.9197
169.92	0.232	-0.9073
170.9	0.242	-0.8965
171.88	0.2517	-0.8875
172.85	0.2603	-0.8803
173.83	0.2672	-0.875
174.8	0.2717	-0.8713
175.78	0.2735	-0.8692
176.76	0.2723	-0.8684
177.73	0.2678	-0.8686
178.71	0.2602	-0.8696
179.69	0.2495	-0.8712
180.66	0.236	-0.873
181.64	0.2204	-0.8748
182.62	0.2029	-0.8766
183.59	0.1844	-0.8781
184.57	0.1655	-0.8793
185.55	0.1468	-0.8803
186.52	0.129	-0.8809
187.5	0.1127	-0.8814
188.48	0.0983	-0.8818
189.45	0.0862	-0.8822
190.43	0.0767	-0.8828
191.41	0.0699	-0.8837
192.38	0.0657	-0.8849
193.36	0.064	-0.8865
194.34	0.0646	-0.8886
195.31	0.0671	-0.891
196.29	0.0711	-0.8939
197.27	0.0761	-0.897
198.24	0.0818	-0.9002
199.22	0.0876	-0.9033
200.2	0.0932	-0.9062
201.17	0.0982	-0.9087
202.15	0.1025	-0.9106
203.13	0.1058	-0.9117
204.1	0.1083	-0.912
205.08	0.1098	-0.9113
206.05	0.1106	-0.9095
207.03	0.1108	-0.9068
208.01	0.1108	-0.9031
208.98	0.1107	-0.8985
209.96	0.111	-0.8934
210.94	0.1119	-0.8878
211.91	0.1136	-0.882
212.89	0.1162	-0.8762
213.87	0.1199	-0.8708
214.84	0.1246	-0.866
215.82	0.1303	-0.8621
216.8	0.1367	-0.8593
217.77	0.1436	-0.8577
218.75	0.1506	-0.8575
219.73	0.1574	-0.8589
220.7	0.1635	-0.8617
221.68	0.1685	-0.8661
222.66	0.1721	-0.8718
223.63	0.1739	-0.8787
224.61	0.1737	-0.8868
225.59	0.1714	-0.8956
226.56	0.167	-0.905
227.54	0.1605	-0.9148
228.52	0.1521	-0.9245
229.49	0.1423	-0.934
230.47	0.1315	-0.943
231.45	0.1201	-0.9513
232.42	0.1087	-0.9586
233.4	0.0979	-0.9648
234.38	0.0884	-0.9697
235.35	0.0806	-0.9733
236.33	0.0751	-0.9755
237.3	0.0721	-0.9763
238.28	0.072	-0.9757
239.26	0.0748	-0.9738
240.23	0.0806	-0.9707
241.21	0.0891	-0.9665
242.19	0.0999	-0.9613
243.16	0.1127	-0.9554
244.14	0.1268	-0.9489
245.12	0.1416	-0.9419
246.09	0.1564	-0.9347
247.07	0.1704	-0.9275
248.05	0.1829	-0.9203
249.02	0.1934	-0.9134
250	0.2013	-0.907
250.98	0.2062	-0.9012
251.95	0.2079	-0.8961
252.93	0.2061	-0.8918
253.91	0.2011	-0.8885
254.88	0.193	-0.8862
255.86	0.1823	-0.885
256.84	0.1694	-0.8848
257.81	0.155	-0.8858
258.79	0.1398	-0.8878
259.77	0.1247	-0.8908
260.74	0.1102	-0.8948
261.72	0.0973	-0.8995
262.7	0.0865	-0.9049
263.67	0.0783	-0.9107
264.65	0.0732	-0.9169
265.63	0.0714	-0.9233
266.6	0.073	-0.9296
267.58	0.078	-0.9357
268.55	0.086	-0.9414
269.53	0.0967	-0.9466
270.51	0.1096	-0.9512
271.48	0.1239	-0.9549
272.46	0.1391	-0.9579
273.44	0.1544	-0.96
274.41	0.169	-0.9612
275.39	0.1823	-0.9616
276.37	0.1938	-0.9612
277.34	0.2029	-0.9602
278.32	0.2093	-0.9586
279.3	0.2129	-0.9566
280.27	0.2135	-0.9542
281.25	0.2114	-0.9516
282.23	0.2068	-0.949
283.2	0.2001	-0.9463
284.18	0.1919	-0.9437
285.16	0.1828	-0.9412
286.13	0.1733	-0.9388
287.11	0.1642	-0.9364
288.09	0.1561	-0.934
289.06	0.1494	-0.9316
290.04	0.1447	-0.9289
291.02	0.1422	-0.926
291.99	0.1421	-0.9227
292.97	0.1445	-0.9188
293.95	0.1492	-0.9145
294.92	0.1558	-0.9095
295.9	0.1641	-0.9039
296.88	0.1735	-0.8977
297.85	0.1834	-0.891
298.83	0.193	-0.884
299.8	0.2019	-0.8769
300.78	0.2093	-0.8698
301.76	0.2146	-0.863
302.73	0.2174	-0.8568
303.71	0.2174	-0.8515
304.69	0.2144	-0.8473
305.66	0.2083	-0.8445
306.64	0.1993	-0.8432
307.62	0.1877	-0.8437
308.59	0.1739	-0.8459
309.57	0.1585	-0.85
310.55	0.1423	-0.8556
311.52	0.1259	-0.8628
312.5	0.1102	-0.8712
313.48	0.096	-0.8806
314.45	0.0839	-0.8904
315.43	0.0747	-0.9003
316.41	0.0687	-0.9098
317.38	0.0664	-0.9184
318.36	0.068	-0.9256
319.34	0.0734	-0.9311
320.31	0.0824	-0.9345
321.29	0.0947	-0.9355
322.27	0.1096	-0.9339
323.24	0.1264	-0.9297
324.22	0.1444	-0.9229
325.2	0.1625	-0.9136
326.17	0.1798	-0.9023
327.15	0.1954	-0.8891
328.13	0.2083	-0.8746
329.1	0.2177	-0.8594
330.08	0.2229	-0.8439
331.05	0.2233	-0.8288
332.03	0.2187	-0.8147
333.01	0.2088	-0.802
333.98	0.1938	-0.7912
334.96	0.1739	-0.7827
335.94	0.1497	-0.7769
336.91	0.1218	-0.7737
337.89	0.091	-0.7734
338.87	0.0582	-0.7756
339.84	0.0246	-0.7803
340.82	-0.0089	-0.7872
341.8	-0.0412	-0.7957
342.77	-0.0712	-0.8054
343.75	-0.0981	-0.8157
344.73	-0.1211	-0.8262
345.7	-0.1395	-0.8362
346.68	-0.153	-0.8454
347.66	-0.1613	-0.8531
348.63	-0.1643	-0.8592
349.61	-0.1623	-0.8633
350.59	-0.1556	-0.8653
351.56	-0.1447	-0.8652
352.54	-0.1303	-0.8631
353.52	-0.1132	-0.8592
354.49	-0.0943	-0.8538
355.47	-0.0744	-0.8474
356.45	-0.0545	-0.8402
357.42	-0.0355	-0.8327
358.4	-0.0181	-0.8255
359.38	-0.003	-0.8189
360.35	0.0093	-0.8133
361.33	0.0183	-0.809
362.3	0.0238	-0.8062
363.28	0.0257	-0.8049
364.26	0.0241	-0.8053
365.23	0.0194	-0.8072
366.21	0.0118	-0.8104
367.19	0.0019	-0.8145
368.16	-0.0098	-0.8193
369.14	-0.0226	-0.8242
370.12	-0.0358	-0.829
371.09	-0.0488	-0.833
372.07	-0.0609	-0.836
373.05	-0.0716	-0.8376
374.02	-0.0804	-0.8375
375	-0.087	-0.8355
375.98	-0.091	-0.8315
376.95	-0.0925	-0.8256
377.93	-0.0913	-0.8179
378.91	-0.0878	-0.8087
379.88	-0.082	-0.7983
380.86	-0.0745	-0.7871
381.84	-0.0655	-0.7755
382.81	-0.0558	-0.7642
383.79	-0.0457	-0.7535
384.77	-0.0358	-0.7439
385.74	-0.0267	-0.736
386.72	-0.0189	-0.73
387.7	-0.0129	-0.7262
388.67	-0.0089	-0.7249
389.65	-0.0073	-0.726
390.63	-0.0082	-0.7295
391.6	-0.0117	-0.7353
392.58	-0.0178	-0.7432
393.55	-0.0262	-0.7527
394.53	-0.0368	-0.7635
395.51	-0.0493	-0.7751
396.48	-0.0632	-0.787
397.46	-0.0781	-0.7988
398.44	-0.0936	-0.8101
399.41	-0.1092	-0.8204
400.39	-0.1243	-0.8293
401.37	-0.1387	-0.8366
402.34	-0.1518	-0.8422
403.32	-0.1634	-0.846
404.3	-0.1732	-0.848
405.27	-0.181	-0.8482
406.25	-0.1867	-0.8469
407.23	-0.1903	-0.8442
408.2	-0.1918	-0.8406
409.18	-0.1913	-0.8362
410.16	-0.189	-0.8314
411.13	-0.1851	-0.8266
412.11	-0.1798	-0.8219
413.09	-0.1735	-0.8177
414.06	-0.1664	-0.8142
415.04	-0.1587	-0.8114
416.02	-0.1508	-0.8094
416.99	-0.1428	-0.8084
417.97	-0.135	-0.8081
418.95	-0.1275	-0.8086
419.92	-0.1203	-0.8097
420.9	-0.1136	-0.8113
421.88	-0.1073	-0.8131
422.85	-0.1015	-0.8151
423.83	-0.0961	-0.8171
424.8	-0.0909	-0.819
425.78	-0.086	-0.8207
426.76	-0.0811	-0.8222
427.73	-0.0761	-0.8234
428.71	-0.071	-0.8245
429.69	-0.0656	-0.8254
430.66	-0.0599	-0.8262
431.64	-0.0539	-0.8271
432.62	-0.0474	-0.8282
433.59	-0.0405	-0.8295
434.57	-0.0333	-0.8312
435.55	-0.0259	-0.8332
436.52	-0.0182	-0.8355
437.5	-0.0104	-0.8382
438.48	-0.0025	-0.841
439.45	0.0052	-0.8439
440.43	0.0126	-0.8467
441.41	0.0198	-0.8491
442.38	0.0265	-0.8508
443.36	0.0328	-0.8517
444.34	0.0385	-0.8514
445.31	0.0437	-0.8498
446.29	0.0483	-0.8466
447.27	0.0524	-0.8417
448.24	0.0559	-0.8351
449.22	0.059	-0.8268
450.2	0.0616	-0.8169
451.17	0.0638	-0.8056
452.15	0.0658	-0.7931
453.13	0.0674	-0.7799
454.1	0.0688	-0.7663
455.08	0.07	-0.7527
456.05	0.0709	-0.7397
457.03	0.0716	-0.7278
458.01	0.072	-0.7173
458.98	0.072	-0.7087
459.96	0.0715	-0.7023
460.94	0.0706	-0.6984
461.91	0.069	-0.6973
462.89	0.0668	-0.6988
463.87	0.0637	-0.7031
464.84	0.0599	-0.7099
465.82	0.0552	-0.7189
466.8	0.0496	-0.7299
467.77	0.0431	-0.7424
468.75	0.0359	-0.7559
469.73	0.028	-0.7699
470.7	0.0196	-0.7838
471.68	0.0108	-0.7972
472.66	0.0017	-0.8096
473.63	-0.0072	-0.8204
474.61	-0.0159	-0.8294
475.59	-0.0241	-0.8364
476.56	-0.0316	-0.841
477.54	-0.038	-0.8434
478.52	-0.0433	-0.8434
479.49	-0.0472	-0.8412
480.47	-0.0497	-0.8371
481.45	-0.0506	-0.8313
482.42	-0.0499	-0.8242
483.4	-0.0477	-0.8161
484.38	-0.0439	-0.8073
485.35	-0.0389	-0.7984
486.33	-0.0326	-0.7896
487.3	-0.0253	-0.7813
488.28	-0.0174	-0.7737
489.26	-0.0089	-0.767
490.23	-0.0004	-0.7615
491.21	0.0081	-0.7571
492.19	0.0162	-0.7539
493.16	0.0237	-0.7518
494.14	0.0303	-0.7509
495.12	0.0359	-0.7509
496.09	0.0404	-0.7517
497.07	0.0436	-0.7532
498.05	0.0456	-0.7553
499.02	0.0464	-0.7577
500	0.0461	-0.7604
500.98	0.0448	-0.7633
501.95	0.0428	-0.7663
502.93	0.0401	-0.7694
503.91	0.0372	-0.7725
504.88	0.0342	-0.7757
505.86	0.0315	-0.779
506.84	0.0293	-0.7825
507.81	0.0278	-0.7861
508.79	0.0273	-0.7899
509.77	0.0281	-0.7938
510.74	0.0302	-0.7979
511.72	0.0338	-0.802
512.7	0.039	-0.8061
513.67	0.0458	-0.81
514.65	0.0543	-0.8136
515.63	0.0642	-0.8168
516.6	0.0756	-0.8194
517.58	0.0883	-0.8213
518.55	0.102	-0.8223
519.53	0.1166	-0.8223
520.51	0.1318	-0.8213
521.48	0.1474	-0.8193
522.46	0.163	-0.8164
523.44	0.1783	-0.8127
524.41	0.1932	-0.8084
525.39	0.2072	-0.8037
526.37	0.2202	-0.799
527.34	0.2319	-0.7945
528.32	0.2421	-0.7907
529.3	0.2507	-0.7879
530.27	0.2574	-0.7863
531.25	0.2622	-0.7864
532.23	0.265	-0.7883
533.2	0.2658	-0.7922
534.18	0.2647	-0.7982
535.16	0.2618	-0.8061
536.13	0.2572	-0.816
537.11	0.2511	-0.8275
538.09	0.2437	-0.8403
539.06	0.2353	-0.854
540.04	0.2263	-0.868
541.02	0.2169	-0.8819
541.99	0.2075	-0.8952
542.97	0.1985	-0.9071
543.95	0.1902	-0.9174
544.92	0.1829	-0.9254
545.9	0.1771	-0.9309
546.88	0.1729	-0.9335
547.85	0.1706	-0.9333
548.83	0.1704	-0.9301
549.8	0.1723	-0.9241
550.78	0.1764	-0.9156
551.76	0.1827	-0.905
552.73	0.191	-0.8928
553.71	0.2011	-0.8796
554.69	0.2127	-0.8659
555.66	0.2256	-0.8525
556.64	0.2392	-0.84
557.62	0.2532	-0.8289
558.59	0.2671	-0.8199
559.57	0.2803	-0.8133
560.55	0.2926	-0.8093
561.52	0.3033	-0.8083
562.5	0.3121	-0.8101
563.48	0.3187	-0.8147
564.45	0.3228	-0.8218
565.43	0.3242	-0.831
566.41	0.3228	-0.8418
567.38	0.3187	-0.8536
568.36	0.3119	-0.8659
569.34	0.3026	-0.878
570.31	0.2911	-0.8893
571.29	0.2778	-0.8992
572.27	0.2631	-0.9073
573.24	0.2475	-0.9133
574.22	0.2314	-0.9169
575.2	0.2153	-0.918
576.17	0.1998	-0.9166
577.15	0.1851	-0.913
578.13	0.1717	-0.9074
579.1	0.1599	-0.9002
580.08	0.15	-0.892
581.05	0.1419	-0.8832
582.03	0.1358	-0.8744
583.01	0.1317	-0.8661
583.98	0.1293	-0.8588
584.96	0.1284	-0.853
585.94	0.1288	-0.849
586.91	0.1301	-0.8468
587.89	0.1319	-0.8467
588.87	0.1339	-0.8485
589.84	0.1357	-0.8521
590.82	0.1371	-0.8572
591.8	0.1376	-0.8633
592.77	0.1371	-0.8699
593.75	0.1354	-0.8766
594.73	0.1325	-0.8828
595.7	0.1284	-0.888
596.68	0.1233	-0.8917
597.66	0.1172	-0.8936
598.63	0.1105	-0.8934
599.61	0.1035	-0.8908
600.59	0.0965	-0.886
601.56	0.0898	-0.8789
602.54	0.0839	-0.87
603.52	0.0791	-0.8594
604.49	0.0757	-0.8478
605.47	0.0738	-0.8356
606.45	0.0738	-0.8235
607.42	0.0756	-0.812
608.4	0.0792	-0.8018
609.38	0.0846	-0.7933
610.35	0.0916	-0.7871
611.33	0.0999	-0.7835
612.3	0.1092	-0.7827
613.28	0.119	-0.7847
614.26	0.129	-0.7894
615.23	0.1388	-0.7967
616.21	0.1478	-0.8062
617.19	0.1558	-0.8173
618.16	0.1623	-0.8296
619.14	0.167	-0.8422
620.12	0.1697	-0.8547
621.09	0.1703	-0.8663
622.07	0.1688	-0.8764
623.05	0.1651	-0.8844
624.02	0.1594	-0.89
625	0.1519	-0.8927
625.98	0.143	-0.8923
626.95	0.1328	-0.8889
627.93	0.1219	-0.8826
628.91	0.1106	-0.8735
629.88	0.0992	-0.8621
630.86	0.0883	-0.849
631.84	0.078	-0.8346
632.81	0.0688	-0.8195
633.79	0.0608	-0.8045
634.77	0.0543	-0.7902
635.74	0.0493	-0.7771
636.72	0.0458	-0.7657
637.7	0.0439	-0.7565
638.67	0.0434	-0.7497
639.65	0.0441	-0.7455
640.63	0.0459	-0.7439
641.6	0.0487	-0.7449
642.58	0.052	-0.7481
643.55	0.0559	-0.7533
644.53	0.06	-0.7601
645.51	0.0641	-0.7679
646.48	0.0683	-0.7763
647.46	0.0723	-0.7849
648.44	0.0761	-0.793
649.41	0.0798	-0.8004
650.39	0.0835	-0.8066
651.37	0.0871	-0.8113
652.34	0.0907	-0.8146
653.32	0.0946	-0.8161
654.3	0.0989	-0.8162
655.27	0.1036	-0.8148
656.25	0.1087	-0.8122
657.23	0.1145	-0.8087
658.2	0.1208	-0.8047
659.18	0.1277	-0.8005
660.16	0.135	-0.7964
661.13	0.1425	-0.7929
662.11	0.15	-0.7903
663.09	0.1574	-0.7887
664.06	0.1642	-0.7884
665.04	0.1702	-0.7894
666.02	0.1751	-0.7919
666.99	0.1786	-0.7956
667.97	0.1803	-0.8005
668.95	0.1801	-0.8064
669.92	0.1778	-0.813
670.9	0.1733	-0.8201
671.88	0.1664	-0.8273
672.85	0.1574	-0.8344
673.83	0.1462	-0.8411
674.8	0.1332	-0.8472
675.78	0.1186	-0.8525
676.76	0.1027	-0.8569
677.73	0.0861	-0.8604
678.71	0.0691	-0.863
679.69	0.0523	-0.8647
680.66	0.0361	-0.8656
681.64	0.021	-0.866
682.62	0.0075	-0.8659
683.59	-0.0041	-0.8656
684.57	-0.0135	-0.8652
685.55	-0.0203	-0.8649
686.52	-0.0245	-0.8649
687.5	-0.0259	-0.8652
688.48	-0.0246	-0.8659
689.45	-0.0207	-0.867
690.43	-0.0144	-0.8684
691.41	-0.006	-0.8699
692.38	0.0043	-0.8715
693.36	0.0159	-0.873
694.34	0.0286	-0.8742
695.31	0.0418	-0.8749
696.29	0.055	-0.875
697.27	0.0679	-0.8742
698.24	0.0801	-0.8725
699.22	0.0911	-0.8699
700.2	0.1007	-0.8664
701.17	0.1086	-0.8619
702.15	0.1146	-0.8566
703.13	0.1186	-0.8508
704.1	0.1205	-0.8445
705.08	0.1204	-0.8381
706.05	0.1183	-0.8317
707.03	0.1143	-0.8257
708.01	0.1086	-0.8203
708.98	0.1015	-0.8157
709.96	0.0931	-0.812
710.94	0.0837	-0.8094
711.91	0.0737	-0.808
712.89	0.0632	-0.8076
713.87	0.0526	-0.8083
714.84	0.0421	-0.8098
715.82	0.0319	-0.812
716.8	0.0223	-0.8146
717.77	0.0134	-0.8174
718.75	0.0053	-0.8201
719.73	-0.0017	-0.8224
720.7	-0.0077	-0.8241
721.68	-0.0125	-0.825
722.66	-0.0162	-0.8248
723.63	-0.0189	-0.8236
724.61	-0.0204	-0.8212
725.59	-0.021	-0.8178
726.56	-0.0207	-0.8134
727.54	-0.0196	-0.8083
728.52	-0.018	-0.8027
729.49	-0.0159	-0.7969
730.47	-0.0135	-0.7911
731.45	-0.011	-0.7856
732.42	-0.0086	-0.7809
733.4	-0.0064	-0.777
734.38	-0.0045	-0.7743
735.35	-0.0032	-0.7728
736.33	-0.0025	-0.7727
737.3	-0.0025	-0.774
738.28	-0.0032	-0.7766
739.26	-0.0048	-0.7803
740.23	-0.0072	-0.785
741.21	-0.0104	-0.7905
742.19	-0.0143	-0.7964
743.16	-0.0188	-0.8024
744.14	-0.0239	-0.8082
745.12	-0.0294	-0.8135
746.09	-0.0352	-0.8182
747.07	-0.0411	-0.8219
748.05	-0.0471	-0.8246
749.02	-0.0529	-0.8263
750	-0.0586	-0.8268
750.98	-0.0639	-0.8264
751.95	-0.069	-0.8251
752.93	-0.0736	-0.8232
753.91	-0.0779	-0.8209
754.88	-0.0818	-0.8185
755.86	-0.0855	-0.8163
756.84	-0.089	-0.8146
757.81	-0.0925	-0.8136
758.79	-0.0961	-0.8135
759.77	-0.0999	-0.8144
760.74	-0.104	-0.8165
761.72	-0.1085	-0.8197
762.7	-0.1136	-0.8239
763.67	-0.1192	-0.8291
764.65	-0.1254	-0.8349
765.63	-0.1321	-0.8412
766.6	-0.1393	-0.8477
767.58	-0.1468	-0.8541
768.55	-0.1544	-0.8601
769.53	-0.1619	-0.8655
770.51	-0.169	-0.8701
771.48	-0.1755	-0.8737
772.46	-0.181	-0.8763
773.44	-0.1853	-0.8779
774.41	-0.1882	-0.8785
775.39	-0.1893	-0.8784
776.37	-0.1886	-0.8777
777.34	-0.1858	-0.8768
778.32	-0.1809	-0.8759
779.3	-0.174	-0.8754
780.27	-0.1651	-0.8756
781.25	-0.1545	-0.8767
782.23	-0.1423	-0.8789
783.2	-0.129	-0.8824
784.18	-0.1148	-0.8872
785.16	-0.1002	-0.8932
786.13	-0.0857	-0.9003
787.11	-0.0717	-0.9082
788.09	-0.0587	-0.9166
789.06	-0.0471	-0.925
790.04	-0.0372	-0.933
791.02	-0.0293	-0.94
791.99	-0.0238	-0.9456
792.97	-0.0207	-0.9493
793.95	-0.0202	-0.9507
794.92	-0.0221	-0.9496
795.9	-0.0264	-0.9456
796.88	-0.0328	-0.9387
797.85	-0.0411	-0.9291
798.83	-0.0509	-0.917
799.8	-0.0619	-0.9027
800.78	-0.0737	-0.8868
801.76	-0.0858	-0.8698
802.73	-0.0979	-0.8524
803.71	-0.1096	-0.8354
804.69	-0.1205	-0.8195
805.66	-0.1303	-0.8054
806.64	-0.1389	-0.7937
807.62	-0.1461	-0.7851
808.59	-0.1519	-0.78
809.57	-0.1561	-0.7785
810.55	-0.1588	-0.7807
811.52	-0.1601	-0.7867
812.5	-0.1602	-0.7959
813.48	-0.1592	-0.8082
814.45	-0.1572	-0.8227
815.43	-0.1545	-0.8387
816.41	-0.1511	-0.8556
817.38	-0.1473	-0.8723
818.36	-0.143	-0.8881
819.34	-0.1383	-0.902
820.31	-0.1334	-0.9134
821.29	-0.128	-0.9216
822.27	-0.1223	-0.9261
823.24	-0.1162	-0.9266
824.22	-0.1095	-0.923
825.2	-0.1021	-0.9155
826.17	-0.0941	-0.9042
827.15	-0.0853	-0.8896
828.13	-0.0758	-0.8724
829.1	-0.0655	-0.8533
830.08	-0.0546	-0.8331
831.05	-0.0432	-0.8126
832.03	-0.0314	-0.7927
833.01	-0.0195	-0.7743
833.98	-0.0078	-0.758
834.96	0.0035	-0.7446
835.94	0.0139	-0.7343
836.91	0.0233	-0.7276
837.89	0.0313	-0.7245
838.87	0.0377	-0.725
839.84	0.0421	-0.7288
840.82	0.0446	-0.7356
841.8	0.0451	-0.7448
842.77	0.0435	-0.7558
843.75	0.04	-0.768
844.73	0.0348	-0.7806
845.7	0.0281	-0.7929
846.68	0.0204	-0.8044
847.66	0.0121	-0.8145
848.63	0.0035	-0.8229
849.61	-0.0047	-0.8291
850.59	-0.0122	-0.8332
851.56	-0.0184	-0.8351
852.54	-0.0231	-0.8349
853.52	-0.0259	-0.8331
854.49	-0.0265	-0.8299
855.47	-0.0248	-0.8258
856.45	-0.0208	-0.8214
857.42	-0.0146	-0.8172
858.4	-0.0064	-0.8136
859.38	0.0036	-0.8112
860.35	0.0149	-0.8103
861.33	0.0271	-0.8111
862.3	0.0398	-0.8138
863.28	0.0524	-0.8184
864.26	0.0645	-0.8249
865.23	0.0756	-0.8328
866.21	0.0853	-0.842
867.19	0.0932	-0.852
868.16	0.0992	-0.8623
869.14	0.1032	-0.8724
870.12	0.1051	-0.8819
871.09	0.1051	-0.8903
872.07	0.1033	-0.8971
873.05	0.1001	-0.9022
874.02	0.0959	-0.9053
875	0.091	-0.9063
875.98	0.086	-0.9053
876.95	0.0813	-0.9024
877.93	0.0774	-0.8978
878.91	0.0745	-0.892
879.88	0.0731	-0.8853
880.86	0.0732	-0.8782
881.84	0.0752	-0.8711
882.81	0.0788	-0.8645
883.79	0.0841	-0.8587
884.77	0.0908	-0.8541
885.74	0.0985	-0.8508
886.72	0.1068	-0.8491
887.7	0.1154	-0.8489
888.67	0.1236	-0.8502
889.65	0.131	-0.8527
890.63	0.1372	-0.8562
891.6	0.1416	-0.8604
892.58	0.144	-0.8649
893.55	0.144	-0.8693
894.53	0.1416	-0.8733
895.51	0.1366	-0.8765
896.48	0.1292	-0.8786
897.46	0.1195	-0.8794
898.44	0.1079	-0.8789
899.41	0.0947	-0.877
900.39	0.0804	-0.8738
901.37	0.0656	-0.8696
902.34	0.0508	-0.8645
903.32	0.0364	-0.8589
904.3	0.023	-0.853
905.27	0.011	-0.8473
906.25	0.0007	-0.8421
907.23	-0.0075	-0.8376
908.2	-0.0136	-0.834
909.18	-0.0175	-0.8315
910.16	-0.0193	-0.8301
911.13	-0.0192	-0.8297
912.11	-0.0174	-0.8301
913.09	-0.0142	-0.831
914.06	-0.0101	-0.8322
915.04	-0.0053	-0.8332
916.02	-0.0005	-0.8336
916.99	0.0042	-0.8331
917.97	0.0084	-0.8313
918.95	0.0117	-0.8279
919.92	0.0141	-0.8228
920.9	0.0154	-0.8159
921.88	0.0156	-0.8074
922.85	0.0149	-0.7974
923.83	0.0132	-0.7864
924.8	0.011	-0.7748
925.78	0.0083	-0.7631
926.76	0.0056	-0.7522
927.73	0.0031	-0.7426
928.71	0.0011	-0.7349
929.69	-0.0002	-0.7299
930.66	-0.0007	-0.728
931.64	-0.0002	-0.7296
932.62	0.0011	-0.7348
933.59	0.0034	-0.7437
934.57	0.0062	-0.7561
935.55	0.0094	-0.7715
936.52	0.0127	-0.7893
937.5	0.0156	-0.8087
938.48	0.0178	-0.8288
939.45	0.0189	-0.8486
940.43	0.0183	-0.867
941.41	0.016	-0.883
942.38	0.0115	-0.8957
943.36	0.0047	-0.9042
944.34	-0.0044	-0.908
945.31	-0.0158	-0.9067
946.29	-0.0292	-0.9002
947.27	-0.0444	-0.8886
948.24	-0.0609	-0.8726
949.22	-0.0783	-0.8529
950.2	-0.0958	-0.8305
951.17	-0.113	-0.8066
952.15	-0.1292	-0.7826
953.13	-0.1438	-0.7599
954.1	-0.1562	-0.7399
955.08	-0.1661	-0.7239
956.05	-0.1729	-0.713
957.03	-0.1766	-0.7082
958.01	-0.177	-0.7099
958.98	-0.1742	-0.7185
959.96	-0.1683	-0.7337
960.94	-0.1597	-0.7549
961.91	-0.1489	-0.7813
962.89	-0.1364	-0.8115
963.87	-0.1228	-0.844
964.84	-0.1087	-0.8769
965.82	-0.0948	-0.9084
966.8	-0.0818	-0.9366
967.77	-0.0702	-0.9597
968.75	-0.0604	-0.976
969.73	-0.0528	-0.9842
970.7	-0.0476	-0.9836
971.68	-0.0449	-0.9735
972.66	-0.0447	-0.9542
973.63	-0.0469	-0.9263
974.61	-0.051	-0.891
975.59	-0.0567	-0.8498
976.56	-0.0635	-0.8051
977.54	-0.071	-0.7593
978.52	-0.0786	-0.7151
979.49	-0.0858	-0.6755
980.47	-0.0922	-0.6432
981.45	-0.0973	-0.6209
982.42	-0.101	-0.6111
983.4	-0.1029	-0.6155
984.38	-0.103	-0.6356
985.35	-0.1015	-0.672
986.33	-0.0983	-0.7247
987.3	-0.0939	-0.7927
988.28	-0.0884	-0.8746
989.26	-0.0824	-0.968
990.23	-0.0761	-1.0698
991.21	-0.0701	-1.1766
992.19	-0.0646	-1.2845
993.16	-0.06	-1.3892
994.14	-0.0565	-1.4864
995.12	-0.0543	-1.5721
996.09	-0.0534	-1.6424
997.07	-0.0537	-1.6939
998.05	-0.0551	-1.7239
999.02	-0.0574	-1.7303
1000	-0.2125	-0.7256
1000.98	-0.215	-0.7599
1001.95	-0.2153	-0.7763
1002.93	-0.2137	-0.7745
1003.91	-0.2104	-0.7548
1004.88	-0.206	-0.7182
1005.86	-0.2007	-0.6663
1006.84	-0.195	-0.6014
1007.81	-0.1892	-0.526
1008.79	-0.1839	-0.4434
1009.77	-0.1791	-0.3567
1010.74	-0.1753	-0.2691
1011.72	-0.1724	-0.184
1012.7	-0.1706	-0.1044
1013.67	-0.1698	-0.0328
1014.65	-0.1698	0.0286
1015.63	-0.1704	0.078
1016.6	-0.1712	0.1144
1017.58	-0.1719	0.1373
1018.55	-0.1722	0.1471
1019.53	-0.1715	0.1443
1020.51	-0.1696	0.1303
1021.48	-0.166	0.1069
1022.46	-0.1605	0.0761
1023.44	-0.153	0.0403
1024.41	-0.1432	0.0019
1025.39	-0.1312	-0.0367
1026.37	-0.1171	-0.0732
1027.34	-0.101	-0.1056
1028.32	-0.0833	-0.1321
1029.3	-0.0644	-0.1516
1030.27	-0.0447	-0.163
1031.25	-0.0246	-0.1661
1032.23	-0.0048	-0.1609
1033.2	0.0143	-0.148
1034.18	0.0321	-0.1284
1035.16	0.0483	-0.1034
1036.13	0.0624	-0.0746
1037.11	0.0741	-0.0435
1038.09	0.0832	-0.0121
1039.06	0.0896	0.0179
1040.04	0.0932	0.0449
1041.02	0.0941	0.0675
1041.99	0.0926	0.0845
1042.97	0.0888	0.0952
1043.95	0.0832	0.0991
1044.92	0.0761	0.0961
1045.9	0.068	0.0866
1046.88	0.0592	0.0711
1047.85	0.0504	0.0508
1048.83	0.0418	0.0266
1049.8	0.034	0.0001
1050.78	0.0272	-0.0274
1051.76	0.0218	-0.0544
1052.73	0.018	-0.0796
1053.71	0.0159	-0.1016
1054.69	0.0157	-0.1194
1055.66	0.0173	-0.1322
1056.64	0.0206	-0.1394
1057.62	0.0257	-0.1409
1058.59	0.0323	-0.1367
1059.57	0.0402	-0.1272
1060.55	0.0491	-0.1131
1061.52	0.0589	-0.0951
1062.5	0.0693	-0.0744
1063.48	0.0799	-0.052
1064.45	0.0906	-0.0291
1065.43	0.1011	-0.007
1066.41	0.1111	0.0132
1067.38	0.1204	0.0307
1068.36	0.1288	0.0445
1069.34	0.1362	0.0541
1070.31	0.1424	0.0591
1071.29	0.1473	0.0593
1072.27	0.1509	0.0549
1073.24	0.1529	0.0461
1074.22	0.1535	0.0335
1075.2	0.1526	0.0176
1076.17	0.1502	-0.0006
1077.15	0.1465	-0.0204
1078.13	0.1414	-0.0408
1079.1	0.1351	-0.0611
1080.08	0.1278	-0.0804
1081.05	0.1197	-0.098
1082.03	0.111	-0.1132
1083.01	0.1019	-0.1258
1083.98	0.0929	-0.1353
1084.96	0.0841	-0.1416
1085.94	0.0758	-0.1448
1086.91	0.0685	-0.145
1087.89	0.0624	-0.1424
1088.87	0.0579	-0.1375
1089.84	0.055	-0.1307
1090.82	0.0542	-0.1223
1091.8	0.0555	-0.1129
1092.77	0.059	-0.103
1093.75	0.0648	-0.0929
1094.73	0.0727	-0.0831
1095.7	0.0826	-0.0737
1096.68	0.0942	-0.0651
1097.66	0.1073	-0.0573
1098.63	0.1214	-0.0505
1099.61	0.1362	-0.0447
1100.59	0.151	-0.0398
1101.56	0.1656	-0.0357
1102.54	0.1792	-0.0324
1103.52	0.1915	-0.0297
1104.49	0.2019	-0.0276
1105.47	0.2102	-0.0259
1106.45	0.2159	-0.0247
1107.42	0.2188	-0.0238
1108.4	0.2189	-0.0234
1109.38	0.216	-0.0234
1110.35	0.2103	-0.0238
1111.33	0.202	-0.0248
1112.3	0.1914	-0.0263
1113.28	0.1789	-0.0285
1114.26	0.1649	-0.0314
1115.23	0.15	-0.0349
1116.21	0.1346	-0.0391
1117.19	0.1195	-0.0438
1118.16	0.105	-0.049
1119.14	0.0917	-0.0544
1120.12	0.0801	-0.06
1121.09	0.0704	-0.0654
1122.07	0.063	-0.0705
1123.05	0.058	-0.0751
1124.02	0.0554	-0.0789
1125	0.0552	-0.0818
1125.98	0.0573	-0.0837
1126.95	0.0613	-0.0845
1127.93	0.067	-0.0843
1128.91	0.0739	-0.083
1129.88	0.0815	-0.0808
1130.86	0.0895	-0.0779
1131.84	0.0973	-0.0745
1132.81	0.1046	-0.071
1133.79	0.1109	-0.0676
1134.77	0.1159	-0.0647
1135.74	0.1193	-0.0624
1136.72	0.1209	-0.0612
1137.7	0.1207	-0.061
1138.67	0.1187	-0.0622
1139.65	0.1149	-0.0647
1140.63	0.1095	-0.0685
1141.6	0.1028	-0.0734
1142.58	0.0949	-0.0793
1143.55	0.0863	-0.0858
1144.53	0.0772	-0.0925
1145.51	0.068	-0.0991
1146.48	0.059	-0.1052
1147.46	0.0504	-0.1102
1148.44	0.0425	-0.114
1149.41	0.0355	-0.116
1150.39	0.0294	-0.116
1151.37	0.0245	-0.1139
1152.34	0.0205	-0.1097
1153.32	0.0176	-0.1034
1154.3	0.0156	-0.0951
1155.27	0.0143	-0.0853
1156.25	0.0137	-0.0742
1157.23	0.0135	-0.0625
1158.2	0.0136	-0.0505
1159.18	0.0137	-0.039
1160.16	0.0138	-0.0286
1161.13	0.0138	-0.0196
1162.11	0.0136	-0.0128
1163.09	0.0131	-0.0083
1164.06	0.0124	-0.0067
1165.04	0.0115	-0.0079
1166.02	0.0105	-0.0121
1166.99	0.0094	-0.0191
1167.97	0.0084	-0.0286
1168.95	0.0076	-0.0402
1169.92	0.0071	-0.0534
1170.9	0.0069	-0.0676
1171.88	0.0073	-0.0821
1172.85	0.0081	-0.0962
1173.83	0.0095	-0.1091
1174.8	0.0113	-0.1203
1175.78	0.0136	-0.1292
1176.76	0.0161	-0.1354
1177.73	0.0189	-0.1384
1178.71	0.0218	-0.1382
1179.69	0.0246	-0.1347
1180.66	0.0271	-0.1281
1181.64	0.0293	-0.1187
1182.62	0.0309	-0.1069
1183.59	0.032	-0.0933
1184.57	0.0323	-0.0786
1185.55	0.032	-0.0635
1186.52	0.0309	-0.0486
1187.5	0.0292	-0.0348
1188.48	0.0269	-0.0226
1189.45	0.0242	-0.0127
1190.43	0.0212	-0.0054
1191.41	0.018	-0.0012
1192.38	0.0149	0
1193.36	0.012	-0.0021
1194.34	0.0095	-0.007
1195.31	0.0075	-0.0147
1196.29	0.0061	-0.0244
1197.27	0.0054	-0.0358
1198.24	0.0055	-0.0482
1199.22	0.0063	-0.0608
1200.2	0.0077	-0.0729
1201.17	0.0098	-0.0839
1202.15	0.0124	-0.0931
1203.13	0.0154	-0.1001
1204.1	0.0186	-0.1042
1205.08	0.0219	-0.1054
1206.05	0.0252	-0.1034
1207.03	0.0283	-0.0983
1208.01	0.0311	-0.0902
1208.98	0.0336	-0.0794
1209.96	0.0357	-0.0664
1210.94	0.0375	-0.0516
1211.91	0.0388	-0.0358
1212.89	0.0399	-0.0194
1213.87	0.0408	-0.0033
1214.84	0.0416	0.012
1215.82	0.0424	0.0259
1216.8	0.0433	0.0379
1217.77	0.0443	0.0475
1218.75	0.0455	0.0545
1219.73	0.047	0.0586
1220.7	0.0487	0.0597
1221.68	0.0505	0.058
1222.66	0.0524	0.0535
1223.63	0.0541	0.0465
1224.61	0.0555	0.0373
1225.59	0.0563	0.0263
1226.56	0.0564	0.014
1227.54	0.0555	0.0007
1228.52	0.0533	-0.013
1229.49	0.0497	-0.0269
1230.47	0.0445	-0.0405
1231.45	0.0377	-0.0535
1232.42	0.0291	-0.0656
1233.4	0.0189	-0.0767
1234.38	0.0072	-0.0867
1235.35	-0.0058	-0.0953
1236.33	-0.0198	-0.1027
1237.3	-0.0343	-0.1088
1238.28	-0.0489	-0.1137
1239.26	-0.0632	-0.1174
1240.23	-0.0766	-0.1199
1241.21	-0.0885	-0.1213
1242.19	-0.0985	-0.1216
1243.16	-0.1062	-0.121
1244.14	-0.1111	-0.1192
1245.12	-0.1128	-0.1164
1246.09	-0.1113	-0.1125
1247.07	-0.1064	-0.1075
1248.05	-0.0981	-0.1013
1249.02	-0.0865	-0.094
1250	-0.0721	-0.0855
1250.98	-0.0551	-0.0759
1251.95	-0.036	-0.0653
1252.93	-0.0155	-0.0538
1253.91	0.0058	-0.0417
1254.88	0.0273	-0.029
1255.86	0.0483	-0.0163
1256.84	0.0681	-0.0036
1257.81	0.0861	0.0085
1258.79	0.1017	0.0197
1259.77	0.1146	0.0296
1260.74	0.1244	0.0379
1261.72	0.1309	0.0443
1262.7	0.134	0.0485
1263.67	0.1337	0.0504
1264.65	0.1303	0.0498
1265.63	0.124	0.0467
1266.6	0.1152	0.0413
1267.58	0.1044	0.0338
1268.55	0.0922	0.0243
1269.53	0.079	0.0134
1270.51	0.0654	0.0014
1271.48	0.0521	-0.0111
1272.46	0.0395	-0.0237
1273.44	0.0281	-0.0358
1274.41	0.0183	-0.047
1275.39	0.0103	-0.0567
1276.37	0.0044	-0.0645
1277.34	0.0007	-0.0703
1278.32	-0.0009	-0.0737
1279.3	-0.0004	-0.0747
1280.27	0.002	-0.0734
1281.25	0.0061	-0.0697
1282.23	0.0116	-0.0641
1283.2	0.0181	-0.0568
1284.18	0.0254	-0.0483
1285.16	0.033	-0.0389
1286.13	0.0407	-0.0294
1287.11	0.0482	-0.0201
1288.09	0.0553	-0.0115
1289.06	0.0616	-0.0041
1290.04	0.0671	0.0017
1291.02	0.0717	0.0057
1291.99	0.0753	0.0075
1292.97	0.0778	0.0073
1293.95	0.0795	0.0049
1294.92	0.0801	0.0006
1295.9	0.08	-0.0054
1296.88	0.079	-0.0128
1297.85	0.0773	-0.0213
1298.83	0.0749	-0.0303
1299.8	0.0719	-0.0393
1300.78	0.0682	-0.048
1301.76	0.064	-0.0558
1302.73	0.0591	-0.0625
1303.71	0.0534	-0.0676
1304.69	0.0471	-0.0709
1305.66	0.04	-0.0723
1306.64	0.032	-0.0718
1307.62	0.0232	-0.0693
1308.59	0.0136	-0.0652
1309.57	0.0032	-0.0596
1310.55	-0.0078	-0.0529
1311.52	-0.0195	-0.0453
1312.5	-0.0314	-0.0375
1313.48	-0.0435	-0.0297
1314.45	-0.0553	-0.0224
1315.43	-0.0667	-0.016
1316.41	-0.0772	-0.0108
1317.38	-0.0865	-0.007
1318.36	-0.0942	-0.0049
1319.34	-0.1001	-0.0045
1320.31	-0.1037	-0.0057
1321.29	-0.105	-0.0086
1322.27	-0.1036	-0.0128
1323.24	-0.0995	-0.0182
1324.22	-0.0928	-0.0244
1325.2	-0.0834	-0.0311
1326.17	-0.0716	-0.0379
1327.15	-0.0576	-0.0443
1328.13	-0.0417	-0.0501
1329.1	-0.0245	-0.0549
1330.08	-0.0063	-0.0585
1331.05	0.0123	-0.0606
1332.03	0.0307	-0.0611
1333.01	0.0486	-0.0599
1333.98	0.0653	-0.0571
1334.96	0.0803	-0.0528
1335.94	0.0933	-0.0472
1336.91	0.104	-0.0405
1337.89	0.112	-0.033
1338.87	0.1172	-0.0251
1339.84	0.1196	-0.0171
1340.82	0.1193	-0.0093
1341.8	0.1163	-0.0021
1342.77	0.1108	0.0042
1343.75	0.1033	0.0093
1344.73	0.0939	0.0131
1345.7	0.0832	0.0154
1346.68	0.0716	0.0162
1347.66	0.0594	0.0153
1348.63	0.0471	0.0128
1349.61	0.035	0.0089
1350.59	0.0235	0.0037
1351.56	0.0129	-0.0027
1352.54	0.0033	-0.01
1353.52	-0.0051	-0.0179
1354.49	-0.0121	-0.0262
1355.47	-0.0179	-0.0347
1356.45	-0.0225	-0.0431
1357.42	-0.0258	-0.0512
1358.4	-0.0282	-0.0588
1359.38	-0.0298	-0.0657
1360.35	-0.0307	-0.0718
1361.33	-0.0312	-0.077
1362.3	-0.0313	-0.0812
1363.28	-0.0313	-0.0843
1364.26	-0.0313	-0.0865
1365.23	-0.0313	-0.0876
1366.21	-0.0313	-0.0877
1367.19	-0.0313	-0.0869
1368.16	-0.0314	-0.0853
1369.14	-0.0313	-0.0829
1370.12	-0.0309	-0.0798
1371.09	-0.0302	-0.0761
1372.07	-0.0289	-0.0719
1373.05	-0.0269	-0.0673
1374.02	-0.0241	-0.0625
1375	-0.0203	-0.0576
1375.98	-0.0155	-0.0526
1376.95	-0.0096	-0.0477
1377.93	-0.0027	-0.043
1378.91	0.0053	-0.0387
1379.88	0.0141	-0.0347
1380.86	0.0237	-0.0314
1381.84	0.0339	-0.0287
1382.81	0.0444	-0.0266
1383.79	0.0549	-0.0254
1384.77	0.0653	-0.025
1385.74	0.0752	-0.0255
1386.72	0.0844	-0.0268
1387.7	0.0927	-0.0288
1388.67	0.0999	-0.0316
1389.65	0.1059	-0.0349
1390.63	0.1105	-0.0387
1391.6	0.1138	-0.0428
1392.58	0.1158	-0.0469
1393.55	0.1166	-0.051
1394.53	0.1162	-0.0547
1395.51	0.115	-0.0579
1396.48	0.1131	-0.0604
1397.46	0.1107	-0.0621
1398.44	0.1082	-0.0627
1399.41	0.1058	-0.0622
1400.39	0.1037	-0.0604
1401.37	0.1022	-0.0575
1402.34	0.1015	-0.0534
1403.32	0.1017	-0.0483
1404.3	0.1029	-0.0422
1405.27	0.1052	-0.0353
1406.25	0.1086	-0.0279
1407.23	0.1129	-0.0201
1408.2	0.118	-0.0123
1409.18	0.1238	-0.0047
1410.16	0.1301	0.0024
1411.13	0.1365	0.0088
1412.11	0.1429	0.0143
1413.09	0.1489	0.0187
1414.06	0.1542	0.0219
1415.04	0.1588	0.0237
1416.02	0.1622	0.0242
1416.99	0.1645	0.0234
1417.97	0.1654	0.0213
1418.95	0.1649	0.0181
1419.92	0.1631	0.014
1420.9	0.1599	0.0091
1421.88	0.1555	0.0038
1422.85	0.1501	-0.0019
1423.83	0.144	-0.0076
1424.8	0.1373	-0.0132
1425.78	0.1304	-0.0183
1426.76	0.1235	-0.0229
1427.73	0.117	-0.0267
1428.71	0.1111	-0.0296
1429.69	0.106	-0.0316
1430.66	0.102	-0.0327
1431.64	0.0993	-0.0329
1432.62	0.0978	-0.0321
1433.59	0.0976	-0.0306
1434.57	0.0987	-0.0283
1435.55	0.101	-0.0254
1436.52	0.1042	-0.0221
1437.5	0.1082	-0.0186
1438.48	0.1127	-0.0148
1439.45	0.1173	-0.011
1440.43	0.1217	-0.0072
1441.41	0.1256	-0.0037
1442.38	0.1287	-0.0003
1443.36	0.1305	0.0028
1444.34	0.1309	0.0055
1445.31	0.1296	0.008
1446.29	0.1263	0.0101
1447.27	0.1212	0.0119
1448.24	0.114	0.0133
1449.22	0.1048	0.0145
1450.2	0.0938	0.0155
1451.17	0.0812	0.0161
1452.15	0.0673	0.0165
1453.13	0.0522	0.0167
1454.1	0.0365	0.0166
1455.08	0.0205	0.0162
1456.05	0.0046	0.0156
1457.03	-0.0108	0.0147
1458.01	-0.0252	0.0134
1458.98	-0.0385	0.012
1459.96	-0.0502	0.0102
1460.94	-0.0601	0.0083
1461.91	-0.068	0.0063
1462.89	-0.0739	0.0042
1463.87	-0.0777	0.0022
1464.84	-0.0796	0.0003
1465.82	-0.0795	-0.0012
1466.8	-0.0778	-0.0022
1467.77	-0.0747	-0.0025
1468.75	-0.0704	-0.0021
1469.73	-0.0653	-0.0008
1470.7	-0.0598	0.0016
1471.68	-0.0542	0.0052
1472.66	-0.0487	0.0098
1473.63	-0.0438	0.0157
1474.61	-0.0395	0.0226
1475.59	-0.0362	0.0305
1476.56	-0.0338	0.0393
1477.54	-0.0326	0.0487
1478.52	-0.0324	0.0585
1479.49	-0.0331	0.0685
1480.47	-0.0347	0.0783
1481.45	-0.037	0.0876
1482.42	-0.0397	0.0961
1483.4	-0.0427	0.1036
1484.38	-0.0456	0.1097
1485.35	-0.0483	0.1143
1486.33	-0.0504	0.1171
1487.3	-0.0519	0.1182
1488.28	-0.0527	0.1174
1489.26	-0.0526	0.1148
1490.23	-0.0516	0.1104
1491.21	-0.0498	0.1045
1492.19	-0.0473	0.0972
1493.16	-0.0442	0.0888
1494.14	-0.0409	0.0797
1495.12	-0.0375	0.0701
1496.09	-0.0343	0.0604
1497.07	-0.0316	0.0509
1498.05	-0.0297	0.0419
1499.02	-0.0288	0.0337
1500	-0.0291	0.0265
1500.98	-0.0308	0.0205
1501.95	-0.0339	0.0157
1502.93	-0.0383	0.0123
1503.91	-0.0441	0.0101
1504.88	-0.0511	0.0091
1505.86	-0.0589	0.0092
1506.84	-0.0674	0.0101
1507.81	-0.0761	0.0117
1508.79	-0.0845	0.0137
1509.77	-0.0924	0.0158
1510.74	-0.0991	0.0179
1511.72	-0.1044	0.0197
1512.7	-0.1078	0.021
1513.67	-0.1089	0.0217
1514.65	-0.1076	0.0217
1515.63	-0.1036	0.0209
1516.6	-0.0969	0.0195
1517.58	-0.0875	0.0174
1518.55	-0.0755	0.0147
1519.53	-0.0613	0.0116
1520.51	-0.045	0.0084
1521.48	-0.0271	0.005
1522.46	-0.0081	0.0019
1523.44	0.0115	-0.0009
1524.41	0.0312	-0.0031
1525.39	0.0503	-0.0047
1526.37	0.0685	-0.0055
1527.34	0.0851	-0.0055
1528.32	0.0998	-0.0046
1529.3	0.1123	-0.0031
1530.27	0.1222	-0.0008
1531.25	0.1294	0.002
1532.23	0.1339	0.0051
1533.2	0.1357	0.0083
1534.18	0.135	0.0114
1535.16	0.1319	0.0143
1536.13	0.1269	0.0165
1537.11	0.1202	0.018
1538.09	0.1124	0.0186
1539.06	0.1038	0.0181
1540.04	0.0948	0.0165
1541.02	0.0859	0.0137
1541.99	0.0776	0.0098
1542.97	0.07	0.0048
1543.95	0.0636	-0.0011
1544.92	0.0585	-0.0078
1545.9	0.0549	-0.015
1546.88	0.0528	-0.0224
1547.85	0.0523	-0.0299
1548.83	0.0531	-0.0372
1549.8	0.0553	-0.0439
1550.78	0.0587	-0.0498
1551.76	0.0629	-0.0548
1552.73	0.0678	-0.0586
1553.71	0.0731	-0.0611
1554.69	0.0785	-0.0622
1555.66	0.0839	-0.0618
1556.64	0.0889	-0.0599
1557.62	0.0935	-0.0567
1558.59	0.0974	-0.0521
1559.57	0.1007	-0.0464
1560.55	0.1031	-0.0396
1561.52	0.1047	-0.032
1562.5	0.1055	-0.0239
1563.48	0.1055	-0.0153
1564.45	0.1048	-0.0067
1565.43	0.1035	0.0019
1566.41	0.1016	0.0102
1567.38	0.0992	0.018
1568.36	0.0964	0.025
1569.34	0.0933	0.0312
1570.31	0.0899	0.0364
1571.29	0.0864	0.0404
1572.27	0.0827	0.0433
1573.24	0.079	0.0448
1574.22	0.0753	0.0451
1575.2	0.0716	0.044
1576.17	0.068	0.0416
1577.15	0.0646	0.038
1578.13	0.0614	0.0331
1579.1	0.0586	0.0271
1580.08	0.0562	0.0201
1581.05	0.0543	0.0122
1582.03	0.0531	0.0037
1583.01	0.0526	-0.0055
1583.98	0.0531	-0.015
1584.96	0.0546	-0.0245
1585.94	0.0572	-0.034
1586.91	0.0609	-0.0432
1587.89	0.0659	-0.0517
1588.87	0.072	-0.0594
1589.84	0.0792	-0.066
1590.82	0.0874	-0.0713
1591.8	0.0964	-0.0751
1592.77	0.1061	-0.0772
1593.75	0.1162	-0.0775
1594.73	0.1263	-0.076
1595.7	0.1362	-0.0724
1596.68	0.1456	-0.0669
1597.66	0.154	-0.0596
1598.63	0.1614	-0.0506
1599.61	0.1672	-0.04
1600.59	0.1714	-0.0281
1601.56	0.1737	-0.0152
1602.54	0.1741	-0.0015
1603.52	0.1725	0.0125
1604.49	0.169	0.0265
1605.47	0.1637	0.0401
1606.45	0.1567	0.053
1607.42	0.1485	0.0649
1608.4	0.1393	0.0755
1609.38	0.1294	0.0844
1610.35	0.1193	0.0916
1611.33	0.1093	0.0968
1612.3	0.0999	0.0999
1613.28	0.0914	0.1011
1614.26	0.084	0.1002
1615.23	0.0781	0.0974
1616.21	0.0737	0.093
1617.19	0.0708	0.0869
1618.16	0.0696	0.0796
1619.14	0.0699	0.0713
1620.12	0.0714	0.0622
1621.09	0.0739	0.0526
1622.07	0.0772	0.0429
1623.05	0.0807	0.0331
1624.02	0.0843	0.0236
1625	0.0875	0.0146
1625.98	0.0899	0.0061
1626.95	0.0913	-0.0016
1627.93	0.0914	-0.0087
1628.91	0.0902	-0.0149
1629.88	0.0874	-0.0204
1630.86	0.0832	-0.0253
1631.84	0.0777	-0.0294
1632.81	0.0711	-0.0331
1633.79	0.0637	-0.0362
1634.77	0.0558	-0.039
1635.74	0.0479	-0.0414
1636.72	0.0403	-0.0436
1637.7	0.0335	-0.0456
1638.67	0.0278	-0.0474
1639.65	0.0236	-0.0491
1640.63	0.0212	-0.0506
1641.6	0.0208	-0.0519
1642.58	0.0224	-0.0529
1643.55	0.0261	-0.0537
1644.53	0.0318	-0.0541
1645.51	0.0391	-0.0541
1646.48	0.0478	-0.0537
1647.46	0.0575	-0.0528
1648.44	0.0677	-0.0516
1649.41	0.078	-0.0498
1650.39	0.0878	-0.0477
1651.37	0.0967	-0.0453
1652.34	0.1042	-0.0427
1653.32	0.1099	-0.0399
1654.3	0.1136	-0.0371
1655.27	0.115	-0.0345
1656.25	0.1141	-0.032
1657.23	0.1109	-0.03
1658.2	0.1056	-0.0284
1659.18	0.0984	-0.0273
1660.16	0.0897	-0.0268
1661.13	0.08	-0.027
1662.11	0.0697	-0.0278
1663.09	0.0593	-0.0293
1664.06	0.0494	-0.0313
1665.04	0.0404	-0.0337
1666.02	0.0329	-0.0365
1666.99	0.0271	-0.0396
1667.97	0.0233	-0.0427
1668.95	0.0217	-0.0458
1669.92	0.0223	-0.0487
1670.9	0.0251	-0.0512
1671.88	0.0299	-0.0533
1672.85	0.0363	-0.0547
1673.83	0.0441	-0.0555
1674.8	0.0527	-0.0555
1675.78	0.0617	-0.0547
1676.76	0.0706	-0.0531
1677.73	0.0789	-0.0508
1678.71	0.0862	-0.0476
1679.69	0.0922	-0.0438
1680.66	0.0965	-0.0393
1681.64	0.0989	-0.0342
1682.62	0.0995	-0.0287
1683.59	0.0982	-0.0228
1684.57	0.0952	-0.0165
1685.55	0.0908	-0.0101
1686.52	0.0853	-0.0035
1687.5	0.0791	0.0032
1688.48	0.0727	0.0099
1689.45	0.0665	0.0165
1690.43	0.061	0.0229
1691.41	0.0565	0.0292
1692.38	0.0535	0.0352
1693.36	0.0521	0.0408
1694.34	0.0525	0.046
1695.31	0.0548	0.0506
1696.29	0.0589	0.0547
1697.27	0.0646	0.0581
1698.24	0.0716	0.0606
1699.22	0.0795	0.0624
1700.2	0.0878	0.0631
1701.17	0.0962	0.0629
1702.15	0.104	0.0617
1703.13	0.1107	0.0594
1704.1	0.116	0.056
1705.08	0.1194	0.0517
1706.05	0.1206	0.0465
1707.03	0.1193	0.0405
1708.01	0.1157	0.034
1708.98	0.1096	0.027
1709.96	0.1013	0.0198
1710.94	0.0911	0.0127
1711.91	0.0793	0.006
1712.89	0.0666	-0.0003
1713.87	0.0533	-0.0057
1714.84	0.0401	-0.0102
1715.82	0.0277	-0.0134
1716.8	0.0165	-0.0154
1717.77	0.007	-0.0159
1718.75	-0.0003	-0.0151
1719.73	-0.005	-0.0129
1720.7	-0.0071	-0.0094
1721.68	-0.0063	-0.0049
1722.66	-0.0029	0.0006
1723.63	0.0031	0.0066
1724.61	0.0114	0.0129
1725.59	0.0215	0.0192
1726.56	0.0329	0.0252
1727.54	0.045	0.0306
1728.52	0.0574	0.035
1729.49	0.0694	0.0384
1730.47	0.0804	0.0404
1731.45	0.09	0.0411
1732.42	0.0977	0.0403
1733.4	0.1032	0.0382
1734.38	0.1063	0.0349
1735.35	0.1068	0.0305
1736.33	0.1049	0.0253
1737.3	0.1006	0.0196
1738.28	0.0942	0.0137
1739.26	0.086	0.008
1740.23	0.0765	0.0028
1741.21	0.066	-0.0015
1742.19	0.0551	-0.0049
1743.16	0.0442	-0.0069
1744.14	0.0339	-0.0076
1745.12	0.0244	-0.0068
1746.09	0.0162	-0.0047
1747.07	0.0095	-0.0012
1748.05	0.0044	0.0033
1749.02	0.0011	0.0086
1750	-0.0005	0.0143
1750.98	-0.0004	0.0202
1751.95	0.0011	0.0258
1752.93	0.0037	0.0307
1753.91	0.0073	0.0346
1754.88	0.0114	0.0372
1755.86	0.0158	0.0384
1756.84	0.0201	0.0378
1757.81	0.0241	0.0355
1758.79	0.0274	0.0314
1759.77	0.0299	0.0258
1760.74	0.0315	0.0188
1761.72	0.0321	0.0108
1762.7	0.0317	0.0021
1763.67	0.0304	-0.0069
1764.65	0.0284	-0.0158
1765.63	0.0257	-0.0241
1766.6	0.0227	-0.0314
1767.58	0.0195	-0.0374
1768.55	0.0164	-0.0418
1769.53	0.0137	-0.0444
1770.51	0.0115	-0.0451
1771.48	0.0101	-0.0439
1772.46	0.0096	-0.041
1773.44	0.01	-0.0366
1774.41	0.0116	-0.0309
1775.39	0.0143	-0.0244
1776.37	0.0179	-0.0174
1777.34	0.0226	-0.0105
1778.32	0.0282	-0.004
1779.3	0.0345	0.0016
1780.27	0.0414	0.0059
1781.25	0.0487	0.0087
1782.23	0.0564	0.0098
1783.2	0.0643	0.0091
1784.18	0.0722	0.0067
1785.16	0.0801	0.0027
1786.13	0.0878	-0.0027
1787.11	0.0952	-0.0089
1788.09	0.1024	-0.0157
1789.06	0.1093	-0.0225
1790.04	0.1157	-0.0287
1791.02	0.1217	-0.0338
1791.99	0.1272	-0.0373
1792.97	0.1321	-0.0389
1793.95	0.1364	-0.038
1794.92	0.1398	-0.0346
1795.9	0.1424	-0.0285
1796.88	0.1439	-0.0197
1797.85	0.1443	-0.0085
1798.83	0.1433	0.005
1799.8	0.1409	0.0203
1800.78	0.1369	0.0368
1801.76	0.1313	0.054
1802.73	0.124	0.0713
1803.71	0.1149	0.088
1804.69	0.1042	0.1034
1805.66	0.0919	0.1171
1806.64	0.0783	0.1285
1807.62	0.0635	0.1373
1808.59	0.0479	0.1433
1809.57	0.0317	0.1463
1810.55	0.0154	0.1464
1811.52	-0.0007	0.1438
1812.5	-0.0161	0.1388
1813.48	-0.0305	0.1318
1814.45	-0.0434	0.1234
1815.43	-0.0547	0.1141
1816.41	-0.064	0.1045
1817.38	-0.0711	0.0952
1818.36	-0.076	0.0867
1819.34	-0.0786	0.0795
1820.31	-0.0791	0.0738
1821.29	-0.0776	0.0701
1822.27	-0.0744	0.0682
1823.24	-0.0699	0.0683
1824.22	-0.0644	0.0702
1825.2	-0.0583	0.0735
1826.17	-0.0521	0.078
1827.15	-0.0462	0.083
1828.13	-0.0411	0.0882
1829.1	-0.037	0.0931
1830.08	-0.0343	0.097
1831.05	-0.0332	0.0998
1832.03	-0.0337	0.1009
1833.01	-0.0359	0.1002
1833.98	-0.0398	0.0976
1834.96	-0.0451	0.0932
1835.94	-0.0515	0.087
1836.91	-0.0588	0.0795
1837.89	-0.0667	0.071
1838.87	-0.0747	0.0622
1839.84	-0.0824	0.0534
1840.82	-0.0895	0.0455
1841.8	-0.0956	0.0389
1842.77	-0.1006	0.0341
1843.75	-0.1042	0.0317
1844.73	-0.1063	0.032
1845.7	-0.1069	0.0352
1846.68	-0.1061	0.0413
1847.66	-0.1042	0.0502
1848.63	-0.1013	0.0615
1849.61	-0.0978	0.0749
1850.59	-0.094	0.0896
1851.56	-0.0904	0.1052
1852.54	-0.0874	0.1207
1853.52	-0.0852	0.1354
1854.49	-0.0842	0.1485
1855.47	-0.0846	0.1592
1856.45	-0.0867	0.1671
1857.42	-0.0904	0.1715
1858.4	-0.0956	0.1723
1859.38	-0.1024	0.1692
1860.35	-0.1104	0.1623
1861.33	-0.1193	0.1519
1862.3	-0.1287	0.1386
1863.28	-0.1382	0.1228
1864.26	-0.1474	0.1053
1865.23	-0.1558	0.0871
1866.21	-0.163	0.069
1867.19	-0.1687	0.0519
1868.16	-0.1725	0.0366
1869.14	-0.1744	0.0239
1870.12	-0.1742	0.0143
1871.09	-0.1721	0.0084
1872.07	-0.168	0.0064
1873.05	-0.1624	0.0082
1874.02	-0.1556	0.0136
1875	-0.1479	0.0223
1875.98	-0.1399	0.0337
1876.95	-0.1321	0.0469
1877.93	-0.1249	0.0612
1878.91	-0.1188	0.0756
1879.88	-0.1141	0.0892
1880.86	-0.1112	0.1011
1881.84	-0.1102	0.1105
1882.81	-0.1113	0.1168
1883.79	-0.1142	0.1194
1884.77	-0.1189	0.1181
1885.74	-0.125	0.113
1886.72	-0.1321	0.104
1887.7	-0.1396	0.0918
1888.67	-0.147	0.0768
1889.65	-0.1538	0.0598
1890.63	-0.1593	0.0418
1891.6	-0.1629	0.0238
1892.58	-0.1642	0.0066
1893.55	-0.1629	-0.0087
1894.53	-0.1586	-0.0212
1895.51	-0.1512	-0.0303
1896.48	-0.1408	-0.0355
1897.46	-0.1277	-0.0363
1898.44	-0.1121	-0.0327
1899.41	-0.0946	-0.0249
1900.39	-0.0757	-0.0133
1901.37	-0.0563	0.0016
1902.34	-0.0369	0.0189
1903.32	-0.0185	0.0378
1904.3	-0.0018	0.0572
1905.27	0.0125	0.0762
1906.25	0.0238	0.0937
1907.23	0.0315	0.1089
1908.2	0.0354	0.121
1909.18	0.0352	0.1294
1910.16	0.0309	0.1338
1911.13	0.0228	0.1341
1912.11	0.0111	0.1304
1913.09	-0.0037	0.1231
1914.06	-0.0209	0.1129
1915.04	-0.0398	0.1005
1916.02	-0.0596	0.0868
1916.99	-0.0795	0.0728
1917.97	-0.0986	0.0596
1918.95	-0.1162	0.0481
1919.92	-0.1316	0.0392
1920.9	-0.1441	0.0336
1921.88	-0.1535	0.0318
1922.85	-0.1593	0.0341
1923.83	-0.1614	0.0406
1924.8	-0.16	0.0509
1925.78	-0.1551	0.0646
1926.76	-0.1472	0.0809
1927.73	-0.1367	0.099
1928.71	-0.1243	0.1177
1929.69	-0.1105	0.136
1930.66	-0.096	0.1527
1931.64	-0.0815	0.1666
1932.62	-0.0677	0.177
1933.59	-0.055	0.1829
1934.57	-0.0441	0.1839
1935.55	-0.0352	0.1796
1936.52	-0.0286	0.1702
1937.5	-0.0244	0.1559
1938.48	-0.0227	0.1373
1939.45	-0.0234	0.1154
1940.43	-0.0261	0.0912
1941.41	-0.0305	0.0659
1942.38	-0.0364	0.0409
1943.36	-0.0432	0.0176
1944.34	-0.0506	-0.0029
1945.31	-0.0581	-0.0193
1946.29	-0.0654	-0.0307
1947.27	-0.072	-0.0365
1948.24	-0.0779	-0.0363
1949.22	-0.0827	-0.0301
1950.2	-0.0865	-0.0182
1951.17	-0.0893	-0.0013
[truncated: 41,009 more rows]
