# Supplementary material for: Effects of different tennis racket string tension on forehand stroke effect and racket dynamic impact
Source: PLoS One. 2025 Jan 15;20(1):e0317442. doi: 10.1371/journal.pone.0317442 (PMC11734973; doi:10.1371/journal.pone.0317442)
Supplement: S1 File — (ZIP) [file pone.0317442.s001.zip › S1/acceleration strain vibration/48bl/9.xlsx]

## Sheet: 9
Time（ms）	acceleration（g=9.8m/s2）	strain（mµ）
0	0.2145	-0.6592
0.98	0.3334	-0.7626
1.95	0.4496	-0.8507
2.93	0.5608	-0.9201
3.91	0.6648	-0.9686
4.88	0.7596	-0.9947
5.86	0.8438	-0.9981
6.84	0.916	-0.9794
7.81	0.9754	-0.9402
8.79	1.0217	-0.8831
9.77	1.0548	-0.8111
10.74	1.0753	-0.7282
11.72	1.0839	-0.6385
12.7	1.082	-0.5464
13.67	1.0708	-0.4563
14.65	1.0522	-0.3723
15.63	1.0279	-0.2979
16.6	0.9997	-0.2364
17.58	0.9695	-0.1899
18.55	0.9391	-0.16
19.53	0.9099	-0.1473
20.51	0.8832	-0.1514
21.48	0.8602	-0.1713
22.46	0.8417	-0.2049
23.44	0.8279	-0.2498
24.41	0.8192	-0.303
25.39	0.8152	-0.3609
26.37	0.8156	-0.4203
27.34	0.8196	-0.4775
28.32	0.8265	-0.5294
29.3	0.8353	-0.5731
30.27	0.845	-0.6064
31.25	0.8544	-0.6277
32.23	0.8626	-0.6359
33.2	0.8689	-0.631
34.18	0.8723	-0.6134
35.16	0.8724	-0.5845
36.13	0.8689	-0.546
37.11	0.8616	-0.5003
38.09	0.8507	-0.45
39.06	0.8363	-0.3982
40.04	0.8191	-0.3476
41.02	0.7995	-0.3011
41.99	0.7783	-0.2612
42.97	0.7563	-0.2301
43.95	0.7343	-0.2092
44.92	0.7131	-0.1997
45.9	0.6933	-0.202
46.88	0.6756	-0.2158
47.85	0.6603	-0.2402
48.83	0.6479	-0.2738
49.8	0.6384	-0.3149
50.78	0.6319	-0.361
51.76	0.628	-0.4099
52.73	0.6266	-0.4589
53.71	0.6271	-0.5055
54.69	0.629	-0.5475
55.66	0.6316	-0.5828
56.64	0.6343	-0.6098
57.62	0.6366	-0.6274
58.59	0.6378	-0.635
59.57	0.6374	-0.6325
60.55	0.6351	-0.6204
61.52	0.6305	-0.5997
62.5	0.6236	-0.5717
63.48	0.6143	-0.5382
64.45	0.6027	-0.5012
65.43	0.5891	-0.4628
66.41	0.5738	-0.425
67.38	0.5572	-0.3898
68.36	0.5398	-0.359
69.34	0.5221	-0.3342
70.31	0.5046	-0.3162
71.29	0.4877	-0.306
72.27	0.4717	-0.3036
73.24	0.457	-0.3088
74.22	0.4438	-0.3211
75.2	0.4322	-0.3394
76.17	0.4221	-0.3625
77.15	0.4133	-0.3889
78.13	0.4058	-0.4168
79.1	0.399	-0.4448
80.08	0.3927	-0.4712
81.05	0.3865	-0.4945
82.03	0.3798	-0.5137
83.01	0.3723	-0.5278
83.98	0.3635	-0.5363
84.96	0.3532	-0.5389
85.94	0.341	-0.5359
86.91	0.3267	-0.5276
87.89	0.3103	-0.5149
88.87	0.2918	-0.4988
89.84	0.2712	-0.4803
90.82	0.2488	-0.4609
91.8	0.2249	-0.4417
92.77	0.1996	-0.424
93.75	0.1735	-0.4088
94.73	0.1468	-0.3969
95.7	0.12	-0.389
96.68	0.0933	-0.3855
97.66	0.0672	-0.3863
98.63	0.0418	-0.3913
99.61	0.0174	-0.3999
100.59	-0.0061	-0.4114
101.56	-0.0284	-0.4249
102.54	-0.0498	-0.4394
103.52	-0.0702	-0.4538
104.49	-0.0899	-0.467
105.47	-0.1089	-0.4781
106.45	-0.1277	-0.4862
107.42	-0.1463	-0.4907
108.4	-0.1651	-0.4913
109.38	-0.1841	-0.4877
110.35	-0.2035	-0.4801
111.33	-0.2234	-0.4688
112.3	-0.2439	-0.4544
113.28	-0.2648	-0.4378
114.26	-0.2861	-0.4199
115.23	-0.3075	-0.4017
116.21	-0.329	-0.3842
117.19	-0.3502	-0.3686
118.16	-0.3708	-0.3556
119.14	-0.3906	-0.3462
120.12	-0.4094	-0.3409
121.09	-0.4268	-0.3401
122.07	-0.4428	-0.3439
123.05	-0.4571	-0.3522
124.02	-0.4699	-0.3647
125	-0.481	-0.3807
125.98	-0.4906	-0.3995
126.95	-0.499	-0.4202
127.93	-0.5063	-0.4418
128.91	-0.5129	-0.4632
129.88	-0.5192	-0.4835
130.86	-0.5255	-0.5016
131.84	-0.5323	-0.5169
132.81	-0.5398	-0.5285
133.79	-0.5486	-0.5361
134.77	-0.5587	-0.5394
135.74	-0.5706	-0.5385
136.72	-0.5843	-0.5334
137.7	-0.5999	-0.5245
138.67	-0.6173	-0.5126
139.65	-0.6364	-0.4982
140.63	-0.657	-0.4821
141.6	-0.6788	-0.4653
142.58	-0.7015	-0.4486
143.55	-0.7246	-0.4329
144.53	-0.7478	-0.4188
145.51	-0.7706	-0.4071
146.48	-0.7925	-0.3982
147.46	-0.8133	-0.3924
148.44	-0.8327	-0.39
149.41	-0.8503	-0.3909
150.39	-0.866	-0.395
151.37	-0.8797	-0.402
152.34	-0.8915	-0.4116
153.32	-0.9015	-0.4231
154.3	-0.9097	-0.4362
155.27	-0.9166	-0.4502
156.25	-0.9224	-0.4646
157.23	-0.9275	-0.4789
158.2	-0.9322	-0.4928
159.18	-0.9369	-0.5058
160.16	-0.9419	-0.5176
161.13	-0.9475	-0.5283
162.11	-0.954	-0.5375
163.09	-0.9616	-0.5454
164.06	-0.9704	-0.552
165.04	-0.9803	-0.5573
166.02	-0.9914	-0.5617
166.99	-1.0034	-0.5651
167.97	-1.0162	-0.5676
168.95	-1.0295	-0.5695
169.92	-1.0428	-0.5707
170.9	-1.056	-0.5711
171.88	-1.0686	-0.5709
172.85	-1.0802	-0.5698
173.83	-1.0906	-0.5677
174.8	-1.0994	-0.5645
175.78	-1.1064	-0.5599
176.76	-1.1115	-0.5538
177.73	-1.1147	-0.5461
178.71	-1.1158	-0.5367
179.69	-1.1151	-0.5255
180.66	-1.1128	-0.5127
181.64	-1.109	-0.4983
182.62	-1.1042	-0.4827
183.59	-1.0987	-0.4661
184.57	-1.0929	-0.4491
185.55	-1.0874	-0.432
186.52	-1.0824	-0.4154
187.5	-1.0785	-0.3997
188.48	-1.076	-0.3857
189.45	-1.0753	-0.3736
190.43	-1.0765	-0.364
191.41	-1.0799	-0.3572
192.38	-1.0856	-0.3534
193.36	-1.0935	-0.3527
194.34	-1.1036	-0.355
195.31	-1.1157	-0.3603
196.29	-1.1295	-0.3681
197.27	-1.1448	-0.3782
198.24	-1.1612	-0.3899
199.22	-1.1783	-0.4027
200.2	-1.1956	-0.4159
201.17	-1.2127	-0.429
202.15	-1.2292	-0.4412
203.13	-1.2447	-0.4521
204.1	-1.2588	-0.4611
205.08	-1.2712	-0.4679
206.05	-1.2817	-0.4721
207.03	-1.2901	-0.4737
208.01	-1.2962	-0.4726
208.98	-1.3001	-0.4691
209.96	-1.3018	-0.4632
210.94	-1.3014	-0.4555
211.91	-1.299	-0.4462
212.89	-1.295	-0.436
213.87	-1.2896	-0.4253
214.84	-1.283	-0.4146
215.82	-1.2757	-0.4043
216.8	-1.268	-0.3949
217.77	-1.2603	-0.3866
218.75	-1.2528	-0.3796
219.73	-1.2459	-0.3741
220.7	-1.2398	-0.3699
221.68	-1.2349	-0.3671
222.66	-1.2312	-0.3652
223.63	-1.229	-0.3641
224.61	-1.2282	-0.3634
225.59	-1.229	-0.3626
226.56	-1.2311	-0.3614
227.54	-1.2347	-0.3594
228.52	-1.2394	-0.3563
229.49	-1.2452	-0.3518
230.47	-1.2517	-0.3458
231.45	-1.2588	-0.3382
232.42	-1.266	-0.3291
233.4	-1.2732	-0.3186
234.38	-1.2801	-0.307
235.35	-1.2862	-0.2946
236.33	-1.2914	-0.2818
237.3	-1.2954	-0.269
238.28	-1.298	-0.2567
239.26	-1.299	-0.2452
240.23	-1.2982	-0.235
241.21	-1.2955	-0.2264
242.19	-1.291	-0.2195
243.16	-1.2846	-0.2145
244.14	-1.2763	-0.2115
245.12	-1.2664	-0.2103
246.09	-1.2548	-0.2108
247.07	-1.2418	-0.2127
248.05	-1.2276	-0.2156
249.02	-1.2124	-0.2191
250	-1.1966	-0.2229
250.98	-1.1803	-0.2265
251.95	-1.1638	-0.2296
252.93	-1.1473	-0.2318
253.91	-1.1312	-0.233
254.88	-1.1156	-0.2329
255.86	-1.1007	-0.2316
256.84	-1.0866	-0.2291
257.81	-1.0735	-0.2256
258.79	-1.0614	-0.2215
259.77	-1.0504	-0.217
260.74	-1.0405	-0.2126
261.72	-1.0315	-0.2086
262.7	-1.0235	-0.2057
263.67	-1.0162	-0.2042
264.65	-1.0096	-0.2044
265.63	-1.0035	-0.2066
266.6	-0.9977	-0.2111
267.58	-0.992	-0.2178
268.55	-0.9862	-0.2267
269.53	-0.9801	-0.2377
270.51	-0.9735	-0.2504
271.48	-0.9663	-0.2643
272.46	-0.9583	-0.2791
273.44	-0.9494	-0.294
274.41	-0.9394	-0.3086
275.39	-0.9284	-0.3223
276.37	-0.9163	-0.3344
277.34	-0.903	-0.3446
278.32	-0.8886	-0.3523
279.3	-0.8732	-0.3574
280.27	-0.8567	-0.3597
281.25	-0.8395	-0.3592
282.23	-0.8215	-0.356
283.2	-0.8029	-0.3505
284.18	-0.784	-0.3429
285.16	-0.7648	-0.3339
286.13	-0.7457	-0.324
287.11	-0.7267	-0.3138
288.09	-0.7082	-0.3039
289.06	-0.6903	-0.2948
290.04	-0.6732	-0.2872
291.02	-0.6571	-0.2815
291.99	-0.6422	-0.2779
292.97	-0.6285	-0.2768
293.95	-0.6163	-0.278
294.92	-0.6055	-0.2815
295.9	-0.5963	-0.2871
296.88	-0.5886	-0.2945
297.85	-0.5823	-0.3031
298.83	-0.5774	-0.3124
299.8	-0.5738	-0.3218
300.78	-0.5713	-0.3307
301.76	-0.5697	-0.3386
302.73	-0.5688	-0.3449
303.71	-0.5683	-0.3492
304.69	-0.5679	-0.3512
305.66	-0.5674	-0.3506
306.64	-0.5664	-0.3473
307.62	-0.5648	-0.3416
308.59	-0.5621	-0.3336
309.57	-0.5584	-0.3236
310.55	-0.5533	-0.3121
311.52	-0.5468	-0.2996
312.5	-0.5387	-0.2867
313.48	-0.5291	-0.2741
314.45	-0.5181	-0.2623
315.43	-0.5057	-0.2519
316.41	-0.4922	-0.2434
317.38	-0.4778	-0.2372
318.36	-0.4628	-0.2336
319.34	-0.4476	-0.2328
320.31	-0.4324	-0.2347
321.29	-0.4177	-0.2393
322.27	-0.4039	-0.2464
323.24	-0.3912	-0.2556
324.22	-0.38	-0.2666
325.2	-0.3706	-0.2788
326.17	-0.3632	-0.2917
327.15	-0.3579	-0.3049
328.13	-0.3547	-0.3179
329.1	-0.3537	-0.3301
330.08	-0.3547	-0.3412
331.05	-0.3575	-0.3508
332.03	-0.3619	-0.3588
333.01	-0.3675	-0.365
333.98	-0.374	-0.3695
334.96	-0.381	-0.3721
335.94	-0.3879	-0.3731
336.91	-0.3943	-0.3728
337.89	-0.3999	-0.3713
338.87	-0.4043	-0.3689
339.84	-0.407	-0.3659
340.82	-0.4079	-0.3627
341.8	-0.4067	-0.3595
342.77	-0.4034	-0.3566
343.75	-0.3979	-0.354
344.73	-0.3902	-0.352
345.7	-0.3806	-0.3507
346.68	-0.3692	-0.3501
347.66	-0.3563	-0.3501
348.63	-0.3423	-0.3509
349.61	-0.3276	-0.3522
350.59	-0.3125	-0.354
351.56	-0.2974	-0.3562
352.54	-0.2828	-0.3589
353.52	-0.2688	-0.3619
354.49	-0.2558	-0.3652
355.47	-0.244	-0.3689
356.45	-0.2336	-0.3729
357.42	-0.2245	-0.3774
358.4	-0.2167	-0.3825
359.38	-0.2103	-0.3881
360.35	-0.2049	-0.3944
361.33	-0.2004	-0.4014
362.3	-0.1965	-0.4092
363.28	-0.193	-0.4178
364.26	-0.1895	-0.427
365.23	-0.1857	-0.4367
366.21	-0.1815	-0.4467
367.19	-0.1765	-0.4568
368.16	-0.1706	-0.4667
369.14	-0.1637	-0.4759
370.12	-0.1557	-0.4842
371.09	-0.1467	-0.4912
372.07	-0.1368	-0.4964
373.05	-0.1262	-0.4996
374.02	-0.115	-0.5006
375	-0.1035	-0.499
375.98	-0.0919	-0.4949
376.95	-0.0807	-0.4883
377.93	-0.07	-0.4793
378.91	-0.0602	-0.4682
379.88	-0.0514	-0.4554
380.86	-0.0438	-0.4413
381.84	-0.0375	-0.4264
382.81	-0.0326	-0.4115
383.79	-0.0291	-0.3971
384.77	-0.0267	-0.3839
385.74	-0.0254	-0.3724
386.72	-0.025	-0.3633
387.7	-0.025	-0.3569
388.67	-0.0254	-0.3537
389.65	-0.0256	-0.3537
390.63	-0.0255	-0.357
391.6	-0.0247	-0.3635
392.58	-0.023	-0.3729
393.55	-0.0202	-0.3849
394.53	-0.0161	-0.3988
395.51	-0.0108	-0.414
396.48	-0.0042	-0.4298
397.46	0.0035	-0.4455
398.44	0.0121	-0.4603
399.41	0.0214	-0.4736
400.39	0.031	-0.4848
401.37	0.0404	-0.4933
402.34	0.0494	-0.4988
403.32	0.0574	-0.501
404.3	0.0641	-0.5001
405.27	0.069	-0.4959
406.25	0.0718	-0.4889
407.23	0.0723	-0.4795
408.2	0.0703	-0.4681
409.18	0.0656	-0.4555
410.16	0.0582	-0.4423
411.13	0.0483	-0.4292
412.11	0.0359	-0.4169
413.09	0.0214	-0.406
414.06	0.005	-0.3971
415.04	-0.0128	-0.3904
416.02	-0.0316	-0.3864
416.99	-0.0509	-0.385
417.97	-0.0704	-0.3864
418.95	-0.0896	-0.3901
419.92	-0.108	-0.396
420.9	-0.1254	-0.4035
421.88	-0.1415	-0.4122
422.85	-0.156	-0.4214
423.83	-0.169	-0.4305
424.8	-0.1802	-0.4389
425.78	-0.1899	-0.4461
426.76	-0.1982	-0.4516
427.73	-0.2052	-0.4552
428.71	-0.2113	-0.4566
429.69	-0.2167	-0.4557
430.66	-0.2218	-0.4526
431.64	-0.2269	-0.4477
432.62	-0.2323	-0.4413
433.59	-0.2383	-0.4338
434.57	-0.2453	-0.4258
435.55	-0.2534	-0.4179
436.52	-0.2627	-0.4107
437.5	-0.2733	-0.4048
438.48	-0.2853	-0.4007
439.45	-0.2986	-0.3989
440.43	-0.3131	-0.3995
441.41	-0.3286	-0.4028
442.38	-0.3449	-0.4088
443.36	-0.3617	-0.4172
444.34	-0.3789	-0.4277
445.31	-0.3961	-0.44
446.29	-0.4131	-0.4533
447.27	-0.4296	-0.4672
448.24	-0.4455	-0.4808
449.22	-0.4606	-0.4935
450.2	-0.4748	-0.5046
451.17	-0.488	-0.5136
452.15	-0.5002	-0.5198
453.13	-0.5115	-0.523
454.1	-0.5219	-0.523
455.08	-0.5316	-0.5196
456.05	-0.5408	-0.5131
457.03	-0.5495	-0.5037
458.01	-0.558	-0.4919
458.98	-0.5665	-0.4782
459.96	-0.5751	-0.4634
460.94	-0.5841	-0.4481
461.91	-0.5936	-0.4331
462.89	-0.6036	-0.4191
463.87	-0.6142	-0.4069
464.84	-0.6255	-0.3971
465.82	-0.6374	-0.3901
466.8	-0.65	-0.3863
467.77	-0.6631	-0.3859
468.75	-0.6766	-0.3889
469.73	-0.6903	-0.3952
470.7	-0.7043	-0.4045
471.68	-0.7182	-0.4164
472.66	-0.7319	-0.4303
473.63	-0.7454	-0.4456
474.61	-0.7583	-0.4617
475.59	-0.7707	-0.4779
476.56	-0.7824	-0.4936
477.54	-0.7933	-0.5082
478.52	-0.8033	-0.5211
479.49	-0.8125	-0.532
480.47	-0.8208	-0.5406
481.45	-0.8282	-0.5467
482.42	-0.8348	-0.5504
483.4	-0.8406	-0.5517
484.38	-0.8458	-0.5509
485.35	-0.8503	-0.5482
486.33	-0.8544	-0.544
487.3	-0.8581	-0.5388
488.28	-0.8615	-0.5329
489.26	-0.8648	-0.5268
490.23	-0.8682	-0.5208
491.21	-0.8717	-0.5151
492.19	-0.8754	-0.5101
493.16	-0.8797	-0.5059
494.14	-0.8845	-0.5024
495.12	-0.8899	-0.4997
496.09	-0.8962	-0.4976
497.07	-0.9034	-0.4959
498.05	-0.9115	-0.4944
499.02	-0.9208	-0.4928
500	-0.9312	-0.4909
500.98	-0.9427	-0.4884
501.95	-0.9553	-0.4852
502.93	-0.9691	-0.4811
503.91	-0.9839	-0.4761
504.88	-0.9997	-0.4703
505.86	-1.0163	-0.4637
506.84	-1.0335	-0.4565
507.81	-1.0512	-0.4491
508.79	-1.0691	-0.4418
509.77	-1.0871	-0.435
510.74	-1.1047	-0.4291
511.72	-1.1219	-0.4244
512.7	-1.1383	-0.4214
513.67	-1.1536	-0.4203
514.65	-1.1677	-0.4213
515.63	-1.1804	-0.4246
516.6	-1.1914	-0.4301
517.58	-1.2007	-0.4379
518.55	-1.2082	-0.4475
519.53	-1.2139	-0.4588
520.51	-1.2178	-0.4712
521.48	-1.22	-0.4844
522.46	-1.2206	-0.4978
523.44	-1.2197	-0.5108
524.41	-1.2178	-0.5228
525.39	-1.2148	-0.5335
526.37	-1.2112	-0.5422
527.34	-1.2072	-0.5487
528.32	-1.203	-0.5527
529.3	-1.199	-0.554
530.27	-1.1953	-0.5527
531.25	-1.1921	-0.5488
532.23	-1.1896	-0.5426
533.2	-1.1878	-0.5343
534.18	-1.1869	-0.5244
535.16	-1.1868	-0.5135
536.13	-1.1874	-0.5019
537.11	-1.1888	-0.4902
538.09	-1.1906	-0.479
539.06	-1.1929	-0.4686
540.04	-1.1953	-0.4596
541.02	-1.1978	-0.4521
541.99	-1.2	-0.4465
542.97	-1.2019	-0.4429
543.95	-1.2032	-0.4412
544.92	-1.2039	-0.4413
545.9	-1.2039	-0.4432
546.88	-1.2031	-0.4464
547.85	-1.2014	-0.4507
548.83	-1.1991	-0.4558
549.8	-1.1961	-0.4612
550.78	-1.1926	-0.4665
551.76	-1.1887	-0.4714
552.73	-1.1846	-0.4757
553.71	-1.1804	-0.4789
554.69	-1.1765	-0.4811
555.66	-1.1729	-0.4819
556.64	-1.1698	-0.4814
557.62	-1.1673	-0.4797
558.59	-1.1655	-0.4767
559.57	-1.1645	-0.4725
560.55	-1.1643	-0.4674
561.52	-1.1647	-0.4614
562.5	-1.1658	-0.4548
563.48	-1.1674	-0.4476
564.45	-1.1693	-0.44
565.43	-1.1713	-0.432
566.41	-1.1734	-0.4238
567.38	-1.1751	-0.4152
568.36	-1.1764	-0.4064
569.34	-1.177	-0.3972
570.31	-1.1769	-0.3876
571.29	-1.1758	-0.3775
572.27	-1.1738	-0.3669
573.24	-1.1707	-0.3557
574.22	-1.1666	-0.344
575.2	-1.1615	-0.3319
576.17	-1.1556	-0.3195
577.15	-1.149	-0.307
578.13	-1.1419	-0.2946
579.1	-1.1344	-0.2827
580.08	-1.1267	-0.2716
581.05	-1.1192	-0.2618
582.03	-1.1118	-0.2534
583.01	-1.105	-0.247
583.98	-1.0987	-0.2428
584.96	-1.0931	-0.2411
585.94	-1.0882	-0.242
586.91	-1.0841	-0.2456
587.89	-1.0808	-0.2518
588.87	-1.0781	-0.2604
589.84	-1.076	-0.2711
590.82	-1.0743	-0.2834
591.8	-1.0728	-0.2968
592.77	-1.0713	-0.3107
593.75	-1.0696	-0.3243
594.73	-1.0675	-0.337
595.7	-1.0648	-0.3482
596.68	-1.0613	-0.357
597.66	-1.0569	-0.363
598.63	-1.0514	-0.3657
599.61	-1.0447	-0.3649
600.59	-1.0367	-0.3603
601.56	-1.0276	-0.3521
602.54	-1.0172	-0.3405
603.52	-1.0058	-0.3258
604.49	-0.9932	-0.3087
605.47	-0.9798	-0.2898
606.45	-0.9655	-0.27
607.42	-0.9507	-0.2501
608.4	-0.9353	-0.2312
609.38	-0.9195	-0.2139
610.35	-0.9035	-0.1993
611.33	-0.8874	-0.1879
612.3	-0.8711	-0.1803
613.28	-0.8549	-0.177
614.26	-0.8386	-0.1781
615.23	-0.8224	-0.1835
616.21	-0.8062	-0.1931
617.19	-0.7898	-0.2064
618.16	-0.7734	-0.2227
619.14	-0.7567	-0.2413
620.12	-0.7397	-0.2614
621.09	-0.7224	-0.2818
622.07	-0.7046	-0.3018
623.05	-0.6864	-0.3202
624.02	-0.6675	-0.3364
625	-0.6482	-0.3495
625.98	-0.6282	-0.359
626.95	-0.6077	-0.3645
627.93	-0.5866	-0.366
628.91	-0.565	-0.3633
629.88	-0.543	-0.3569
630.86	-0.5206	-0.3472
631.84	-0.4978	-0.3349
632.81	-0.4748	-0.3206
633.79	-0.4516	-0.3054
634.77	-0.4283	-0.2902
635.74	-0.4048	-0.2757
636.72	-0.3812	-0.2629
637.7	-0.3575	-0.2526
638.67	-0.3337	-0.2452
639.65	-0.3097	-0.2412
640.63	-0.2855	-0.2408
641.6	-0.2611	-0.244
642.58	-0.2365	-0.2506
643.55	-0.2115	-0.2601
644.53	-0.1862	-0.2719
645.51	-0.1605	-0.2853
646.48	-0.1345	-0.2995
647.46	-0.1081	-0.3136
648.44	-0.0815	-0.3266
649.41	-0.0548	-0.3379
650.39	-0.028	-0.3465
651.37	-0.0013	-0.352
652.34	0.0252	-0.354
653.32	0.0512	-0.3522
654.3	0.0766	-0.3466
655.27	0.1012	-0.3376
656.25	0.1247	-0.3255
657.23	0.147	-0.3109
658.2	0.1679	-0.2947
659.18	0.1874	-0.2777
660.16	0.2052	-0.2608
661.13	0.2213	-0.2452
662.11	0.2358	-0.2315
663.09	0.2487	-0.2208
664.06	0.26	-0.2137
665.04	0.2699	-0.2107
666.02	0.2785	-0.2122
666.99	0.2861	-0.2182
667.97	0.2929	-0.2286
668.95	0.2991	-0.243
669.92	0.3051	-0.261
670.9	0.311	-0.2817
671.88	0.3171	-0.3043
672.85	0.3237	-0.3279
673.83	0.3309	-0.3514
674.8	0.3389	-0.3739
675.78	0.3478	-0.3943
676.76	0.3578	-0.4118
677.73	0.3687	-0.4257
678.71	0.3806	-0.4356
679.69	0.3934	-0.441
680.66	0.407	-0.4418
681.64	0.4212	-0.4382
682.62	0.4358	-0.4305
683.59	0.4506	-0.419
684.57	0.4654	-0.4046
685.55	0.48	-0.3879
686.52	0.4941	-0.3698
687.5	0.5075	-0.3511
688.48	0.52	-0.3328
689.45	0.5316	-0.3156
690.43	0.542	-0.3003
691.41	0.5513	-0.2875
692.38	0.5593	-0.2775
693.36	0.5662	-0.2708
694.34	0.5719	-0.2674
695.31	0.5765	-0.2674
696.29	0.5802	-0.2704
697.27	0.5831	-0.2762
698.24	0.5853	-0.2844
699.22	0.5869	-0.2944
700.2	0.5882	-0.3056
701.17	0.5892	-0.3176
702.15	0.5901	-0.3296
703.13	0.591	-0.3413
704.1	0.5919	-0.3521
705.08	0.5928	-0.3618
706.05	0.5937	-0.37
707.03	0.5946	-0.3768
708.01	0.5954	-0.382
708.98	0.596	-0.3857
709.96	0.5963	-0.3881
710.94	0.5962	-0.3895
711.91	0.5953	-0.3902
712.89	0.5938	-0.3904
713.87	0.5913	-0.3904
714.84	0.5878	-0.3905
715.82	0.5831	-0.3911
716.8	0.5773	-0.3922
717.77	0.5703	-0.394
718.75	0.5621	-0.3965
719.73	0.5527	-0.3998
720.7	0.5423	-0.4037
721.68	0.5311	-0.408
722.66	0.5192	-0.4127
723.63	0.5068	-0.4174
724.61	0.4942	-0.422
725.59	0.4817	-0.4262
726.56	0.4695	-0.4299
727.54	0.458	-0.4328
728.52	0.4473	-0.4349
729.49	0.4377	-0.4361
730.47	0.4295	-0.4365
731.45	0.4227	-0.436
732.42	0.4175	-0.4348
733.4	0.4141	-0.433
734.38	0.4122	-0.4309
735.35	0.4121	-0.4287
736.33	0.4134	-0.4264
737.3	0.416	-0.4245
738.28	0.4199	-0.423
739.26	0.4245	-0.422
740.23	0.4298	-0.4216
741.21	0.4353	-0.422
742.19	0.4408	-0.423
743.16	0.4458	-0.4247
744.14	0.4502	-0.4269
745.12	0.4535	-0.4295
746.09	0.4555	-0.4324
747.07	0.4559	-0.4354
748.05	0.4546	-0.4384
749.02	0.4515	-0.4413
750	0.4464	-0.4439
750.98	0.4394	-0.4463
751.95	0.4304	-0.4485
752.93	0.4195	-0.4504
753.91	0.407	-0.4521
754.88	0.3929	-0.4538
755.86	0.3775	-0.4556
756.84	0.361	-0.4577
757.81	0.3437	-0.4601
758.79	0.3258	-0.463
759.77	0.3077	-0.4664
760.74	0.2895	-0.4705
761.72	0.2715	-0.4751
762.7	0.2539	-0.4801
763.67	0.2369	-0.4855
764.65	0.2206	-0.4909
765.63	0.205	-0.4962
766.6	0.1903	-0.5009
767.58	0.1763	-0.5047
768.55	0.1632	-0.5074
769.53	0.1508	-0.5085
770.51	0.1389	-0.5079
771.48	0.1276	-0.5052
772.46	0.1166	-0.5005
773.44	0.1059	-0.4935
774.41	0.0951	-0.4846
775.39	0.0843	-0.4738
776.37	0.0732	-0.4616
777.34	0.0617	-0.4483
778.32	0.0498	-0.4346
779.3	0.0372	-0.4209
780.27	0.0241	-0.408
781.25	0.0103	-0.3964
782.23	-0.0043	-0.3869
783.2	-0.0194	-0.3799
784.18	-0.0352	-0.376
785.16	-0.0516	-0.3754
786.13	-0.0685	-0.3784
787.11	-0.0859	-0.3849
788.09	-0.1035	-0.3948
789.06	-0.1215	-0.4078
790.04	-0.1396	-0.4234
791.02	-0.1578	-0.441
791.99	-0.1759	-0.4597
792.97	-0.194	-0.4788
793.95	-0.2119	-0.4975
794.92	-0.2296	-0.5148
795.9	-0.247	-0.5299
796.88	-0.264	-0.5422
797.85	-0.2807	-0.551
798.83	-0.297	-0.5559
799.8	-0.3129	-0.5566
800.78	-0.3284	-0.5531
801.76	-0.3436	-0.5456
802.73	-0.3584	-0.5343
803.71	-0.3728	-0.5199
804.69	-0.387	-0.5029
805.66	-0.4009	-0.4842
806.64	-0.4147	-0.4646
807.62	-0.4284	-0.445
808.59	-0.4421	-0.4262
809.57	-0.4559	-0.4091
810.55	-0.4698	-0.3943
811.52	-0.484	-0.3824
812.5	-0.4986	-0.3737
813.48	-0.5136	-0.3683
814.45	-0.5292	-0.3663
815.43	-0.5453	-0.3675
816.41	-0.5622	-0.3715
817.38	-0.5798	-0.3777
818.36	-0.5981	-0.3856
819.34	-0.6171	-0.3944
820.31	-0.6368	-0.4034
821.29	-0.6572	-0.4119
822.27	-0.6781	-0.4192
823.24	-0.6995	-0.425
824.22	-0.7212	-0.4288
825.2	-0.7429	-0.4304
826.17	-0.7647	-0.4299
827.15	-0.7862	-0.4273
828.13	-0.8072	-0.4231
829.1	-0.8276	-0.4177
830.08	-0.8472	-0.4117
831.05	-0.8658	-0.4059
832.03	-0.8833	-0.4011
833.01	-0.8996	-0.3978
833.98	-0.9146	-0.3968
834.96	-0.9282	-0.3987
835.94	-0.9406	-0.4037
836.91	-0.9517	-0.4122
837.89	-0.9617	-0.424
838.87	-0.9706	-0.439
839.84	-0.9788	-0.4568
840.82	-0.9862	-0.4767
841.8	-0.9932	-0.4979
842.77	-1	-0.5195
843.75	-1.0067	-0.5405
844.73	-1.0136	-0.56
845.7	-1.0208	-0.5768
846.68	-1.0284	-0.5903
847.66	-1.0365	-0.5995
848.63	-1.0451	-0.6041
849.61	-1.0543	-0.6038
850.59	-1.0641	-0.5984
851.56	-1.0742	-0.5882
852.54	-1.0846	-0.5738
853.52	-1.0952	-0.5559
854.49	-1.1057	-0.5354
855.47	-1.1159	-0.5135
856.45	-1.1257	-0.4913
857.42	-1.1348	-0.47
858.4	-1.1432	-0.451
859.38	-1.1506	-0.4352
860.35	-1.1571	-0.4237
861.33	-1.1624	-0.4172
862.3	-1.1668	-0.4161
863.28	-1.1701	-0.4206
864.26	-1.1726	-0.4307
865.23	-1.1743	-0.4459
866.21	-1.1754	-0.4655
867.19	-1.1762	-0.4885
868.16	-1.1768	-0.5139
869.14	-1.1776	-0.5403
870.12	-1.1786	-0.5664
871.09	-1.18	-0.5909
872.07	-1.1821	-0.6126
873.05	-1.1848	-0.6302
874.02	-1.1882	-0.643
875	-1.1924	-0.6502
875.98	-1.1972	-0.6516
876.95	-1.2024	-0.647
877.93	-1.208	-0.6367
878.91	-1.2136	-0.6214
879.88	-1.2191	-0.6017
880.86	-1.2241	-0.5787
881.84	-1.2284	-0.5535
882.81	-1.2317	-0.5275
883.79	-1.2339	-0.5019
884.77	-1.2347	-0.4778
885.74	-1.234	-0.4564
886.72	-1.2318	-0.4385
887.7	-1.2281	-0.4247
888.67	-1.2231	-0.4154
889.65	-1.2168	-0.4107
890.63	-1.2097	-0.4103
891.6	-1.2018	-0.4138
892.58	-1.1937	-0.4205
893.55	-1.1856	-0.4293
894.53	-1.178	-0.4394
895.51	-1.1712	-0.4495
896.48	-1.1654	-0.4587
897.46	-1.1611	-0.4659
898.44	-1.1584	-0.4703
899.41	-1.1574	-0.4713
900.39	-1.1581	-0.4684
901.37	-1.1606	-0.4617
902.34	-1.1645	-0.4512
903.32	-1.1698	-0.4375
904.3	-1.176	-0.4212
905.27	-1.1828	-0.4033
906.25	-1.1897	-0.3849
907.23	-1.1963	-0.367
908.2	-1.2022	-0.3509
909.18	-1.207	-0.3376
910.16	-1.2102	-0.3282
911.13	-1.2116	-0.3232
912.11	-1.211	-0.3232
913.09	-1.2083	-0.3283
914.06	-1.2034	-0.3385
915.04	-1.1965	-0.353
916.02	-1.1877	-0.3713
916.99	-1.1775	-0.3921
917.97	-1.1661	-0.4142
918.95	-1.154	-0.4362
919.92	-1.1417	-0.4566
920.9	-1.1296	-0.4739
921.88	-1.1183	-0.4868
922.85	-1.1082	-0.4942
923.83	-1.0996	-0.4952
924.8	-1.0928	-0.4893
925.78	-1.0879	-0.4764
926.76	-1.0849	-0.4568
927.73	-1.0839	-0.4311
928.71	-1.0846	-0.4003
929.69	-1.0866	-0.3659
930.66	-1.0896	-0.3294
931.64	-1.0932	-0.2926
932.62	-1.0967	-0.2573
933.59	-1.0997	-0.2253
934.57	-1.1016	-0.1983
935.55	-1.1019	-0.1777
936.52	-1.1003	-0.1645
937.5	-1.0963	-0.1594
938.48	-1.0899	-0.1626
939.45	-1.081	-0.1739
940.43	-1.0696	-0.1924
941.41	-1.0559	-0.2171
942.38	-1.0403	-0.2463
943.36	-1.0232	-0.2782
944.34	-1.0052	-0.3107
945.31	-0.9868	-0.3417
946.29	-0.9687	-0.3691
947.27	-0.9514	-0.3909
948.24	-0.9356	-0.4056
949.22	-0.9217	-0.4118
950.2	-0.9101	-0.4088
951.17	-0.9011	-0.3962
952.15	-0.8946	-0.3745
953.13	-0.8907	-0.3446
954.1	-0.889	-0.3077
955.08	-0.8893	-0.2658
956.05	-0.891	-0.2212
957.03	-0.8934	-0.1764
958.01	-0.8958	-0.134
958.98	-0.8975	-0.0965
959.96	-0.8978	-0.0664
960.94	-0.896	-0.0458
961.91	-0.8915	-0.0363
962.89	-0.8838	-0.039
963.87	-0.8727	-0.0543
964.84	-0.858	-0.082
965.82	-0.8398	-0.1211
966.8	-0.8186	-0.1698
967.77	-0.7947	-0.226
968.75	-0.7689	-0.287
969.73	-0.742	-0.3494
970.7	-0.7151	-0.4101
971.68	-0.6891	-0.4654
972.66	-0.665	-0.5123
973.63	-0.6439	-0.5477
974.61	-0.6265	-0.569
975.59	-0.6137	-0.5745
976.56	-0.6059	-0.5631
977.54	-0.6032	-0.5344
978.52	-0.6058	-0.489
979.49	-0.6131	-0.4285
980.47	-0.6245	-0.3551
981.45	-0.639	-0.2718
982.42	-0.6554	-0.1823
983.4	-0.6722	-0.0906
984.38	-0.6878	-0.0011
985.35	-0.7003	0.0819
986.33	-0.708	0.1542
987.3	-0.7091	0.2119
988.28	-0.7019	0.2518
989.26	-0.685	0.2714
990.23	-0.6571	0.2691
991.21	-0.6175	0.244
992.19	-0.5657	0.1966
993.16	-0.5014	0.1282
994.14	-0.4252	0.0411
995.12	-0.3378	-0.0616
996.09	-0.2403	-0.1761
997.07	-0.1343	-0.2979
998.05	-0.0217	-0.4222
999.02	0.0953	-0.5442
1000	-0.6275	-0.4933
1000.98	-0.5896	-0.6019
1001.95	-0.5513	-0.6989
1002.93	-0.513	-0.7802
1003.91	-0.4753	-0.8427
1004.88	-0.4387	-0.8841
1005.86	-0.4037	-0.9029
1006.84	-0.3708	-0.899
1007.81	-0.3403	-0.8731
1008.79	-0.3128	-0.8268
1009.77	-0.2883	-0.7629
1010.74	-0.2673	-0.6845
1011.72	-0.2496	-0.5958
1012.7	-0.2355	-0.5009
1013.67	-0.2247	-0.4045
1014.65	-0.217	-0.3108
1015.63	-0.2121	-0.224
1016.6	-0.2096	-0.1479
1017.58	-0.209	-0.0854
1018.55	-0.2097	-0.0388
1019.53	-0.2113	-0.0095
1020.51	-0.213	0.002
1021.48	-0.2143	-0.0039
1022.46	-0.2147	-0.026
1023.44	-0.2136	-0.0623
1024.41	-0.2106	-0.11
1025.39	-0.2054	-0.1662
1026.37	-0.1977	-0.2273
1027.34	-0.1876	-0.2899
1028.32	-0.1749	-0.3505
1029.3	-0.1598	-0.4059
1030.27	-0.1427	-0.4534
1031.25	-0.1238	-0.4908
1032.23	-0.1035	-0.5166
1033.2	-0.0824	-0.5298
1034.18	-0.0609	-0.5305
1035.16	-0.0397	-0.5193
1036.13	-0.0192	-0.4974
1037.11	0	-0.4668
1038.09	0.0175	-0.4297
1039.06	0.033	-0.3886
1040.04	0.0462	-0.3465
1041.02	0.0569	-0.3058
1041.99	0.0651	-0.2693
1042.97	0.0709	-0.239
1043.95	0.0743	-0.2168
1044.92	0.0757	-0.2039
1045.9	0.0753	-0.201
1046.88	0.0736	-0.208
1047.85	0.0709	-0.2246
1048.83	0.0677	-0.2494
1049.8	0.0644	-0.281
1050.78	0.0613	-0.3174
1051.76	0.0589	-0.3563
1052.73	0.0574	-0.3955
1053.71	0.057	-0.4326
1054.69	0.0578	-0.4655
1055.66	0.0598	-0.4924
1056.64	0.063	-0.5118
1057.62	0.0673	-0.5226
1058.59	0.0724	-0.5245
1059.57	0.0782	-0.5175
1060.55	0.0843	-0.5022
1061.52	0.0905	-0.4797
1062.5	0.0965	-0.4516
1063.48	0.102	-0.4197
1064.45	0.1068	-0.3861
1065.43	0.1108	-0.3529
1066.41	0.1139	-0.3223
1067.38	0.1161	-0.2962
1068.36	0.1173	-0.2764
1069.34	0.1177	-0.2641
1070.31	0.1175	-0.2602
1071.29	0.1168	-0.2652
1072.27	0.116	-0.2789
1073.24	0.1153	-0.3007
1074.22	0.115	-0.3296
1075.2	0.1154	-0.364
1076.17	0.1166	-0.4021
1077.15	0.1188	-0.442
1078.13	0.1222	-0.4816
1079.1	0.1268	-0.5188
1080.08	0.1326	-0.5516
1081.05	0.1395	-0.5786
1082.03	0.1473	-0.5982
1083.01	0.1559	-0.6095
1083.98	0.1648	-0.6122
1084.96	0.174	-0.6062
1085.94	0.1829	-0.592
1086.91	0.1914	-0.5705
1087.89	0.1991	-0.5431
1088.87	0.2058	-0.5112
1089.84	0.2113	-0.4768
1090.82	0.2153	-0.4418
1091.8	0.2179	-0.408
1092.77	0.2191	-0.3774
1093.75	0.2189	-0.3515
1094.73	0.2174	-0.3317
1095.7	0.2149	-0.3188
1096.68	0.2115	-0.3136
1097.66	0.2077	-0.316
1098.63	0.2037	-0.3259
1099.61	0.1998	-0.3425
1100.59	0.1962	-0.3648
1101.56	0.1933	-0.3915
1102.54	0.1912	-0.4211
1103.52	0.1901	-0.4518
1104.49	0.1901	-0.4821
1105.47	0.191	-0.5103
1106.45	0.193	-0.5351
1107.42	0.1959	-0.5552
1108.4	0.1994	-0.5696
1109.38	0.2033	-0.5779
1110.35	0.2074	-0.5799
1111.33	0.2114	-0.5756
1112.3	0.2149	-0.5655
1113.28	0.2178	-0.5505
1114.26	0.2198	-0.5316
1115.23	0.2206	-0.5099
1116.21	0.2202	-0.4867
1117.19	0.2185	-0.4634
1118.16	0.2155	-0.4412
1119.14	0.2112	-0.4213
1120.12	0.2057	-0.4045
1121.09	0.1992	-0.3916
1122.07	0.1919	-0.383
1123.05	0.184	-0.3789
1124.02	0.1758	-0.3792
1125	0.1674	-0.3833
1125.98	0.1591	-0.3908
1126.95	0.1511	-0.4009
1127.93	0.1435	-0.4126
1128.91	0.1363	-0.4249
1129.88	0.1296	-0.437
1130.86	0.1233	-0.448
1131.84	0.1172	-0.4571
1132.81	0.1112	-0.4638
1133.79	0.1052	-0.4678
1134.77	0.0988	-0.4689
1135.74	0.0918	-0.4672
1136.72	0.084	-0.4631
1137.7	0.0751	-0.4571
1138.67	0.0649	-0.4499
1139.65	0.0533	-0.4423
1140.63	0.0402	-0.435
1141.6	0.0256	-0.4289
1142.58	0.0095	-0.4247
1143.55	-0.0079	-0.4231
1144.53	-0.0263	-0.4245
1145.51	-0.0457	-0.4291
1146.48	-0.0655	-0.4369
1147.46	-0.0854	-0.4478
1148.44	-0.1051	-0.4612
1149.41	-0.1242	-0.4767
1150.39	-0.1422	-0.4934
1151.37	-0.1588	-0.5103
1152.34	-0.1738	-0.5267
1153.32	-0.1869	-0.5414
1154.3	-0.1979	-0.5535
1155.27	-0.2068	-0.5624
1156.25	-0.2136	-0.5674
1157.23	-0.2183	-0.5681
1158.2	-0.2211	-0.5642
1159.18	-0.2222	-0.556
1160.16	-0.222	-0.5436
1161.13	-0.2207	-0.5277
1162.11	-0.2187	-0.509
1163.09	-0.2164	-0.4885
1164.06	-0.2141	-0.4671
1165.04	-0.2122	-0.4459
1166.02	-0.2109	-0.426
1166.99	-0.2105	-0.4084
1167.97	-0.2111	-0.3939
1168.95	-0.213	-0.3833
1169.92	-0.2162	-0.377
1170.9	-0.2206	-0.3751
1171.88	-0.2263	-0.3778
1172.85	-0.2332	-0.3848
1173.83	-0.2412	-0.3954
1174.8	-0.2502	-0.409
1175.78	-0.26	-0.4247
1176.76	-0.2705	-0.4416
1177.73	-0.2816	-0.4586
1178.71	-0.2932	-0.4747
1179.69	-0.3051	-0.4889
1180.66	-0.3175	-0.5006
1181.64	-0.3302	-0.5089
1182.62	-0.3433	-0.5136
1183.59	-0.3568	-0.5143
1184.57	-0.3708	-0.5112
1185.55	-0.3853	-0.5046
1186.52	-0.4003	-0.4949
1187.5	-0.4159	-0.4829
1188.48	-0.4321	-0.4693
1189.45	-0.4489	-0.4551
1190.43	-0.4662	-0.4413
1191.41	-0.4838	-0.4287
1192.38	-0.5017	-0.4182
1193.36	-0.5197	-0.4106
1194.34	-0.5375	-0.4063
1195.31	-0.5549	-0.4057
1196.29	-0.5716	-0.4088
1197.27	-0.5875	-0.4156
1198.24	-0.6023	-0.4256
1199.22	-0.6157	-0.4383
1200.2	-0.6277	-0.453
1201.17	-0.6381	-0.4688
1202.15	-0.647	-0.4849
1203.13	-0.6542	-0.5003
1204.1	-0.66	-0.5141
1205.08	-0.6645	-0.5256
1206.05	-0.668	-0.5341
1207.03	-0.6707	-0.5392
1208.01	-0.673	-0.5407
1208.98	-0.6753	-0.5386
1209.96	-0.6778	-0.5331
1210.94	-0.681	-0.5247
1211.91	-0.685	-0.5141
1212.89	-0.6904	-0.502
1213.87	-0.6971	-0.4893
1214.84	-0.7053	-0.477
1215.82	-0.715	-0.466
1216.8	-0.7262	-0.4572
1217.77	-0.7388	-0.4513
1218.75	-0.7525	-0.449
1219.73	-0.7669	-0.4506
1220.7	-0.7817	-0.4562
1221.68	-0.7966	-0.4658
1222.66	-0.8111	-0.4791
1223.63	-0.8247	-0.4954
1224.61	-0.8371	-0.5141
1225.59	-0.848	-0.5343
1226.56	-0.857	-0.5548
1227.54	-0.864	-0.5748
1228.52	-0.8689	-0.593
1229.49	-0.8717	-0.6087
1230.47	-0.8724	-0.6208
1231.45	-0.8714	-0.6287
1232.42	-0.8689	-0.6319
1233.4	-0.8652	-0.6303
1234.38	-0.8608	-0.6237
1235.35	-0.8562	-0.6125
1236.33	-0.8518	-0.5971
1237.3	-0.848	-0.5783
1238.28	-0.8453	-0.5568
1239.26	-0.844	-0.5336
1240.23	-0.8444	-0.5099
1241.21	-0.8466	-0.4866
1242.19	-0.8508	-0.4647
1243.16	-0.8568	-0.4451
1244.14	-0.8645	-0.4286
1245.12	-0.8737	-0.4158
1246.09	-0.8841	-0.4069
1247.07	-0.8951	-0.4022
1248.05	-0.9065	-0.4015
1249.02	-0.9177	-0.4045
1250	-0.9281	-0.4107
1250.98	-0.9375	-0.4195
1251.95	-0.9453	-0.43
1252.93	-0.9513	-0.4415
1253.91	-0.9552	-0.4531
1254.88	-0.9569	-0.4639
1255.86	-0.9563	-0.4732
1256.84	-0.9535	-0.4804
1257.81	-0.9486	-0.4849
1258.79	-0.9419	-0.4865
1259.77	-0.9337	-0.4851
1260.74	-0.9244	-0.4807
1261.72	-0.9145	-0.4735
1262.7	-0.9042	-0.4639
1263.67	-0.8941	-0.4525
1264.65	-0.8845	-0.4397
1265.63	-0.8758	-0.4262
1266.6	-0.8681	-0.4126
1267.58	-0.8618	-0.3996
1268.55	-0.8567	-0.3876
1269.53	-0.8531	-0.377
1270.51	-0.8507	-0.3681
1271.48	-0.8494	-0.3611
1272.46	-0.849	-0.3558
1273.44	-0.8492	-0.3521
1274.41	-0.8498	-0.3498
1275.39	-0.8504	-0.3485
1276.37	-0.8508	-0.3477
1277.34	-0.8508	-0.3469
1278.32	-0.8502	-0.3457
1279.3	-0.8488	-0.3437
1280.27	-0.8468	-0.3404
1281.25	-0.844	-0.3357
1282.23	-0.8406	-0.3295
1283.2	-0.8369	-0.3217
1284.18	-0.833	-0.3126
1285.16	-0.8293	-0.3024
1286.13	-0.8261	-0.2917
1287.11	-0.8236	-0.2808
1288.09	-0.8223	-0.2706
1289.06	-0.8223	-0.2614
1290.04	-0.8237	-0.254
1291.02	-0.8268	-0.249
1291.99	-0.8314	-0.2467
1292.97	-0.8375	-0.2475
1293.95	-0.8449	-0.2517
1294.92	-0.8532	-0.2591
1295.9	-0.8621	-0.2696
1296.88	-0.8711	-0.2829
1297.85	-0.8797	-0.2985
1298.83	-0.8873	-0.3157
1299.8	-0.8933	-0.3337
1300.78	-0.8973	-0.3518
1301.76	-0.8988	-0.369
1302.73	-0.8974	-0.3846
1303.71	-0.8927	-0.3977
1304.69	-0.8847	-0.4078
1305.66	-0.8733	-0.4142
1306.64	-0.8586	-0.4167
1307.62	-0.8409	-0.4152
1308.59	-0.8205	-0.4097
1309.57	-0.7978	-0.4004
1310.55	-0.7735	-0.3879
1311.52	-0.7481	-0.3726
1312.5	-0.7224	-0.3554
1313.48	-0.6971	-0.3371
1314.45	-0.6727	-0.3186
1315.43	-0.65	-0.3006
1316.41	-0.6293	-0.284
1317.38	-0.6112	-0.2695
1318.36	-0.596	-0.2577
1319.34	-0.5837	-0.2489
1320.31	-0.5745	-0.2433
1321.29	-0.5681	-0.2411
1322.27	-0.5645	-0.2419
1323.24	-0.5632	-0.2455
1324.22	-0.5638	-0.2514
1325.2	-0.5657	-0.2589
1326.17	-0.5684	-0.2674
1327.15	-0.5714	-0.276
1328.13	-0.574	-0.2841
1329.1	-0.5758	-0.2911
1330.08	-0.5763	-0.2962
1331.05	-0.5751	-0.2992
1332.03	-0.5721	-0.2997
1333.01	-0.5669	-0.2976
1333.98	-0.5597	-0.293
1334.96	-0.5504	-0.2861
1335.94	-0.5393	-0.2775
1336.91	-0.5266	-0.2675
1337.89	-0.5126	-0.2568
1338.87	-0.4977	-0.2463
1339.84	-0.4824	-0.2365
1340.82	-0.467	-0.2281
1341.8	-0.4519	-0.2218
1342.77	-0.4375	-0.2181
1343.75	-0.424	-0.2172
1344.73	-0.4117	-0.2194
1345.7	-0.4006	-0.2247
1346.68	-0.3908	-0.2328
1347.66	-0.3822	-0.2434
1348.63	-0.3748	-0.2559
1349.61	-0.3684	-0.2696
1350.59	-0.3626	-0.2838
1351.56	-0.3573	-0.2977
1352.54	-0.3521	-0.3105
1353.52	-0.3467	-0.3213
1354.49	-0.341	-0.3295
1355.47	-0.3346	-0.3346
1356.45	-0.3275	-0.3361
1357.42	-0.3194	-0.3339
1358.4	-0.3105	-0.328
1359.38	-0.3007	-0.3185
1360.35	-0.2901	-0.3059
1361.33	-0.2788	-0.2908
1362.3	-0.2672	-0.2739
1363.28	-0.2554	-0.256
1364.26	-0.2437	-0.2381
1365.23	-0.2324	-0.2209
1366.21	-0.2215	-0.2054
1367.19	-0.2115	-0.1923
1368.16	-0.2023	-0.1824
1369.14	-0.1941	-0.1761
1370.12	-0.1868	-0.1737
1371.09	-0.1805	-0.1754
1372.07	-0.1748	-0.1811
1373.05	-0.1697	-0.1904
1374.02	-0.1649	-0.2029
1375	-0.16	-0.218
1375.98	-0.1547	-0.235
1376.95	-0.1487	-0.2529
1377.93	-0.1417	-0.2711
1378.91	-0.1333	-0.2886
1379.88	-0.1235	-0.3047
1380.86	-0.1119	-0.3187
1381.84	-0.0985	-0.33
1382.81	-0.0833	-0.3383
1383.79	-0.0665	-0.3434
1384.77	-0.0482	-0.3453
1385.74	-0.0286	-0.344
1386.72	-0.0081	-0.3399
1387.7	0.0129	-0.3335
1388.67	0.0339	-0.3253
1389.65	0.0546	-0.3159
1390.63	0.0745	-0.306
1391.6	0.0932	-0.2962
1392.58	0.1103	-0.2873
1393.55	0.1256	-0.2796
1394.53	0.1387	-0.2736
1395.51	0.1497	-0.2697
1396.48	0.1584	-0.268
1397.46	0.165	-0.2686
1398.44	0.1695	-0.2712
1399.41	0.1724	-0.2758
1400.39	0.1738	-0.2819
1401.37	0.1742	-0.2892
1402.34	0.174	-0.2973
1403.32	0.1736	-0.3056
1404.3	0.1735	-0.3138
1405.27	0.1741	-0.3214
1406.25	0.1756	-0.3282
1407.23	0.1785	-0.334
1408.2	0.1829	-0.3386
1409.18	0.1889	-0.3421
1410.16	0.1967	-0.3446
1411.13	0.2061	-0.3463
1412.11	0.2171	-0.3476
1413.09	0.2294	-0.3487
1414.06	0.2427	-0.3501
1415.04	0.2568	-0.3521
1416.02	0.2713	-0.3551
1416.99	0.2859	-0.3593
1417.97	0.3002	-0.365
1418.95	0.3138	-0.3721
1419.92	0.3266	-0.3807
1420.9	0.3382	-0.3906
1421.88	0.3486	-0.4015
1422.85	0.3575	-0.4129
1423.83	0.3651	-0.4246
1424.8	0.3713	-0.4358
1425.78	0.3764	-0.446
1426.76	0.3804	-0.4547
1427.73	0.3836	-0.4614
1428.71	0.3863	-0.4656
1429.69	0.3888	-0.467
1430.66	0.3913	-0.4653
1431.64	0.3941	-0.4606
1432.62	0.3976	-0.4529
1433.59	0.4018	-0.4425
1434.57	0.4071	-0.4297
1435.55	0.4134	-0.4153
1436.52	0.4209	-0.3997
1437.5	0.4296	-0.3838
1438.48	0.4394	-0.3684
1439.45	0.4501	-0.3541
1440.43	0.4617	-0.3418
1441.41	0.4739	-0.332
1442.38	0.4865	-0.3253
1443.36	0.4992	-0.3222
1444.34	0.5117	-0.3227
1445.31	0.5238	-0.3271
1446.29	0.5352	-0.335
1447.27	0.5457	-0.3463
1448.24	0.555	-0.3604
1449.22	0.563	-0.3767
1450.2	0.5695	-0.3946
1451.17	0.5743	-0.4132
1452.15	0.5773	-0.4318
1453.13	0.5785	-0.4495
1454.1	0.5778	-0.4658
1455.08	0.5751	-0.4798
1456.05	0.5705	-0.4913
1457.03	0.5641	-0.4998
1458.01	0.5557	-0.5051
1458.98	0.5455	-0.5072
1459.96	0.5334	-0.5064
1460.94	0.5196	-0.503
1461.91	0.5042	-0.4973
1462.89	0.4872	-0.49
1463.87	0.4688	-0.4817
1464.84	0.449	-0.473
1465.82	0.428	-0.4646
1466.8	0.4059	-0.4571
1467.77	0.383	-0.451
1468.75	0.3595	-0.4468
1469.73	0.3355	-0.4446
1470.7	0.3112	-0.4446
1471.68	0.287	-0.4469
1472.66	0.263	-0.4511
1473.63	0.2395	-0.4572
1474.61	0.2167	-0.4645
1475.59	0.1948	-0.4727
1476.56	0.1739	-0.4811
1477.54	0.1543	-0.4892
1478.52	0.1359	-0.4964
1479.49	0.1189	-0.5023
1480.47	0.1032	-0.5063
1481.45	0.0887	-0.5082
1482.42	0.0755	-0.5077
1483.4	0.0632	-0.5049
1484.38	0.0517	-0.4997
1485.35	0.0409	-0.4924
1486.33	0.0303	-0.4833
1487.3	0.0198	-0.4728
1488.28	0.0092	-0.4616
1489.26	-0.0019	-0.4501
1490.23	-0.0137	-0.4388
1491.21	-0.0264	-0.4285
1492.19	-0.0401	-0.4194
1493.16	-0.0549	-0.4122
1494.14	-0.0708	-0.407
1495.12	-0.088	-0.4041
1496.09	-0.1061	-0.4035
1497.07	-0.1253	-0.4052
1498.05	-0.1452	-0.409
1499.02	-0.1657	-0.4146
1500	-0.1865	-0.4216
1500.98	-0.2074	-0.4295
1501.95	-0.2281	-0.4379
1502.93	-0.2484	-0.4463
1503.91	-0.268	-0.4541
1504.88	-0.2868	-0.461
1505.86	-0.3046	-0.4666
1506.84	-0.3213	-0.4706
1507.81	-0.3369	-0.4728
1508.79	-0.3514	-0.4733
1509.77	-0.3648	-0.4721
1510.74	-0.3773	-0.4693
1511.72	-0.389	-0.4652
1512.7	-0.4001	-0.4602
1513.67	-0.4108	-0.4546
1514.65	-0.4213	-0.4488
1515.63	-0.4317	-0.4432
1516.6	-0.4424	-0.4383
1517.58	-0.4534	-0.4342
1518.55	-0.4649	-0.4313
1519.53	-0.4769	-0.4296
1520.51	-0.4894	-0.4293
1521.48	-0.5025	-0.4303
1522.46	-0.5161	-0.4325
1523.44	-0.5299	-0.4355
1524.41	-0.544	-0.4392
1525.39	-0.558	-0.4432
1526.37	-0.5717	-0.4471
1527.34	-0.5851	-0.4505
1528.32	-0.5978	-0.4531
1529.3	-0.6096	-0.4545
1530.27	-0.6205	-0.4547
1531.25	-0.6303	-0.4534
1532.23	-0.6389	-0.4505
1533.2	-0.6464	-0.4462
1534.18	-0.6529	-0.4405
1535.16	-0.6583	-0.4338
1536.13	-0.663	-0.4263
1537.11	-0.6671	-0.4184
1538.09	-0.6708	-0.4106
1539.06	-0.6745	-0.4032
1540.04	-0.6784	-0.3967
1541.02	-0.6829	-0.3915
1541.99	-0.6881	-0.3879
1542.97	-0.6944	-0.3861
1543.95	-0.7018	-0.3862
1544.92	-0.7107	-0.3884
1545.9	-0.721	-0.3925
1546.88	-0.7328	-0.3985
1547.85	-0.7459	-0.4059
1548.83	-0.7604	-0.4146
1549.8	-0.7759	-0.424
1550.78	-0.7923	-0.4338
1551.76	-0.8094	-0.4436
1552.73	-0.8266	-0.4528
1553.71	-0.8438	-0.4611
1554.69	-0.8606	-0.4682
1555.66	-0.8766	-0.4737
1556.64	-0.8916	-0.4775
1557.62	-0.9052	-0.4795
1558.59	-0.9173	-0.4796
1559.57	-0.9276	-0.4781
1560.55	-0.9361	-0.475
1561.52	-0.9427	-0.4705
1562.5	-0.9474	-0.4651
1563.48	-0.9503	-0.459
1564.45	-0.9515	-0.4526
1565.43	-0.9512	-0.4461
1566.41	-0.9497	-0.44
1567.38	-0.9471	-0.4344
1568.36	-0.9439	-0.4295
1569.34	-0.9401	-0.4256
1570.31	-0.9362	-0.4227
1571.29	-0.9324	-0.4207
1572.27	-0.9289	-0.4197
1573.24	-0.9259	-0.4195
1574.22	-0.9236	-0.42
1575.2	-0.9222	-0.421
1576.17	-0.9216	-0.4224
1577.15	-0.922	-0.4239
1578.13	-0.9233	-0.4255
1579.1	-0.9255	-0.427
1580.08	-0.9285	-0.4285
1581.05	-0.9323	-0.4297
1582.03	-0.9368	-0.4309
1583.01	-0.9417	-0.4321
1583.98	-0.947	-0.4334
1584.96	-0.9526	-0.435
1585.94	-0.9584	-0.437
1586.91	-0.9642	-0.4396
1587.89	-0.9699	-0.443
1588.87	-0.9754	-0.4472
1589.84	-0.9808	-0.4522
1590.82	-0.9859	-0.4581
1591.8	-0.9906	-0.4647
1592.77	-0.9951	-0.4719
1593.75	-0.9992	-0.4793
1594.73	-1.0029	-0.4868
1595.7	-1.0062	-0.4939
1596.68	-1.0092	-0.5002
1597.66	-1.0117	-0.5053
1598.63	-1.0138	-0.5088
1599.61	-1.0154	-0.5104
1600.59	-1.0165	-0.5097
1601.56	-1.0171	-0.5066
1602.54	-1.0171	-0.5008
1603.52	-1.0165	-0.4923
1604.49	-1.0152	-0.4814
1605.47	-1.0133	-0.4682
1606.45	-1.0107	-0.453
1607.42	-1.0073	-0.4363
1608.4	-1.0033	-0.4186
1609.38	-0.9986	-0.4006
1610.35	-0.9932	-0.3828
1611.33	-0.9872	-0.3658
1612.3	-0.9806	-0.3503
1613.28	-0.9737	-0.3368
1614.26	-0.9664	-0.3256
1615.23	-0.9589	-0.3172
1616.21	-0.9513	-0.3117
1617.19	-0.9438	-0.3092
1618.16	-0.9365	-0.3094
1619.14	-0.9295	-0.3123
1620.12	-0.923	-0.3174
1621.09	-0.917	-0.3242
1622.07	-0.9118	-0.3322
1623.05	-0.9073	-0.3406
1624.02	-0.9036	-0.3489
1625	-0.9007	-0.3563
1625.98	-0.8988	-0.3624
1626.95	-0.8976	-0.3666
1627.93	-0.8973	-0.3684
1628.91	-0.8977	-0.3676
1629.88	-0.8988	-0.3641
1630.86	-0.9004	-0.3579
1631.84	-0.9024	-0.3492
1632.81	-0.9047	-0.3382
1633.79	-0.907	-0.3254
1634.77	-0.9094	-0.3114
1635.74	-0.9115	-0.2967
1636.72	-0.9133	-0.2819
1637.7	-0.9146	-0.2677
1638.67	-0.9152	-0.2547
1639.65	-0.9151	-0.2433
1640.63	-0.9142	-0.2341
1641.6	-0.9123	-0.2273
1642.58	-0.9095	-0.2231
1643.55	-0.9057	-0.2215
1644.53	-0.901	-0.2225
1645.51	-0.8953	-0.2257
1646.48	-0.8888	-0.2309
1647.46	-0.8814	-0.2376
1648.44	-0.8735	-0.2453
1649.41	-0.865	-0.2535
1650.39	-0.8561	-0.2616
1651.37	-0.847	-0.2691
1652.34	-0.8378	-0.2757
1653.32	-0.8288	-0.281
1654.3	-0.82	-0.2846
1655.27	-0.8117	-0.2866
1656.25	-0.804	-0.287
1657.23	-0.797	-0.2857
1658.2	-0.7908	-0.2832
1659.18	-0.7856	-0.2796
1660.16	-0.7812	-0.2755
1661.13	-0.7778	-0.2712
1662.11	-0.7753	-0.2672
1663.09	-0.7737	-0.2639
1664.06	-0.7728	-0.2617
1665.04	-0.7727	-0.2608
1666.02	-0.7731	-0.2615
1666.99	-0.7739	-0.2638
1667.97	-0.775	-0.2678
1668.95	-0.7761	-0.2731
1669.92	-0.7771	-0.2797
1670.9	-0.7778	-0.287
1671.88	-0.7781	-0.2946
1672.85	-0.7779	-0.3021
1673.83	-0.777	-0.3089
1674.8	-0.7754	-0.3146
1675.78	-0.7731	-0.3186
1676.76	-0.7699	-0.3207
1677.73	-0.7659	-0.3205
1678.71	-0.7613	-0.318
1679.69	-0.7559	-0.313
1680.66	-0.75	-0.3059
1681.64	-0.7436	-0.2967
1682.62	-0.7369	-0.2861
1683.59	-0.73	-0.2744
1684.57	-0.7231	-0.2622
1685.55	-0.7162	-0.2503
1686.52	-0.7095	-0.2391
1687.5	-0.703	-0.2295
1688.48	-0.6969	-0.2219
1689.45	-0.6911	-0.2167
1690.43	-0.6857	-0.2144
1691.41	-0.6807	-0.2152
1692.38	-0.6761	-0.2189
1693.36	-0.6716	-0.2257
1694.34	-0.6674	-0.235
1695.31	-0.6632	-0.2466
1696.29	-0.6589	-0.2598
1697.27	-0.6544	-0.274
1698.24	-0.6495	-0.2885
1699.22	-0.6442	-0.3025
1700.2	-0.6383	-0.3153
1701.17	-0.6317	-0.3263
1702.15	-0.6243	-0.3348
1703.13	-0.616	-0.3404
1704.1	-0.6069	-0.3428
1705.08	-0.5969	-0.3419
1706.05	-0.586	-0.3376
1707.03	-0.5742	-0.3303
1708.01	-0.5617	-0.3202
1708.98	-0.5484	-0.3079
1709.96	-0.5346	-0.294
1710.94	-0.5202	-0.2792
1711.91	-0.5054	-0.2641
1712.89	-0.4903	-0.2497
1713.87	-0.475	-0.2365
1714.84	-0.4596	-0.2252
1715.82	-0.4441	-0.2164
1716.8	-0.4287	-0.2104
1717.77	-0.4133	-0.2075
1718.75	-0.3981	-0.2077
1719.73	-0.383	-0.2111
1720.7	-0.3681	-0.2175
1721.68	-0.3533	-0.2263
1722.66	-0.3387	-0.2373
1723.63	-0.3243	-0.2497
1724.61	-0.3099	-0.2631
1725.59	-0.2956	-0.2767
1726.56	-0.2814	-0.29
1727.54	-0.2672	-0.3023
1728.52	-0.2531	-0.3132
1729.49	-0.2389	-0.3224
1730.47	-0.2248	-0.3294
1731.45	-0.2106	-0.3342
1732.42	-0.1965	-0.3368
1733.4	-0.1823	-0.3372
1734.38	-0.1682	-0.3357
1735.35	-0.1541	-0.3325
1736.33	-0.14	-0.3282
1737.3	-0.1259	-0.323
1738.28	-0.1119	-0.3175
1739.26	-0.098	-0.3121
1740.23	-0.0842	-0.3071
1741.21	-0.0704	-0.3031
1742.19	-0.0567	-0.3002
1743.16	-0.0431	-0.2986
1744.14	-0.0295	-0.2984
1745.12	-0.0161	-0.2997
1746.09	-0.0028	-0.3024
1747.07	0.0105	-0.3063
1748.05	0.0236	-0.3113
1749.02	0.0367	-0.3171
1750	0.0497	-0.3234
1750.98	0.0626	-0.3301
1751.95	0.0754	-0.3368
1752.93	0.0881	-0.3433
1753.91	0.1008	-0.3496
1754.88	0.1135	-0.3555
1755.86	0.1262	-0.361
1756.84	0.139	-0.3662
1757.81	0.1519	-0.3711
1758.79	0.165	-0.3758
1759.77	0.1784	-0.3806
1760.74	0.1921	-0.3855
1761.72	0.2062	-0.3907
1762.7	0.2208	-0.3964
1763.67	0.236	-0.4026
1764.65	0.2518	-0.4095
1765.63	0.2682	-0.4168
1766.6	0.2853	-0.4247
1767.58	0.3029	-0.4329
1768.55	0.3211	-0.4413
1769.53	0.3396	-0.4495
1770.51	0.3584	-0.4573
1771.48	0.3773	-0.4645
1772.46	0.3959	-0.4707
1773.44	0.414	-0.4757
1774.41	0.4314	-0.4792
1775.39	0.4476	-0.4813
1776.37	0.4623	-0.4817
1777.34	0.4752	-0.4806
1778.32	0.486	-0.4781
1779.3	0.4943	-0.4743
1780.27	0.4999	-0.4696
1781.25	0.5026	-0.4643
1782.23	0.5023	-0.4587
1783.2	0.4989	-0.4534
1784.18	0.4923	-0.4487
1785.16	0.4828	-0.4449
1786.13	0.4704	-0.4425
1787.11	0.4555	-0.4415
1788.09	0.4384	-0.4422
1789.06	0.4195	-0.4445
1790.04	0.3992	-0.4483
1791.02	0.3781	-0.4534
1791.99	0.3566	-0.4595
1792.97	0.3352	-0.4661
1793.95	0.3144	-0.4728
1794.92	0.2945	-0.4791
1795.9	0.2761	-0.4843
1796.88	0.2593	-0.4881
1797.85	0.2444	-0.4899
1798.83	0.2314	-0.4894
1799.8	0.2204	-0.4864
1800.78	0.2112	-0.4808
1801.76	0.2038	-0.4726
1802.73	0.1978	-0.4621
1803.71	0.1929	-0.4495
1804.69	0.1887	-0.4355
1805.66	0.1848	-0.4205
1806.64	0.1808	-0.4054
1807.62	0.1763	-0.3908
1808.59	0.1708	-0.3774
1809.57	0.1641	-0.366
1810.55	0.1558	-0.3571
1811.52	0.1459	-0.3512
1812.5	0.1341	-0.3487
1813.48	0.1205	-0.3498
1814.45	0.1052	-0.3543
1815.43	0.0883	-0.3622
1816.41	0.07	-0.373
1817.38	0.0508	-0.3861
1818.36	0.0309	-0.4009
1819.34	0.0107	-0.4165
1820.31	-0.0094	-0.4321
1821.29	-0.0289	-0.4468
1822.27	-0.0476	-0.4597
1823.24	-0.0652	-0.4702
1824.22	-0.0815	-0.4777
1825.2	-0.0962	-0.4816
1826.17	-0.1094	-0.4818
1827.15	-0.121	-0.4781
1828.13	-0.1312	-0.4709
1829.1	-0.1401	-0.4604
1830.08	-0.148	-0.4473
1831.05	-0.1551	-0.4323
1832.03	-0.1618	-0.4163
1833.01	-0.1685	-0.4003
1833.98	-0.1754	-0.385
1834.96	-0.1828	-0.3716
1835.94	-0.191	-0.3608
1836.91	-0.2001	-0.3532
1837.89	-0.2102	-0.3494
1838.87	-0.2214	-0.3498
1839.84	-0.2336	-0.3542
1840.82	-0.2467	-0.3627
1841.8	-0.2604	-0.3747
1842.77	-0.2744	-0.3897
1843.75	-0.2884	-0.4069
1844.73	-0.3021	-0.4254
1845.7	-0.3151	-0.4442
1846.68	-0.327	-0.4624
1847.66	-0.3376	-0.479
1848.63	-0.3465	-0.493
1849.61	-0.3535	-0.5038
1850.59	-0.3587	-0.5109
1851.56	-0.3619	-0.5138
1852.54	-0.3632	-0.5126
1853.52	-0.3629	-0.5074
1854.49	-0.3612	-0.4986
1855.47	-0.3584	-0.4867
1856.45	-0.355	-0.4726
1857.42	-0.3513	-0.457
1858.4	-0.348	-0.441
1859.38	-0.3454	-0.4255
1860.35	-0.3439	-0.4114
1861.33	-0.3439	-0.3995
1862.3	-0.3458	-0.3904
1863.28	-0.3498	-0.3846
1864.26	-0.3559	-0.3823
1865.23	-0.3642	-0.3833
1866.21	-0.3745	-0.3875
1867.19	-0.3868	-0.3944
1868.16	-0.4007	-0.4032
1869.14	-0.4157	-0.413
1870.12	-0.4316	-0.423
1871.09	-0.4478	-0.4321
1872.07	-0.4639	-0.4393
1873.05	-0.4795	-0.4439
1874.02	-0.494	-0.445
1875	-0.5072	-0.4422
1875.98	-0.5187	-0.4353
1876.95	-0.5285	-0.4242
1877.93	-0.5363	-0.4092
1878.91	-0.5423	-0.3909
1879.88	-0.5465	-0.3702
1880.86	-0.5492	-0.348
1881.84	-0.5506	-0.3256
1882.81	-0.5512	-0.3042
1883.79	-0.5514	-0.2852
1884.77	-0.5516	-0.2696
1885.74	-0.5522	-0.2587
1886.72	-0.5536	-0.2533
1887.7	-0.5562	-0.2541
1888.67	-0.5602	-0.2612
1889.65	-0.5659	-0.2748
1890.63	-0.5733	-0.2943
1891.6	-0.5825	-0.3191
1892.58	-0.5932	-0.3481
1893.55	-0.6054	-0.3801
1894.53	-0.6186	-0.4135
1895.51	-0.6326	-0.4468
1896.48	-0.647	-0.4782
1897.46	-0.6612	-0.5061
1898.44	-0.6748	-0.5292
1899.41	-0.6875	-0.5462
1900.39	-0.6988	-0.5562
1901.37	-0.7085	-0.5586
1902.34	-0.7163	-0.5532
1903.32	-0.7221	-0.5402
1904.3	-0.726	-0.5202
1905.27	-0.7279	-0.4942
1906.25	-0.728	-0.4635
1907.23	-0.7267	-0.4295
1908.2	-0.7244	-0.3941
1909.18	-0.7214	-0.359
1910.16	-0.7182	-0.326
1911.13	-0.7152	-0.2965
1912.11	-0.713	-0.2722
1913.09	-0.7119	-0.2541
1914.06	-0.7123	-0.2429
1915.04	-0.7145	-0.2392
1916.02	-0.7187	-0.2428
1916.99	-0.7249	-0.2533
1917.97	-0.7331	-0.2699
1918.95	-0.7432	-0.2915
1919.92	-0.7549	-0.3166
1920.9	-0.768	-0.3437
1921.88	-0.7819	-0.371
1922.85	-0.7964	-0.397
1923.83	-0.8109	-0.4201
1924.8	-0.8249	-0.439
1925.78	-0.838	-0.4525
1926.76	-0.8498	-0.46
1927.73	-0.8599	-0.4612
1928.71	-0.8681	-0.4561
1929.69	-0.8741	-0.4453
1930.66	-0.878	-0.4297
1931.64	-0.8798	-0.4103
1932.62	-0.8796	-0.3886
1933.59	-0.8776	-0.3662
1934.57	-0.8743	-0.3447
1935.55	-0.8699	-0.3256
1936.52	-0.8648	-0.3104
1937.5	-0.8596	-0.3002
1938.48	-0.8546	-0.2959
1939.45	-0.8504	-0.2978
1940.43	-0.8471	-0.306
1941.41	-0.8453	-0.32
1942.38	-0.8451	-0.3391
1943.36	-0.8466	-0.3619
1944.34	-0.85	-0.387
1945.31	-0.8551	-0.4125
1946.29	-0.8619	-0.4367
1947.27	-0.8701	-0.4577
1948.24	-0.8795	-0.4737
1949.22	-0.8897	-0.4833
1950.2	-0.9004	-0.4853
1951.17	-0.9111	-0.479
[truncated: 24,625 more rows]
