# Supplementary material for: Effects of different tennis racket string tension on forehand stroke effect and racket dynamic impact
Source: PLoS One. 2025 Jan 15;20(1):e0317442. doi: 10.1371/journal.pone.0317442 (PMC11734973; doi:10.1371/journal.pone.0317442)
Supplement: S1 File — (ZIP) [file pone.0317442.s001.zip › S1/acceleration strain vibration/54bl/1.xlsx]

## Sheet: 1
Time（ms）	acceleration（g=9.8m/s2）	strain（mµ）
0	-0.0223	6.4462
0.98	-0.0264	6.3724
1.95	-0.0305	6.1535
2.93	-0.0342	5.7968
3.91	-0.0372	5.3147
4.88	-0.0394	4.7242
5.86	-0.0406	4.0465
6.84	-0.0406	3.3055
7.81	-0.0393	2.527
8.79	-0.0369	1.7379
9.77	-0.0334	0.9646
10.74	-0.0288	0.232
11.72	-0.0234	-0.4372
12.7	-0.0174	-1.024
13.67	-0.0111	-1.5133
14.65	-0.0046	-1.8946
15.63	0.0017	-2.1623
16.6	0.0076	-2.316
17.58	0.0129	-2.3597
18.55	0.0175	-2.3024
19.53	0.0213	-2.1565
20.51	0.0242	-1.9379
21.48	0.0261	-1.6643
22.46	0.0273	-1.3553
23.44	0.0277	-1.0304
24.41	0.0276	-0.7088
25.39	0.027	-0.4081
26.37	0.0263	-0.1436
27.34	0.0255	0.0722
28.32	0.025	0.2301
29.3	0.0248	0.3247
30.27	0.0251	0.3544
31.25	0.026	0.3208
32.23	0.0275	0.2293
33.2	0.0297	0.0879
34.18	0.0324	-0.0929
35.16	0.0355	-0.3012
36.13	0.0389	-0.524
37.11	0.0424	-0.7481
38.09	0.0458	-0.9611
39.06	0.0487	-1.1517
40.04	0.051	-1.3103
41.02	0.0525	-1.4298
41.99	0.0528	-1.5053
42.97	0.0519	-1.535
43.95	0.0496	-1.5195
44.92	0.0457	-1.4621
45.9	0.0404	-1.3683
46.88	0.0337	-1.2454
47.85	0.0255	-1.1022
48.83	0.0161	-0.9482
49.8	0.0057	-0.7932
50.78	-0.0055	-0.6467
51.76	-0.0172	-0.5172
52.73	-0.0292	-0.4119
53.71	-0.0412	-0.3364
54.69	-0.053	-0.2942
55.66	-0.0641	-0.2869
56.64	-0.0746	-0.3138
57.62	-0.0842	-0.3722
58.59	-0.0927	-0.4578
59.57	-0.1001	-0.5647
60.55	-0.1064	-0.6859
61.52	-0.1116	-0.8139
62.5	-0.1157	-0.9409
63.48	-0.1189	-1.0594
64.45	-0.1213	-1.1627
65.43	-0.123	-1.2453
66.41	-0.1242	-1.303
67.38	-0.1252	-1.333
68.36	-0.1259	-1.3346
69.34	-0.1266	-1.3087
70.31	-0.1273	-1.2576
71.29	-0.1282	-1.1853
72.27	-0.1293	-1.0968
73.24	-0.1305	-0.9981
74.22	-0.1319	-0.8954
75.2	-0.1334	-0.7953
76.17	-0.1348	-0.7037
77.15	-0.1362	-0.6262
78.13	-0.1374	-0.567
79.1	-0.1382	-0.5295
80.08	-0.1385	-0.5154
81.05	-0.1383	-0.525
82.03	-0.1374	-0.5572
83.01	-0.1359	-0.6096
83.98	-0.1336	-0.6786
84.96	-0.1306	-0.7594
85.94	-0.127	-0.847
86.91	-0.1228	-0.9359
87.89	-0.118	-1.0204
88.87	-0.113	-1.0957
89.84	-0.1077	-1.1571
90.82	-0.1024	-1.2012
91.8	-0.0972	-1.2256
92.77	-0.0922	-1.2291
93.75	-0.0877	-1.2118
94.73	-0.0837	-1.1752
95.7	-0.0803	-1.1217
96.68	-0.0777	-1.0548
97.66	-0.0757	-0.979
98.63	-0.0745	-0.8987
99.61	-0.0741	-0.8191
100.59	-0.0742	-0.745
101.56	-0.0749	-0.6806
102.54	-0.0761	-0.6298
103.52	-0.0777	-0.5954
104.49	-0.0794	-0.5792
105.47	-0.0813	-0.5819
106.45	-0.0831	-0.603
107.42	-0.0849	-0.641
108.4	-0.0864	-0.6932
109.38	-0.0876	-0.7562
110.35	-0.0886	-0.8261
111.33	-0.0892	-0.8984
112.3	-0.0895	-0.9686
113.28	-0.0895	-1.0325
114.26	-0.0894	-1.0862
115.23	-0.0891	-1.1265
116.21	-0.0887	-1.1511
117.19	-0.0884	-1.1587
118.16	-0.0882	-1.1488
119.14	-0.0883	-1.1223
120.12	-0.0886	-1.0808
121.09	-0.0892	-1.027
122.07	-0.0902	-0.9642
123.05	-0.0916	-0.8961
124.02	-0.0933	-0.8268
125	-0.0953	-0.7605
125.98	-0.0976	-0.7008
126.95	-0.0999	-0.6513
127.93	-0.1023	-0.6146
128.91	-0.1047	-0.5926
129.88	-0.1067	-0.5863
130.86	-0.1085	-0.5957
131.84	-0.1098	-0.62
132.81	-0.1105	-0.6572
133.79	-0.1105	-0.7048
134.77	-0.1098	-0.7597
135.74	-0.1084	-0.8183
136.72	-0.1062	-0.8768
137.7	-0.1032	-0.9317
138.67	-0.0995	-0.9794
139.65	-0.0952	-1.0171
140.63	-0.0903	-1.0426
141.6	-0.085	-1.0544
142.58	-0.0795	-1.052
143.55	-0.0739	-1.0355
144.53	-0.0682	-1.0061
145.51	-0.0628	-0.9659
146.48	-0.0577	-0.9174
147.46	-0.0531	-0.8637
148.44	-0.049	-0.8081
149.41	-0.0457	-0.7542
150.39	-0.043	-0.7052
151.37	-0.0412	-0.6642
152.34	-0.0401	-0.6336
153.32	-0.0399	-0.6151
154.3	-0.0403	-0.61
155.27	-0.0414	-0.6182
156.25	-0.0431	-0.6392
157.23	-0.0452	-0.6716
158.2	-0.0477	-0.7131
159.18	-0.0503	-0.7611
160.16	-0.053	-0.8124
161.13	-0.0556	-0.8637
162.11	-0.0581	-0.9117
163.09	-0.0601	-0.9531
164.06	-0.0618	-0.9853
165.04	-0.0629	-1.006
166.02	-0.0635	-1.0138
166.99	-0.0635	-1.0078
167.97	-0.0628	-0.9881
168.95	-0.0616	-0.9557
169.92	-0.0597	-0.9122
170.9	-0.0574	-0.8599
171.88	-0.0546	-0.8015
172.85	-0.0514	-0.7403
173.83	-0.048	-0.6795
174.8	-0.0445	-0.6224
175.78	-0.0409	-0.5721
176.76	-0.0374	-0.5311
177.73	-0.0341	-0.5015
178.71	-0.0311	-0.4846
179.69	-0.0285	-0.4811
180.66	-0.0264	-0.4907
181.64	-0.0247	-0.5124
182.62	-0.0237	-0.5446
183.59	-0.0232	-0.5848
184.57	-0.0233	-0.6302
185.55	-0.024	-0.6779
186.52	-0.0253	-0.7245
187.5	-0.027	-0.7669
188.48	-0.0292	-0.8023
189.45	-0.0318	-0.8281
190.43	-0.0347	-0.8424
191.41	-0.0379	-0.8441
192.38	-0.0411	-0.8327
193.36	-0.0445	-0.8085
194.34	-0.0478	-0.7725
195.31	-0.0511	-0.7264
196.29	-0.0542	-0.6725
197.27	-0.0571	-0.6136
198.24	-0.0598	-0.5525
199.22	-0.0623	-0.4923
200.2	-0.0645	-0.4361
201.17	-0.0663	-0.3864
202.15	-0.0679	-0.3456
203.13	-0.0692	-0.3154
204.1	-0.0702	-0.2967
205.08	-0.071	-0.2899
206.05	-0.0714	-0.2947
207.03	-0.0716	-0.3098
208.01	-0.0715	-0.3336
208.98	-0.0712	-0.3639
209.96	-0.0706	-0.3979
210.94	-0.0697	-0.4329
211.91	-0.0685	-0.4659
212.89	-0.067	-0.4942
213.87	-0.0651	-0.5151
214.84	-0.0629	-0.5268
215.82	-0.0603	-0.5276
216.8	-0.0572	-0.5166
217.77	-0.0538	-0.4937
218.75	-0.0499	-0.4593
219.73	-0.0457	-0.4147
220.7	-0.041	-0.3615
221.68	-0.036	-0.302
222.66	-0.0308	-0.2387
223.63	-0.0253	-0.1746
224.61	-0.0196	-0.1123
225.59	-0.014	-0.0546
226.56	-0.0083	-0.0039
227.54	-0.0029	0.0378
228.52	0.0024	0.0689
229.49	0.0073	0.0886
230.47	0.0117	0.0965
231.45	0.0157	0.0932
232.42	0.0191	0.0795
233.4	0.022	0.0569
234.38	0.0243	0.0275
235.35	0.026	-0.0065
236.33	0.0273	-0.0426
237.3	0.0282	-0.0784
238.28	0.0287	-0.1115
239.26	0.0291	-0.1397
240.23	0.0294	-0.1614
241.21	0.0299	-0.1752
242.19	0.0306	-0.1805
243.16	0.0318	-0.1769
244.14	0.0335	-0.165
245.12	0.036	-0.1455
246.09	0.0392	-0.1198
247.07	0.0433	-0.0896
248.05	0.0483	-0.0569
249.02	0.0541	-0.0237
250	0.0608	0.008
250.98	0.0682	0.0363
251.95	0.0761	0.0595
252.93	0.0845	0.0763
253.91	0.0931	0.0859
254.88	0.1017	0.0878
255.86	0.1099	0.0822
256.84	0.1177	0.0697
257.81	0.1247	0.0512
258.79	0.1307	0.0281
259.77	0.1355	0.0021
260.74	0.1389	-0.0251
261.72	0.1408	-0.0517
262.7	0.1411	-0.0759
263.67	0.1399	-0.0962
264.65	0.137	-0.1113
265.63	0.1327	-0.1203
266.6	0.127	-0.1227
267.58	0.1202	-0.1186
268.55	0.1125	-0.1082
269.53	0.1041	-0.0923
270.51	0.0954	-0.0722
271.48	0.0867	-0.0493
272.46	0.0783	-0.0251
273.44	0.0705	-0.0013
274.41	0.0635	0.0206
275.39	0.0576	0.0389
276.37	0.0531	0.0526
277.34	0.05	0.0608
278.32	0.0483	0.0629
279.3	0.0483	0.059
280.27	0.0497	0.0494
281.25	0.0525	0.0348
282.23	0.0565	0.0165
283.2	0.0614	-0.0042
284.18	0.0671	-0.0256
285.16	0.0732	-0.046
286.13	0.0794	-0.0637
287.11	0.0853	-0.0772
288.09	0.0908	-0.085
289.06	0.0953	-0.0862
290.04	0.0988	-0.0802
291.02	0.1009	-0.0669
291.99	0.1016	-0.0464
292.97	0.1006	-0.0195
293.95	0.0981	0.0126
294.92	0.0939	0.0483
295.9	0.0882	0.086
296.88	0.0811	0.1237
297.85	0.073	0.1594
298.83	0.064	0.1913
299.8	0.0545	0.2175
300.78	0.0449	0.2367
301.76	0.0354	0.2478
302.73	0.0266	0.2503
303.71	0.0187	0.2439
304.69	0.0121	0.2292
305.66	0.0071	0.2069
306.64	0.0039	0.1785
307.62	0.0028	0.1455
308.59	0.0039	0.1099
309.57	0.0072	0.0738
310.55	0.0127	0.0395
311.52	0.0203	0.0088
312.5	0.0299	-0.0162
313.48	0.0412	-0.034
314.45	0.054	-0.0435
315.43	0.0679	-0.0439
316.41	0.0825	-0.0351
317.38	0.0974	-0.0174
318.36	0.1124	0.0085
319.34	0.1268	0.0413
320.31	0.1404	0.0794
321.29	0.1527	0.121
322.27	0.1636	0.1639
323.24	0.1726	0.2061
324.22	0.1796	0.2456
325.2	0.1845	0.2805
326.17	0.1873	0.3095
327.15	0.1878	0.3312
328.13	0.1863	0.3451
329.1	0.1828	0.3509
330.08	0.1776	0.349
331.05	0.171	0.3399
332.03	0.1632	0.325
333.01	0.1547	0.3056
333.98	0.1458	0.2835
334.96	0.1368	0.2607
335.94	0.1283	0.2389
336.91	0.1204	0.22
337.89	0.1135	0.2057
338.87	0.108	0.1972
339.84	0.104	0.1954
340.82	0.1017	0.201
341.8	0.1011	0.214
342.77	0.1024	0.2339
343.75	0.1055	0.26
344.73	0.1103	0.2911
345.7	0.1166	0.3257
346.68	0.1241	0.3622
347.66	0.1327	0.3987
348.63	0.142	0.4335
349.61	0.1517	0.4649
350.59	0.1614	0.4916
351.56	0.1709	0.5123
352.54	0.1797	0.5264
353.52	0.1876	0.5335
354.49	0.1944	0.5338
355.47	0.1998	0.5277
356.45	0.2037	0.5162
357.42	0.206	0.5007
358.4	0.2066	0.4825
359.38	0.2055	0.4634
360.35	0.2029	0.4452
361.33	0.1988	0.4295
362.3	0.1936	0.4178
363.28	0.1873	0.4114
364.26	0.1802	0.4113
365.23	0.1726	0.4181
366.21	0.1649	0.4317
367.19	0.1572	0.452
368.16	0.1499	0.4781
369.14	0.1431	0.5089
370.12	0.1372	0.543
371.09	0.1322	0.5787
372.07	0.1283	0.6141
373.05	0.1256	0.6475
374.02	0.1242	0.677
375	0.124	0.7011
375.98	0.1249	0.7185
376.95	0.1269	0.7281
377.93	0.1298	0.7295
378.91	0.1336	0.7226
379.88	0.1379	0.7076
380.86	0.1428	0.6852
381.84	0.1479	0.6568
382.81	0.1531	0.6236
383.79	0.1583	0.5874
384.77	0.1634	0.55
385.74	0.1682	0.5131
386.72	0.1726	0.4786
387.7	0.1767	0.448
388.67	0.1804	0.4225
389.65	0.1837	0.4032
390.63	0.1867	0.3906
391.6	0.1895	0.3847
392.58	0.192	0.3854
393.55	0.1945	0.3919
394.53	0.197	0.4031
395.51	0.1996	0.4177
396.48	0.2023	0.4341
397.46	0.2053	0.4507
398.44	0.2085	0.4657
399.41	0.212	0.4776
400.39	0.2159	0.4849
401.37	0.22	0.4865
402.34	0.2243	0.4816
403.32	0.2287	0.4697
404.3	0.2333	0.4508
405.27	0.2377	0.4252
406.25	0.242	0.3938
407.23	0.246	0.3575
408.2	0.2496	0.3177
409.18	0.2527	0.276
410.16	0.2552	0.2339
411.13	0.257	0.193
412.11	0.258	0.1549
413.09	0.2582	0.1209
414.06	0.2576	0.092
415.04	0.2562	0.0689
416.02	0.254	0.052
416.99	0.2511	0.0414
417.97	0.2477	0.0365
418.95	0.2437	0.0366
419.92	0.2394	0.0407
420.9	0.2348	0.0475
421.88	0.2302	0.0555
422.85	0.2257	0.0632
423.83	0.2214	0.0691
424.8	0.2175	0.0719
425.78	0.2141	0.0703
426.76	0.2114	0.0634
427.73	0.2094	0.0506
428.71	0.2083	0.0317
429.69	0.2082	0.0069
430.66	0.209	-0.0234
431.64	0.2109	-0.0584
432.62	0.2138	-0.0967
433.59	0.2177	-0.1372
434.57	0.2226	-0.1781
435.55	0.2284	-0.2181
436.52	0.235	-0.2554
437.5	0.2423	-0.2886
438.48	0.2502	-0.3164
439.45	0.2585	-0.3377
440.43	0.2671	-0.352
441.41	0.2759	-0.3587
442.38	0.2845	-0.358
443.36	0.2929	-0.3501
444.34	0.3009	-0.3357
445.31	0.3082	-0.316
446.29	0.3148	-0.292
447.27	0.3205	-0.2654
448.24	0.3251	-0.2376
449.22	0.3285	-0.2102
450.2	0.3307	-0.1848
451.17	0.3316	-0.1628
452.15	0.3311	-0.1455
453.13	0.3293	-0.1338
454.1	0.3262	-0.1286
455.08	0.322	-0.1303
456.05	0.3166	-0.139
457.03	0.3103	-0.1546
458.01	0.3032	-0.1767
458.98	0.2955	-0.2048
459.96	0.2874	-0.2378
460.94	0.2791	-0.275
461.91	0.2708	-0.3152
462.89	0.2628	-0.3572
463.87	0.2551	-0.4001
464.84	0.248	-0.4428
465.82	0.2417	-0.4842
466.8	0.2361	-0.5236
467.77	0.2314	-0.5601
468.75	0.2276	-0.5932
469.73	0.2247	-0.6223
470.7	0.2226	-0.6472
471.68	0.2213	-0.6674
472.66	0.2207	-0.6828
473.63	0.2206	-0.6933
474.61	0.2209	-0.6987
475.59	0.2214	-0.699
476.56	0.222	-0.6941
477.54	0.2226	-0.684
478.52	0.223	-0.6687
479.49	0.223	-0.6481
480.47	0.2228	-0.6224
481.45	0.222	-0.5917
482.42	0.2209	-0.5563
483.4	0.2193	-0.5163
484.38	0.2174	-0.4724
485.35	0.2152	-0.4251
486.33	0.2128	-0.3751
487.3	0.2104	-0.3234
488.28	0.208	-0.271
489.26	0.2059	-0.2191
490.23	0.204	-0.1689
491.21	0.2026	-0.1216
492.19	0.2016	-0.0785
493.16	0.2012	-0.0409
494.14	0.2014	-0.0097
495.12	0.2021	0.0142
496.09	0.2034	0.0301
497.07	0.205	0.0376
498.05	0.207	0.0367
499.02	0.2091	0.0277
500	0.2112	0.0112
500.98	0.2131	-0.0119
501.95	0.2147	-0.0404
502.93	0.2159	-0.0727
503.91	0.2163	-0.1072
504.88	0.2161	-0.1421
505.86	0.215	-0.1756
506.84	0.213	-0.2059
507.81	0.2102	-0.2313
508.79	0.2065	-0.2506
509.77	0.2021	-0.2624
510.74	0.197	-0.266
511.72	0.1914	-0.261
512.7	0.1855	-0.2473
513.67	0.1793	-0.2253
514.65	0.1732	-0.1959
515.63	0.1671	-0.1599
516.6	0.1614	-0.119
517.58	0.156	-0.0747
518.55	0.1512	-0.0286
519.53	0.1468	0.0173
520.51	0.143	0.0614
521.48	0.1396	0.102
522.46	0.1367	0.1379
523.44	0.134	0.1678
524.41	0.1315	0.1912
525.39	0.1289	0.2075
526.37	0.1261	0.2169
527.34	0.123	0.2197
528.32	0.1195	0.2166
529.3	0.1153	0.2086
530.27	0.1105	0.197
531.25	0.1049	0.1832
532.23	0.0988	0.1686
533.2	0.092	0.1545
534.18	0.0849	0.1424
535.16	0.0774	0.1332
536.13	0.07	0.1279
537.11	0.0628	0.127
538.09	0.0561	0.1306
539.06	0.0502	0.1386
540.04	0.0454	0.1506
541.02	0.0419	0.1657
541.99	0.0399	0.183
542.97	0.0396	0.2011
543.95	0.0411	0.2189
544.92	0.0443	0.235
545.9	0.0492	0.248
546.88	0.0557	0.257
547.85	0.0635	0.2609
548.83	0.0723	0.2591
549.8	0.0817	0.2514
550.78	0.0914	0.2377
551.76	0.101	0.2185
552.73	0.1099	0.1945
553.71	0.1178	0.1668
554.69	0.1244	0.1365
555.66	0.1293	0.105
556.64	0.1322	0.074
557.62	0.133	0.0448
558.59	0.1315	0.0189
559.57	0.128	-0.0025
560.55	0.1224	-0.0183
561.52	0.115	-0.0279
562.5	0.1062	-0.031
563.48	0.0962	-0.0274
564.45	0.0857	-0.0177
565.43	0.075	-0.0024
566.41	0.0646	0.0174
567.38	0.0552	0.0405
568.36	0.047	0.0655
569.34	0.0406	0.0908
570.31	0.0363	0.1151
571.29	0.0343	0.1369
572.27	0.0347	0.155
573.24	0.0377	0.1684
574.22	0.0432	0.1764
575.2	0.0509	0.1785
576.17	0.0606	0.1749
577.15	0.072	0.1658
578.13	0.0846	0.1518
579.1	0.0981	0.1338
580.08	0.1118	0.113
581.05	0.1254	0.0907
582.03	0.1383	0.068
583.01	0.1502	0.0465
583.98	0.1606	0.0273
584.96	0.1693	0.0114
585.94	0.1761	-0.0003
586.91	0.1809	-0.0073
587.89	0.1836	-0.0092
588.87	0.1843	-0.0063
589.84	0.1832	0.0012
590.82	0.1805	0.0125
591.8	0.1765	0.0267
592.77	0.1715	0.0429
593.75	0.1658	0.0598
594.73	0.1597	0.0761
595.7	0.1536	0.0909
596.68	0.1478	0.1029
597.66	0.1423	0.1114
598.63	0.1375	0.1157
599.61	0.1334	0.1155
600.59	0.1301	0.1108
601.56	0.1274	0.1017
602.54	0.1254	0.0888
603.52	0.1238	0.0728
604.49	0.1226	0.0547
605.47	0.1214	0.0355
606.45	0.12	0.0163
607.42	0.1183	-0.0018
608.4	0.1161	-0.0179
609.38	0.1132	-0.0311
610.35	0.1095	-0.0408
611.33	0.105	-0.0467
612.3	0.0996	-0.0488
613.28	0.0935	-0.0472
614.26	0.0868	-0.0425
615.23	0.0795	-0.0354
616.21	0.072	-0.0268
617.19	0.0644	-0.0177
618.16	0.057	-0.0094
619.14	0.05	-0.0029
620.12	0.0436	0.0008
621.09	0.038	0.001
622.07	0.0332	-0.0032
623.05	0.0294	-0.0119
624.02	0.0265	-0.0252
625	0.0245	-0.0428
625.98	0.0234	-0.0641
626.95	0.0229	-0.0884
627.93	0.0229	-0.1143
628.91	0.023	-0.1408
629.88	0.0232	-0.1664
630.86	0.0231	-0.1899
631.84	0.0226	-0.2098
632.81	0.0214	-0.225
633.79	0.0195	-0.2348
634.77	0.0167	-0.2384
635.74	0.0131	-0.2355
636.72	0.0087	-0.2264
637.7	0.0037	-0.2115
638.67	-0.0017	-0.1915
639.65	-0.0073	-0.1676
640.63	-0.0127	-0.1411
641.6	-0.0178	-0.1137
642.58	-0.022	-0.0869
643.55	-0.0251	-0.0623
644.53	-0.0268	-0.0415
645.51	-0.0269	-0.0257
646.48	-0.0252	-0.0161
647.46	-0.0216	-0.0134
648.44	-0.0162	-0.0178
649.41	-0.0089	-0.0293
650.39	-0.0001	-0.0474
651.37	0.0101	-0.0712
652.34	0.0213	-0.0995
653.32	0.0331	-0.1309
654.3	0.045	-0.1636
655.27	0.0566	-0.1958
656.25	0.0673	-0.2257
657.23	0.0769	-0.2518
658.2	0.0847	-0.2724
659.18	0.0907	-0.2863
660.16	0.0945	-0.2928
661.13	0.0959	-0.2912
662.11	0.0951	-0.2817
663.09	0.092	-0.2644
664.06	0.0868	-0.2402
665.04	0.0799	-0.2101
666.02	0.0717	-0.1756
666.99	0.0626	-0.1382
667.97	0.053	-0.0996
668.95	0.0435	-0.0616
669.92	0.0346	-0.0256
670.9	0.0268	0.0069
671.88	0.0205	0.0347
672.85	0.016	0.057
673.83	0.0136	0.0733
674.8	0.0134	0.0836
675.78	0.0155	0.0881
676.76	0.0198	0.0875
677.73	0.0262	0.0828
678.71	0.0342	0.0751
679.69	0.0437	0.0658
680.66	0.0541	0.0564
681.64	0.0651	0.0481
682.62	0.0761	0.0422
683.59	0.0867	0.0398
684.57	0.0966	0.0417
685.55	0.1052	0.0483
686.52	0.1124	0.0597
687.5	0.1179	0.0756
688.48	0.1217	0.0954
689.45	0.1236	0.1182
690.43	0.1239	0.1429
691.41	0.1226	0.168
692.38	0.1199	0.1922
693.36	0.1163	0.214
694.34	0.1119	0.2322
695.31	0.1072	0.2456
696.29	0.1025	0.2535
697.27	0.098	0.2552
698.24	0.0941	0.2507
699.22	0.091	0.2403
700.2	0.0886	0.2244
701.17	0.0872	0.2042
702.15	0.0866	0.1808
703.13	0.0867	0.1558
704.1	0.0874	0.1307
705.08	0.0884	0.1073
706.05	0.0893	0.087
707.03	0.09	0.0713
708.01	0.0901	0.0613
708.98	0.0892	0.0579
709.96	0.0873	0.0614
710.94	0.0842	0.072
711.91	0.0797	0.0891
712.89	0.0738	0.112
713.87	0.0667	0.1396
714.84	0.0584	0.1702
715.82	0.0494	0.2024
716.8	0.0398	0.2342
717.77	0.0301	0.2639
718.75	0.0206	0.2899
719.73	0.0119	0.3106
720.7	0.0043	0.325
721.68	-0.0018	0.332
722.66	-0.0062	0.3315
723.63	-0.0086	0.3235
724.61	-0.0089	0.3084
725.59	-0.007	0.2872
726.56	-0.0031	0.2611
727.54	0.0026	0.2318
728.52	0.0099	0.201
729.49	0.0182	0.1705
730.47	0.0272	0.1421
731.45	0.0364	0.1174
732.42	0.0452	0.098
733.4	0.0531	0.0847
734.38	0.0596	0.0784
735.35	0.0644	0.0792
736.33	0.0672	0.0869
737.3	0.0677	0.1008
738.28	0.0659	0.1199
739.26	0.0619	0.1426
740.23	0.0559	0.1673
741.21	0.0482	0.1922
742.19	0.0394	0.2153
743.16	0.0299	0.235
744.14	0.0204	0.2495
745.12	0.0116	0.2578
746.09	0.0042	0.2588
747.07	-0.0012	0.2521
748.05	-0.0039	0.2377
749.02	-0.0036	0.2163
750	0.0003	0.1887
750.98	0.0078	0.1563
751.95	0.0192	0.1209
752.93	0.0343	0.0844
753.91	0.0529	0.0488
754.88	0.0745	0.016
755.86	0.0985	-0.012
756.84	0.1244	-0.0338
757.81	0.1513	-0.0481
758.79	0.1784	-0.0543
759.77	0.2049	-0.0522
760.74	0.2299	-0.042
761.72	0.2526	-0.0247
762.7	0.2724	-0.0017
763.67	0.2886	0.0254
764.65	0.3009	0.0545
765.63	0.309	0.0832
766.6	0.3128	0.1093
767.58	0.3123	0.1306
768.55	0.3078	0.1449
769.53	0.2997	0.1508
770.51	0.2885	0.147
771.48	0.2748	0.1329
772.46	0.2594	0.1085
773.44	0.243	0.0744
774.41	0.2264	0.0316
775.39	0.2102	-0.0179
776.37	0.1952	-0.0721
777.34	0.1819	-0.1285
778.32	0.1707	-0.1843
779.3	0.1621	-0.2368
780.27	0.1562	-0.2835
781.25	0.1531	-0.3218
782.23	0.1526	-0.35
783.2	0.1546	-0.3666
784.18	0.1587	-0.3709
785.16	0.1645	-0.3626
786.13	0.1715	-0.3424
787.11	0.1791	-0.3115
788.09	0.1869	-0.2717
789.06	0.1944	-0.2253
790.04	0.201	-0.175
791.02	0.2063	-0.1236
791.99	0.2102	-0.0742
792.97	0.2122	-0.0296
793.95	0.2125	0.0078
794.92	0.2108	0.0358
795.9	0.2074	0.0529
796.88	0.2025	0.0581
797.85	0.1963	0.0513
798.83	0.1891	0.033
799.8	0.1814	0.0043
800.78	0.1735	-0.033
801.76	0.1659	-0.0766
802.73	0.1589	-0.1238
803.71	0.1528	-0.1717
804.69	0.1479	-0.2176
805.66	0.1443	-0.2587
806.64	0.1422	-0.2925
807.62	0.1416	-0.3172
808.59	0.1424	-0.3312
809.57	0.1445	-0.3339
810.55	0.1476	-0.3254
811.52	0.1514	-0.3064
812.5	0.1558	-0.2782
813.48	0.1603	-0.2429
814.45	0.1646	-0.203
815.43	0.1684	-0.1613
816.41	0.1715	-0.1207
817.38	0.1735	-0.0843
818.36	0.1743	-0.0548
819.34	0.1738	-0.0344
820.31	0.1719	-0.025
821.29	0.1687	-0.0279
822.27	0.1642	-0.0433
823.24	0.1586	-0.0709
824.22	0.1521	-0.1097
825.2	0.1448	-0.1578
826.17	0.1371	-0.2127
827.15	0.1292	-0.2715
828.13	0.1214	-0.3308
829.1	0.114	-0.3875
830.08	0.1071	-0.438
831.05	0.101	-0.4793
832.03	0.0958	-0.5088
833.01	0.0917	-0.5245
833.98	0.0886	-0.5251
834.96	0.0867	-0.51
835.94	0.0858	-0.4795
836.91	0.0859	-0.4349
837.89	0.0869	-0.378
838.87	0.0887	-0.3113
839.84	0.0911	-0.238
840.82	0.094	-0.1614
841.8	0.0972	-0.0851
842.77	0.1006	-0.0124
843.75	0.1041	0.0533
844.73	0.1074	0.1094
845.7	0.1106	0.1538
846.68	0.1136	0.1851
847.66	0.1163	0.2028
848.63	0.1187	0.2071
849.61	0.1207	0.1991
850.59	0.1224	0.1807
851.56	0.1238	0.1544
852.54	0.1249	0.1232
853.52	0.1257	0.0901
854.49	0.1262	0.0587
855.47	0.1265	0.0321
856.45	0.1266	0.0132
857.42	0.1264	0.0043
858.4	0.1261	0.0071
859.38	0.1255	0.0226
860.35	0.1246	0.0509
861.33	0.1236	0.0913
862.3	0.1223	0.1421
863.28	0.1207	0.2012
864.26	0.1189	0.2657
865.23	0.1168	0.3323
866.21	0.1144	0.3976
867.19	0.1118	0.4581
868.16	0.1089	0.5107
869.14	0.1058	0.5526
870.12	0.1025	0.5815
871.09	0.099	0.5962
872.07	0.0952	0.596
873.05	0.0912	0.5812
874.02	0.087	0.5532
875	0.0825	0.5139
875.98	0.0778	0.4662
876.95	0.0727	0.4134
877.93	0.0673	0.3592
878.91	0.0614	0.3073
879.88	0.0552	0.2615
880.86	0.0484	0.2251
881.84	0.0411	0.2009
882.81	0.0333	0.191
883.79	0.025	0.1966
884.77	0.0162	0.218
885.74	0.007	0.2544
886.72	-0.0025	0.3042
887.7	-0.0122	0.3649
888.67	-0.022	0.4331
889.65	-0.0316	0.5052
890.63	-0.0408	0.577
891.6	-0.0495	0.6446
892.58	-0.0575	0.7039
893.55	-0.0645	0.7516
894.53	-0.0704	0.785
895.51	-0.075	0.8022
896.48	-0.0782	0.8024
897.46	-0.08	0.7858
898.44	-0.0803	0.7536
899.41	-0.0792	0.7084
900.39	-0.0768	0.6532
901.37	-0.0733	0.5921
902.34	-0.0688	0.5294
903.32	-0.0638	0.4699
904.3	-0.0584	0.4182
905.27	-0.0531	0.3785
906.25	-0.0481	0.3544
907.23	-0.0437	0.3486
908.2	-0.0404	0.3629
909.18	-0.0383	0.3978
910.16	-0.0376	0.4524
911.13	-0.0385	0.5248
912.11	-0.0411	0.612
913.09	-0.0452	0.7096
914.06	-0.0509	0.8129
915.04	-0.0578	0.9164
916.02	-0.0658	1.0147
916.99	-0.0744	1.1023
917.97	-0.0833	1.1743
918.95	-0.0921	1.2266
919.92	-0.1002	1.2562
920.9	-0.1073	1.2612
921.88	-0.113	1.2414
922.85	-0.1169	1.1977
923.83	-0.1188	1.1327
924.8	-0.1184	1.0502
925.78	-0.1157	0.9551
926.76	-0.1108	0.8531
927.73	-0.1036	0.7505
928.71	-0.0946	0.6536
929.69	-0.084	0.5684
930.66	-0.0723	0.5006
931.64	-0.0599	0.4545
932.62	-0.0475	0.4333
933.59	-0.0355	0.4387
934.57	-0.0246	0.4707
935.55	-0.0152	0.5276
936.52	-0.0078	0.6061
937.5	-0.0029	0.7014
938.48	-0.0006	0.8073
939.45	-0.0011	0.917
940.43	-0.0045	1.0229
941.41	-0.0107	1.1175
942.38	-0.0194	1.1937
943.36	-0.0303	1.2452
944.34	-0.0429	1.2669
945.31	-0.0567	1.2555
946.29	-0.0711	1.2094
947.27	-0.0854	1.1292
948.24	-0.0991	1.0174
949.22	-0.1114	0.8787
950.2	-0.1219	0.7196
951.17	-0.1301	0.548
952.15	-0.1355	0.3729
953.13	-0.1379	0.2039
954.1	-0.1372	0.0507
955.08	-0.1334	-0.0775
956.05	-0.1266	-0.1728
957.03	-0.1171	-0.2286
958.01	-0.1054	-0.2405
958.98	-0.0918	-0.2067
959.96	-0.0769	-0.1277
960.94	-0.0614	-0.0068
961.91	-0.0459	0.1499
962.89	-0.0309	0.3343
963.87	-0.0171	0.5358
964.84	-0.005	0.7426
965.82	0.0051	0.9419
966.8	0.0128	1.1208
967.77	0.0178	1.2668
968.75	0.0203	1.3686
969.73	0.0201	1.4171
970.7	0.0174	1.4055
971.68	0.0126	1.3303
972.66	0.0059	1.1914
973.63	-0.0021	0.9921
974.61	-0.011	0.7399
975.59	-0.0203	0.4451
976.56	-0.0296	0.1217
977.54	-0.0382	-0.2142
978.52	-0.0459	-0.5443
979.49	-0.0523	-0.8497
980.47	-0.0571	-1.111
981.45	-0.0602	-1.3099
982.42	-0.0615	-1.4299
983.4	-0.061	-1.4572
984.38	-0.0588	-1.3813
985.35	-0.0553	-1.1962
986.33	-0.0505	-0.9002
987.3	-0.045	-0.4967
988.28	-0.0389	0.0062
989.26	-0.0328	0.5953
990.23	-0.0269	1.2536
991.21	-0.0216	1.96
992.19	-0.0172	2.6908
993.16	-0.0138	3.4203
994.14	-0.0116	4.1221
995.12	-0.0107	4.7701
996.09	-0.0111	5.3394
997.07	-0.0126	5.8081
998.05	-0.0151	6.1575
999.02	-0.0185	6.3733
1000	0.0202	7.2286
1000.98	0.0081	7.0622
1001.95	-0.0028	6.7495
1002.93	-0.0121	6.3014
1003.91	-0.0196	5.7339
1004.88	-0.0251	5.0671
1005.86	-0.0284	4.3248
1006.84	-0.0296	3.5332
1007.81	-0.0285	2.7197
1008.79	-0.0255	1.9119
1009.77	-0.0205	1.1363
1010.74	-0.0139	0.4172
1011.72	-0.0061	-0.2241
1012.7	0.0028	-0.7704
1013.67	0.0122	-1.2091
1014.65	0.0217	-1.5325
1015.63	0.031	-1.7382
1016.6	0.0397	-1.8287
1017.58	0.0474	-1.8115
1018.55	0.0537	-1.698
1019.53	0.0585	-1.5035
1020.51	0.0616	-1.2456
1021.48	0.0628	-0.9439
1022.46	0.0621	-0.6186
1023.44	0.0596	-0.2896
1024.41	0.0553	0.0243
1025.39	0.0494	0.3065
1026.37	0.0422	0.5431
1027.34	0.034	0.7235
1028.32	0.0251	0.8409
1029.3	0.0157	0.8924
1030.27	0.0063	0.8786
1031.25	-0.0029	0.8039
1032.23	-0.0115	0.6757
1033.2	-0.0193	0.5043
1034.18	-0.0261	0.3014
1035.16	-0.0317	0.0803
1036.13	-0.036	-0.1454
1037.11	-0.039	-0.3627
1038.09	-0.0406	-0.5594
1039.06	-0.041	-0.7251
1040.04	-0.0403	-0.8517
1041.02	-0.0387	-0.9335
1041.99	-0.0363	-0.9677
1042.97	-0.0333	-0.9542
1043.95	-0.03	-0.8958
1044.92	-0.0266	-0.7977
1045.9	-0.0233	-0.667
1046.88	-0.0203	-0.5124
1047.85	-0.0177	-0.3439
1048.83	-0.0156	-0.1715
1049.8	-0.0141	-0.0054
1050.78	-0.0132	0.1453
1051.76	-0.013	0.2726
1052.73	-0.0133	0.37
1053.71	-0.014	0.4334
1054.69	-0.0151	0.4604
1055.66	-0.0165	0.4511
1056.64	-0.0179	0.4078
1057.62	-0.0192	0.3345
1058.59	-0.0204	0.2369
1059.57	-0.0213	0.1221
1060.55	-0.0217	-0.0023
1061.52	-0.0218	-0.128
1062.5	-0.0213	-0.2472
1063.48	-0.0203	-0.3526
1064.45	-0.0189	-0.4381
1065.43	-0.0171	-0.4988
1066.41	-0.0151	-0.5316
1067.38	-0.0129	-0.5351
1068.36	-0.0107	-0.5097
1069.34	-0.0086	-0.4577
1070.31	-0.0068	-0.3827
1071.29	-0.0055	-0.2899
1072.27	-0.0046	-0.1853
1073.24	-0.0043	-0.0757
1074.22	-0.0047	0.0323
1075.2	-0.0059	0.132
1076.17	-0.0077	0.2174
1077.15	-0.0102	0.2835
1078.13	-0.0133	0.3264
1079.1	-0.0169	0.3438
1080.08	-0.0208	0.335
1081.05	-0.025	0.3006
1082.03	-0.0292	0.2429
1083.01	-0.0334	0.1655
1083.98	-0.0373	0.073
1084.96	-0.0408	-0.0291
1085.94	-0.0438	-0.135
1086.91	-0.0462	-0.2386
1087.89	-0.0479	-0.3342
1088.87	-0.049	-0.4167
1089.84	-0.0493	-0.4817
1090.82	-0.049	-0.526
1091.8	-0.0481	-0.5478
1092.77	-0.0467	-0.5465
1093.75	-0.0449	-0.5229
1094.73	-0.0429	-0.4791
1095.7	-0.0408	-0.4183
1096.68	-0.0387	-0.3446
1097.66	-0.0367	-0.2627
1098.63	-0.035	-0.1776
1099.61	-0.0336	-0.0946
1100.59	-0.0326	-0.0184
1101.56	-0.032	0.0466
1102.54	-0.0318	0.097
1103.52	-0.0319	0.1304
1104.49	-0.0324	0.1452
1105.47	-0.033	0.1414
1106.45	-0.0337	0.1199
1107.42	-0.0343	0.0828
1108.4	-0.0347	0.0329
1109.38	-0.0347	-0.026
1110.35	-0.0343	-0.0897
1111.33	-0.0333	-0.1539
1112.3	-0.0316	-0.2143
1113.28	-0.0292	-0.2669
1114.26	-0.0262	-0.3082
1115.23	-0.0224	-0.3355
1116.21	-0.0181	-0.3472
1117.19	-0.0133	-0.3425
1118.16	-0.0083	-0.3216
1119.14	-0.0031	-0.2859
1120.12	0.002	-0.2376
1121.09	0.0067	-0.1797
1122.07	0.0108	-0.1157
1123.05	0.014	-0.0495
1124.02	0.0163	0.015
1125	0.0173	0.074
1125.98	0.017	0.1239
1126.95	0.0152	0.1621
1127.93	0.0118	0.1864
1128.91	0.007	0.1957
1129.88	0.0008	0.1897
1130.86	-0.0067	0.169
1131.84	-0.0154	0.1354
1132.81	-0.0248	0.0911
1133.79	-0.0349	0.0393
1134.77	-0.0452	-0.0167
1135.74	-0.0555	-0.073
1136.72	-0.0653	-0.126
1137.7	-0.0744	-0.1723
1138.67	-0.0824	-0.2087
1139.65	-0.089	-0.2329
1140.63	-0.0941	-0.2431
1141.6	-0.0974	-0.2386
1142.58	-0.0988	-0.2194
1143.55	-0.0982	-0.1865
1144.53	-0.0957	-0.1417
1145.51	-0.0913	-0.0875
1146.48	-0.0852	-0.0269
1147.46	-0.0776	0.0366
1148.44	-0.0688	0.0995
1149.41	-0.0591	0.1583
1150.39	-0.0487	0.2097
1151.37	-0.0381	0.251
1152.34	-0.0277	0.2799
1153.32	-0.0176	0.2951
1154.3	-0.0083	0.2958
1155.27	0	0.2824
1156.25	0.0071	0.2559
1157.23	0.0128	0.2181
1158.2	0.017	0.1714
1159.18	0.0197	0.1186
1160.16	0.0209	0.0632
1161.13	0.0207	0.0082
1162.11	0.0193	-0.043
1163.09	0.0169	-0.0874
1164.06	0.0136	-0.1227
1165.04	0.0099	-0.1468
1166.02	0.0059	-0.1586
1166.99	0.002	-0.1577
1167.97	-0.0016	-0.1444
1168.95	-0.0047	-0.1197
1169.92	-0.0071	-0.0854
1170.9	-0.0085	-0.0437
1171.88	-0.009	0.0026
1172.85	-0.0085	0.0508
1173.83	-0.0069	0.0977
1174.8	-0.0044	0.1406
1175.78	-0.0012	0.1769
1176.76	0.0027	0.2046
1177.73	0.0069	0.2222
1178.71	0.0113	0.2287
1179.69	0.0155	0.224
1180.66	0.0193	0.2086
1181.64	0.0224	0.1838
1182.62	0.0247	0.1511
1183.59	0.0259	0.1129
1184.57	0.0258	0.0715
1185.55	0.0245	0.0298
1186.52	0.0218	-0.0098
1187.5	0.0178	-0.0448
1188.48	0.0127	-0.073
1189.45	0.0065	-0.0927
1190.43	-0.0005	-0.1029
1191.41	-0.0081	-0.103
1192.38	-0.0159	-0.0932
1193.36	-0.0236	-0.0741
1194.34	-0.0309	-0.0472
1195.31	-0.0375	-0.0142
1196.29	-0.0431	0.0228
1197.27	-0.0474	0.0613
1198.24	-0.0501	0.0989
1199.22	-0.0512	0.1333
1200.2	-0.0505	0.1622
1201.17	-0.048	0.184
1202.15	-0.0438	0.1973
1203.13	-0.0379	0.2014
1204.1	-0.0305	0.1959
1205.08	-0.022	0.1813
1206.05	-0.0124	0.1586
1207.03	-0.0022	0.1292
1208.01	0.0082	0.0948
1208.98	0.0186	0.0577
1209.96	0.0286	0.02
1210.94	0.0379	-0.0161
1211.91	0.0462	-0.0484
1212.89	0.0533	-0.0752
1213.87	0.059	-0.0951
1214.84	0.0632	-0.107
1215.82	0.0659	-0.1107
1216.8	0.0672	-0.1061
1217.77	0.067	-0.094
1218.75	0.0656	-0.0756
1219.73	0.0632	-0.0524
1220.7	0.0601	-0.0263
1221.68	0.0565	0.0007
1222.66	0.0527	0.0265
1223.63	0.0491	0.0491
1224.61	0.0459	0.0667
1225.59	0.0433	0.0779
1226.56	0.0416	0.0818
1227.54	0.0409	0.0778
1228.52	0.0413	0.066
1229.49	0.0428	0.047
1230.47	0.0454	0.0219
1231.45	0.0489	-0.0077
1232.42	0.0533	-0.04
1233.4	0.0582	-0.0728
1234.38	0.0634	-0.1039
1235.35	0.0687	-0.1311
1236.33	0.0736	-0.1525
1237.3	0.0779	-0.1665
1238.28	0.0813	-0.1717
1239.26	0.0835	-0.1674
1240.23	0.0844	-0.1534
1241.21	0.0836	-0.1302
1242.19	0.0812	-0.0986
1243.16	0.0771	-0.0603
1244.14	0.0713	-0.0171
1245.12	0.0639	0.0286
1246.09	0.055	0.0746
1247.07	0.0449	0.1181
1248.05	0.0339	0.1569
1249.02	0.0223	0.1886
1250	0.0104	0.2115
1250.98	-0.0016	0.2241
1251.95	-0.0132	0.2257
1252.93	-0.0241	0.216
1253.91	-0.034	0.1953
1254.88	-0.0428	0.1648
1255.86	-0.0503	0.1257
1256.84	-0.0562	0.0803
1257.81	-0.0607	0.0306
1258.79	-0.0636	-0.0207
1259.77	-0.065	-0.0711
1260.74	-0.0651	-0.1181
1261.72	-0.0639	-0.1595
1262.7	-0.0618	-0.1933
1263.67	-0.0589	-0.2181
1264.65	-0.0554	-0.233
1265.63	-0.0516	-0.2376
1266.6	-0.0477	-0.2322
1267.58	-0.044	-0.2175
1268.55	-0.0405	-0.1951
1269.53	-0.0375	-0.1665
1270.51	-0.035	-0.1339
1271.48	-0.033	-0.0996
1272.46	-0.0316	-0.0658
1273.44	-0.0308	-0.0349
1274.41	-0.0304	-0.0087
1275.39	-0.0304	0.011
1276.37	-0.0307	0.0231
1277.34	-0.0311	0.0268
1278.32	-0.0315	0.022
1279.3	-0.0318	0.009
1280.27	-0.0319	-0.0113
1281.25	-0.0317	-0.0374
1282.23	-0.0311	-0.0677
1283.2	-0.0302	-0.1002
1284.18	-0.0289	-0.1327
1285.16	-0.0273	-0.1631
1286.13	-0.0254	-0.1893
1287.11	-0.0233	-0.2097
1288.09	-0.0213	-0.2227
1289.06	-0.0192	-0.2275
1290.04	-0.0173	-0.2235
1291.02	-0.0157	-0.2108
1291.99	-0.0145	-0.19
1292.97	-0.0136	-0.1622
1293.95	-0.0133	-0.1288
1294.92	-0.0134	-0.0916
1295.9	-0.0139	-0.0528
1296.88	-0.0148	-0.0144
1297.85	-0.0161	0.0215
1298.83	-0.0175	0.0528
1299.8	-0.019	0.078
1300.78	-0.0205	0.0956
1301.76	-0.0219	0.1048
1302.73	-0.0229	0.1051
1303.71	-0.0236	0.0967
1304.69	-0.0239	0.0801
1305.66	-0.0237	0.0564
1306.64	-0.0231	0.027
1307.62	-0.0221	-0.0063
1308.59	-0.0209	-0.0418
1309.57	-0.0195	-0.0773
1310.55	-0.0182	-0.1111
1311.52	-0.017	-0.1413
1312.5	-0.0163	-0.1665
1313.48	-0.0162	-0.1856
1314.45	-0.017	-0.1978
1315.43	-0.0187	-0.2029
1316.41	-0.0216	-0.2011
1317.38	-0.0256	-0.193
1318.36	-0.031	-0.1796
1319.34	-0.0375	-0.1624
1320.31	-0.0452	-0.1428
1321.29	-0.0538	-0.1226
1322.27	-0.0632	-0.1035
1323.24	-0.073	-0.0871
1324.22	-0.083	-0.0747
1325.2	-0.0928	-0.0674
1326.17	-0.1021	-0.0661
1327.15	-0.1104	-0.071
1328.13	-0.1175	-0.0819
1329.1	-0.1231	-0.0984
1330.08	-0.1269	-0.1196
1331.05	-0.1287	-0.144
1332.03	-0.1284	-0.1703
1333.01	-0.126	-0.1966
1333.98	-0.1215	-0.2214
1334.96	-0.1152	-0.2428
1335.94	-0.1073	-0.2593
1336.91	-0.0981	-0.2698
1337.89	-0.0879	-0.2732
1338.87	-0.0772	-0.269
1339.84	-0.0664	-0.257
1340.82	-0.0561	-0.2377
1341.8	-0.0465	-0.2118
1342.77	-0.0381	-0.1805
1343.75	-0.0313	-0.145
1344.73	-0.0263	-0.1072
1345.7	-0.0233	-0.0687
1346.68	-0.0224	-0.0315
1347.66	-0.0237	0.0029
1348.63	-0.0268	0.0329
1349.61	-0.0318	0.0573
1350.59	-0.0383	0.0753
1351.56	-0.0459	0.0863
1352.54	-0.0543	0.0904
1353.52	-0.063	0.088
1354.49	-0.0715	0.0799
1355.47	-0.0796	0.0673
1356.45	-0.0867	0.0516
1357.42	-0.0926	0.0345
1358.4	-0.097	0.0176
1359.38	-0.0997	0.0027
1360.35	-0.1006	-0.0086
1361.33	-0.0999	-0.0151
1362.3	-0.0976	-0.0157
1363.28	-0.094	-0.0098
1364.26	-0.0893	0.0029
1365.23	-0.0839	0.0223
1366.21	-0.0784	0.0477
1367.19	-0.073	0.0781
1368.16	-0.0683	0.1122
1369.14	-0.0647	0.1486
1370.12	-0.0626	0.1854
1371.09	-0.0623	0.2211
1372.07	-0.0641	0.2539
1373.05	-0.068	0.2824
1374.02	-0.0741	0.3054
1375	-0.0824	0.3218
1375.98	-0.0927	0.3313
1376.95	-0.1047	0.3336
1377.93	-0.118	0.3291
1378.91	-0.1323	0.3186
1379.88	-0.1471	0.3031
1380.86	-0.1618	0.2838
1381.84	-0.1759	0.2625
1382.81	-0.189	0.2406
1383.79	-0.2007	0.2199
1384.77	-0.2105	0.2019
1385.74	-0.2182	0.1879
1386.72	-0.2235	0.1791
1387.7	-0.2265	0.176
1388.67	-0.227	0.179
1389.65	-0.2252	0.1881
1390.63	-0.2213	0.2026
1391.6	-0.2155	0.2218
1392.58	-0.2083	0.2445
1393.55	-0.2001	0.2692
1394.53	-0.1912	0.2943
1395.51	-0.1821	0.3181
1396.48	-0.1732	0.3393
1397.46	-0.1649	0.3562
1398.44	-0.1575	0.3677
1399.41	-0.1512	0.3729
1400.39	-0.1462	0.3714
1401.37	-0.1425	0.3631
1402.34	-0.1402	0.3483
1403.32	-0.1391	0.3278
1404.3	-0.1389	0.3026
1405.27	-0.1396	0.2742
1406.25	-0.1406	0.244
1407.23	-0.1418	0.2139
1408.2	-0.1427	0.1853
1409.18	-0.1429	0.16
1410.16	-0.1423	0.1392
1411.13	-0.1405	0.124
1412.11	-0.1372	0.1151
1413.09	-0.1324	0.1126
1414.06	-0.126	0.1164
1415.04	-0.1181	0.1258
1416.02	-0.1087	0.1398
1416.99	-0.0981	0.1569
1417.97	-0.0864	0.1755
1418.95	-0.0741	0.1935
1419.92	-0.0615	0.209
1420.9	-0.0489	0.2202
1421.88	-0.0368	0.2252
1422.85	-0.0255	0.2224
1423.83	-0.0153	0.2107
1424.8	-0.0065	0.1894
1425.78	0.0007	0.1582
1426.76	0.0062	0.1172
1427.73	0.0098	0.0672
1428.71	0.0117	0.0094
1429.69	0.0119	-0.0545
1430.66	0.0105	-0.1228
1431.64	0.0079	-0.1932
1432.62	0.0042	-0.2635
1433.59	-0.0002	-0.3313
1434.57	-0.005	-0.3946
1435.55	-0.0098	-0.4513
1436.52	-0.0145	-0.4998
1437.5	-0.0187	-0.5389
1438.48	-0.0221	-0.5677
1439.45	-0.0247	-0.586
1440.43	-0.0263	-0.5938
1441.41	-0.0269	-0.5918
1442.38	-0.0265	-0.5808
1443.36	-0.0251	-0.5623
1444.34	-0.0229	-0.5378
1445.31	-0.0201	-0.5089
1446.29	-0.0167	-0.4774
1447.27	-0.0131	-0.4449
1448.24	-0.0094	-0.413
1449.22	-0.0057	-0.383
1450.2	-0.0024	-0.3558
1451.17	0.0006	-0.3322
1452.15	0.0032	-0.3123
1453.13	0.0052	-0.2962
1454.1	0.0068	-0.2834
1455.08	0.0079	-0.2733
1456.05	0.0087	-0.2651
1457.03	0.0094	-0.2578
1458.01	0.0099	-0.2503
1458.98	0.0106	-0.2417
1459.96	0.0115	-0.231
1460.94	0.0129	-0.2178
1461.91	0.0148	-0.2014
1462.89	0.0173	-0.1819
1463.87	0.0206	-0.1594
1464.84	0.0245	-0.1345
1465.82	0.0291	-0.1078
1466.8	0.0341	-0.0806
1467.77	0.0396	-0.0539
1468.75	0.0453	-0.029
1469.73	0.0509	-0.0073
1470.7	0.0563	0.0101
1471.68	0.0611	0.0221
1472.66	0.0652	0.028
1473.63	0.0683	0.0271
1474.61	0.0702	0.0194
1475.59	0.0708	0.0051
1476.56	0.0699	-0.0152
1477.54	0.0675	-0.0407
1478.52	0.0637	-0.0699
1479.49	0.0584	-0.1015
1480.47	0.0518	-0.1339
1481.45	0.0441	-0.1654
1482.42	0.0355	-0.1942
1483.4	0.0264	-0.2189
1484.38	0.0168	-0.2381
1485.35	0.0072	-0.2509
1486.33	-0.0021	-0.2566
1487.3	-0.0109	-0.2549
1488.28	-0.019	-0.2461
1489.26	-0.0262	-0.2307
1490.23	-0.0323	-0.2096
1491.21	-0.0371	-0.1841
1492.19	-0.0407	-0.1557
1493.16	-0.043	-0.1261
1494.14	-0.0441	-0.0969
1495.12	-0.0441	-0.0698
1496.09	-0.0431	-0.0464
1497.07	-0.0413	-0.028
1498.05	-0.0388	-0.0153
1499.02	-0.0359	-0.0092
1500	-0.0327	-0.0096
1500.98	-0.0293	-0.0164
1501.95	-0.026	-0.029
1502.93	-0.0228	-0.0462
1503.91	-0.0199	-0.0669
1504.88	-0.0173	-0.0895
1505.86	-0.0151	-0.1123
1506.84	-0.0133	-0.1338
1507.81	-0.0118	-0.1523
1508.79	-0.0106	-0.1665
1509.77	-0.0098	-0.1753
1510.74	-0.0092	-0.178
1511.72	-0.0088	-0.1742
1512.7	-0.0086	-0.1641
1513.67	-0.0085	-0.1481
1514.65	-0.0087	-0.1272
1515.63	-0.009	-0.1026
1516.6	-0.0096	-0.076
1517.58	-0.0105	-0.0489
1518.55	-0.0117	-0.0232
1519.53	-0.0134	-0.0008
1520.51	-0.0156	0.0169
1521.48	-0.0184	0.0283
1522.46	-0.0218	0.0324
1523.44	-0.0259	0.0286
1524.41	-0.0306	0.0166
1525.39	-0.036	-0.0033
1526.37	-0.0419	-0.0304
1527.34	-0.0481	-0.0637
1528.32	-0.0547	-0.1016
1529.3	-0.0613	-0.1424
1530.27	-0.0677	-0.1842
1531.25	-0.0737	-0.2249
1532.23	-0.0791	-0.2628
1533.2	-0.0835	-0.2959
1534.18	-0.0869	-0.3229
1535.16	-0.0889	-0.3425
1536.13	-0.0895	-0.3541
1537.11	-0.0885	-0.3574
1538.09	-0.0858	-0.3526
1539.06	-0.0815	-0.3405
1540.04	-0.0757	-0.3223
1541.02	-0.0684	-0.2993
1541.99	-0.06	-0.2735
1542.97	-0.0506	-0.2466
1543.95	-0.0406	-0.2208
1544.92	-0.0303	-0.1979
1545.9	-0.0201	-0.1798
1546.88	-0.0102	-0.1677
1547.85	-0.0011	-0.163
1548.83	0.0071	-0.1661
1549.8	0.014	-0.1773
1550.78	0.0194	-0.1962
1551.76	0.0233	-0.2222
1552.73	0.0256	-0.254
1553.71	0.0264	-0.2901
1554.69	0.0257	-0.3286
1555.66	0.0237	-0.3677
1556.64	0.0208	-0.4053
1557.62	0.017	-0.4396
1558.59	0.0129	-0.4688
1559.57	0.0087	-0.4915
1560.55	0.0047	-0.5068
1561.52	0.0014	-0.514
1562.5	-0.0012	-0.5129
1563.48	-0.0027	-0.5041
1564.45	-0.0029	-0.4882
1565.43	-0.0019	-0.4664
1566.41	0.0004	-0.4403
1567.38	0.004	-0.4116
1568.36	0.0086	-0.3822
1569.34	0.0141	-0.3539
1570.31	0.0201	-0.3285
1571.29	0.0263	-0.3076
1572.27	0.0324	-0.2922
1573.24	0.0379	-0.2833
1574.22	0.0426	-0.2812
1575.2	0.046	-0.286
1576.17	0.048	-0.297
1577.15	0.0482	-0.3133
1578.13	0.0465	-0.3336
1579.1	0.0429	-0.3563
1580.08	0.0374	-0.3798
1581.05	0.03	-0.4022
1582.03	0.021	-0.4217
1583.01	0.0106	-0.4367
1583.98	-0.0008	-0.446
1584.96	-0.0128	-0.4485
1585.94	-0.0251	-0.4438
1586.91	-0.0371	-0.4317
1587.89	-0.0486	-0.4127
1588.87	-0.0589	-0.3876
1589.84	-0.0679	-0.3576
1590.82	-0.0752	-0.3244
1591.8	-0.0806	-0.2897
1592.77	-0.0838	-0.2555
1593.75	-0.0849	-0.2239
1594.73	-0.0839	-0.1966
1595.7	-0.0809	-0.1754
1596.68	-0.0759	-0.1614
1597.66	-0.0694	-0.1558
1598.63	-0.0615	-0.1588
1599.61	-0.0526	-0.1705
1600.59	-0.043	-0.1903
1601.56	-0.0332	-0.2172
1602.54	-0.0233	-0.2497
1603.52	-0.0138	-0.286
1604.49	-0.0049	-0.3241
1605.47	0.0033	-0.3618
1606.45	0.0104	-0.3971
1607.42	0.0165	-0.4278
1608.4	0.0215	-0.4523
1609.38	0.0255	-0.4691
1610.35	0.0285	-0.4772
1611.33	0.0306	-0.4762
1612.3	0.0321	-0.466
1613.28	0.0331	-0.4472
1614.26	0.0338	-0.4208
1615.23	0.0343	-0.3882
1616.21	0.035	-0.3513
1617.19	0.0358	-0.312
1618.16	0.037	-0.2725
1619.14	0.0386	-0.2348
1620.12	0.0407	-0.2009
1621.09	0.0431	-0.1725
1622.07	0.0459	-0.1511
1623.05	0.049	-0.1374
1624.02	0.0522	-0.1319
1625	0.0555	-0.1346
1625.98	0.0585	-0.1449
1626.95	0.0611	-0.1619
1627.93	0.0633	-0.184
1628.91	0.0647	-0.2095
1629.88	0.0654	-0.2367
1630.86	0.0651	-0.2634
1631.84	0.0639	-0.2877
1632.81	0.0617	-0.308
1633.79	0.0585	-0.3226
1634.77	0.0544	-0.3304
1635.74	0.0494	-0.3308
1636.72	0.0437	-0.3236
1637.7	0.0375	-0.309
1638.67	0.0308	-0.2878
1639.65	0.0238	-0.2612
1640.63	0.0166	-0.2306
1641.6	0.0095	-0.1979
1642.58	0.0025	-0.165
1643.55	-0.0043	-0.1338
1644.53	-0.0107	-0.1062
1645.51	-0.0167	-0.0838
1646.48	-0.0223	-0.0678
1647.46	-0.0273	-0.0592
1648.44	-0.032	-0.0584
1649.41	-0.0361	-0.0654
1650.39	-0.0398	-0.0794
1651.37	-0.043	-0.0996
1652.34	-0.0458	-0.1246
1653.32	-0.0482	-0.1524
1654.3	-0.0501	-0.1812
1655.27	-0.0515	-0.2089
1656.25	-0.0524	-0.2335
1657.23	-0.0527	-0.2531
1658.2	-0.0524	-0.2661
1659.18	-0.0514	-0.2712
1660.16	-0.0495	-0.2676
1661.13	-0.0467	-0.2552
1662.11	-0.043	-0.234
1663.09	-0.0382	-0.2048
1664.06	-0.0324	-0.1688
1665.04	-0.0254	-0.1277
1666.02	-0.0175	-0.0834
1666.99	-0.0085	-0.0379
1667.97	0.0013	0.0065
1668.95	0.0118	0.0478
1669.92	0.0228	0.0841
1670.9	0.0342	0.1136
1671.88	0.0456	0.1352
1672.85	0.0568	0.1481
1673.83	0.0676	0.1521
1674.8	0.0777	0.1474
1675.78	0.0868	0.135
1676.76	0.0947	0.116
1677.73	0.1012	0.0921
1678.71	0.1062	0.0653
1679.69	0.1096	0.0377
1680.66	0.1113	0.0115
1681.64	0.1114	-0.0113
1682.62	0.1099	-0.0289
1683.59	0.1069	-0.0396
1684.57	0.1027	-0.0424
1685.55	0.0974	-0.0365
1686.52	0.0912	-0.022
1687.5	0.0845	0.0009
1688.48	0.0775	0.0312
1689.45	0.0704	0.0676
1690.43	0.0636	0.1084
1691.41	0.0572	0.1517
1692.38	0.0516	0.1953
1693.36	0.0467	0.2373
1694.34	0.0428	0.2756
1695.31	0.0399	0.3085
1696.29	0.038	0.3347
1697.27	0.0371	0.3533
1698.24	0.0372	0.3637
1699.22	0.0381	0.366
1700.2	0.0397	0.3609
1701.17	0.0419	0.3493
1702.15	0.0445	0.3326
1703.13	0.0473	0.3125
1704.1	0.0502	0.291
1705.08	0.0531	0.2701
1706.05	0.0558	0.2517
1707.03	0.0582	0.2376
1708.01	0.0603	0.2291
1708.98	0.062	0.2274
1709.96	0.0634	0.2331
1710.94	0.0644	0.2462
1711.91	0.0651	0.2665
1712.89	0.0656	0.293
1713.87	0.0658	0.3244
1714.84	0.066	0.359
1715.82	0.0661	0.395
1716.8	0.0662	0.4304
1717.77	0.0664	0.463
1718.75	0.0666	0.4912
1719.73	0.067	0.5131
1720.7	0.0676	0.5277
1721.68	0.0682	0.5341
1722.66	0.0689	0.5321
1723.63	0.0696	0.5218
1724.61	0.0702	0.5042
1725.59	0.0708	0.4805
1726.56	0.0712	0.4524
1727.54	0.0714	0.4219
1728.52	0.0713	0.3912
1729.49	0.0711	0.3626
1730.47	0.0705	0.3382
1731.45	0.0697	0.32
1732.42	0.0688	0.3095
1733.4	0.0677	0.3079
1734.38	0.0665	0.3158
1735.35	0.0654	0.3332
1736.33	0.0644	0.3594
1737.3	0.0637	0.3933
1738.28	0.0633	0.4332
1739.26	0.0632	0.4768
1740.23	0.0637	0.5218
1741.21	0.0646	0.5655
1742.19	0.0661	0.6053
1743.16	0.0681	0.6385
1744.14	0.0705	0.6631
1745.12	0.0733	0.6771
1746.09	0.0763	0.6793
1747.07	0.0795	0.6689
1748.05	0.0828	0.646
1749.02	0.0858	0.6113
1750	0.0886	0.566
1750.98	0.0909	0.5119
1751.95	0.0927	0.4515
1752.93	0.0937	0.3874
1753.91	0.094	0.3224
1754.88	0.0935	0.2595
1755.86	0.0922	0.2014
1756.84	0.09	0.1506
1757.81	0.0871	0.1091
1758.79	0.0835	0.0784
1759.77	0.0793	0.0594
1760.74	0.0747	0.0522
1761.72	0.0698	0.0564
1762.7	0.0647	0.0708
1763.67	0.0596	0.0937
1764.65	0.0547	0.1229
1765.63	0.05	0.1559
1766.6	0.0456	0.1901
1767.58	0.0416	0.2227
1768.55	0.038	0.2512
1769.53	0.0349	0.2733
1770.51	0.0321	0.2873
1771.48	0.0296	0.292
1772.46	0.0272	0.2867
1773.44	0.025	0.2715
1774.41	0.0228	0.2471
1775.39	0.0204	0.2149
1776.37	0.0177	0.1767
1777.34	0.0147	0.1347
1778.32	0.0112	0.0916
1779.3	0.0072	0.05
1780.27	0.0028	0.0124
1781.25	-0.0022	-0.0187
1782.23	-0.0075	-0.0414
1783.2	-0.0132	-0.0542
1784.18	-0.019	-0.0562
1785.16	-0.0248	-0.0472
1786.13	-0.0305	-0.0277
1787.11	-0.0358	0.0013
1788.09	-0.0407	0.0378
1789.06	-0.0448	0.0798
1790.04	-0.0481	0.1244
1791.02	-0.0505	0.1691
1791.99	-0.0518	0.2107
1792.97	-0.0521	0.2466
1793.95	-0.0514	0.2742
1794.92	-0.0496	0.2917
1795.9	-0.0469	0.2975
1796.88	-0.0434	0.291
1797.85	-0.0393	0.2719
1798.83	-0.0348	0.2412
1799.8	-0.03	0.2
1800.78	-0.0252	0.1505
1801.76	-0.0205	0.0952
1802.73	-0.0161	0.0368
1803.71	-0.0121	-0.0214
1804.69	-0.0086	-0.0766
1805.66	-0.0056	-0.1257
1806.64	-0.0031	-0.1663
1807.62	-0.0011	-0.1964
1808.59	0.0006	-0.2146
1809.57	0.0021	-0.2202
1810.55	0.0036	-0.2134
1811.52	0.0053	-0.1949
1812.5	0.0074	-0.1664
1813.48	0.0102	-0.1301
1814.45	0.0138	-0.0886
1815.43	0.0185	-0.045
1816.41	0.0242	-0.0024
1817.38	0.0312	0.036
1818.36	0.0394	0.0673
1819.34	0.0487	0.089
1820.31	0.0591	0.0992
1821.29	0.0704	0.0967
1822.27	0.0823	0.081
1823.24	0.0945	0.0522
1824.22	0.1067	0.0116
1825.2	0.1186	-0.0391
1826.17	0.1298	-0.0975
1827.15	0.14	-0.1608
1828.13	0.1489	-0.2258
1829.1	0.1561	-0.2892
1830.08	0.1615	-0.348
1831.05	0.1649	-0.3991
1832.03	0.1664	-0.4403
1833.01	0.1658	-0.4696
1833.98	0.1633	-0.4861
1834.96	0.1592	-0.4894
1835.94	0.1535	-0.48
1836.91	0.1468	-0.4593
1837.89	0.1393	-0.4291
1838.87	0.1314	-0.3922
1839.84	0.1235	-0.3514
1840.82	0.1161	-0.3099
1841.8	0.1095	-0.271
1842.77	0.104	-0.2377
1843.75	0.0999	-0.2126
1844.73	0.0973	-0.198
1845.7	0.0964	-0.1953
1846.68	0.0971	-0.2052
1847.66	0.0995	-0.2274
1848.63	0.1031	-0.261
1849.61	0.108	-0.3043
1850.59	0.1136	-0.3548
1851.56	0.1197	-0.4096
1852.54	0.1258	-0.4653
1853.52	0.1315	-0.5186
1854.49	0.1364	-0.5661
1855.47	0.1401	-0.6048
1856.45	0.1423	-0.632
1857.42	0.1427	-0.6459
1858.4	0.1411	-0.6455
1859.38	0.1374	-0.6304
1860.35	0.1316	-0.6014
1861.33	0.1238	-0.5601
1862.3	0.1142	-0.5089
1863.28	0.103	-0.4509
1864.26	0.0905	-0.3896
1865.23	0.0773	-0.329
1866.21	0.0636	-0.273
1867.19	0.0499	-0.2253
1868.16	0.0366	-0.1893
1869.14	0.0242	-0.1677
1870.12	0.0131	-0.1624
1871.09	0.0034	-0.1746
1872.07	-0.0045	-0.2041
1873.05	-0.0105	-0.25
1874.02	-0.0147	-0.3102
1875	-0.0169	-0.3819
1875.98	-0.0175	-0.4615
1876.95	-0.0166	-0.545
1877.93	-0.0145	-0.6278
1878.91	-0.0116	-0.7056
1879.88	-0.0083	-0.7744
1880.86	-0.0049	-0.8302
1881.84	-0.0019	-0.8704
1882.81	0.0004	-0.8926
1883.79	0.0015	-0.896
1884.77	0.0013	-0.8806
1885.74	-0.0006	-0.8475
1886.72	-0.0041	-0.7988
1887.7	-0.0094	-0.7378
1888.67	-0.0164	-0.6682
1889.65	-0.025	-0.5943
1890.63	-0.0349	-0.5207
1891.6	-0.0459	-0.452
1892.58	-0.0576	-0.3923
1893.55	-0.0697	-0.3452
1894.53	-0.0817	-0.3137
1895.51	-0.0934	-0.2994
1896.48	-0.1043	-0.3032
1897.46	-0.1141	-0.3246
1898.44	-0.1225	-0.3619
1899.41	-0.1293	-0.4126
1900.39	-0.1344	-0.473
1901.37	-0.1378	-0.5389
1902.34	-0.1393	-0.6057
1903.32	-0.1392	-0.6685
1904.3	-0.1376	-0.7226
1905.27	-0.1347	-0.7639
1906.25	-0.1308	-0.7888
1907.23	-0.1261	-0.7951
1908.2	-0.1211	-0.7812
1909.18	-0.1158	-0.7472
1910.16	-0.1108	-0.6944
1911.13	-0.1062	-0.6251
1912.11	-0.1022	-0.5429
1913.09	-0.0989	-0.4525
1914.06	-0.0965	-0.3589
1915.04	-0.095	-0.2677
1916.02	-0.0943	-0.1845
1916.99	-0.0943	-0.1143
1917.97	-0.0949	-0.0618
1918.95	-0.0959	-0.0305
1919.92	-0.0969	-0.0227
1920.9	-0.0979	-0.0395
1921.88	-0.0985	-0.0802
1922.85	-0.0985	-0.1428
1923.83	-0.0976	-0.2239
1924.8	-0.0958	-0.3188
1925.78	-0.0929	-0.4217
1926.76	-0.0889	-0.5264
1927.73	-0.0837	-0.6262
1928.71	-0.0774	-0.7146
1929.69	-0.0701	-0.7854
1930.66	-0.062	-0.8337
1931.64	-0.0533	-0.8554
1932.62	-0.0443	-0.8483
1933.59	-0.0352	-0.8115
1934.57	-0.0262	-0.7462
1935.55	-0.0178	-0.6554
1936.52	-0.01	-0.5434
1937.5	-0.0031	-0.4164
1938.48	0.0027	-0.2814
1939.45	0.0073	-0.1462
1940.43	0.0107	-0.019
1941.41	0.0129	0.0925
1942.38	0.0139	0.181
1943.36	0.014	0.2406
1944.34	0.0133	0.2669
1945.31	0.012	0.2573
1946.29	0.0104	0.2114
1947.27	0.0088	0.1311
1948.24	0.0074	0.0203
1949.22	0.0065	-0.1147
1950.2	0.0064	-0.2662
1951.17	0.0073	-0.4249
[truncated: 26,673 more rows]
