# Supplementary material for: Effects of different tennis racket string tension on forehand stroke effect and racket dynamic impact
Source: PLoS One. 2025 Jan 15;20(1):e0317442. doi: 10.1371/journal.pone.0317442 (PMC11734973; doi:10.1371/journal.pone.0317442)
Supplement: S1 File — (ZIP) [file pone.0317442.s001.zip › S1/acceleration strain vibration/54bl/10.xlsx]

## Sheet: 10
Time（ms）	acceleration（g=9.8m/s2）	strain（mµ）
0	0.4613	5.3815
0.98	0.4281	5.3727
1.95	0.3957	5.2634
2.93	0.3647	5.0584
3.91	0.3358	4.7661
4.88	0.3094	4.3979
5.86	0.2861	3.9681
6.84	0.266	3.4929
7.81	0.2493	2.9899
8.79	0.2361	2.4772
9.77	0.2262	1.9729
10.74	0.2193	1.494
11.72	0.2151	1.0558
12.7	0.2132	0.6715
13.67	0.2132	0.3514
14.65	0.2145	0.1027
15.63	0.2167	-0.0707
16.6	0.2193	-0.1682
17.58	0.222	-0.1927
18.55	0.2243	-0.1499
19.53	0.226	-0.0481
20.51	0.227	0.102
21.48	0.2271	0.2886
22.46	0.2264	0.4985
23.44	0.2249	0.7187
24.41	0.2228	0.9362
25.39	0.2203	1.1393
26.37	0.2177	1.3176
27.34	0.2151	1.4628
28.32	0.2128	1.5687
29.3	0.2111	1.6318
30.27	0.2101	1.6509
31.25	0.21	1.6273
32.23	0.2108	1.5644
33.2	0.2124	1.4679
34.18	0.2149	1.3447
35.16	0.2181	1.2029
36.13	0.2217	1.0513
37.11	0.2256	0.8987
38.09	0.2293	0.7536
39.06	0.2327	0.6235
40.04	0.2353	0.515
41.02	0.2371	0.4328
41.99	0.2376	0.3802
42.97	0.2368	0.3585
43.95	0.2345	0.3673
44.92	0.2308	0.4044
45.9	0.2257	0.4662
46.88	0.2193	0.5478
47.85	0.2119	0.6433
48.83	0.2038	0.7463
49.8	0.1954	0.8504
50.78	0.187	0.9493
51.76	0.179	1.0372
52.73	0.172	1.1092
53.71	0.1662	1.1617
54.69	0.1621	1.1922
55.66	0.16	1.1997
56.64	0.16	1.1846
57.62	0.1623	1.1485
58.59	0.167	1.0944
59.57	0.1738	1.0259
60.55	0.1828	0.9476
61.52	0.1936	0.8645
62.5	0.2058	0.7815
63.48	0.2192	0.7034
64.45	0.2331	0.6346
65.43	0.2471	0.5786
66.41	0.2607	0.538
67.38	0.2735	0.5146
68.36	0.285	0.5088
69.34	0.2948	0.5199
70.31	0.3027	0.5463
71.29	0.3084	0.5854
72.27	0.3119	0.6339
73.24	0.313	0.688
74.22	0.312	0.7436
75.2	0.3089	0.7967
76.17	0.3041	0.8434
77.15	0.2979	0.8805
78.13	0.2907	0.9052
79.1	0.2829	0.9158
80.08	0.275	0.9114
81.05	0.2672	0.892
82.03	0.2602	0.8587
83.01	0.2541	0.8132
83.98	0.2492	0.7583
84.96	0.2458	0.697
85.94	0.2439	0.6329
86.91	0.2436	0.5696
87.89	0.2448	0.5107
88.87	0.2472	0.4595
89.84	0.2506	0.4186
90.82	0.2548	0.3902
91.8	0.2594	0.3755
92.77	0.2639	0.3751
93.75	0.268	0.3885
94.73	0.2713	0.4143
95.7	0.2734	0.4508
96.68	0.2739	0.4951
97.66	0.2727	0.5443
98.63	0.2694	0.595
99.61	0.2641	0.6439
100.59	0.2566	0.6876
101.56	0.2471	0.7235
102.54	0.2356	0.749
103.52	0.2225	0.7625
104.49	0.208	0.7631
105.47	0.1925	0.7505
106.45	0.1764	0.7256
107.42	0.1601	0.6896
108.4	0.1441	0.6448
109.38	0.1287	0.5938
110.35	0.1145	0.5395
111.33	0.1018	0.4853
112.3	0.0909	0.4344
113.28	0.0821	0.3897
114.26	0.0756	0.354
115.23	0.0715	0.3294
116.21	0.0698	0.3174
117.19	0.0706	0.3189
118.16	0.0737	0.3337
119.14	0.079	0.3612
120.12	0.0863	0.3999
121.09	0.0953	0.4477
122.07	0.1057	0.502
123.05	0.1172	0.5599
124.02	0.1295	0.6183
125	0.1423	0.674
125.98	0.1552	0.7243
126.95	0.1679	0.7664
127.93	0.1802	0.7985
128.91	0.1918	0.8189
129.88	0.2026	0.8269
130.86	0.2123	0.8225
131.84	0.2208	0.8063
132.81	0.228	0.7795
133.79	0.2338	0.744
134.77	0.2383	0.702
135.74	0.2414	0.6562
136.72	0.2431	0.6093
137.7	0.2435	0.5639
138.67	0.2427	0.5227
139.65	0.2407	0.4878
140.63	0.2376	0.4609
141.6	0.2334	0.4435
142.58	0.2284	0.4359
143.55	0.2225	0.4384
144.53	0.216	0.4501
145.51	0.2088	0.47
146.48	0.2012	0.4965
147.46	0.1932	0.5274
148.44	0.1849	0.5606
149.41	0.1765	0.5937
150.39	0.168	0.6245
151.37	0.1597	0.6508
152.34	0.1515	0.6708
153.32	0.1437	0.6833
154.3	0.1364	0.6873
155.27	0.1296	0.6826
156.25	0.1235	0.6693
157.23	0.1181	0.6483
158.2	0.1135	0.6208
159.18	0.1099	0.5885
160.16	0.1071	0.5531
161.13	0.1053	0.5169
162.11	0.1044	0.4819
163.09	0.1044	0.45
164.06	0.1052	0.4231
165.04	0.1066	0.4026
166.02	0.1087	0.3895
166.99	0.1112	0.3842
167.97	0.1139	0.3868
168.95	0.1168	0.3969
169.92	0.1196	0.4134
170.9	0.1222	0.4349
171.88	0.1243	0.4598
172.85	0.1259	0.4862
173.83	0.1267	0.5122
174.8	0.1267	0.5356
175.78	0.1258	0.5548
176.76	0.1238	0.5683
177.73	0.1209	0.5748
178.71	0.117	0.5736
179.69	0.1122	0.5645
180.66	0.1065	0.5478
181.64	0.1002	0.5241
182.62	0.0933	0.4947
183.59	0.0862	0.4609
184.57	0.0789	0.4247
185.55	0.0718	0.388
186.52	0.065	0.3527
187.5	0.0589	0.3208
188.48	0.0536	0.294
189.45	0.0493	0.2737
190.43	0.0462	0.2609
191.41	0.0445	0.2564
192.38	0.0443	0.2602
193.36	0.0455	0.2719
194.34	0.0484	0.2908
195.31	0.0527	0.3157
196.29	0.0584	0.3451
197.27	0.0655	0.3771
198.24	0.0736	0.4099
199.22	0.0827	0.4415
200.2	0.0925	0.4703
201.17	0.1027	0.4946
202.15	0.113	0.5131
203.13	0.1232	0.525
204.1	0.133	0.5297
205.08	0.1422	0.5273
206.05	0.1505	0.5183
207.03	0.1576	0.5034
208.01	0.1636	0.484
208.98	0.1682	0.4615
209.96	0.1713	0.4377
210.94	0.1729	0.4144
211.91	0.1731	0.3933
212.89	0.1719	0.376
213.87	0.1694	0.364
214.84	0.1657	0.3583
215.82	0.1611	0.3595
216.8	0.1558	0.368
217.77	0.1499	0.3835
218.75	0.1436	0.4052
219.73	0.1373	0.4323
220.7	0.1311	0.4633
221.68	0.1252	0.4965
222.66	0.1198	0.5301
223.63	0.115	0.5623
224.61	0.111	0.5912
225.59	0.1078	0.6154
226.56	0.1054	0.6332
227.54	0.1039	0.6438
228.52	0.1032	0.6465
229.49	0.1033	0.6412
230.47	0.1041	0.628
231.45	0.1054	0.6076
232.42	0.1072	0.5812
233.4	0.1093	0.5502
234.38	0.1116	0.5161
235.35	0.114	0.4808
236.33	0.1163	0.4462
237.3	0.1184	0.4139
238.28	0.1204	0.3857
239.26	0.122	0.3628
240.23	0.1234	0.3463
241.21	0.1245	0.3368
242.19	0.1253	0.3344
243.16	0.1259	0.339
244.14	0.1263	0.35
245.12	0.1266	0.3663
246.09	0.127	0.3866
247.07	0.1274	0.4094
248.05	0.1279	0.4331
249.02	0.1288	0.4559
250	0.13	0.4763
250.98	0.1315	0.4927
251.95	0.1335	0.5041
252.93	0.1359	0.5094
253.91	0.1387	0.5082
254.88	0.1419	0.5003
255.86	0.1455	0.486
256.84	0.1493	0.4659
257.81	0.1533	0.4409
258.79	0.1574	0.4123
259.77	0.1614	0.3814
260.74	0.1652	0.3497
261.72	0.1687	0.3189
262.7	0.1719	0.2902
263.67	0.1745	0.265
264.65	0.1764	0.2443
265.63	0.1777	0.2289
266.6	0.1782	0.2191
267.58	0.178	0.215
268.55	0.1769	0.2162
269.53	0.175	0.2222
270.51	0.1724	0.2321
271.48	0.169	0.2447
272.46	0.165	0.2588
273.44	0.1605	0.273
274.41	0.1555	0.286
275.39	0.1502	0.2967
276.37	0.1447	0.3039
277.34	0.1392	0.307
278.32	0.1337	0.3054
279.3	0.1284	0.2989
280.27	0.1234	0.2876
281.25	0.1189	0.272
282.23	0.1149	0.2528
283.2	0.1114	0.231
284.18	0.1086	0.2075
285.16	0.1065	0.1838
286.13	0.1052	0.1609
287.11	0.1045	0.14
288.09	0.1046	0.1222
289.06	0.1053	0.1082
290.04	0.1066	0.0986
291.02	0.1084	0.0937
291.99	0.1108	0.0934
292.97	0.1134	0.0975
293.95	0.1164	0.1052
294.92	0.1195	0.1157
295.9	0.1226	0.128
296.88	0.1257	0.1409
297.85	0.1287	0.1531
298.83	0.1315	0.1634
299.8	0.134	0.1707
300.78	0.1361	0.1742
301.76	0.138	0.173
302.73	0.1394	0.1667
303.71	0.1405	0.1552
304.69	0.1413	0.1386
305.66	0.1418	0.1174
306.64	0.1422	0.0923
307.62	0.1424	0.0642
308.59	0.1427	0.0342
309.57	0.143	0.0037
310.55	0.1434	-0.0264
311.52	0.1442	-0.0546
312.5	0.1452	-0.0801
313.48	0.1466	-0.1019
314.45	0.1484	-0.1194
315.43	0.1506	-0.1322
316.41	0.1531	-0.1403
317.38	0.1558	-0.1438
318.36	0.1587	-0.1434
319.34	0.1615	-0.1398
320.31	0.1641	-0.1339
321.29	0.1663	-0.1267
322.27	0.1678	-0.1196
323.24	0.1684	-0.1135
324.22	0.1678	-0.1097
325.2	0.1659	-0.109
326.17	0.1623	-0.1123
327.15	0.157	-0.12
328.13	0.1498	-0.1323
329.1	0.1406	-0.1493
330.08	0.1294	-0.1705
331.05	0.1162	-0.1956
332.03	0.1013	-0.2236
333.01	0.0847	-0.2537
333.98	0.0668	-0.2847
334.96	0.0478	-0.3157
335.94	0.0283	-0.3455
336.91	0.0084	-0.3733
337.89	-0.0111	-0.3983
338.87	-0.03	-0.4199
339.84	-0.0478	-0.4379
340.82	-0.064	-0.452
341.8	-0.0783	-0.4627
342.77	-0.0902	-0.4704
343.75	-0.0997	-0.4758
344.73	-0.1065	-0.4798
345.7	-0.1106	-0.4834
346.68	-0.112	-0.4878
347.66	-0.1109	-0.4939
348.63	-0.1075	-0.5028
349.61	-0.1022	-0.5154
350.59	-0.0953	-0.5323
351.56	-0.0874	-0.5539
352.54	-0.079	-0.5805
353.52	-0.0707	-0.6118
354.49	-0.0631	-0.6476
355.47	-0.0566	-0.6871
356.45	-0.0518	-0.7295
357.42	-0.0491	-0.7737
358.4	-0.0489	-0.8187
359.38	-0.0514	-0.8633
360.35	-0.0567	-0.9064
361.33	-0.065	-0.9468
362.3	-0.076	-0.9839
363.28	-0.0896	-1.0169
364.26	-0.1055	-1.0453
365.23	-0.1233	-1.0692
366.21	-0.1424	-1.0887
367.19	-0.1623	-1.1042
368.16	-0.1825	-1.1164
369.14	-0.2024	-1.1261
370.12	-0.2214	-1.1344
371.09	-0.2391	-1.1425
372.07	-0.2548	-1.1513
373.05	-0.2684	-1.162
374.02	-0.2794	-1.1754
375	-0.2878	-1.1924
375.98	-0.2934	-1.2134
376.95	-0.2964	-1.2387
377.93	-0.2969	-1.2682
378.91	-0.2951	-1.3018
379.88	-0.2915	-1.3387
380.86	-0.2863	-1.3782
381.84	-0.2801	-1.4193
382.81	-0.2734	-1.461
383.79	-0.2665	-1.5021
384.77	-0.2599	-1.5415
385.74	-0.2541	-1.5782
386.72	-0.2493	-1.6113
387.7	-0.2457	-1.6402
388.67	-0.2437	-1.6644
389.65	-0.2431	-1.6838
390.63	-0.244	-1.6986
391.6	-0.2462	-1.7092
392.58	-0.2495	-1.7163
393.55	-0.2537	-1.7207
394.53	-0.2584	-1.7235
395.51	-0.2633	-1.7259
396.48	-0.268	-1.7289
397.46	-0.272	-1.7336
398.44	-0.2752	-1.7411
399.41	-0.2773	-1.7521
400.39	-0.2779	-1.7672
401.37	-0.277	-1.7866
402.34	-0.2746	-1.8103
403.32	-0.2706	-1.8381
404.3	-0.2653	-1.8692
405.27	-0.2588	-1.9029
406.25	-0.2513	-1.9381
407.23	-0.2433	-1.9737
408.2	-0.2352	-2.0084
409.18	-0.2272	-2.0409
410.16	-0.2198	-2.0702
411.13	-0.2135	-2.0951
412.11	-0.2084	-2.115
413.09	-0.205	-2.1293
414.06	-0.2034	-2.1378
415.04	-0.2037	-2.1406
416.02	-0.2061	-2.1381
416.99	-0.2103	-2.1309
417.97	-0.2164	-2.12
418.95	-0.224	-2.1066
419.92	-0.2329	-2.0919
420.9	-0.2429	-2.0772
421.88	-0.2534	-2.0637
422.85	-0.2642	-2.0528
423.83	-0.2747	-2.0453
424.8	-0.2848	-2.0421
425.78	-0.294	-2.0435
426.76	-0.3021	-2.0499
427.73	-0.3088	-2.0609
428.71	-0.3141	-2.0761
429.69	-0.3179	-2.0947
430.66	-0.3202	-2.1157
431.64	-0.3211	-2.1378
432.62	-0.3207	-2.1596
433.59	-0.3193	-2.1798
434.57	-0.3171	-2.197
435.55	-0.3145	-2.2099
436.52	-0.3116	-2.2176
437.5	-0.3088	-2.2193
438.48	-0.3063	-2.2144
439.45	-0.3044	-2.203
440.43	-0.3031	-2.1851
441.41	-0.3026	-2.1615
442.38	-0.3029	-2.133
443.36	-0.304	-2.1009
444.34	-0.3057	-2.0664
445.31	-0.308	-2.0311
446.29	-0.3106	-1.9966
447.27	-0.3132	-1.9644
448.24	-0.3157	-1.9359
449.22	-0.3178	-1.9123
450.2	-0.3192	-1.8946
451.17	-0.3198	-1.8835
452.15	-0.3193	-1.8792
453.13	-0.3176	-1.8816
454.1	-0.3147	-1.8905
455.08	-0.3106	-1.905
456.05	-0.3053	-1.9242
457.03	-0.2991	-1.9468
458.01	-0.292	-1.9714
458.98	-0.2843	-1.9966
459.96	-0.2763	-2.021
460.94	-0.2683	-2.0433
461.91	-0.2606	-2.0623
462.89	-0.2535	-2.077
463.87	-0.2472	-2.0869
464.84	-0.242	-2.0916
465.82	-0.238	-2.0911
466.8	-0.2353	-2.0857
467.77	-0.2339	-2.076
468.75	-0.2339	-2.0629
469.73	-0.2351	-2.0474
470.7	-0.2373	-2.0307
471.68	-0.2403	-2.014
472.66	-0.2439	-1.9986
473.63	-0.2478	-1.9855
474.61	-0.2516	-1.9757
475.59	-0.2551	-1.9699
476.56	-0.258	-1.9686
477.54	-0.2602	-1.9719
478.52	-0.2613	-1.9797
479.49	-0.2613	-1.9917
480.47	-0.2602	-2.0071
481.45	-0.2579	-2.0252
482.42	-0.2547	-2.0449
483.4	-0.2505	-2.065
484.38	-0.2458	-2.0846
485.35	-0.2407	-2.1024
486.33	-0.2356	-2.1176
487.3	-0.2308	-2.1295
488.28	-0.2267	-2.1373
489.26	-0.2235	-2.141
490.23	-0.2216	-2.1404
491.21	-0.2211	-2.1359
492.19	-0.2223	-2.128
493.16	-0.2253	-2.1175
494.14	-0.23	-2.1053
495.12	-0.2365	-2.0925
496.09	-0.2445	-2.0803
497.07	-0.2539	-2.0697
498.05	-0.2643	-2.0618
499.02	-0.2755	-2.0574
500	-0.2871	-2.0573
500.98	-0.2986	-2.0618
501.95	-0.3097	-2.0711
502.93	-0.3201	-2.0851
503.91	-0.3293	-2.1034
504.88	-0.3372	-2.1253
505.86	-0.3434	-2.1499
506.84	-0.3478	-2.1762
507.81	-0.3505	-2.203
508.79	-0.3513	-2.2292
509.77	-0.3504	-2.2535
510.74	-0.3481	-2.2749
511.72	-0.3445	-2.2926
512.7	-0.3399	-2.3059
513.67	-0.3348	-2.3142
514.65	-0.3294	-2.3176
515.63	-0.3242	-2.3161
516.6	-0.3196	-2.3101
517.58	-0.3158	-2.3004
518.55	-0.3132	-2.2878
519.53	-0.3119	-2.2734
520.51	-0.3123	-2.2584
521.48	-0.3143	-2.244
522.46	-0.3179	-2.2312
523.44	-0.3231	-2.2213
524.41	-0.3298	-2.2151
525.39	-0.3376	-2.2133
526.37	-0.3464	-2.2164
527.34	-0.3557	-2.2245
528.32	-0.3654	-2.2377
529.3	-0.3749	-2.2556
530.27	-0.384	-2.2777
531.25	-0.3923	-2.3031
532.23	-0.3996	-2.331
533.2	-0.4056	-2.3604
534.18	-0.4101	-2.3903
535.16	-0.4131	-2.4196
536.13	-0.4144	-2.4474
537.11	-0.4142	-2.4731
538.09	-0.4124	-2.4959
539.06	-0.4094	-2.5156
540.04	-0.4053	-2.5319
541.02	-0.4004	-2.5448
541.99	-0.3949	-2.5548
542.97	-0.3893	-2.5621
543.95	-0.3837	-2.5675
544.92	-0.3785	-2.5715
545.9	-0.3739	-2.5749
546.88	-0.3702	-2.5784
547.85	-0.3675	-2.5827
548.83	-0.366	-2.5882
549.8	-0.3657	-2.5955
550.78	-0.3666	-2.6047
551.76	-0.3686	-2.6157
552.73	-0.3717	-2.6286
553.71	-0.3756	-2.6428
554.69	-0.3803	-2.6578
555.66	-0.3853	-2.6731
556.64	-0.3906	-2.6879
557.62	-0.3958	-2.7014
558.59	-0.4008	-2.713
559.57	-0.4053	-2.722
560.55	-0.4091	-2.7278
561.52	-0.4122	-2.7302
562.5	-0.4144	-2.7289
563.48	-0.4156	-2.7241
564.45	-0.4159	-2.7161
565.43	-0.4153	-2.7053
566.41	-0.4139	-2.6924
567.38	-0.4119	-2.6783
568.36	-0.4093	-2.6638
569.34	-0.4065	-2.6501
570.31	-0.4035	-2.638
571.29	-0.4006	-2.6285
572.27	-0.3979	-2.6223
573.24	-0.3957	-2.6201
574.22	-0.394	-2.6222
575.2	-0.393	-2.6288
576.17	-0.3928	-2.6398
577.15	-0.3933	-2.6547
578.13	-0.3945	-2.6731
579.1	-0.3965	-2.694
580.08	-0.3991	-2.7164
581.05	-0.4022	-2.7394
582.03	-0.4057	-2.7616
583.01	-0.4095	-2.7821
583.98	-0.4133	-2.7998
584.96	-0.417	-2.8138
585.94	-0.4204	-2.8233
586.91	-0.4235	-2.828
587.89	-0.4261	-2.8275
588.87	-0.4282	-2.8221
589.84	-0.4296	-2.812
590.82	-0.4305	-2.7979
591.8	-0.4308	-2.7806
592.77	-0.4305	-2.7611
593.75	-0.4299	-2.7405
594.73	-0.4289	-2.72
595.7	-0.4276	-2.7007
596.68	-0.4263	-2.6837
597.66	-0.4251	-2.67
598.63	-0.424	-2.6603
599.61	-0.4233	-2.6551
600.59	-0.4229	-2.6546
601.56	-0.423	-2.6587
602.54	-0.4235	-2.6673
603.52	-0.4245	-2.6797
604.49	-0.426	-2.6951
605.47	-0.4278	-2.7127
606.45	-0.4299	-2.7313
607.42	-0.4322	-2.7499
608.4	-0.4345	-2.7675
609.38	-0.4367	-2.783
610.35	-0.4387	-2.7956
611.33	-0.4403	-2.8046
612.3	-0.4414	-2.8096
613.28	-0.4418	-2.8104
614.26	-0.4416	-2.8071
615.23	-0.4407	-2.8
616.21	-0.4391	-2.7897
617.19	-0.4368	-2.7769
618.16	-0.4339	-2.7625
619.14	-0.4306	-2.7474
620.12	-0.4269	-2.7326
621.09	-0.4231	-2.719
622.07	-0.4194	-2.7075
623.05	-0.4159	-2.6988
624.02	-0.4129	-2.6933
625	-0.4105	-2.6913
625.98	-0.409	-2.6928
626.95	-0.4085	-2.6977
627.93	-0.409	-2.7055
628.91	-0.4108	-2.7156
629.88	-0.4137	-2.7273
630.86	-0.4179	-2.7396
631.84	-0.4231	-2.7516
632.81	-0.4294	-2.7625
633.79	-0.4365	-2.7715
634.77	-0.4443	-2.7779
635.74	-0.4526	-2.7811
636.72	-0.4612	-2.781
637.7	-0.4697	-2.7774
638.67	-0.4782	-2.7706
639.65	-0.4862	-2.761
640.63	-0.4937	-2.7492
641.6	-0.5006	-2.7361
642.58	-0.5066	-2.7225
643.55	-0.5119	-2.7095
644.53	-0.5163	-2.698
645.51	-0.5199	-2.6889
646.48	-0.5229	-2.6831
647.46	-0.5253	-2.6812
648.44	-0.5273	-2.6834
649.41	-0.529	-2.6901
650.39	-0.5307	-2.7011
651.37	-0.5326	-2.7159
652.34	-0.5347	-2.7339
653.32	-0.5372	-2.7542
654.3	-0.5404	-2.7759
655.27	-0.5441	-2.7978
656.25	-0.5485	-2.8186
657.23	-0.5535	-2.8372
658.2	-0.559	-2.8524
659.18	-0.565	-2.8635
660.16	-0.5711	-2.8695
661.13	-0.5773	-2.87
662.11	-0.5833	-2.8648
663.09	-0.5887	-2.8539
664.06	-0.5934	-2.8378
665.04	-0.5971	-2.8171
666.02	-0.5995	-2.7927
666.99	-0.6005	-2.7656
667.97	-0.5998	-2.737
668.95	-0.5975	-2.7082
669.92	-0.5934	-2.6803
670.9	-0.5875	-2.6547
671.88	-0.5801	-2.6322
672.85	-0.5711	-2.6137
673.83	-0.5609	-2.5998
674.8	-0.5497	-2.5908
675.78	-0.5378	-2.5866
676.76	-0.5255	-2.5871
677.73	-0.5131	-2.5918
678.71	-0.501	-2.5998
679.69	-0.4895	-2.6103
680.66	-0.4789	-2.6223
681.64	-0.4693	-2.6346
682.62	-0.461	-2.6462
683.59	-0.454	-2.656
684.57	-0.4484	-2.6633
685.55	-0.4442	-2.6673
686.52	-0.4412	-2.6676
687.5	-0.4393	-2.664
688.48	-0.4381	-2.6565
689.45	-0.4376	-2.6453
690.43	-0.4373	-2.6309
691.41	-0.4369	-2.6141
692.38	-0.4361	-2.5955
693.36	-0.4346	-2.5761
694.34	-0.4321	-2.5568
695.31	-0.4285	-2.5383
696.29	-0.4234	-2.5213
697.27	-0.4168	-2.5065
698.24	-0.4087	-2.4942
699.22	-0.399	-2.4845
700.2	-0.3879	-2.4774
701.17	-0.3756	-2.4724
702.15	-0.3621	-2.4692
703.13	-0.3478	-2.4671
704.1	-0.333	-2.4651
705.08	-0.3179	-2.4624
706.05	-0.3029	-2.458
707.03	-0.2883	-2.4513
708.01	-0.2743	-2.4413
708.98	-0.2613	-2.4275
709.96	-0.2493	-2.4095
710.94	-0.2385	-2.3873
711.91	-0.2291	-2.3609
712.89	-0.221	-2.3307
713.87	-0.2142	-2.2973
714.84	-0.2086	-2.2615
715.82	-0.2042	-2.2244
716.8	-0.2007	-2.187
717.77	-0.198	-2.1503
718.75	-0.1958	-2.1157
719.73	-0.194	-2.0839
720.7	-0.1925	-2.056
721.68	-0.1909	-2.0325
722.66	-0.1892	-2.0138
723.63	-0.1873	-2.0001
724.61	-0.1852	-1.9911
725.59	-0.1826	-1.9864
726.56	-0.1798	-1.9853
727.54	-0.1767	-1.9869
728.52	-0.1734	-1.99
729.49	-0.17	-1.9935
730.47	-0.1666	-1.9961
731.45	-0.1633	-1.9968
732.42	-0.1602	-1.9943
733.4	-0.1574	-1.9878
734.38	-0.1548	-1.9766
735.35	-0.1527	-1.9605
736.33	-0.1508	-1.9392
737.3	-0.1493	-1.9131
738.28	-0.1479	-1.8826
739.26	-0.1467	-1.8485
740.23	-0.1454	-1.8118
741.21	-0.1439	-1.7736
742.19	-0.142	-1.7352
743.16	-0.1395	-1.6977
744.14	-0.1364	-1.6624
745.12	-0.1324	-1.6303
746.09	-0.1274	-1.6022
747.07	-0.1214	-1.5787
748.05	-0.1143	-1.5602
749.02	-0.1061	-1.5465
750	-0.0969	-1.5374
750.98	-0.0868	-1.5323
751.95	-0.0759	-1.5304
752.93	-0.0644	-1.5305
753.91	-0.0524	-1.5315
754.88	-0.0402	-1.5321
755.86	-0.0279	-1.5312
756.84	-0.0158	-1.5275
757.81	-0.0039	-1.52
758.79	0.0075	-1.5082
759.77	0.0184	-1.4913
760.74	0.0287	-1.4694
761.72	0.0384	-1.4424
762.7	0.0476	-1.4109
763.67	0.0563	-1.3756
764.65	0.0647	-1.3374
765.63	0.0729	-1.2974
766.6	0.081	-1.257
767.58	0.0893	-1.2173
768.55	0.0979	-1.1797
769.53	0.107	-1.1451
770.51	0.1165	-1.1145
771.48	0.1267	-1.0885
772.46	0.1375	-1.0675
773.44	0.1489	-1.0515
774.41	0.1608	-1.0401
775.39	0.173	-1.0328
776.37	0.1854	-1.0287
777.34	0.1976	-1.0267
778.32	0.2095	-1.0255
779.3	0.2207	-1.0238
780.27	0.2309	-1.0204
781.25	0.2398	-1.014
782.23	0.2473	-1.0036
783.2	0.253	-0.9884
784.18	0.2569	-0.9679
785.16	0.2589	-0.942
786.13	0.2589	-0.9107
787.11	0.2572	-0.8748
788.09	0.2538	-0.8349
789.06	0.2491	-0.7922
790.04	0.2433	-0.7481
791.02	0.2369	-0.7039
791.99	0.2303	-0.6611
792.97	0.2239	-0.6213
793.95	0.2182	-0.5857
794.92	0.2137	-0.5554
795.9	0.2107	-0.5312
796.88	0.2096	-0.5136
797.85	0.2107	-0.5027
798.83	0.2142	-0.4983
799.8	0.22	-0.4998
800.78	0.2283	-0.5063
801.76	0.2389	-0.5165
802.73	0.2516	-0.5292
803.71	0.2661	-0.5428
804.69	0.282	-0.5558
805.66	0.2988	-0.5668
806.64	0.316	-0.5745
807.62	0.3332	-0.578
808.59	0.3499	-0.5765
809.57	0.3656	-0.5697
810.55	0.3798	-0.5576
811.52	0.3923	-0.5405
812.5	0.4027	-0.5192
813.48	0.4108	-0.4947
814.45	0.4167	-0.4683
815.43	0.4203	-0.4413
816.41	0.4217	-0.4152
817.38	0.4211	-0.3914
818.36	0.4189	-0.3711
819.34	0.4154	-0.3553
820.31	0.411	-0.3447
821.29	0.4061	-0.3398
822.27	0.4012	-0.3403
823.24	0.3967	-0.3459
824.22	0.3929	-0.3556
825.2	0.3902	-0.3683
826.17	0.3888	-0.3826
827.15	0.3889	-0.3966
828.13	0.3907	-0.4088
829.1	0.3941	-0.4172
830.08	0.3991	-0.4203
831.05	0.4056	-0.4168
832.03	0.4133	-0.4055
833.01	0.422	-0.3859
833.98	0.4314	-0.3579
834.96	0.4412	-0.3216
835.94	0.451	-0.278
836.91	0.4606	-0.2284
837.89	0.4697	-0.1744
838.87	0.478	-0.1181
839.84	0.4853	-0.0615
840.82	0.4914	-0.0072
841.8	0.4963	0.0429
842.77	0.5	0.0864
843.75	0.5024	0.1218
844.73	0.5036	0.1476
845.7	0.5037	0.163
846.68	0.503	0.1677
847.66	0.5015	0.162
848.63	0.4994	0.1466
849.61	0.4969	0.1231
850.59	0.4941	0.0932
851.56	0.4913	0.0593
852.54	0.4885	0.0237
853.52	0.4859	-0.0108
854.49	0.4835	-0.0419
855.47	0.4814	-0.0671
856.45	0.4797	-0.0843
857.42	0.4782	-0.092
858.4	0.477	-0.0891
859.38	0.4762	-0.0751
860.35	0.4756	-0.0503
861.33	0.4754	-0.0154
862.3	0.4754	0.0283
863.28	0.4758	0.0788
864.26	0.4766	0.1337
865.23	0.4778	0.1907
866.21	0.4795	0.2469
867.19	0.4818	0.2998
868.16	0.4848	0.3469
869.14	0.4885	0.3861
870.12	0.4932	0.4156
871.09	0.4987	0.4345
872.07	0.5052	0.4423
873.05	0.5127	0.4391
874.02	0.5211	0.4258
875	0.5302	0.4038
875.98	0.5401	0.3751
876.95	0.5505	0.3418
877.93	0.5611	0.3067
878.91	0.5718	0.2724
879.88	0.5823	0.2415
880.86	0.5922	0.2163
881.84	0.6013	0.1988
882.81	0.6094	0.1906
883.79	0.6161	0.1924
884.77	0.6213	0.2046
885.74	0.6249	0.2266
886.72	0.6267	0.2573
887.7	0.6268	0.2952
888.67	0.6252	0.3379
889.65	0.6221	0.383
890.63	0.6176	0.4277
891.6	0.6122	0.4693
892.58	0.606	0.5051
893.55	0.5994	0.5329
894.53	0.5929	0.5509
895.51	0.5868	0.5578
896.48	0.5815	0.553
897.46	0.5772	0.5368
898.44	0.5744	0.51
899.41	0.5731	0.4742
900.39	0.5736	0.4315
901.37	0.5759	0.3848
902.34	0.5799	0.3369
903.32	0.5856	0.2908
904.3	0.5927	0.2498
905.27	0.601	0.2165
906.25	0.6101	0.1934
907.23	0.6197	0.1822
908.2	0.6294	0.184
909.18	0.6388	0.1989
910.16	0.6476	0.2265
911.13	0.6553	0.2654
912.11	0.6618	0.3133
913.09	0.6668	0.3675
914.06	0.6701	0.4247
915.04	0.6718	0.4813
916.02	0.6719	0.5337
916.99	0.6705	0.5784
917.97	0.6677	0.6123
918.95	0.6638	0.6329
919.92	0.6592	0.6382
920.9	0.6542	0.6275
921.88	0.649	0.6009
922.85	0.6441	0.5593
923.83	0.6398	0.5048
924.8	0.6363	0.4402
925.78	0.6338	0.3694
926.76	0.6324	0.2963
927.73	0.6323	0.2255
928.71	0.6334	0.1614
929.69	0.6356	0.1083
930.66	0.6387	0.0699
931.64	0.6425	0.0494
932.62	0.6468	0.0487
933.59	0.6512	0.0689
934.57	0.6554	0.1098
935.55	0.6592	0.17
936.52	0.6622	0.2469
937.5	0.6643	0.3369
938.48	0.6653	0.4356
939.45	0.665	0.5376
940.43	0.6636	0.6377
941.41	0.6609	0.7302
942.38	0.6572	0.8099
943.36	0.6527	0.8722
944.34	0.6476	0.9133
945.31	0.6422	0.9307
946.29	0.6369	0.9229
947.27	0.632	0.8901
948.24	0.6278	0.8339
949.22	0.6246	0.7574
950.2	0.6226	0.6647
951.17	0.6219	0.5614
952.15	0.6227	0.4534
953.13	0.6249	0.3475
954.1	0.6284	0.2501
955.08	0.6331	0.1676
956.05	0.6386	0.1057
957.03	0.6447	0.0687
958.01	0.651	0.0599
958.98	0.6571	0.0808
959.96	0.6625	0.1311
960.94	0.667	0.2086
961.91	0.6701	0.3096
962.89	0.6717	0.4286
963.87	0.6715	0.5586
964.84	0.6694	0.6919
965.82	0.6655	0.82
966.8	0.6599	0.9342
967.77	0.6527	1.0263
968.75	0.6444	1.089
969.73	0.6352	1.1161
970.7	0.6258	1.1033
971.68	0.6164	1.0486
972.66	0.6077	0.952
973.63	0.6002	0.8161
974.61	0.5943	0.6462
975.59	0.5903	0.4497
976.56	0.5886	0.236
977.54	0.5893	0.0165
978.52	0.5924	-0.1963
979.49	0.598	-0.3893
980.47	0.6057	-0.5494
981.45	0.6151	-0.6639
982.42	0.6259	-0.7217
983.4	0.6374	-0.7134
984.38	0.6491	-0.632
985.35	0.6601	-0.4735
986.33	0.6699	-0.2368
987.3	0.6776	0.0754
988.28	0.6827	0.4574
989.26	0.6846	0.9001
990.23	0.6828	1.3915
991.21	0.677	1.917
992.19	0.6669	2.4602
993.16	0.6527	3.0031
994.14	0.6343	3.5276
995.12	0.612	4.0155
996.09	0.5863	4.4496
997.07	0.5578	4.8148
998.05	0.5269	5.0979
999.02	0.4945	5.289
1000	0.1959	4.1964
1000.98	0.2535	4.4974
1001.95	0.3097	4.679
1002.93	0.3636	4.7404
1003.91	0.4144	4.6849
1004.88	0.4615	4.5205
1005.86	0.5041	4.2589
1006.84	0.5421	3.9152
1007.81	0.575	3.5069
1008.79	0.6029	3.0537
1009.77	0.6258	2.5758
1010.74	0.6439	2.0936
1011.72	0.6577	1.6269
1012.7	0.6675	1.1934
1013.67	0.6738	0.8087
1014.65	0.6774	0.4854
1015.63	0.6787	0.2325
1016.6	0.6783	0.0556
1017.58	0.6769	-0.0436
1018.55	0.6749	-0.067
1019.53	0.6728	-0.0199
1020.51	0.671	0.0894
1021.48	0.6696	0.2502
1022.46	0.6689	0.45
1023.44	0.669	0.6754
1024.41	0.6699	0.9123
1025.39	0.6714	1.1473
1026.37	0.6735	1.3678
1027.34	0.6759	1.5629
1028.32	0.6785	1.7238
1029.3	0.6811	1.844
1030.27	0.6833	1.9198
1031.25	0.6852	1.9499
1032.23	0.6864	1.9361
1033.2	0.687	1.882
1034.18	0.6869	1.7938
1035.16	0.6861	1.6789
1036.13	0.6846	1.5461
1037.11	0.6827	1.4046
1038.09	0.6804	1.2636
1039.06	0.6779	1.1321
1040.04	0.6755	1.0178
1041.02	0.6734	0.9271
1041.99	0.6718	0.8649
1042.97	0.6709	0.834
1043.95	0.6708	0.8353
1044.92	0.6718	0.8677
1045.9	0.6738	0.9285
1046.88	0.6769	1.0132
1047.85	0.6811	1.1161
1048.83	0.6864	1.2307
1049.8	0.6927	1.3499
1050.78	0.6998	1.4669
1051.76	0.7075	1.5749
1052.73	0.7157	1.6682
1053.71	0.7243	1.7419
1054.69	0.7329	1.7927
1055.66	0.7414	1.8187
1056.64	0.7497	1.8194
1057.62	0.7576	1.7962
1058.59	0.7649	1.7517
1059.57	0.7717	1.6897
1060.55	0.7778	1.6151
1061.52	0.7833	1.5333
1062.5	0.788	1.4502
1063.48	0.7921	1.3714
1064.45	0.7956	1.3022
1065.43	0.7985	1.2473
1066.41	0.801	1.2102
1067.38	0.803	1.1935
1068.36	0.8046	1.1982
1069.34	0.8059	1.2241
1070.31	0.807	1.2697
1071.29	0.8078	1.3324
1072.27	0.8084	1.4084
1073.24	0.8088	1.4932
1074.22	0.8091	1.5819
1075.2	0.8092	1.6693
1076.17	0.8091	1.7503
1077.15	0.809	1.8203
1078.13	0.8087	1.8755
1079.1	0.8083	1.9129
1080.08	0.8078	1.9305
1081.05	0.8074	1.9275
1082.03	0.8071	1.9045
1083.01	0.8069	1.8631
1083.98	0.8069	1.8059
1084.96	0.8072	1.7364
1085.94	0.8079	1.659
1086.91	0.8091	1.5781
1087.89	0.8108	1.4985
1088.87	0.8131	1.4246
1089.84	0.8159	1.3608
1090.82	0.8193	1.3103
1091.8	0.8231	1.2759
1092.77	0.8274	1.2592
1093.75	0.8321	1.2607
1094.73	0.8369	1.2799
1095.7	0.8419	1.3152
1096.68	0.8467	1.3643
1097.66	0.8513	1.4237
1098.63	0.8554	1.4897
1099.61	0.859	1.5583
1100.59	0.8618	1.6251
1101.56	0.8638	1.6861
1102.54	0.8649	1.7378
1103.52	0.8651	1.7771
1104.49	0.8644	1.8018
1105.47	0.8627	1.8105
1106.45	0.8603	1.803
1107.42	0.8571	1.7799
1108.4	0.8535	1.7426
1109.38	0.8495	1.6936
1110.35	0.8453	1.6359
1111.33	0.8412	1.5728
1112.3	0.8373	1.5083
1113.28	0.8338	1.446
1114.26	0.8308	1.3894
1115.23	0.8285	1.3419
1116.21	0.8268	1.306
1117.19	0.8259	1.2834
1118.16	0.8257	1.2754
1119.14	0.8262	1.2819
1120.12	0.8271	1.3024
1121.09	0.8284	1.3353
1122.07	0.8299	1.3783
1123.05	0.8314	1.4287
1124.02	0.8327	1.4833
1125	0.8336	1.5386
1125.98	0.8339	1.5915
1126.95	0.8335	1.6386
1127.93	0.8323	1.6773
1128.91	0.8301	1.7055
1129.88	0.8271	1.7215
1130.86	0.8232	1.7246
1131.84	0.8186	1.715
1132.81	0.8134	1.6934
1133.79	0.8077	1.6613
1134.77	0.802	1.6211
1135.74	0.7963	1.5752
1136.72	0.7909	1.5266
1137.7	0.7862	1.4784
1138.67	0.7824	1.4336
1139.65	0.7797	1.3949
1140.63	0.7783	1.3647
1141.6	0.7783	1.3448
1142.58	0.7798	1.3363
1143.55	0.7829	1.3397
1144.53	0.7873	1.3548
1145.51	0.7932	1.3804
1146.48	0.8001	1.415
1147.46	0.808	1.4564
1148.44	0.8166	1.502
1149.41	0.8255	1.5491
1150.39	0.8345	1.5947
1151.37	0.8432	1.6362
1152.34	0.8513	1.671
1153.32	0.8585	1.697
1154.3	0.8646	1.7127
1155.27	0.8694	1.7171
1156.25	0.8728	1.7102
1157.23	0.8745	1.6922
1158.2	0.8748	1.6642
1159.18	0.8735	1.628
1160.16	0.8707	1.5857
1161.13	0.8667	1.5398
1162.11	0.8616	1.4929
1163.09	0.8556	1.4478
1164.06	0.8489	1.407
1165.04	0.8418	1.373
1166.02	0.8345	1.3475
1166.99	0.8273	1.3321
1167.97	0.8204	1.3275
1168.95	0.8138	1.3339
1169.92	0.8079	1.3509
1170.9	0.8025	1.3775
1171.88	0.798	1.4122
1172.85	0.7941	1.4529
1173.83	0.791	1.4975
1174.8	0.7886	1.5435
1175.78	0.7868	1.5887
1176.76	0.7856	1.6306
1177.73	0.7849	1.6674
1178.71	0.7845	1.6973
1179.69	0.7845	1.7194
1180.66	0.7848	1.7329
1181.64	0.7852	1.7379
1182.62	0.7859	1.7347
1183.59	0.7868	1.7245
1184.57	0.7879	1.7086
1185.55	0.7892	1.6888
1186.52	0.7908	1.6671
1187.5	0.7927	1.6456
1188.48	0.795	1.6261
1189.45	0.7976	1.6107
1190.43	0.8007	1.6008
1191.41	0.8041	1.5976
1192.38	0.808	1.6019
1193.36	0.8121	1.6138
1194.34	0.8165	1.6331
1195.31	0.8211	1.6591
1196.29	0.8256	1.6904
1197.27	0.8299	1.7258
1198.24	0.834	1.7632
1199.22	0.8375	1.8009
1200.2	0.8404	1.8368
1201.17	0.8425	1.8693
1202.15	0.8437	1.8966
1203.13	0.8438	1.9175
1204.1	0.8429	1.9311
1205.08	0.8408	1.9371
1206.05	0.8377	1.9355
1207.03	0.8335	1.9268
1208.01	0.8285	1.9121
1208.98	0.8228	1.8926
1209.96	0.8165	1.87
1210.94	0.8099	1.8462
1211.91	0.8033	1.823
1212.89	0.7969	1.8024
1213.87	0.791	1.7861
1214.84	0.7857	1.7754
1215.82	0.7813	1.7715
1216.8	0.778	1.775
1217.77	0.7758	1.7862
1218.75	0.775	1.8046
1219.73	0.7754	1.8296
1220.7	0.777	1.8601
1221.68	0.7799	1.8944
1222.66	0.7837	1.9309
1223.63	0.7884	1.9676
1224.61	0.7938	2.0026
1225.59	0.7996	2.034
1226.56	0.8056	2.0601
1227.54	0.8114	2.0795
1228.52	0.817	2.0913
1229.49	0.822	2.0949
1230.47	0.8262	2.0902
1231.45	0.8296	2.0775
1232.42	0.832	2.0576
1233.4	0.8333	2.0318
1234.38	0.8336	2.0015
1235.35	0.8328	1.9686
1236.33	0.8312	1.9349
1237.3	0.8288	1.9023
1238.28	0.8257	1.8726
1239.26	0.8222	1.8474
1240.23	0.8184	1.828
1241.21	0.8146	1.8153
1242.19	0.811	1.8099
1243.16	0.8077	1.8118
1244.14	0.805	1.8207
1245.12	0.8029	1.8358
1246.09	0.8015	1.856
1247.07	0.8009	1.8798
1248.05	0.8012	1.9057
1249.02	0.8022	1.932
1250	0.8039	1.9571
1250.98	0.8062	1.9793
1251.95	0.8089	1.9975
1252.93	0.812	2.0106
1253.91	0.8152	2.0179
1254.88	0.8183	2.0193
1255.86	0.8212	2.0147
1256.84	0.8237	2.005
1257.81	0.8256	1.9908
1258.79	0.8268	1.9735
1259.77	0.8271	1.9545
1260.74	0.8266	1.9353
1261.72	0.825	1.9175
1262.7	0.8224	1.9026
1263.67	0.8188	1.8919
1264.65	0.8142	1.8864
1265.63	0.8086	1.887
1266.6	0.8023	1.8938
1267.58	0.7952	1.9069
1268.55	0.7875	1.9257
1269.53	0.7794	1.9493
1270.51	0.7709	1.9766
1271.48	0.7622	2.006
1272.46	0.7535	2.0358
1273.44	0.745	2.0643
1274.41	0.7367	2.0899
1275.39	0.7287	2.1108
1276.37	0.7213	2.1258
1277.34	0.7145	2.1337
1278.32	0.7084	2.1339
1279.3	0.703	2.1261
1280.27	0.6985	2.1105
1281.25	0.6948	2.0877
1282.23	0.692	2.0587
1283.2	0.69	2.0249
1284.18	0.6889	1.9879
1285.16	0.6886	1.9496
1286.13	0.6891	1.9119
1287.11	0.6902	1.8766
1288.09	0.6919	1.8455
1289.06	0.694	1.8201
1290.04	0.6965	1.8017
1291.02	0.6992	1.791
1291.99	0.7019	1.7885
1292.97	0.7046	1.7941
1293.95	0.707	1.8074
1294.92	0.7092	1.8275
1295.9	0.7109	1.8532
1296.88	0.712	1.883
1297.85	0.7125	1.9152
1298.83	0.7123	1.948
1299.8	0.7115	1.9796
1300.78	0.7098	2.0085
1301.76	0.7075	2.033
1302.73	0.7045	2.0521
1303.71	0.701	2.0649
1304.69	0.697	2.0709
1305.66	0.6927	2.0701
1306.64	0.6882	2.0627
1307.62	0.6836	2.0496
1308.59	0.6792	2.0316
1309.57	0.675	2.01
1310.55	0.6713	1.9863
1311.52	0.6681	1.9618
1312.5	0.6655	1.9381
1313.48	0.6637	1.9165
1314.45	0.6626	1.8981
1315.43	0.6624	1.884
1316.41	0.663	1.8746
1317.38	0.6644	1.8704
1318.36	0.6665	1.8712
1319.34	0.6693	1.8766
1320.31	0.6725	1.886
1321.29	0.6762	1.8985
1322.27	0.6801	1.913
1323.24	0.6842	1.9283
1324.22	0.6882	1.9432
1325.2	0.6922	1.9566
1326.17	0.696	1.9674
1327.15	0.6994	1.975
1328.13	0.7025	1.9787
1329.1	0.7051	1.9783
1330.08	0.7073	1.9738
1331.05	0.7091	1.9658
1332.03	0.7104	1.9547
1333.01	0.7114	1.9414
1333.98	0.7119	1.9272
1334.96	0.7122	1.913
1335.94	0.7121	1.9001
1336.91	0.7119	1.8897
1337.89	0.7114	1.8827
1338.87	0.7107	1.8801
1339.84	0.7099	1.8823
1340.82	0.7088	1.8897
1341.8	0.7075	1.9022
1342.77	0.706	1.9195
1343.75	0.7041	1.941
1344.73	0.7018	1.9657
1345.7	0.6991	1.9925
1346.68	0.6959	2.0202
1347.66	0.6922	2.0474
1348.63	0.6879	2.0728
1349.61	0.683	2.0952
1350.59	0.6777	2.1134
1351.56	0.6718	2.1267
1352.54	0.6655	2.1345
1353.52	0.659	2.1365
1354.49	0.6523	2.1329
1355.47	0.6456	2.1241
1356.45	0.639	2.1107
1357.42	0.6328	2.0939
1358.4	0.6271	2.0747
1359.38	0.622	2.0546
1360.35	0.6178	2.0348
1361.33	0.6145	2.0167
1362.3	0.6122	2.0015
1363.28	0.6109	1.9903
1364.26	0.6105	1.9839
1365.23	0.6111	1.9827
1366.21	0.6125	1.9869
1367.19	0.6145	1.9963
1368.16	0.6169	2.0105
1369.14	0.6194	2.0286
1370.12	0.6217	2.0497
1371.09	0.6236	2.0723
1372.07	0.6247	2.0954
1373.05	0.6248	2.1174
1374.02	0.6235	2.1372
1375	0.6208	2.1534
1375.98	0.6164	2.1652
1376.95	0.6102	2.1718
1377.93	0.6021	2.1729
1378.91	0.5923	2.1684
1379.88	0.5808	2.1585
1380.86	0.5678	2.1439
1381.84	0.5536	2.1254
1382.81	0.5384	2.1041
1383.79	0.5227	2.0813
1384.77	0.5067	2.0584
1385.74	0.4908	2.0367
1386.72	0.4756	2.0175
1387.7	0.4612	2.002
1388.67	0.4482	1.991
1389.65	0.4367	1.9852
1390.63	0.427	1.9849
1391.6	0.4193	1.9901
1392.58	0.4137	2.0005
1393.55	0.41	2.0155
1394.53	0.4084	2.0341
1395.51	0.4086	2.0552
1396.48	0.4105	2.0776
1397.46	0.4136	2.0998
1398.44	0.4179	2.1206
1399.41	0.4228	2.1388
1400.39	0.428	2.1532
1401.37	0.4333	2.163
1402.34	0.4382	2.1677
1403.32	0.4425	2.1671
1404.3	0.4459	2.1611
1405.27	0.4482	2.1502
1406.25	0.4493	2.1351
1407.23	0.4491	2.1168
1408.2	0.4476	2.0963
1409.18	0.4449	2.0749
1410.16	0.4411	2.0539
1411.13	0.4364	2.0346
1412.11	0.431	2.0182
1413.09	0.4251	2.0055
1414.06	0.4189	1.9974
1415.04	0.4128	1.9944
1416.02	0.4069	1.9964
1416.99	0.4014	2.0034
1417.97	0.3966	2.0149
1418.95	0.3925	2.03
1419.92	0.3892	2.0479
1420.9	0.3867	2.0674
1421.88	0.385	2.0872
1422.85	0.384	2.106
1423.83	0.3836	2.1227
1424.8	0.3836	2.1361
1425.78	0.3838	2.1454
1426.76	0.384	2.1499
1427.73	0.3839	2.1494
1428.71	0.3835	2.1437
1429.69	0.3824	2.1332
1430.66	0.3807	2.1185
1431.64	0.378	2.1005
1432.62	0.3745	2.0801
1433.59	0.37	2.0585
1434.57	0.3645	2.0372
1435.55	0.3583	2.0172
1436.52	0.3513	1.9999
1437.5	0.3438	1.9863
1438.48	0.3359	1.9771
1439.45	0.3278	1.973
1440.43	0.3198	1.9742
1441.41	0.312	1.9807
1442.38	0.3046	1.9922
1443.36	0.2979	2.0079
1444.34	0.2919	2.0269
1445.31	0.2867	2.0483
1446.29	0.2825	2.0707
1447.27	0.2791	2.0928
1448.24	0.2766	2.1135
1449.22	0.2749	2.1314
1450.2	0.2738	2.1455
1451.17	0.2731	2.1551
1452.15	0.2728	2.1595
1453.13	0.2725	2.1585
1454.1	0.2721	2.1521
1455.08	0.2714	2.1406
1456.05	0.2701	2.1246
1457.03	0.268	2.1049
1458.01	0.2652	2.0825
1458.98	0.2613	2.0585
1459.96	0.2564	2.0341
1460.94	0.2504	2.0104
1461.91	0.2434	1.9883
1462.89	0.2355	1.9689
1463.87	0.2267	1.9527
1464.84	0.2171	1.9401
1465.82	0.2071	1.9315
1466.8	0.1967	1.9266
1467.77	0.1862	1.925
1468.75	0.1758	1.9263
1469.73	0.1657	1.9297
1470.7	0.156	1.9341
1471.68	0.147	1.9388
1472.66	0.1388	1.9426
1473.63	0.1316	1.9448
1474.61	0.1252	1.9444
1475.59	0.1199	1.941
1476.56	0.1156	1.9342
1477.54	0.1122	1.9237
1478.52	0.1096	1.9097
1479.49	0.1079	1.8927
1480.47	0.1067	1.8731
1481.45	0.106	1.8518
1482.42	0.1055	1.8296
1483.4	0.1052	1.8077
1484.38	0.1048	1.7871
1485.35	0.1042	1.7687
1486.33	0.1032	1.7533
1487.3	0.1016	1.7418
1488.28	0.0995	1.7345
1489.26	0.0966	1.7317
1490.23	0.093	1.7334
1491.21	0.0886	1.7392
1492.19	0.0833	1.7485
1493.16	0.0773	1.7606
1494.14	0.0705	1.7744
1495.12	0.063	1.7887
1496.09	0.0549	1.8025
1497.07	0.0463	1.8145
1498.05	0.0372	1.8237
1499.02	0.0277	1.8289
1500	0.0179	1.8295
1500.98	0.008	1.825
1501.95	-0.0021	1.815
1502.93	-0.0122	1.7997
1503.91	-0.0224	1.7793
1504.88	-0.0325	1.7544
1505.86	-0.0426	1.726
1506.84	-0.0527	1.6949
1507.81	-0.0627	1.6624
1508.79	-0.0726	1.6297
1509.77	-0.0824	1.598
1510.74	-0.0922	1.5684
1511.72	-0.102	1.5419
1512.7	-0.1117	1.5194
1513.67	-0.1213	1.5014
1514.65	-0.1309	1.4881
1515.63	-0.1404	1.4797
1516.6	-0.1497	1.4758
1517.58	-0.1589	1.476
1518.55	-0.1679	1.4795
1519.53	-0.1766	1.4854
1520.51	-0.1849	1.4927
1521.48	-0.1928	1.5003
1522.46	-0.2003	1.5073
1523.44	-0.2072	1.5126
1524.41	-0.2136	1.5155
1525.39	-0.2193	1.5153
1526.37	-0.2244	1.5117
1527.34	-0.2289	1.5045
1528.32	-0.2328	1.4939
1529.3	-0.2362	1.4802
1530.27	-0.2391	1.4639
1531.25	-0.2416	1.4459
1532.23	-0.2439	1.427
1533.2	-0.2461	1.4081
1534.18	-0.2483	1.3902
1535.16	-0.2508	1.3741
1536.13	-0.2536	1.3606
1537.11	-0.257	1.3504
1538.09	-0.2611	1.3437
1539.06	-0.266	1.3407
1540.04	-0.2718	1.3412
1541.02	-0.2787	1.345
1541.99	-0.2866	1.3513
1542.97	-0.2956	1.3595
1543.95	-0.3057	1.3685
1544.92	-0.3167	1.3775
1545.9	-0.3286	1.3853
1546.88	-0.3413	1.391
1547.85	-0.3545	1.3937
1548.83	-0.3681	1.3927
1549.8	-0.3818	1.3875
1550.78	-0.3955	1.378
1551.76	-0.4089	1.364
1552.73	-0.4218	1.346
1553.71	-0.434	1.3245
1554.69	-0.4453	1.3003
1555.66	-0.4557	1.2744
1556.64	-0.4649	1.2479
1557.62	-0.4731	1.2219
1558.59	-0.4801	1.1978
1559.57	-0.4861	1.1765
1560.55	-0.4911	1.159
1561.52	-0.4953	1.1461
1562.5	-0.4988	1.1383
1563.48	-0.5018	1.1359
1564.45	-0.5046	1.1386
1565.43	-0.5073	1.1462
1566.41	-0.5101	1.1581
1567.38	-0.5134	1.1732
1568.36	-0.5171	1.1905
1569.34	-0.5215	1.2088
1570.31	-0.5267	1.2267
1571.29	-0.5328	1.243
1572.27	-0.5396	1.2563
1573.24	-0.5473	1.2656
1574.22	-0.5556	1.27
1575.2	-0.5645	1.2688
1576.17	-0.5738	1.2618
1577.15	-0.5832	1.2488
1578.13	-0.5927	1.2301
1579.1	-0.6019	1.2061
1580.08	-0.6107	1.1778
1581.05	-0.6189	1.146
1582.03	-0.6263	1.1119
1583.01	-0.6329	1.0767
1583.98	-0.6384	1.0416
1584.96	-0.643	1.0077
1585.94	-0.6466	0.976
1586.91	-0.6493	0.9475
1587.89	-0.6514	0.9226
1588.87	-0.6528	0.9019
1589.84	-0.654	0.8853
1590.82	-0.6552	0.8727
1591.8	-0.6565	0.8638
1592.77	-0.6583	0.8578
1593.75	-0.6608	0.8542
1594.73	-0.6644	0.8519
1595.7	-0.6691	0.85
1596.68	-0.6751	0.8478
1597.66	-0.6826	0.8442
1598.63	-0.6915	0.8387
1599.61	-0.702	0.8307
1600.59	-0.7138	0.82
1601.56	-0.7269	0.8063
1602.54	-0.7412	0.7899
1603.52	-0.7563	0.7712
1604.49	-0.7721	0.7505
1605.47	-0.7883	0.7288
1606.45	-0.8046	0.7066
1607.42	-0.8208	0.6848
1608.4	-0.8366	0.6643
1609.38	-0.852	0.6457
1610.35	-0.8666	0.6297
1611.33	-0.8804	0.6166
1612.3	-0.8935	0.6067
1613.28	-0.9057	0.5999
1614.26	-0.9171	0.5959
1615.23	-0.9279	0.5945
1616.21	-0.9382	0.5947
1617.19	-0.9482	0.596
1618.16	-0.9581	0.5972
1619.14	-0.9681	0.5975
1620.12	-0.9783	0.596
1621.09	-0.9891	0.5917
1622.07	-1.0004	0.5839
1623.05	-1.0125	0.5722
1624.02	-1.0253	0.5561
1625	-1.0389	0.5357
1625.98	-1.0532	0.5111
1626.95	-1.068	0.4828
1627.93	-1.0833	0.4515
1628.91	-1.0988	0.4181
1629.88	-1.1142	0.3836
1630.86	-1.1293	0.3492
1631.84	-1.1438	0.3159
1632.81	-1.1575	0.2848
1633.79	-1.17	0.2569
1634.77	-1.1812	0.2329
1635.74	-1.1908	0.2134
1636.72	-1.1988	0.1986
1637.7	-1.2051	0.1884
1638.67	-1.2097	0.1827
1639.65	-1.2127	0.1806
1640.63	-1.2142	0.1814
1641.6	-1.2144	0.184
1642.58	-1.2135	0.1872
1643.55	-1.2118	0.1897
1644.53	-1.2097	0.1902
1645.51	-1.2073	0.1875
1646.48	-1.2051	0.1806
1647.46	-1.2032	0.1687
1648.44	-1.2021	0.1512
1649.41	-1.2018	0.1278
1650.39	-1.2025	0.0986
1651.37	-1.2044	0.064
1652.34	-1.2074	0.0247
1653.32	-1.2116	-0.0185
1654.3	-1.2168	-0.0642
1655.27	-1.223	-0.1114
1656.25	-1.23	-0.1585
1657.23	-1.2376	-0.2042
1658.2	-1.2454	-0.2474
1659.18	-1.2534	-0.2868
1660.16	-1.2613	-0.3217
1661.13	-1.2689	-0.3515
1662.11	-1.2759	-0.3759
1663.09	-1.2822	-0.395
1664.06	-1.2878	-0.4092
1665.04	-1.2926	-0.4192
1666.02	-1.2965	-0.4259
1666.99	-1.2996	-0.4306
1667.97	-1.3019	-0.4345
1668.95	-1.3036	-0.4388
1669.92	-1.3048	-0.4449
1670.9	-1.3056	-0.454
1671.88	-1.3063	-0.467
1672.85	-1.307	-0.4847
1673.83	-1.3077	-0.5073
1674.8	-1.3087	-0.5351
1675.78	-1.3101	-0.5678
1676.76	-1.3119	-0.6048
1677.73	-1.3141	-0.6452
1678.71	-1.3167	-0.6879
1679.69	-1.3198	-0.7316
1680.66	-1.3232	-0.775
1681.64	-1.3269	-0.8166
1682.62	-1.3307	-0.8552
1683.59	-1.3345	-0.8895
1684.57	-1.3383	-0.9186
1685.55	-1.3418	-0.9419
1686.52	-1.3451	-0.9591
1687.5	-1.348	-0.9702
1688.48	-1.3505	-0.9755
1689.45	-1.3525	-0.9759
1690.43	-1.3542	-0.9724
1691.41	-1.3556	-0.9662
1692.38	-1.3566	-0.9587
1693.36	-1.3575	-0.9515
1694.34	-1.3583	-0.946
1695.31	-1.3593	-0.9436
1696.29	-1.3604	-0.9455
1697.27	-1.3618	-0.9527
1698.24	-1.3637	-0.9657
1699.22	-1.3662	-0.9848
1700.2	-1.3693	-1.0099
1701.17	-1.3731	-1.0404
1702.15	-1.3776	-1.0754
1703.13	-1.3829	-1.1139
1704.1	-1.3888	-1.1544
1705.08	-1.3954	-1.1953
1706.05	-1.4026	-1.2352
1707.03	-1.4103	-1.2723
1708.01	-1.4184	-1.3053
1708.98	-1.4269	-1.333
1709.96	-1.4358	-1.3544
1710.94	-1.4449	-1.369
1711.91	-1.4542	-1.3767
1712.89	-1.4638	-1.3775
1713.87	-1.4735	-1.3723
1714.84	-1.4835	-1.3619
1715.82	-1.4938	-1.3478
1716.8	-1.5043	-1.3314
1717.77	-1.5152	-1.3144
1718.75	-1.5265	-1.2986
1719.73	-1.5381	-1.2858
1720.7	-1.5502	-1.2773
1721.68	-1.5626	-1.2747
1722.66	-1.5754	-1.2788
1723.63	-1.5884	-1.2904
1724.61	-1.6014	-1.3096
1725.59	-1.6144	-1.3363
1726.56	-1.6271	-1.3699
1727.54	-1.6393	-1.4094
1728.52	-1.6507	-1.4535
1729.49	-1.6612	-1.5007
1730.47	-1.6703	-1.5494
1731.45	-1.678	-1.5978
1732.42	-1.684	-1.6444
1733.4	-1.6882	-1.6875
1734.38	-1.6904	-1.7259
1735.35	-1.6906	-1.7587
1736.33	-1.6888	-1.7853
1737.3	-1.6851	-1.8054
1738.28	-1.6797	-1.8193
1739.26	-1.6728	-1.8275
1740.23	-1.6647	-1.831
1741.21	-1.6557	-1.831
1742.19	-1.6462	-1.829
1743.16	-1.6366	-1.8264
1744.14	-1.6272	-1.8248
1745.12	-1.6185	-1.8257
1746.09	-1.6108	-1.8304
1747.07	-1.6044	-1.8398
1748.05	-1.5995	-1.8548
1749.02	-1.5964	-1.8756
1750	-1.5949	-1.9021
1750.98	-1.5952	-1.9338
1751.95	-1.5972	-1.97
1752.93	-1.6006	-2.0094
1753.91	-1.6052	-2.0507
1754.88	-1.6106	-2.0923
1755.86	-1.6166	-2.1325
1756.84	-1.6227	-2.1697
1757.81	-1.6284	-2.2024
1758.79	-1.6335	-2.2294
1759.77	-1.6376	-2.2498
1760.74	-1.6402	-2.2629
1761.72	-1.6413	-2.2686
1762.7	-1.6406	-2.2671
1763.67	-1.638	-2.259
1764.65	-1.6335	-2.2454
1765.63	-1.6273	-2.2276
1766.6	-1.6195	-2.2072
1767.58	-1.6103	-2.1859
1768.55	-1.6	-2.1654
1769.53	-1.589	-2.1474
1770.51	-1.5777	-2.1336
1771.48	-1.5664	-2.1251
1772.46	-1.5555	-2.1229
1773.44	-1.5453	-2.1276
1774.41	-1.5361	-2.1393
1775.39	-1.5282	-2.1578
1776.37	-1.5216	-2.1824
1777.34	-1.5165	-2.212
1778.32	-1.5128	-2.2454
1779.3	-1.5104	-2.2809
1780.27	-1.5092	-2.3169
1781.25	-1.509	-2.3516
1782.23	-1.5094	-2.3836
1783.2	-1.5102	-2.4113
1784.18	-1.511	-2.4337
1785.16	-1.5115	-2.4499
1786.13	-1.5115	-2.4595
1787.11	-1.5108	-2.4625
1788.09	-1.509	-2.4593
1789.06	-1.5061	-2.4507
1790.04	-1.502	-2.4378
1791.02	-1.4968	-2.422
1791.99	-1.4904	-2.4048
1792.97	-1.4832	-2.3878
1793.95	-1.4752	-2.3725
1794.92	-1.4667	-2.3604
1795.9	-1.458	-2.3527
1796.88	-1.4495	-2.3502
1797.85	-1.4412	-2.3533
1798.83	-1.4337	-2.3623
1799.8	-1.427	-2.3767
1800.78	-1.4213	-2.3958
1801.76	-1.4168	-2.4186
1802.73	-1.4135	-2.4436
1803.71	-1.4115	-2.4694
1804.69	-1.4105	-2.4942
1805.66	-1.4106	-2.5164
1806.64	-1.4115	-2.5345
1807.62	-1.4129	-2.5471
1808.59	-1.4146	-2.5533
1809.57	-1.4163	-2.5525
1810.55	-1.4178	-2.5445
1811.52	-1.4188	-2.5296
1812.5	-1.4191	-2.5085
1813.48	-1.4185	-2.4824
1814.45	-1.4169	-2.4527
1815.43	-1.4143	-2.4213
1816.41	-1.4107	-2.3901
1817.38	-1.406	-2.361
1818.36	-1.4006	-2.3358
1819.34	-1.3945	-2.3164
1820.31	-1.3879	-2.3041
1821.29	-1.3811	-2.2999
1822.27	-1.3744	-2.3043
1823.24	-1.368	-2.3173
1824.22	-1.362	-2.3385
1825.2	-1.3567	-2.3668
1826.17	-1.3522	-2.4009
1827.15	-1.3487	-2.4389
1828.13	-1.346	-2.4787
1829.1	-1.3441	-2.5182
1830.08	-1.3431	-2.5552
1831.05	-1.3426	-2.5875
1832.03	-1.3426	-2.6135
1833.01	-1.3428	-2.6315
1833.98	-1.3428	-2.6406
1834.96	-1.3426	-2.6404
1835.94	-1.3418	-2.631
1836.91	-1.3401	-2.613
1837.89	-1.3375	-2.5877
1838.87	-1.3338	-2.5566
1839.84	-1.3289	-2.5219
1840.82	-1.3227	-2.4859
1841.8	-1.3153	-2.4509
1842.77	-1.3068	-2.4193
1843.75	-1.2973	-2.3934
1844.73	-1.287	-2.3749
1845.7	-1.2762	-2.3653
1846.68	-1.265	-2.3655
1847.66	-1.2536	-2.3759
1848.63	-1.2424	-2.396
1849.61	-1.2315	-2.4249
1850.59	-1.221	-2.4612
1851.56	-1.2112	-2.5028
1852.54	-1.202	-2.5474
1853.52	-1.1935	-2.5924
1854.49	-1.1857	-2.635
1855.47	-1.1784	-2.6727
1856.45	-1.1715	-2.7031
1857.42	-1.165	-2.7242
1858.4	-1.1586	-2.7346
1859.38	-1.1521	-2.7334
1860.35	-1.1453	-2.7205
1861.33	-1.1382	-2.6963
1862.3	-1.1306	-2.6621
1863.28	-1.1223	-2.6196
1864.26	-1.1134	-2.5712
1865.23	-1.104	-2.5195
1866.21	-1.094	-2.4675
1867.19	-1.0837	-2.4182
1868.16	-1.0732	-2.3743
1869.14	-1.0628	-2.3384
1870.12	-1.0526	-2.3127
1871.09	-1.043	-2.2986
1872.07	-1.0343	-2.2969
1873.05	-1.0266	-2.3079
1874.02	-1.0201	-2.3307
1875	-1.015	-2.3642
1875.98	-1.0115	-2.4061
1876.95	-1.0095	-2.4541
1877.93	-1.009	-2.5052
1878.91	-1.0099	-2.5564
1879.88	-1.012	-2.6044
1880.86	-1.0151	-2.6466
1881.84	-1.0189	-2.6802
1882.81	-1.023	-2.7034
1883.79	-1.0272	-2.7147
1884.77	-1.031	-2.7137
1885.74	-1.0342	-2.7006
1886.72	-1.0365	-2.6764
1887.7	-1.0376	-2.643
1888.67	-1.0373	-2.6028
1889.65	-1.0355	-2.559
1890.63	-1.0323	-2.5147
1891.6	-1.0276	-2.4736
1892.58	-1.0216	-2.439
1893.55	-1.0144	-2.4141
1894.53	-1.0062	-2.4014
1895.51	-0.9975	-2.4031
1896.48	-0.9884	-2.4203
1897.46	-0.9793	-2.4532
1898.44	-0.9705	-2.5013
1899.41	-0.9622	-2.563
1900.39	-0.9547	-2.6358
1901.37	-0.9481	-2.7166
1902.34	-0.9426	-2.8018
1903.32	-0.9382	-2.8873
1904.3	-0.9347	-2.969
1905.27	-0.9322	-3.0428
1906.25	-0.9303	-3.1053
1907.23	-0.9289	-3.1532
1908.2	-0.9276	-3.1845
1909.18	-0.9262	-3.1977
1910.16	-0.9242	-3.1927
1911.13	-0.9215	-3.1702
1912.11	-0.9176	-3.1322
1913.09	-0.9125	-3.0813
1914.06	-0.9059	-3.0213
1915.04	-0.8978	-2.9562
1916.02	-0.8881	-2.8907
1916.99	-0.8768	-2.8294
1917.97	-0.8642	-2.7767
1918.95	-0.8505	-2.7366
1919.92	-0.8359	-2.7124
1920.9	-0.8208	-2.7065
1921.88	-0.8054	-2.7199
1922.85	-0.7903	-2.7529
1923.83	-0.7757	-2.8041
1924.8	-0.7619	-2.8714
1925.78	-0.7492	-2.9511
1926.76	-0.7379	-3.0392
1927.73	-0.728	-3.1306
1928.71	-0.7197	-3.22
1929.69	-0.7128	-3.302
1930.66	-0.7073	-3.3718
1931.64	-0.703	-3.4246
1932.62	-0.6997	-3.457
1933.59	-0.697	-3.4663
1934.57	-0.6945	-3.4515
1935.55	-0.692	-3.4126
1936.52	-0.6891	-3.3513
1937.5	-0.6855	-3.2704
1938.48	-0.6808	-3.1742
1939.45	-0.6748	-3.0677
1940.43	-0.6674	-2.9568
1941.41	-0.6585	-2.8477
1942.38	-0.6481	-2.7466
1943.36	-0.6362	-2.6592
1944.34	-0.6229	-2.5908
1945.31	-0.6085	-2.5452
1946.29	-0.5932	-2.5251
1947.27	-0.5774	-2.5316
1948.24	-0.5612	-2.5642
1949.22	-0.545	-2.6205
1950.2	-0.5291	-2.6966
1951.17	-0.5138	-2.7874
[truncated: 32,817 more rows]
