# Supplementary material for: Effects of different tennis racket string tension on forehand stroke effect and racket dynamic impact
Source: PLoS One. 2025 Jan 15;20(1):e0317442. doi: 10.1371/journal.pone.0317442 (PMC11734973; doi:10.1371/journal.pone.0317442)
Supplement: S1 File — (ZIP) [file pone.0317442.s001.zip › S1/acceleration strain vibration/54bl/11.xlsx]

## Sheet: 11
Time（ms）	acceleration（g=9.8m/s2）	strain（mµ）
0	0.0449	-0.0165
0.98	0.0851	-0.005
1.95	0.124	0.0068
2.93	0.161	0.0179
3.91	0.1958	0.0277
4.88	0.228	0.0355
5.86	0.2573	0.0406
6.84	0.2836	0.0426
7.81	0.3067	0.0412
8.79	0.3266	0.0363
9.77	0.3433	0.028
10.74	0.3569	0.0165
11.72	0.3677	0.0022
12.7	0.3757	-0.0144
13.67	0.3813	-0.0326
14.65	0.3847	-0.0517
15.63	0.3862	-0.0709
16.6	0.3861	-0.0894
17.58	0.3847	-0.1065
18.55	0.3822	-0.1214
19.53	0.3789	-0.1335
20.51	0.375	-0.1423
21.48	0.3706	-0.1474
22.46	0.3659	-0.1487
23.44	0.3609	-0.1461
24.41	0.3559	-0.1397
25.39	0.3507	-0.1298
26.37	0.3455	-0.1166
27.34	0.3402	-0.1009
28.32	0.3348	-0.083
29.3	0.3293	-0.0636
30.27	0.3238	-0.0435
31.25	0.3182	-0.0232
32.23	0.3125	-0.0034
33.2	0.3068	0.0155
34.18	0.301	0.0328
35.16	0.2952	0.0482
36.13	0.2895	0.0615
37.11	0.2839	0.0726
38.09	0.2785	0.0813
39.06	0.2732	0.0879
40.04	0.2682	0.0924
41.02	0.2635	0.0951
41.99	0.259	0.0964
42.97	0.2548	0.0966
43.95	0.2508	0.0961
44.92	0.247	0.0952
45.9	0.2433	0.0944
46.88	0.2397	0.094
47.85	0.236	0.0942
48.83	0.2322	0.0951
49.8	0.2281	0.097
50.78	0.2237	0.0998
51.76	0.2188	0.1035
52.73	0.2135	0.1079
53.71	0.2076	0.113
54.69	0.2012	0.1185
55.66	0.1942	0.1241
56.64	0.1867	0.1296
57.62	0.1787	0.1347
58.59	0.1704	0.1393
59.57	0.1617	0.143
60.55	0.1528	0.1458
61.52	0.1439	0.1475
62.5	0.135	0.1481
63.48	0.1263	0.1476
64.45	0.1178	0.1461
65.43	0.1096	0.1437
66.41	0.1018	0.1406
67.38	0.0944	0.137
68.36	0.0874	0.1331
69.34	0.0808	0.1291
70.31	0.0744	0.1254
71.29	0.0681	0.1222
72.27	0.0619	0.1196
73.24	0.0557	0.1177
74.22	0.0492	0.1168
75.2	0.0424	0.1168
76.17	0.0351	0.1177
77.15	0.0273	0.1196
78.13	0.0188	0.1222
79.1	0.0097	0.1254
80.08	0	0.129
81.05	-0.0103	0.1329
82.03	-0.0211	0.1367
83.01	-0.0321	0.1402
83.98	-0.0433	0.1431
84.96	-0.0544	0.1453
85.94	-0.0651	0.1464
86.91	-0.0753	0.1464
87.89	-0.0845	0.145
88.87	-0.0925	0.1421
89.84	-0.0992	0.1378
90.82	-0.1043	0.132
91.8	-0.1076	0.1247
92.77	-0.109	0.1159
93.75	-0.1084	0.1059
94.73	-0.1059	0.0947
95.7	-0.1014	0.0824
96.68	-0.0952	0.0694
97.66	-0.0873	0.0557
98.63	-0.0781	0.0416
99.61	-0.0676	0.0273
100.59	-0.0563	0.0129
101.56	-0.0444	-0.0013
102.54	-0.0323	-0.0151
103.52	-0.0202	-0.0284
104.49	-0.0084	-0.041
105.47	0.0029	-0.0528
106.45	0.0133	-0.0636
107.42	0.0228	-0.0733
108.4	0.0313	-0.0817
109.38	0.0386	-0.0888
110.35	0.0448	-0.0946
111.33	0.0499	-0.0988
112.3	0.054	-0.1015
113.28	0.0572	-0.1026
114.26	0.0596	-0.1022
115.23	0.0614	-0.1001
116.21	0.0628	-0.0964
117.19	0.064	-0.0912
118.16	0.0651	-0.0846
119.14	0.0663	-0.0766
120.12	0.0678	-0.0674
121.09	0.0696	-0.0572
122.07	0.0718	-0.0461
123.05	0.0746	-0.0344
124.02	0.0779	-0.0223
125	0.0817	-0.0101
125.98	0.086	0.0021
126.95	0.0907	0.0138
127.93	0.0959	0.025
128.91	0.1013	0.0353
129.88	0.1071	0.0446
130.86	0.113	0.0526
131.84	0.119	0.0593
132.81	0.1251	0.0646
133.79	0.1312	0.0684
134.77	0.1372	0.0707
135.74	0.1432	0.0716
136.72	0.149	0.0712
137.7	0.1547	0.0697
138.67	0.1602	0.0672
139.65	0.1655	0.0639
140.63	0.1705	0.0602
141.6	0.1752	0.0562
142.58	0.1795	0.0522
143.55	0.1833	0.0485
144.53	0.1865	0.0453
145.51	0.1891	0.0428
146.48	0.1908	0.0412
147.46	0.1915	0.0407
148.44	0.1912	0.0413
149.41	0.1897	0.0431
150.39	0.1869	0.0462
151.37	0.1826	0.0503
152.34	0.1769	0.0556
153.32	0.1697	0.0619
154.3	0.1611	0.0689
155.27	0.1511	0.0766
156.25	0.1397	0.0848
157.23	0.1273	0.0933
158.2	0.1139	0.1019
159.18	0.0999	0.1103
160.16	0.0854	0.1186
161.13	0.0709	0.1264
162.11	0.0565	0.1338
163.09	0.0427	0.1406
164.06	0.0298	0.1469
165.04	0.0181	0.1525
166.02	0.0077	0.1576
166.99	-0.001	0.1621
167.97	-0.0078	0.1662
168.95	-0.0128	0.17
169.92	-0.0157	0.1735
170.9	-0.0166	0.177
171.88	-0.0157	0.1805
172.85	-0.0129	0.1841
173.83	-0.0086	0.188
174.8	-0.0029	0.1922
175.78	0.0038	0.1968
176.76	0.0113	0.2019
177.73	0.0193	0.2076
178.71	0.0275	0.2137
179.69	0.0354	0.2203
180.66	0.043	0.2274
181.64	0.0499	0.2349
182.62	0.0559	0.2428
183.59	0.0609	0.2509
184.57	0.0648	0.2593
185.55	0.0675	0.2678
186.52	0.069	0.2763
187.5	0.0695	0.2849
188.48	0.0689	0.2934
189.45	0.0675	0.3019
190.43	0.0654	0.3102
191.41	0.0628	0.3185
192.38	0.06	0.3266
193.36	0.057	0.3347
194.34	0.0542	0.3428
195.31	0.0517	0.3509
196.29	0.0497	0.359
197.27	0.0482	0.3672
198.24	0.0474	0.3755
199.22	0.0474	0.384
200.2	0.0482	0.3927
201.17	0.0498	0.4015
202.15	0.0521	0.4104
203.13	0.0551	0.4194
204.1	0.0587	0.4285
205.08	0.0628	0.4374
206.05	0.0672	0.4462
207.03	0.0719	0.4547
208.01	0.0767	0.4627
208.98	0.0815	0.4701
209.96	0.0861	0.4767
210.94	0.0905	0.4824
211.91	0.0945	0.487
212.89	0.0981	0.4904
213.87	0.101	0.4925
214.84	0.1034	0.4931
215.82	0.105	0.4923
216.8	0.1059	0.4899
217.77	0.106	0.4861
218.75	0.1052	0.4808
219.73	0.1036	0.4742
220.7	0.101	0.4664
221.68	0.0975	0.4575
222.66	0.093	0.4479
223.63	0.0875	0.4376
224.61	0.0811	0.4271
225.59	0.0738	0.4165
226.56	0.0655	0.4061
227.54	0.0564	0.3962
228.52	0.0464	0.387
229.49	0.0358	0.3789
230.47	0.0244	0.3719
231.45	0.0126	0.3663
232.42	0.0003	0.3622
233.4	-0.0122	0.3596
234.38	-0.0248	0.3586
235.35	-0.0374	0.3591
236.33	-0.0498	0.3611
237.3	-0.0619	0.3643
238.28	-0.0734	0.3687
239.26	-0.0844	0.3739
240.23	-0.0946	0.3797
241.21	-0.104	0.3858
242.19	-0.1125	0.3919
243.16	-0.12	0.3976
244.14	-0.1266	0.4027
245.12	-0.1323	0.4068
246.09	-0.1369	0.4097
247.07	-0.1407	0.4111
248.05	-0.1437	0.4108
249.02	-0.146	0.4087
250	-0.1475	0.4046
250.98	-0.1486	0.3984
251.95	-0.1491	0.3903
252.93	-0.1492	0.3803
253.91	-0.1489	0.3684
254.88	-0.1484	0.3548
255.86	-0.1476	0.3398
256.84	-0.1465	0.3235
257.81	-0.1452	0.3062
258.79	-0.1435	0.2881
259.77	-0.1416	0.2696
260.74	-0.1393	0.2508
261.72	-0.1365	0.2321
262.7	-0.1333	0.2137
263.67	-0.1296	0.1958
264.65	-0.1252	0.1785
265.63	-0.1203	0.1622
266.6	-0.1148	0.1468
267.58	-0.1088	0.1325
268.55	-0.1021	0.1194
269.53	-0.0949	0.1074
270.51	-0.0873	0.0967
271.48	-0.0794	0.0871
272.46	-0.0712	0.0787
273.44	-0.0629	0.0714
274.41	-0.0546	0.0651
275.39	-0.0464	0.0598
276.37	-0.0384	0.0555
277.34	-0.0309	0.0519
278.32	-0.0237	0.0491
279.3	-0.0171	0.047
280.27	-0.0111	0.0455
281.25	-0.0057	0.0444
282.23	-0.0008	0.0437
283.2	0.0034	0.0433
284.18	0.0071	0.0431
285.16	0.0103	0.0429
286.13	0.0131	0.0427
287.11	0.0157	0.0423
288.09	0.0179	0.0415
289.06	0.0201	0.0403
290.04	0.0223	0.0384
291.02	0.0245	0.0359
291.99	0.0268	0.0324
292.97	0.0292	0.028
293.95	0.0319	0.0225
294.92	0.0348	0.0159
295.9	0.0379	0.0082
296.88	0.0412	-0.0007
297.85	0.0447	-0.0107
298.83	0.0483	-0.0217
299.8	0.052	-0.0335
300.78	0.0557	-0.046
301.76	0.0595	-0.059
302.73	0.0633	-0.0722
303.71	0.0671	-0.0854
304.69	0.0709	-0.0982
305.66	0.0746	-0.1104
306.64	0.0785	-0.1217
307.62	0.0824	-0.1317
308.59	0.0866	-0.1403
309.57	0.091	-0.1473
310.55	0.0958	-0.1524
311.52	0.101	-0.1555
312.5	0.1069	-0.1567
313.48	0.1134	-0.1558
314.45	0.1206	-0.153
315.43	0.1286	-0.1484
316.41	0.1375	-0.1423
317.38	0.1473	-0.1348
318.36	0.158	-0.1262
319.34	0.1695	-0.117
320.31	0.1818	-0.1073
321.29	0.1949	-0.0976
322.27	0.2086	-0.0882
323.24	0.2228	-0.0794
324.22	0.2374	-0.0715
325.2	0.2523	-0.0648
326.17	0.2673	-0.0593
327.15	0.2822	-0.0553
328.13	0.2969	-0.0528
329.1	0.3113	-0.0517
330.08	0.3252	-0.052
331.05	0.3384	-0.0536
332.03	0.3509	-0.0562
333.01	0.3626	-0.0597
333.98	0.3733	-0.0638
334.96	0.3829	-0.0682
335.94	0.3914	-0.0727
336.91	0.3987	-0.077
337.89	0.4047	-0.0808
338.87	0.4093	-0.084
339.84	0.4126	-0.0865
340.82	0.4144	-0.0881
341.8	0.4147	-0.0888
342.77	0.4135	-0.0887
343.75	0.4108	-0.0879
344.73	0.4065	-0.0864
345.7	0.4007	-0.0846
346.68	0.3934	-0.0826
347.66	0.3846	-0.0807
348.63	0.3745	-0.0792
349.61	0.3631	-0.0784
350.59	0.3506	-0.0785
351.56	0.3371	-0.0798
352.54	0.3227	-0.0825
353.52	0.3077	-0.0867
354.49	0.2923	-0.0925
355.47	0.2767	-0.0999
356.45	0.261	-0.1089
357.42	0.2456	-0.1194
358.4	0.2305	-0.1313
359.38	0.216	-0.1442
360.35	0.2021	-0.1579
361.33	0.189	-0.1721
362.3	0.1768	-0.1865
363.28	0.1654	-0.2006
364.26	0.1548	-0.2142
365.23	0.1449	-0.2268
366.21	0.1357	-0.2381
367.19	0.1271	-0.2478
368.16	0.1187	-0.2558
369.14	0.1106	-0.2617
370.12	0.1024	-0.2656
371.09	0.094	-0.2672
372.07	0.0853	-0.2667
373.05	0.0762	-0.264
374.02	0.0665	-0.2594
375	0.0562	-0.2529
375.98	0.0453	-0.2448
376.95	0.0339	-0.2354
377.93	0.022	-0.2249
378.91	0.0099	-0.2137
379.88	-0.0022	-0.2019
380.86	-0.0142	-0.19
381.84	-0.0257	-0.1782
382.81	-0.0364	-0.1667
383.79	-0.0462	-0.1557
384.77	-0.0548	-0.1454
385.74	-0.0618	-0.136
386.72	-0.0672	-0.1275
387.7	-0.0709	-0.1199
388.67	-0.0726	-0.1133
389.65	-0.0726	-0.1075
390.63	-0.0707	-0.1026
391.6	-0.0672	-0.0983
392.58	-0.0623	-0.0946
393.55	-0.0561	-0.0912
394.53	-0.049	-0.088
395.51	-0.0412	-0.0848
396.48	-0.0331	-0.0814
397.46	-0.025	-0.0777
398.44	-0.0171	-0.0736
399.41	-0.0097	-0.0688
400.39	-0.003	-0.0633
401.37	0.003	-0.057
402.34	0.0082	-0.0499
403.32	0.0126	-0.042
404.3	0.0163	-0.0334
405.27	0.0194	-0.024
406.25	0.0223	-0.0139
407.23	0.0251	-0.0034
408.2	0.0281	0.0075
409.18	0.0317	0.0186
410.16	0.0361	0.0298
411.13	0.0416	0.0409
412.11	0.0483	0.0518
413.09	0.0566	0.0622
414.06	0.0663	0.072
415.04	0.0776	0.0812
416.02	0.0902	0.0896
416.99	0.1041	0.0972
417.97	0.119	0.1039
418.95	0.1344	0.1097
419.92	0.1501	0.1147
420.9	0.1657	0.1188
421.88	0.1805	0.1223
422.85	0.1944	0.1252
423.83	0.2067	0.1276
424.8	0.2171	0.1296
425.78	0.2254	0.1315
426.76	0.2314	0.1333
427.73	0.2349	0.1353
428.71	0.236	0.1374
429.69	0.2347	0.1399
430.66	0.2313	0.1427
431.64	0.226	0.146
432.62	0.2193	0.1497
433.59	0.2116	0.1539
434.57	0.2033	0.1584
435.55	0.1951	0.1632
436.52	0.1873	0.1681
437.5	0.1804	0.1731
438.48	0.1747	0.178
439.45	0.1706	0.1826
440.43	0.1683	0.1868
441.41	0.1679	0.1905
442.38	0.1692	0.1935
443.36	0.1722	0.1957
444.34	0.1765	0.1971
445.31	0.1819	0.1977
446.29	0.1879	0.1975
447.27	0.1941	0.1965
448.24	0.1998	0.195
449.22	0.2046	0.193
450.2	0.2081	0.1907
451.17	0.2097	0.1884
452.15	0.2092	0.1863
453.13	0.2063	0.1847
454.1	0.2009	0.1838
455.08	0.193	0.1839
456.05	0.1828	0.1851
457.03	0.1704	0.1876
458.01	0.1563	0.1916
458.98	0.141	0.1971
459.96	0.1249	0.2041
460.94	0.1087	0.2125
461.91	0.093	0.2223
462.89	0.0784	0.2333
463.87	0.0654	0.2453
464.84	0.0545	0.258
465.82	0.0461	0.271
466.8	0.0404	0.2842
467.77	0.0376	0.2972
468.75	0.0377	0.3096
469.73	0.0405	0.3212
470.7	0.0457	0.3317
471.68	0.053	0.341
472.66	0.0618	0.3489
473.63	0.0716	0.3553
474.61	0.0818	0.3602
475.59	0.0917	0.3637
476.56	0.1008	0.3658
477.54	0.1086	0.3667
478.52	0.1144	0.3667
479.49	0.1181	0.3661
480.47	0.1193	0.365
481.45	0.1179	0.3638
482.42	0.114	0.3628
483.4	0.1077	0.3623
484.38	0.0993	0.3624
485.35	0.0893	0.3635
486.33	0.0781	0.3655
487.3	0.0663	0.3687
488.28	0.0545	0.373
489.26	0.0431	0.3783
490.23	0.0329	0.3847
491.21	0.0243	0.3918
492.19	0.0177	0.3996
493.16	0.0135	0.4077
494.14	0.0117	0.416
495.12	0.0125	0.4242
496.09	0.0157	0.4319
497.07	0.0212	0.439
498.05	0.0286	0.4453
499.02	0.0376	0.4506
500	0.0476	0.4548
500.98	0.0581	0.4577
501.95	0.0685	0.4596
502.93	0.0783	0.4602
503.91	0.0869	0.4599
504.88	0.094	0.4586
505.86	0.0992	0.4566
506.84	0.1022	0.4541
507.81	0.1029	0.4512
508.79	0.1014	0.4482
509.77	0.0976	0.4452
510.74	0.0919	0.4425
511.72	0.0846	0.4401
512.7	0.0762	0.4382
513.67	0.067	0.4367
514.65	0.0575	0.4358
515.63	0.0484	0.4354
516.6	0.0401	0.4353
517.58	0.033	0.4356
518.55	0.0275	0.4361
519.53	0.0239	0.4366
520.51	0.0225	0.437
521.48	0.0232	0.4372
522.46	0.026	0.437
523.44	0.0309	0.4364
524.41	0.0376	0.4353
525.39	0.0459	0.4337
526.37	0.0553	0.4316
527.34	0.0654	0.4291
528.32	0.0758	0.4262
529.3	0.0862	0.4231
530.27	0.0961	0.42
531.25	0.1051	0.417
532.23	0.113	0.4142
533.2	0.1196	0.4118
534.18	0.1248	0.41
535.16	0.1284	0.4088
536.13	0.1306	0.4083
537.11	0.1315	0.4085
538.09	0.1311	0.4095
539.06	0.1299	0.4111
540.04	0.1279	0.4132
541.02	0.1256	0.4156
541.99	0.1232	0.4182
542.97	0.1209	0.4207
543.95	0.1189	0.423
544.92	0.1174	0.4247
545.9	0.1166	0.4257
546.88	0.1165	0.4258
547.85	0.117	0.4249
548.83	0.1181	0.4227
549.8	0.1197	0.4194
550.78	0.1215	0.4149
551.76	0.1235	0.4093
552.73	0.1253	0.4027
553.71	0.1268	0.3953
554.69	0.1277	0.3872
555.66	0.1278	0.3788
556.64	0.127	0.3703
557.62	0.1253	0.3619
558.59	0.1225	0.354
559.57	0.1187	0.3466
560.55	0.114	0.34
561.52	0.1084	0.3343
562.5	0.1021	0.3295
563.48	0.0953	0.3257
564.45	0.0883	0.3229
565.43	0.0811	0.3208
566.41	0.0741	0.3194
567.38	0.0674	0.3183
568.36	0.0612	0.3175
569.34	0.0555	0.3166
570.31	0.0504	0.3154
571.29	0.0459	0.3135
572.27	0.0421	0.3109
573.24	0.0387	0.3074
574.22	0.0357	0.3027
575.2	0.0329	0.2969
576.17	0.0302	0.29
577.15	0.0273	0.282
578.13	0.0242	0.273
579.1	0.0207	0.2633
580.08	0.0166	0.253
581.05	0.0121	0.2425
582.03	0.0069	0.2319
583.01	0.0013	0.2216
583.98	-0.0047	0.2118
584.96	-0.0108	0.2027
585.94	-0.017	0.1944
586.91	-0.0229	0.1871
587.89	-0.0283	0.1809
588.87	-0.0329	0.1756
589.84	-0.0364	0.1713
590.82	-0.0387	0.1677
591.8	-0.0394	0.1647
592.77	-0.0386	0.162
593.75	-0.0361	0.1595
594.73	-0.0318	0.1568
595.7	-0.026	0.1537
596.68	-0.0186	0.15
597.66	-0.01	0.1456
598.63	-0.0003	0.1404
599.61	0.01	0.1343
600.59	0.0208	0.1276
601.56	0.0316	0.1202
602.54	0.0421	0.1126
603.52	0.052	0.105
604.49	0.061	0.0978
605.47	0.0689	0.0914
606.45	0.0755	0.0863
607.42	0.0808	0.083
608.4	0.0847	0.0818
609.38	0.0873	0.0831
610.35	0.0887	0.0872
611.33	0.0892	0.0943
612.3	0.0889	0.1045
613.28	0.0881	0.1177
614.26	0.0872	0.1338
615.23	0.0863	0.1524
616.21	0.0858	0.1732
617.19	0.0858	0.1956
618.16	0.0866	0.2189
619.14	0.0882	0.2426
620.12	0.0906	0.2658
621.09	0.0939	0.2879
622.07	0.0978	0.3081
623.05	0.1022	0.3259
624.02	0.107	0.3406
625	0.1117	0.3518
625.98	0.1161	0.3593
626.95	0.12	0.3628
627.93	0.1229	0.3624
628.91	0.1248	0.3582
629.88	0.1252	0.3506
630.86	0.1242	0.3398
631.84	0.1216	0.3265
632.81	0.1174	0.3114
633.79	0.1117	0.295
634.77	0.1047	0.2782
635.74	0.0966	0.2616
636.72	0.0877	0.2459
637.7	0.0784	0.2318
638.67	0.0689	0.2196
639.65	0.0597	0.2099
640.63	0.0511	0.2029
641.6	0.0433	0.1987
642.58	0.0367	0.1973
643.55	0.0313	0.1987
644.53	0.0274	0.2025
645.51	0.0248	0.2084
646.48	0.0235	0.216
647.46	0.0233	0.2249
648.44	0.024	0.2345
649.41	0.0252	0.2444
650.39	0.0265	0.2542
651.37	0.0276	0.2633
652.34	0.028	0.2716
653.32	0.0273	0.2788
654.3	0.0252	0.2848
655.27	0.0215	0.2896
656.25	0.0159	0.2933
657.23	0.0084	0.2961
658.2	-0.0012	0.2981
659.18	-0.0126	0.2998
660.16	-0.0256	0.3014
661.13	-0.04	0.3033
662.11	-0.0553	0.3057
663.09	-0.0711	0.309
664.06	-0.0868	0.3134
665.04	-0.102	0.3189
666.02	-0.1161	0.3255
666.99	-0.1285	0.3333
667.97	-0.139	0.3419
668.95	-0.147	0.3512
669.92	-0.1524	0.3606
670.9	-0.155	0.3699
671.88	-0.1546	0.3784
672.85	-0.1515	0.3858
673.83	-0.1457	0.3914
674.8	-0.1375	0.3949
675.78	-0.1273	0.3959
676.76	-0.1156	0.394
677.73	-0.1028	0.3891
678.71	-0.0894	0.3812
679.69	-0.0759	0.3701
680.66	-0.0629	0.3563
681.64	-0.0506	0.3399
682.62	-0.0395	0.3214
683.59	-0.0299	0.3013
684.57	-0.022	0.2804
685.55	-0.0157	0.2591
686.52	-0.0112	0.2382
687.5	-0.0084	0.2183
688.48	-0.007	0.2
689.45	-0.0068	0.1839
690.43	-0.0076	0.1704
691.41	-0.009	0.1597
692.38	-0.0107	0.1522
693.36	-0.0124	0.1477
694.34	-0.0139	0.1462
695.31	-0.0149	0.1475
696.29	-0.0152	0.1511
697.27	-0.0148	0.1566
698.24	-0.0137	0.1635
699.22	-0.0119	0.1711
700.2	-0.0096	0.1788
701.17	-0.0068	0.186
702.15	-0.004	0.1921
703.13	-0.0012	0.1966
704.1	0.0012	0.1992
705.08	0.0029	0.1995
706.05	0.0038	0.1973
707.03	0.0037	0.1927
708.01	0.0023	0.1857
708.98	-0.0002	0.1765
709.96	-0.004	0.1655
710.94	-0.009	0.1531
711.91	-0.0151	0.1399
712.89	-0.0219	0.1264
713.87	-0.0294	0.1131
714.84	-0.0371	0.1007
715.82	-0.0449	0.0897
716.8	-0.0524	0.0805
717.77	-0.0593	0.0737
718.75	-0.0655	0.0695
719.73	-0.0706	0.068
720.7	-0.0746	0.0695
721.68	-0.0775	0.0739
722.66	-0.0792	0.081
723.63	-0.0798	0.0907
724.61	-0.0796	0.1027
725.59	-0.0786	0.1165
726.56	-0.0772	0.1318
727.54	-0.0756	0.1481
728.52	-0.0741	0.1649
729.49	-0.073	0.1819
730.47	-0.0726	0.1986
731.45	-0.073	0.2147
732.42	-0.0743	0.2298
733.4	-0.0767	0.2438
734.38	-0.0801	0.2564
735.35	-0.0844	0.2675
736.33	-0.0893	0.2771
737.3	-0.0947	0.2851
738.28	-0.1002	0.2917
739.26	-0.1053	0.2968
740.23	-0.1098	0.3006
741.21	-0.1131	0.3032
742.19	-0.1149	0.3047
743.16	-0.1148	0.3052
744.14	-0.1126	0.3048
745.12	-0.1079	0.3035
746.09	-0.1008	0.3015
747.07	-0.091	0.2987
748.05	-0.0788	0.2953
749.02	-0.0643	0.2911
750	-0.0478	0.2863
750.98	-0.0297	0.2809
751.95	-0.0103	0.275
752.93	0.0099	0.2686
753.91	0.0302	0.2619
754.88	0.0503	0.255
755.86	0.0696	0.2481
756.84	0.0877	0.2415
757.81	0.1043	0.2355
758.79	0.1189	0.2302
759.77	0.1316	0.226
760.74	0.142	0.2231
761.72	0.1504	0.222
762.7	0.1568	0.2227
763.67	0.1614	0.2255
764.65	0.1645	0.2306
765.63	0.1665	0.238
766.6	0.1677	0.2477
767.58	0.1686	0.2596
768.55	0.1696	0.2736
769.53	0.171	0.2894
770.51	0.173	0.3066
771.48	0.176	0.325
772.46	0.1801	0.344
773.44	0.1852	0.3632
774.41	0.1913	0.3822
775.39	0.1983	0.4004
776.37	0.2058	0.4175
777.34	0.2136	0.433
778.32	0.2212	0.4466
779.3	0.2282	0.4582
780.27	0.234	0.4676
781.25	0.2384	0.4747
782.23	0.2407	0.4797
783.2	0.2408	0.4827
784.18	0.2383	0.4839
785.16	0.233	0.4837
786.13	0.2248	0.4826
787.11	0.2139	0.4809
788.09	0.2004	0.4791
789.06	0.1844	0.4776
790.04	0.1665	0.4769
791.02	0.1471	0.4774
791.99	0.1267	0.4794
792.97	0.1058	0.483
793.95	0.085	0.4884
794.92	0.0649	0.4957
795.9	0.046	0.5046
796.88	0.0288	0.5151
797.85	0.0136	0.5268
798.83	0.0007	0.5394
799.8	-0.0097	0.5524
800.78	-0.0176	0.5653
801.76	-0.023	0.5776
802.73	-0.0261	0.5889
803.71	-0.0272	0.5985
804.69	-0.0266	0.6061
805.66	-0.0247	0.6112
806.64	-0.0221	0.6137
807.62	-0.0191	0.6132
808.59	-0.0163	0.6096
809.57	-0.0141	0.6031
810.55	-0.0129	0.5936
811.52	-0.013	0.5814
812.5	-0.0146	0.5668
813.48	-0.0179	0.5501
814.45	-0.0229	0.5318
815.43	-0.0296	0.5124
816.41	-0.0379	0.4923
817.38	-0.0474	0.472
818.36	-0.0579	0.4519
819.34	-0.0692	0.4326
820.31	-0.0807	0.4142
821.29	-0.0921	0.3972
822.27	-0.1031	0.3817
823.24	-0.1133	0.3679
824.22	-0.1224	0.3558
825.2	-0.1301	0.3454
826.17	-0.1363	0.3365
827.15	-0.141	0.329
828.13	-0.144	0.3227
829.1	-0.1454	0.3173
830.08	-0.1454	0.3125
831.05	-0.1442	0.308
832.03	-0.142	0.3036
833.01	-0.139	0.2989
833.98	-0.1355	0.2938
834.96	-0.1318	0.288
835.94	-0.1281	0.2814
836.91	-0.1248	0.274
837.89	-0.1219	0.2655
838.87	-0.1195	0.2562
839.84	-0.1178	0.2461
840.82	-0.1168	0.2352
841.8	-0.1163	0.2238
842.77	-0.1163	0.2119
843.75	-0.1167	0.1999
844.73	-0.1171	0.1878
845.7	-0.1174	0.1759
846.68	-0.1173	0.1645
847.66	-0.1167	0.1535
848.63	-0.1153	0.1433
849.61	-0.1129	0.1339
850.59	-0.1093	0.1254
851.56	-0.1045	0.1178
852.54	-0.0985	0.1111
853.52	-0.0913	0.1054
854.49	-0.0829	0.1005
855.47	-0.0736	0.0963
856.45	-0.0635	0.0928
857.42	-0.0528	0.0899
858.4	-0.0419	0.0873
859.38	-0.031	0.085
860.35	-0.0204	0.0828
861.33	-0.0105	0.0807
862.3	-0.0015	0.0784
863.28	0.0064	0.076
864.26	0.0129	0.0734
865.23	0.0179	0.0705
866.21	0.0213	0.0673
867.19	0.023	0.0639
868.16	0.0231	0.0604
869.14	0.0216	0.0567
870.12	0.0187	0.0531
871.09	0.0145	0.0497
872.07	0.0092	0.0466
873.05	0.0031	0.044
874.02	-0.0036	0.0421
875	-0.0107	0.041
875.98	-0.0179	0.0409
876.95	-0.0249	0.042
877.93	-0.0316	0.0443
878.91	-0.0378	0.0481
879.88	-0.0433	0.0532
880.86	-0.048	0.0598
881.84	-0.0518	0.0678
882.81	-0.0547	0.0771
883.79	-0.0567	0.0876
884.77	-0.0577	0.099
885.74	-0.0579	0.1112
886.72	-0.0573	0.1239
887.7	-0.056	0.1367
888.67	-0.0541	0.1494
889.65	-0.0516	0.1615
890.63	-0.0486	0.1728
891.6	-0.0453	0.1828
892.58	-0.0417	0.1912
893.55	-0.0379	0.1978
894.53	-0.0339	0.2024
895.51	-0.0298	0.2048
896.48	-0.0257	0.205
897.46	-0.0214	0.2028
898.44	-0.0171	0.1985
899.41	-0.0128	0.1922
900.39	-0.0084	0.1842
901.37	-0.0041	0.1748
902.34	0.0002	0.1643
903.32	0.0044	0.1534
904.3	0.0086	0.1424
905.27	0.0126	0.132
906.25	0.0164	0.1224
907.23	0.0199	0.1144
908.2	0.0232	0.1082
909.18	0.0261	0.1043
910.16	0.0286	0.1028
911.13	0.0305	0.104
912.11	0.032	0.1079
913.09	0.0329	0.1144
914.06	0.0332	0.1233
915.04	0.0329	0.1343
916.02	0.032	0.1471
916.99	0.0306	0.161
917.97	0.0286	0.1756
918.95	0.0263	0.1901
919.92	0.0236	0.204
920.9	0.0206	0.2167
921.88	0.0176	0.2275
922.85	0.0145	0.2359
923.83	0.0116	0.2415
924.8	0.0088	0.2439
925.78	0.0065	0.243
926.76	0.0046	0.2386
927.73	0.0032	0.2309
928.71	0.0025	0.22
929.69	0.0024	0.2064
930.66	0.003	0.1904
931.64	0.0042	0.1726
932.62	0.006	0.1537
933.59	0.0084	0.1342
934.57	0.0112	0.1149
935.55	0.0143	0.0964
936.52	0.0176	0.0793
937.5	0.0209	0.0641
938.48	0.024	0.0513
939.45	0.0267	0.041
940.43	0.0289	0.0336
941.41	0.0303	0.0289
942.38	0.0309	0.0268
943.36	0.0303	0.0271
944.34	0.0286	0.0295
945.31	0.0255	0.0334
946.29	0.0211	0.0384
947.27	0.0152	0.0437
948.24	0.0079	0.049
949.22	-0.0009	0.0536
950.2	-0.011	0.057
951.17	-0.0223	0.0589
952.15	-0.0348	0.0589
953.13	-0.0483	0.0569
954.1	-0.0627	0.0529
955.08	-0.0777	0.047
956.05	-0.0931	0.0394
957.03	-0.1089	0.0306
958.01	-0.1247	0.021
958.98	-0.1406	0.0111
959.96	-0.1562	0.0017
960.94	-0.1715	-0.0067
961.91	-0.1864	-0.0134
962.89	-0.2009	-0.0179
963.87	-0.2148	-0.0197
964.84	-0.2283	-0.0183
965.82	-0.2412	-0.0137
966.8	-0.2537	-0.0057
967.77	-0.2658	0.0055
968.75	-0.2775	0.0198
969.73	-0.289	0.0366
970.7	-0.3003	0.0555
971.68	-0.3114	0.0757
972.66	-0.3223	0.0964
973.63	-0.3331	0.1169
974.61	-0.3437	0.1363
975.59	-0.354	0.1537
976.56	-0.3638	0.1684
977.54	-0.3731	0.1798
978.52	-0.3815	0.1873
979.49	-0.3889	0.1905
980.47	-0.3949	0.1893
981.45	-0.3993	0.1836
982.42	-0.4017	0.1737
983.4	-0.4018	0.1599
984.38	-0.3993	0.1427
985.35	-0.3939	0.1229
986.33	-0.3854	0.1012
987.3	-0.3735	0.0785
988.28	-0.3582	0.0556
989.26	-0.3394	0.0335
990.23	-0.317	0.013
991.21	-0.2912	-0.0051
992.19	-0.2621	-0.0203
993.16	-0.2299	-0.0321
994.14	-0.1951	-0.0401
995.12	-0.158	-0.0443
996.09	-0.119	-0.0448
997.07	-0.0787	-0.0417
998.05	-0.0376	-0.0356
999.02	0.0038	-0.0269
1000	-0.1164	0.1947
1000.98	-0.1505	0.1753
1001.95	-0.1846	0.154
1002.93	-0.2179	0.1308
1003.91	-0.2496	0.1054
1004.88	-0.2792	0.0777
1005.86	-0.3062	0.0477
1006.84	-0.3301	0.0154
1007.81	-0.3506	-0.0192
1008.79	-0.3676	-0.0558
1009.77	-0.3811	-0.094
1010.74	-0.391	-0.1335
1011.72	-0.3978	-0.1736
1012.7	-0.4015	-0.2137
1013.67	-0.4027	-0.2529
1014.65	-0.4017	-0.2906
1015.63	-0.399	-0.3259
1016.6	-0.395	-0.358
1017.58	-0.3901	-0.3862
1018.55	-0.3848	-0.4098
1019.53	-0.3794	-0.4284
1020.51	-0.3741	-0.4416
1021.48	-0.3693	-0.4494
1022.46	-0.3649	-0.4517
1023.44	-0.3611	-0.4489
1024.41	-0.3578	-0.4414
1025.39	-0.355	-0.4299
1026.37	-0.3524	-0.4154
1027.34	-0.3501	-0.3986
1028.32	-0.3478	-0.3807
1029.3	-0.3453	-0.3628
1030.27	-0.3424	-0.3459
1031.25	-0.3391	-0.331
1032.23	-0.3352	-0.3191
1033.2	-0.3308	-0.3109
1034.18	-0.3257	-0.3069
1035.16	-0.3202	-0.3075
1036.13	-0.3142	-0.3128
1037.11	-0.308	-0.3227
1038.09	-0.3017	-0.3368
1039.06	-0.2955	-0.3546
1040.04	-0.2896	-0.3753
1041.02	-0.2842	-0.398
1041.99	-0.2794	-0.4219
1042.97	-0.2755	-0.4458
1043.95	-0.2724	-0.4689
1044.92	-0.2702	-0.4901
1045.9	-0.2688	-0.5088
1046.88	-0.2683	-0.5242
1047.85	-0.2683	-0.5359
1048.83	-0.2689	-0.5437
1049.8	-0.2696	-0.5475
1050.78	-0.2704	-0.5475
1051.76	-0.2709	-0.5441
1052.73	-0.2709	-0.5379
1053.71	-0.2702	-0.5297
1054.69	-0.2686	-0.5202
1055.66	-0.2659	-0.5104
1056.64	-0.2621	-0.5012
1057.62	-0.2572	-0.4933
1058.59	-0.2512	-0.4876
1059.57	-0.2442	-0.4847
1060.55	-0.2366	-0.4849
1061.52	-0.2284	-0.4886
1062.5	-0.22	-0.4957
1063.48	-0.2117	-0.5061
1064.45	-0.2039	-0.5193
1065.43	-0.1968	-0.5348
1066.41	-0.1908	-0.5517
1067.38	-0.1862	-0.5693
1068.36	-0.183	-0.5867
1069.34	-0.1816	-0.6028
1070.31	-0.182	-0.6167
1071.29	-0.1842	-0.6278
1072.27	-0.188	-0.6352
1073.24	-0.1935	-0.6384
1074.22	-0.2003	-0.6372
1075.2	-0.2082	-0.6314
1076.17	-0.2169	-0.6211
1077.15	-0.226	-0.6068
1078.13	-0.2352	-0.5889
1079.1	-0.2443	-0.5682
1080.08	-0.2527	-0.5456
1081.05	-0.2604	-0.5219
1082.03	-0.2669	-0.4983
1083.01	-0.2723	-0.4757
1083.98	-0.2763	-0.4551
1084.96	-0.279	-0.4373
1085.94	-0.2803	-0.4231
1086.91	-0.2803	-0.4129
1087.89	-0.2792	-0.407
1088.87	-0.2771	-0.4056
1089.84	-0.2743	-0.4086
1090.82	-0.2709	-0.4155
1091.8	-0.2673	-0.4259
1092.77	-0.2636	-0.4391
1093.75	-0.26	-0.4542
1094.73	-0.2567	-0.4703
1095.7	-0.2539	-0.4864
1096.68	-0.2515	-0.5016
1097.66	-0.2498	-0.515
1098.63	-0.2486	-0.5257
1099.61	-0.248	-0.5331
1100.59	-0.2478	-0.5368
1101.56	-0.2481	-0.5362
1102.54	-0.2486	-0.5314
1103.52	-0.2493	-0.5223
1104.49	-0.25	-0.5092
1105.47	-0.2507	-0.4925
1106.45	-0.2513	-0.4727
1107.42	-0.2518	-0.4505
1108.4	-0.2521	-0.4267
1109.38	-0.2521	-0.4019
1110.35	-0.2521	-0.377
1111.33	-0.2519	-0.3527
1112.3	-0.2517	-0.3297
1113.28	-0.2515	-0.3085
1114.26	-0.2515	-0.2896
1115.23	-0.2516	-0.2732
1116.21	-0.2519	-0.2597
1117.19	-0.2524	-0.2489
1118.16	-0.2531	-0.2409
1119.14	-0.254	-0.2353
1120.12	-0.2549	-0.232
1121.09	-0.2557	-0.2305
1122.07	-0.2563	-0.2304
1123.05	-0.2565	-0.2313
1124.02	-0.2561	-0.2328
1125	-0.2549	-0.2343
1125.98	-0.2528	-0.2357
1126.95	-0.2495	-0.2365
1127.93	-0.245	-0.2365
1128.91	-0.2392	-0.2355
1129.88	-0.2321	-0.2336
1130.86	-0.2238	-0.2307
1131.84	-0.2144	-0.2268
1132.81	-0.2041	-0.222
1133.79	-0.1931	-0.2165
1134.77	-0.1818	-0.2104
1135.74	-0.1706	-0.2039
1136.72	-0.1597	-0.1972
1137.7	-0.1496	-0.1904
1138.67	-0.1408	-0.1836
1139.65	-0.1334	-0.1768
1140.63	-0.1279	-0.1701
1141.6	-0.1244	-0.1635
1142.58	-0.1232	-0.157
1143.55	-0.1242	-0.1504
1144.53	-0.1275	-0.1439
1145.51	-0.1328	-0.1371
1146.48	-0.14	-0.1302
1147.46	-0.1487	-0.1231
1148.44	-0.1584	-0.1157
1149.41	-0.1686	-0.1081
1150.39	-0.1788	-0.1003
1151.37	-0.1885	-0.0925
1152.34	-0.197	-0.0848
1153.32	-0.2038	-0.0774
1154.3	-0.2084	-0.0705
1155.27	-0.2103	-0.0642
1156.25	-0.2094	-0.0589
1157.23	-0.2053	-0.0548
1158.2	-0.1979	-0.052
1159.18	-0.1873	-0.0506
1160.16	-0.1736	-0.0509
1161.13	-0.1572	-0.0529
1162.11	-0.1383	-0.0565
1163.09	-0.1176	-0.0617
1164.06	-0.0956	-0.0684
1165.04	-0.0728	-0.0764
1166.02	-0.05	-0.0856
1166.99	-0.0277	-0.0956
1167.97	-0.0067	-0.1062
1168.95	0.0126	-0.1171
1169.92	0.0296	-0.1281
1170.9	0.0439	-0.1391
1171.88	0.0553	-0.1497
1172.85	0.0634	-0.1599
1173.83	0.0683	-0.1695
1174.8	0.07	-0.1787
1175.78	0.0686	-0.1873
1176.76	0.0644	-0.1956
1177.73	0.0577	-0.2036
1178.71	0.0489	-0.2115
1179.69	0.0384	-0.2196
1180.66	0.0267	-0.2279
1181.64	0.0142	-0.2368
1182.62	0.0014	-0.2464
1183.59	-0.0114	-0.2567
1184.57	-0.0238	-0.268
1185.55	-0.0355	-0.2802
1186.52	-0.0464	-0.2932
1187.5	-0.0563	-0.307
1188.48	-0.0652	-0.3213
1189.45	-0.0731	-0.336
1190.43	-0.0801	-0.3507
1191.41	-0.0863	-0.3651
1192.38	-0.0919	-0.3789
1193.36	-0.0971	-0.3918
1194.34	-0.1021	-0.4033
1195.31	-0.107	-0.4133
1196.29	-0.1121	-0.4215
1197.27	-0.1174	-0.4276
1198.24	-0.123	-0.4317
1199.22	-0.1289	-0.4335
1200.2	-0.135	-0.4332
1201.17	-0.1413	-0.4309
1202.15	-0.1476	-0.4266
1203.13	-0.1538	-0.4207
1204.1	-0.1595	-0.4134
1205.08	-0.1646	-0.4049
1206.05	-0.1687	-0.3955
1207.03	-0.1718	-0.3856
1208.01	-0.1735	-0.3753
1208.98	-0.1736	-0.3648
1209.96	-0.1721	-0.3544
1210.94	-0.1689	-0.3442
1211.91	-0.164	-0.3342
1212.89	-0.1573	-0.3244
1213.87	-0.1491	-0.3147
1214.84	-0.1395	-0.3051
1215.82	-0.1289	-0.2954
1216.8	-0.1173	-0.2856
1217.77	-0.1053	-0.2754
1218.75	-0.0931	-0.2647
1219.73	-0.081	-0.2535
1220.7	-0.0695	-0.2416
1221.68	-0.0587	-0.2291
1222.66	-0.049	-0.2161
1223.63	-0.0405	-0.2025
1224.61	-0.0335	-0.1887
1225.59	-0.0278	-0.1748
1226.56	-0.0237	-0.1611
1227.54	-0.0209	-0.1479
1228.52	-0.0193	-0.1356
1229.49	-0.0187	-0.1243
1230.47	-0.0188	-0.1145
1231.45	-0.0193	-0.1063
1232.42	-0.0198	-0.1
1233.4	-0.0201	-0.0956
1234.38	-0.0197	-0.0931
1235.35	-0.0183	-0.0925
1236.33	-0.0156	-0.0936
1237.3	-0.0114	-0.0962
1238.28	-0.0055	-0.0999
1239.26	0.0023	-0.1042
1240.23	0.012	-0.1089
1241.21	0.0235	-0.1133
1242.19	0.0367	-0.117
1243.16	0.0514	-0.1195
1244.14	0.0673	-0.1204
1245.12	0.0842	-0.1194
1246.09	0.1016	-0.1161
1247.07	0.1191	-0.1104
1248.05	0.1362	-0.1023
1249.02	0.1527	-0.0918
1250	0.1679	-0.0792
1250.98	0.1817	-0.0646
1251.95	0.1935	-0.0486
1252.93	0.2033	-0.0316
1253.91	0.2107	-0.014
1254.88	0.2156	0.0034
1255.86	0.2181	0.0201
1256.84	0.2181	0.0357
1257.81	0.2159	0.0494
1258.79	0.2115	0.061
1259.77	0.2054	0.07
1260.74	0.1978	0.0763
1261.72	0.1892	0.0796
1262.7	0.1798	0.08
1263.67	0.1702	0.0775
1264.65	0.1608	0.0725
1265.63	0.1518	0.0652
1266.6	0.1438	0.056
1267.58	0.1368	0.0454
1268.55	0.1313	0.034
1269.53	0.1272	0.0223
1270.51	0.1247	0.0108
1271.48	0.1237	-0.0001
1272.46	0.1241	-0.0098
1273.44	0.1258	-0.018
1274.41	0.1285	-0.0245
1275.39	0.1319	-0.0291
1276.37	0.1356	-0.0317
1277.34	0.1394	-0.0323
1278.32	0.1428	-0.0311
1279.3	0.1455	-0.0283
1280.27	0.1473	-0.0241
1281.25	0.1477	-0.019
1282.23	0.1468	-0.0133
1283.2	0.1443	-0.0074
1284.18	0.1402	-0.0018
1285.16	0.1345	0.0033
1286.13	0.1275	0.0075
1287.11	0.1192	0.0104
1288.09	0.1099	0.0119
1289.06	0.1001	0.0118
1290.04	0.0901	0.01
1291.02	0.0801	0.0065
1291.99	0.0708	0.0014
1292.97	0.0624	-0.0051
1293.95	0.0552	-0.013
1294.92	0.0495	-0.0219
1295.9	0.0456	-0.0317
1296.88	0.0436	-0.0419
1297.85	0.0434	-0.0524
1298.83	0.045	-0.0628
1299.8	0.0483	-0.0729
1300.78	0.053	-0.0824
1301.76	0.0588	-0.0912
1302.73	0.0653	-0.099
1303.71	0.0721	-0.1058
1304.69	0.0787	-0.1114
1305.66	0.0848	-0.1159
1306.64	0.09	-0.1193
1307.62	0.0938	-0.1217
1308.59	0.096	-0.1231
1309.57	0.0964	-0.1237
1310.55	0.0949	-0.1238
1311.52	0.0916	-0.1235
1312.5	0.0864	-0.123
1313.48	0.0797	-0.1227
1314.45	0.0716	-0.1227
1315.43	0.0625	-0.1233
1316.41	0.0528	-0.1247
1317.38	0.0429	-0.1272
1318.36	0.0331	-0.131
1319.34	0.0238	-0.1361
1320.31	0.0151	-0.1427
1321.29	0.0073	-0.1508
1322.27	0.0004	-0.1604
1323.24	-0.0058	-0.1713
1324.22	-0.0115	-0.1833
1325.2	-0.0171	-0.1962
1326.17	-0.0232	-0.2096
1327.15	-0.0303	-0.223
1328.13	-0.0393	-0.2358
1329.1	-0.0508	-0.2475
1330.08	-0.0658	-0.2574
1331.05	-0.0849	-0.2649
1332.03	-0.109	-0.2692
1333.01	-0.1385	-0.2697
1333.98	-0.1738	-0.2657
1334.96	-0.2153	-0.2567
1335.94	-0.2627	-0.2423
1336.91	-0.3157	-0.2223
1337.89	-0.3739	-0.1964
1338.87	-0.4361	-0.1648
1339.84	-0.5014	-0.1278
1340.82	-0.5681	-0.0858
1341.8	-0.6347	-0.0397
1342.77	-0.6993	0.0098
1343.75	-0.7601	0.0614
1344.73	-0.815	0.1138
1345.7	-0.862	0.1657
1346.68	-0.8994	0.2155
1347.66	-0.9255	0.2617
1348.63	-0.9388	0.3027
1349.61	-0.9383	0.3372
1350.59	-0.9233	0.3637
1351.56	-0.8935	0.3813
1352.54	-0.849	0.389
1353.52	-0.7905	0.3864
1354.49	-0.719	0.373
1355.47	-0.636	0.3492
1356.45	-0.5434	0.3152
1357.42	-0.4433	0.2721
1358.4	-0.3384	0.2209
1359.38	-0.2313	0.1633
1360.35	-0.1247	0.1008
1361.33	-0.0214	0.0355
1362.3	0.0758	-0.0305
1363.28	0.1646	-0.095
1364.26	0.2425	-0.1559
1365.23	0.3077	-0.2112
1366.21	0.3588	-0.2588
1367.19	0.3945	-0.2973
1368.16	0.4143	-0.3252
1369.14	0.4182	-0.3415
1370.12	0.4064	-0.3456
1371.09	0.3798	-0.3374
1372.07	0.3397	-0.3171
1373.05	0.2876	-0.2853
1374.02	0.2255	-0.2431
1375	0.1555	-0.1917
1375.98	0.0798	-0.1329
1376.95	0.0009	-0.0685
1377.93	-0.079	-0.0004
1378.91	-0.1578	0.0693
1379.88	-0.2332	0.1386
1380.86	-0.3037	0.2055
1381.84	-0.3676	0.2683
1382.81	-0.4238	0.3254
1383.79	-0.4713	0.3756
1384.77	-0.5098	0.4179
1385.74	-0.5389	0.4517
1386.72	-0.5588	0.4768
1387.7	-0.57	0.4932
1388.67	-0.5731	0.5013
1389.65	-0.5689	0.5017
1390.63	-0.5584	0.4954
1391.6	-0.5427	0.4834
1392.58	-0.5229	0.4668
1393.55	-0.5001	0.4469
1394.53	-0.4753	0.425
1395.51	-0.4494	0.4022
1396.48	-0.4234	0.3795
1397.46	-0.3978	0.3578
1398.44	-0.3732	0.3379
1399.41	-0.35	0.3204
1400.39	-0.3284	0.3054
1401.37	-0.3086	0.2932
1402.34	-0.2905	0.2836
1403.32	-0.2741	0.2764
1404.3	-0.2592	0.2712
1405.27	-0.2457	0.2676
1406.25	-0.2334	0.265
1407.23	-0.2221	0.2628
1408.2	-0.2118	0.2605
1409.18	-0.2024	0.2577
1410.16	-0.1939	0.254
1411.13	-0.1862	0.2492
1412.11	-0.1795	0.243
1413.09	-0.174	0.2356
1414.06	-0.1698	0.2269
1415.04	-0.167	0.2174
1416.02	-0.1658	0.2072
1416.99	-0.1664	0.1968
1417.97	-0.1689	0.1867
1418.95	-0.1732	0.1773
1419.92	-0.1793	0.169
1420.9	-0.1872	0.1624
1421.88	-0.1966	0.1576
1422.85	-0.2073	0.155
1423.83	-0.2188	0.1547
1424.8	-0.2309	0.1565
1425.78	-0.2429	0.1606
1426.76	-0.2546	0.1666
1427.73	-0.2653	0.1741
1428.71	-0.2747	0.1829
1429.69	-0.2824	0.1924
1430.66	-0.2879	0.2022
1431.64	-0.2912	0.2118
1432.62	-0.292	0.2206
1433.59	-0.2904	0.2284
1434.57	-0.2863	0.2347
1435.55	-0.28	0.2394
1436.52	-0.2718	0.2422
1437.5	-0.2621	0.2431
1438.48	-0.2513	0.2422
1439.45	-0.24	0.2396
1440.43	-0.2287	0.2357
1441.41	-0.2178	0.2306
1442.38	-0.208	0.2249
1443.36	-0.1998	0.2187
1444.34	-0.1934	0.2126
1445.31	-0.1892	0.2069
1446.29	-0.1875	0.202
1447.27	-0.1882	0.1979
1448.24	-0.1914	0.1951
1449.22	-0.197	0.1935
1450.2	-0.2046	0.1932
1451.17	-0.2139	0.194
1452.15	-0.2245	0.196
1453.13	-0.236	0.1987
1454.1	-0.2477	0.2021
1455.08	-0.2592	0.2057
1456.05	-0.2699	0.2093
1457.03	-0.2794	0.2127
1458.01	-0.2871	0.2155
1458.98	-0.2928	0.2176
1459.96	-0.2962	0.2187
1460.94	-0.297	0.2189
1461.91	-0.2952	0.218
1462.89	-0.2907	0.2161
1463.87	-0.2838	0.2133
1464.84	-0.2746	0.2098
1465.82	-0.2634	0.2058
1466.8	-0.2505	0.2015
1467.77	-0.2362	0.1972
1468.75	-0.2211	0.193
1469.73	-0.2055	0.1892
1470.7	-0.1898	0.1861
1471.68	-0.1744	0.1836
1472.66	-0.1596	0.1819
1473.63	-0.1458	0.1809
1474.61	-0.1332	0.1808
1475.59	-0.1219	0.1812
1476.56	-0.1122	0.1822
1477.54	-0.104	0.1836
1478.52	-0.0974	0.1851
1479.49	-0.0924	0.1865
1480.47	-0.0887	0.1878
1481.45	-0.0864	0.1887
1482.42	-0.0853	0.1892
1483.4	-0.0853	0.1892
1484.38	-0.0861	0.1887
1485.35	-0.0876	0.1877
1486.33	-0.0897	0.1864
1487.3	-0.0923	0.185
1488.28	-0.0952	0.1837
1489.26	-0.0983	0.1826
1490.23	-0.1015	0.1822
1491.21	-0.1049	0.1826
1492.19	-0.1083	0.1841
1493.16	-0.1117	0.1868
1494.14	-0.1152	0.191
1495.12	-0.1186	0.1967
1496.09	-0.122	0.2039
1497.07	-0.1253	0.2125
1498.05	-0.1286	0.2225
1499.02	-0.1318	0.2335
1500	-0.135	0.2454
1500.98	-0.1379	0.2578
1501.95	-0.1408	0.2704
1502.93	-0.1434	0.2828
1503.91	-0.1457	0.2947
1504.88	-0.1478	0.3057
1505.86	-0.1496	0.3156
1506.84	-0.1509	0.3242
1507.81	-0.1519	0.3313
1508.79	-0.1525	0.3368
1509.77	-0.1526	0.3408
1510.74	-0.1523	0.3434
1511.72	-0.1515	0.3447
1512.7	-0.1503	0.345
1513.67	-0.1486	0.3445
1514.65	-0.1466	0.3437
1515.63	-0.1441	0.3427
1516.6	-0.1412	0.342
1517.58	-0.138	0.3418
1518.55	-0.1344	0.3423
1519.53	-0.1305	0.3438
1520.51	-0.1263	0.3464
1521.48	-0.1219	0.3501
1522.46	-0.1172	0.3549
1523.44	-0.1123	0.3608
1524.41	-0.1072	0.3676
1525.39	-0.102	0.3752
1526.37	-0.0968	0.3834
1527.34	-0.0915	0.3918
1528.32	-0.0864	0.4005
1529.3	-0.0814	0.4091
1530.27	-0.0767	0.4176
1531.25	-0.0724	0.4258
1532.23	-0.0686	0.4338
1533.2	-0.0653	0.4416
1534.18	-0.0626	0.4492
1535.16	-0.0607	0.457
1536.13	-0.0596	0.465
1537.11	-0.0593	0.4736
1538.09	-0.0598	0.4829
1539.06	-0.0611	0.4931
1540.04	-0.0631	0.5045
1541.02	-0.0658	0.5173
1541.99	-0.0691	0.5313
1542.97	-0.0727	0.5467
1543.95	-0.0765	0.5633
1544.92	-0.0804	0.5808
1545.9	-0.0841	0.599
1546.88	-0.0874	0.6174
1547.85	-0.0901	0.6355
1548.83	-0.092	0.6528
1549.8	-0.0931	0.6688
1550.78	-0.0931	0.6828
1551.76	-0.0919	0.6943
1552.73	-0.0896	0.7029
1553.71	-0.0861	0.7083
1554.69	-0.0815	0.7102
1555.66	-0.0758	0.7084
1556.64	-0.0693	0.7032
1557.62	-0.062	0.6946
1558.59	-0.0543	0.6831
1559.57	-0.0462	0.6691
1560.55	-0.0381	0.6533
1561.52	-0.0302	0.6364
1562.5	-0.0227	0.6191
1563.48	-0.0158	0.6021
1564.45	-0.0096	0.5864
1565.43	-0.0043	0.5724
1566.41	0.0001	0.5608
1567.38	0.0035	0.552
1568.36	0.006	0.5462
1569.34	0.0077	0.5435
1570.31	0.0086	0.5438
1571.29	0.0089	0.5467
1572.27	0.0088	0.5517
1573.24	0.0085	0.5582
1574.22	0.0083	0.5653
1575.2	0.0083	0.5722
1576.17	0.0087	0.578
1577.15	0.0096	0.5818
1578.13	0.0112	0.5828
1579.1	0.0136	0.5803
1580.08	0.0168	0.5737
1581.05	0.0207	0.5627
1582.03	0.0253	0.5471
1583.01	0.0305	0.527
1583.98	0.0361	0.5027
1584.96	0.0419	0.4748
1585.94	0.0478	0.4441
1586.91	0.0533	0.4114
1587.89	0.0585	0.3778
1588.87	0.0629	0.3444
1589.84	0.0664	0.3124
1590.82	0.0689	0.2828
1591.8	0.0702	0.2566
1592.77	0.0703	0.2347
1593.75	0.069	0.2177
1594.73	0.0664	0.2061
1595.7	0.0625	0.2
1596.68	0.0574	0.1992
1597.66	0.0513	0.2036
1598.63	0.0444	0.2124
1599.61	0.0367	0.2249
1600.59	0.0284	0.2401
1601.56	0.0199	0.2569
1602.54	0.0112	0.2742
1603.52	0.0025	0.291
1604.49	-0.006	0.3061
1605.47	-0.0143	0.3186
1606.45	-0.0221	0.3277
1607.42	-0.0296	0.3331
1608.4	-0.0366	0.3342
1609.38	-0.043	0.3313
1610.35	-0.0491	0.3244
1611.33	-0.0546	0.3142
1612.3	-0.0598	0.3013
1613.28	-0.0646	0.2867
1614.26	-0.0691	0.2714
1615.23	-0.0732	0.2564
1616.21	-0.077	0.2431
1617.19	-0.0805	0.2323
1618.16	-0.0837	0.2251
1619.14	-0.0864	0.2223
1620.12	-0.0887	0.2243
1621.09	-0.0905	0.2316
1622.07	-0.0917	0.244
1623.05	-0.0923	0.2614
1624.02	-0.0921	0.2832
1625	-0.0912	0.3086
1625.98	-0.0895	0.3366
1626.95	-0.087	0.3661
1627.93	-0.0837	0.3958
1628.91	-0.0797	0.4243
1629.88	-0.0751	0.4505
1630.86	-0.07	0.4731
1631.84	-0.0646	0.4913
1632.81	-0.059	0.5041
1633.79	-0.0534	0.511
1634.77	-0.048	0.5119
1635.74	-0.0429	0.5068
1636.72	-0.0383	0.4961
1637.7	-0.0344	0.4804
1638.67	-0.0312	0.4605
1639.65	-0.0289	0.4377
1640.63	-0.0273	0.413
1641.6	-0.0267	0.3878
1642.58	-0.0267	0.3634
1643.55	-0.0275	0.341
1644.53	-0.0287	0.3218
1645.51	-0.0304	0.3065
1646.48	-0.0323	0.296
1647.46	-0.0342	0.2906
1648.44	-0.0359	0.2904
1649.41	-0.0374	0.2952
1650.39	-0.0385	0.3046
1651.37	-0.0391	0.3177
1652.34	-0.0391	0.3337
1653.32	-0.0387	0.3514
1654.3	-0.0378	0.3696
1655.27	-0.0365	0.387
1656.25	-0.0351	0.4024
1657.23	-0.0336	0.4148
1658.2	-0.0323	0.4231
1659.18	-0.0314	0.4267
1660.16	-0.0311	0.425
1661.13	-0.0317	0.4179
1662.11	-0.0332	0.4055
1663.09	-0.0359	0.3883
1664.06	-0.0397	0.3668
1665.04	-0.0447	0.342
1666.02	-0.0509	0.315
1666.99	-0.0581	0.287
1667.97	-0.0661	0.2593
1668.95	-0.0746	0.2332
1669.92	-0.0833	0.2099
1670.9	-0.0919	0.1904
1671.88	-0.1001	0.1757
1672.85	-0.1073	0.1664
1673.83	-0.1133	0.1628
1674.8	-0.1176	0.1651
1675.78	-0.1201	0.173
1676.76	-0.1205	0.186
1677.73	-0.1186	0.2034
1678.71	-0.1143	0.2243
1679.69	-0.1077	0.2475
1680.66	-0.0989	0.2719
1681.64	-0.0881	0.2961
1682.62	-0.0757	0.319
1683.59	-0.0619	0.3395
1684.57	-0.0473	0.3566
1685.55	-0.0322	0.3694
1686.52	-0.0172	0.3776
1687.5	-0.0029	0.3807
1688.48	0.0104	0.3787
1689.45	0.0222	0.372
1690.43	0.0321	0.361
1691.41	0.0398	0.3464
1692.38	0.045	0.329
1693.36	0.0475	0.3099
1694.34	0.0475	0.2902
1695.31	0.0448	0.2709
1696.29	0.0396	0.2531
1697.27	0.0321	0.2376
1698.24	0.0226	0.2252
1699.22	0.0115	0.2166
1700.2	-0.0011	0.212
1701.17	-0.0146	0.2117
1702.15	-0.0286	0.2154
1703.13	-0.0428	0.223
1704.1	-0.0569	0.2338
1705.08	-0.0706	0.2472
1706.05	-0.0834	0.2623
1707.03	-0.0954	0.2783
1708.01	-0.1062	0.2943
1708.98	-0.1158	0.3093
1709.96	-0.1242	0.3225
1710.94	-0.1313	0.3333
1711.91	-0.1372	0.3411
1712.89	-0.1419	0.3454
1713.87	-0.1455	0.3461
1714.84	-0.1481	0.3433
1715.82	-0.1498	0.3371
1716.8	-0.1507	0.3279
1717.77	-0.1508	0.3163
1718.75	-0.1503	0.3029
1719.73	-0.1491	0.2885
1720.7	-0.1472	0.2739
1721.68	-0.1448	0.2599
1722.66	-0.1418	0.2471
1723.63	-0.1382	0.2364
1724.61	-0.1339	0.2281
1725.59	-0.1291	0.2227
1726.56	-0.1237	0.2205
1727.54	-0.1178	0.2215
1728.52	-0.1113	0.2257
1729.49	-0.1045	0.2328
1730.47	-0.0974	0.2423
1731.45	-0.0901	0.2539
1732.42	-0.0828	0.2669
1733.4	-0.0756	0.2807
1734.38	-0.0687	0.2946
1735.35	-0.0623	0.3081
1736.33	-0.0564	0.3205
1737.3	-0.0511	0.3313
1738.28	-0.0467	0.3401
1739.26	-0.043	0.3466
1740.23	-0.0401	0.3507
1741.21	-0.0381	0.3523
1742.19	-0.0367	0.3516
1743.16	-0.0359	0.3486
1744.14	-0.0355	0.3438
1745.12	-0.0353	0.3375
1746.09	-0.0352	0.3301
1747.07	-0.035	0.322
1748.05	-0.0344	0.3138
1749.02	-0.0334	0.3058
1750	-0.0318	0.2985
1750.98	-0.0294	0.2923
1751.95	-0.0263	0.2873
1752.93	-0.0224	0.2838
1753.91	-0.0179	0.2819
1754.88	-0.0128	0.2817
1755.86	-0.0073	0.283
1756.84	-0.0015	0.286
1757.81	0.0042	0.2903
1758.79	0.0096	0.2959
1759.77	0.0145	0.3024
1760.74	0.0187	0.3097
1761.72	0.022	0.3176
1762.7	0.0243	0.3259
1763.67	0.0254	0.3343
1764.65	0.0253	0.3427
1765.63	0.0242	0.3509
1766.6	0.022	0.3589
1767.58	0.0191	0.3664
1768.55	0.0156	0.3734
1769.53	0.0119	0.3799
1770.51	0.0083	0.3858
1771.48	0.0052	0.3909
1772.46	0.0029	0.3953
1773.44	0.0018	0.3989
1774.41	0.0022	0.4016
1775.39	0.0044	0.4033
1776.37	0.0084	0.404
1777.34	0.0145	0.4036
1778.32	0.0226	0.4021
1779.3	0.0327	0.3995
1780.27	0.0444	0.3957
1781.25	0.0576	0.3908
1782.23	0.0719	0.3849
1783.2	0.0869	0.3782
1784.18	0.1021	0.3708
1785.16	0.1171	0.3629
1786.13	0.1314	0.3548
1787.11	0.1445	0.3469
1788.09	0.156	0.3393
1789.06	0.1657	0.3325
1790.04	0.1732	0.3267
1791.02	0.1785	0.3222
1791.99	0.1815	0.3193
1792.97	0.1822	0.318
1793.95	0.1809	0.3186
1794.92	0.1777	0.321
1795.9	0.1731	0.3251
1796.88	0.1674	0.3309
1797.85	0.161	0.3379
1798.83	0.1544	0.346
1799.8	0.148	0.3548
1800.78	0.1422	0.3637
1801.76	0.1374	0.3723
1802.73	0.1337	0.3802
1803.71	0.1315	0.3869
1804.69	0.1307	0.3921
1805.66	0.1314	0.3953
1806.64	0.1333	0.3964
1807.62	0.1364	0.3952
1808.59	0.1403	0.3917
1809.57	0.1446	0.3859
1810.55	0.149	0.3781
1811.52	0.1531	0.3687
1812.5	0.1563	0.3579
1813.48	0.1584	0.3464
1814.45	0.159	0.3347
1815.43	0.1579	0.3233
1816.41	0.1549	0.3128
1817.38	0.15	0.3038
1818.36	0.1431	0.2967
1819.34	0.1344	0.2919
1820.31	0.1241	0.2898
1821.29	0.1126	0.2905
1822.27	0.1002	0.294
1823.24	0.0874	0.3003
1824.22	0.0745	0.3092
1825.2	0.062	0.3204
1826.17	0.0505	0.3335
1827.15	0.0401	0.3479
1828.13	0.0313	0.3631
1829.1	0.0243	0.3787
1830.08	0.0193	0.394
1831.05	0.0162	0.4087
1832.03	0.015	0.4221
1833.01	0.0156	0.4341
1833.98	0.0178	0.4444
1834.96	0.0213	0.4528
1835.94	0.0257	0.4593
1836.91	0.0307	0.4641
1837.89	0.036	0.4673
1838.87	0.0411	0.4692
1839.84	0.0459	0.4703
1840.82	0.05	0.4708
1841.8	0.0533	0.4712
1842.77	0.0556	0.472
1843.75	0.0571	0.4733
1844.73	0.0577	0.4757
1845.7	0.0577	0.4792
1846.68	0.0572	0.484
1847.66	0.0565	0.4902
1848.63	0.0559	0.4976
1849.61	0.0558	0.5062
1850.59	0.0563	0.5156
1851.56	0.0579	0.5255
1852.54	0.0605	0.5356
1853.52	0.0645	0.5455
1854.49	0.0698	0.5548
1855.47	0.0764	0.5632
1856.45	0.0842	0.5704
1857.42	0.0929	0.5761
1858.4	0.1022	0.5802
1859.38	0.1118	0.5828
1860.35	0.1213	0.5838
1861.33	0.1302	0.5834
1862.3	0.1381	0.5819
1863.28	0.1447	0.5796
1864.26	0.1495	0.5768
1865.23	0.1525	0.5739
1866.21	0.1533	0.5713
1867.19	0.152	0.5695
1868.16	0.1486	0.5686
1869.14	0.1434	0.5689
1870.12	0.1366	0.5706
1871.09	0.1286	0.5738
1872.07	0.12	0.5782
1873.05	0.1112	0.5839
1874.02	0.1029	0.5904
1875	0.0956	0.5975
1875.98	0.0898	0.6048
1876.95	0.0861	0.6118
1877.93	0.0848	0.6181
1878.91	0.0862	0.6233
1879.88	0.0905	0.627
1880.86	0.0975	0.629
1881.84	0.1073	0.6291
1882.81	0.1195	0.6273
1883.79	0.1336	0.6237
1884.77	0.1491	0.6184
1885.74	0.1654	0.6119
1886.72	0.1816	0.6047
1887.7	0.1972	0.5971
1888.67	0.2112	0.5899
1889.65	0.223	0.5836
1890.63	0.232	0.5789
1891.6	0.2376	0.5761
1892.58	0.2393	0.5759
1893.55	0.2369	0.5784
1894.53	0.2302	0.5838
1895.51	0.2194	0.5921
1896.48	0.2046	0.603
1897.46	0.1862	0.6162
1898.44	0.1647	0.631
1899.41	0.1408	0.6468
1900.39	0.115	0.6627
1901.37	0.0883	0.6778
1902.34	0.0613	0.6912
1903.32	0.0348	0.7018
1904.3	0.0095	0.7089
1905.27	-0.014	0.7116
1906.25	-0.0351	0.7094
1907.23	-0.0534	0.7018
1908.2	-0.0688	0.6887
1909.18	-0.0811	0.6701
1910.16	-0.0903	0.6463
1911.13	-0.0966	0.6179
1912.11	-0.1003	0.5856
1913.09	-0.1018	0.5505
1914.06	-0.1016	0.5135
1915.04	-0.1002	0.476
1916.02	-0.0982	0.4392
1916.99	-0.096	0.4042
1917.97	-0.0941	0.3724
1918.95	-0.0931	0.3446
1919.92	-0.0932	0.3219
1920.9	-0.0947	0.3047
1921.88	-0.0978	0.2934
1922.85	-0.1024	0.2883
1923.83	-0.1086	0.289
1924.8	-0.1161	0.2951
1925.78	-0.1248	0.306
1926.76	-0.1341	0.3208
1927.73	-0.1439	0.3383
1928.71	-0.1537	0.3575
1929.69	-0.163	0.377
1930.66	-0.1714	0.3956
1931.64	-0.1787	0.4123
1932.62	-0.1845	0.4258
1933.59	-0.1885	0.4354
1934.57	-0.1906	0.4404
1935.55	-0.1907	0.4405
1936.52	-0.1888	0.4353
1937.5	-0.185	0.4252
1938.48	-0.1795	0.4103
1939.45	-0.1724	0.3913
1940.43	-0.164	0.369
1941.41	-0.1547	0.3443
1942.38	-0.1447	0.3183
1943.36	-0.1344	0.2919
1944.34	-0.1241	0.2663
1945.31	-0.1141	0.2425
1946.29	-0.1046	0.2212
1947.27	-0.0959	0.2033
1948.24	-0.0882	0.1892
1949.22	-0.0816	0.1793
1950.2	-0.0762	0.1736
1951.17	-0.072	0.1721
[truncated: 38,961 more rows]
