# Supplementary material for: Effects of different tennis racket string tension on forehand stroke effect and racket dynamic impact
Source: PLoS One. 2025 Jan 15;20(1):e0317442. doi: 10.1371/journal.pone.0317442 (PMC11734973; doi:10.1371/journal.pone.0317442)
Supplement: S1 File — (ZIP) [file pone.0317442.s001.zip › S1/acceleration strain vibration/54bl/12.xlsx]

## Sheet: 12
Time（ms）	acceleration（g=9.8m/s2）	strain（mµ）
0	0.3305	0.6642
0.98	0.3289	0.7062
1.95	0.3278	0.7295
2.93	0.3273	0.7337
3.91	0.3272	0.7192
4.88	0.3278	0.6872
5.86	0.3289	0.6393
6.84	0.3306	0.578
7.81	0.3327	0.5061
8.79	0.3353	0.4265
9.77	0.3382	0.3428
10.74	0.3413	0.2582
11.72	0.3444	0.1761
12.7	0.3473	0.0994
13.67	0.35	0.031
14.65	0.3522	-0.027
15.63	0.3538	-0.0729
16.6	0.3547	-0.1055
17.58	0.3549	-0.1245
18.55	0.3543	-0.13
19.53	0.3529	-0.1227
20.51	0.3508	-0.1038
21.48	0.3482	-0.0751
22.46	0.3451	-0.0386
23.44	0.3417	0.0035
24.41	0.3383	0.0487
25.39	0.335	0.0949
26.37	0.3322	0.1397
27.34	0.33	0.1814
28.32	0.3286	0.2181
29.3	0.3281	0.2488
30.27	0.3288	0.2726
31.25	0.3305	0.2893
32.23	0.3334	0.299
33.2	0.3373	0.3022
34.18	0.3421	0.2999
35.16	0.3477	0.2933
36.13	0.3538	0.2839
37.11	0.3601	0.2732
38.09	0.3663	0.2627
39.06	0.3722	0.254
40.04	0.3774	0.2485
41.02	0.3818	0.2472
41.99	0.385	0.2509
42.97	0.3868	0.2601
43.95	0.3872	0.2749
44.92	0.3862	0.295
45.9	0.3836	0.3198
46.88	0.3798	0.3484
47.85	0.3748	0.3796
48.83	0.3688	0.4121
49.8	0.3623	0.4445
50.78	0.3554	0.4752
51.76	0.3487	0.503
52.73	0.3424	0.5265
53.71	0.337	0.5448
54.69	0.3328	0.5572
55.66	0.33	0.5631
56.64	0.3289	0.5626
57.62	0.3297	0.5557
58.59	0.3324	0.5432
59.57	0.3371	0.5259
60.55	0.3437	0.5048
61.52	0.3521	0.4813
62.5	0.362	0.4569
63.48	0.3731	0.4328
64.45	0.3851	0.4105
65.43	0.3976	0.3914
66.41	0.4103	0.3765
67.38	0.4228	0.3667
68.36	0.4348	0.3626
69.34	0.4459	0.3645
70.31	0.4559	0.3724
71.29	0.4645	0.3861
72.27	0.4716	0.4048
73.24	0.4772	0.4278
74.22	0.4812	0.4541
75.2	0.4836	0.4824
76.17	0.4847	0.5115
77.15	0.4844	0.5403
78.13	0.4831	0.5675
79.1	0.481	0.5921
80.08	0.4781	0.6133
81.05	0.4749	0.6303
82.03	0.4714	0.6428
83.01	0.4678	0.6508
83.98	0.4644	0.6542
84.96	0.4611	0.6535
85.94	0.4581	0.6494
86.91	0.4553	0.6425
87.89	0.4528	0.6339
88.87	0.4504	0.6246
89.84	0.4482	0.6155
90.82	0.446	0.6076
91.8	0.4437	0.6019
92.77	0.4412	0.5991
93.75	0.4385	0.5999
94.73	0.4353	0.6045
95.7	0.4318	0.6131
96.68	0.4279	0.6258
97.66	0.4235	0.6421
98.63	0.4188	0.6617
99.61	0.4138	0.6839
100.59	0.4086	0.7079
101.56	0.4033	0.7329
102.54	0.3981	0.7581
103.52	0.393	0.7826
104.49	0.3881	0.8055
105.47	0.3836	0.8263
106.45	0.3794	0.8444
107.42	0.3757	0.8595
108.4	0.3725	0.8712
109.38	0.3697	0.8797
110.35	0.3672	0.8851
111.33	0.365	0.8877
112.3	0.3629	0.8881
113.28	0.3608	0.8868
114.26	0.3586	0.8846
115.23	0.3561	0.8821
116.21	0.3533	0.88
117.19	0.35	0.879
118.16	0.3462	0.8797
119.14	0.3418	0.8824
120.12	0.3369	0.8876
121.09	0.3315	0.8955
122.07	0.3257	0.9059
123.05	0.3198	0.9189
124.02	0.3138	0.9341
125	0.3081	0.9511
125.98	0.3027	0.9695
126.95	0.298	0.9887
127.93	0.2941	1.008
128.91	0.2912	1.0269
129.88	0.2896	1.0449
130.86	0.2892	1.0614
131.84	0.2902	1.076
132.81	0.2927	1.0883
133.79	0.2964	1.0983
134.77	0.3014	1.1058
135.74	0.3076	1.1109
136.72	0.3146	1.1137
137.7	0.3223	1.1147
138.67	0.3304	1.1141
139.65	0.3387	1.1125
140.63	0.347	1.1102
141.6	0.355	1.1078
142.58	0.3625	1.1059
143.55	0.3694	1.1048
144.53	0.3756	1.105
145.51	0.381	1.1069
146.48	0.3856	1.1107
147.46	0.3894	1.1166
148.44	0.3927	1.1247
149.41	0.3954	1.135
150.39	0.3979	1.1475
151.37	0.4002	1.162
152.34	0.4025	1.1783
153.32	0.405	1.1962
154.3	0.4077	1.2154
155.27	0.4109	1.2358
156.25	0.4145	1.2569
157.23	0.4185	1.2786
158.2	0.4227	1.3007
159.18	0.4272	1.3229
160.16	0.4317	1.345
161.13	0.4359	1.367
162.11	0.4397	1.3887
163.09	0.4426	1.4101
164.06	0.4446	1.4309
165.04	0.4452	1.4513
166.02	0.4444	1.471
166.99	0.442	1.4901
167.97	0.4379	1.5084
168.95	0.4321	1.5258
169.92	0.4247	1.5423
170.9	0.4159	1.5577
171.88	0.406	1.5719
172.85	0.3953	1.5847
173.83	0.3842	1.5962
174.8	0.3733	1.6061
175.78	0.363	1.6144
176.76	0.3539	1.6211
177.73	0.3463	1.6263
178.71	0.3409	1.6299
179.69	0.3378	1.6321
180.66	0.3374	1.633
181.64	0.34	1.6329
182.62	0.3454	1.6321
183.59	0.3537	1.6307
184.57	0.3647	1.6291
185.55	0.378	1.6275
186.52	0.3932	1.6263
187.5	0.4097	1.6257
188.48	0.427	1.626
189.45	0.4444	1.6272
190.43	0.4613	1.6294
191.41	0.4769	1.6328
192.38	0.4907	1.6371
193.36	0.5021	1.6424
194.34	0.5106	1.6485
195.31	0.5161	1.655
196.29	0.5182	1.6617
197.27	0.5169	1.6683
198.24	0.5122	1.6745
199.22	0.5046	1.68
200.2	0.4942	1.6844
201.17	0.4815	1.6876
202.15	0.4672	1.6894
203.13	0.4518	1.6897
204.1	0.436	1.6885
205.08	0.4204	1.6857
206.05	0.4057	1.6817
207.03	0.3924	1.6765
208.01	0.381	1.6704
208.98	0.3719	1.6638
209.96	0.3654	1.6571
210.94	0.3615	1.6504
211.91	0.3604	1.6443
212.89	0.3619	1.639
213.87	0.3658	1.6346
214.84	0.3718	1.6315
215.82	0.3794	1.6296
216.8	0.3883	1.6289
217.77	0.3979	1.6294
218.75	0.4079	1.6307
219.73	0.4177	1.6326
220.7	0.427	1.6347
221.68	0.4355	1.6367
222.66	0.443	1.6379
223.63	0.4493	1.6381
224.61	0.4544	1.6366
225.59	0.4584	1.6332
226.56	0.4614	1.6275
227.54	0.4637	1.6192
228.52	0.4655	1.6082
229.49	0.4672	1.5945
230.47	0.4691	1.5781
231.45	0.4716	1.5593
232.42	0.4748	1.5383
233.4	0.479	1.5156
234.38	0.4843	1.4917
235.35	0.4908	1.4671
236.33	0.4984	1.4423
237.3	0.5069	1.4179
238.28	0.5161	1.3944
239.26	0.5257	1.3724
240.23	0.5351	1.3521
241.21	0.5439	1.3339
242.19	0.5516	1.318
243.16	0.5578	1.3044
244.14	0.5618	1.293
245.12	0.5632	1.2837
246.09	0.5618	1.2762
247.07	0.5572	1.27
248.05	0.5494	1.2648
249.02	0.5382	1.2599
250	0.5238	1.255
250.98	0.5064	1.2495
251.95	0.4864	1.2428
252.93	0.4643	1.2347
253.91	0.4407	1.2247
254.88	0.4162	1.2127
255.86	0.3914	1.1985
256.84	0.3671	1.182
257.81	0.3439	1.1635
258.79	0.3224	1.1431
259.77	0.3032	1.1211
260.74	0.2866	1.0979
261.72	0.2731	1.0738
262.7	0.2626	1.0494
263.67	0.2554	1.025
264.65	0.2513	1.0011
265.63	0.2501	0.978
266.6	0.2513	0.9561
267.58	0.2546	0.9355
268.55	0.2595	0.9165
269.53	0.2653	0.899
270.51	0.2714	0.883
271.48	0.2773	0.8683
272.46	0.2823	0.8547
273.44	0.2859	0.8419
274.41	0.2878	0.8296
275.39	0.2875	0.8175
276.37	0.2849	0.8051
277.34	0.2798	0.7922
278.32	0.2722	0.7784
279.3	0.2623	0.7636
280.27	0.2502	0.7475
281.25	0.2363	0.73
282.23	0.221	0.7111
283.2	0.2046	0.691
284.18	0.1877	0.6697
285.16	0.1706	0.6475
286.13	0.1538	0.6246
287.11	0.1377	0.6012
288.09	0.1225	0.5778
289.06	0.1086	0.5546
290.04	0.0962	0.5318
291.02	0.0852	0.5098
291.99	0.0757	0.4886
292.97	0.0675	0.4685
293.95	0.0606	0.4493
294.92	0.0547	0.4313
295.9	0.0494	0.4141
296.88	0.0446	0.3977
297.85	0.0398	0.3819
298.83	0.0348	0.3665
299.8	0.0292	0.3512
300.78	0.0228	0.3357
301.76	0.0154	0.3199
302.73	0.0068	0.3035
303.71	-0.003	0.2865
304.69	-0.014	0.2686
305.66	-0.0263	0.2499
306.64	-0.0396	0.2304
307.62	-0.0539	0.2102
308.59	-0.0689	0.1896
309.57	-0.0843	0.1686
310.55	-0.1	0.1477
311.52	-0.1156	0.1269
312.5	-0.1309	0.1067
313.48	-0.1456	0.0873
314.45	-0.1595	0.0688
315.43	-0.1725	0.0516
316.41	-0.1844	0.0357
317.38	-0.1952	0.0213
318.36	-0.2048	0.0082
319.34	-0.2132	-0.0036
320.31	-0.2205	-0.0142
321.29	-0.2268	-0.0239
322.27	-0.2321	-0.0329
323.24	-0.2367	-0.0414
324.22	-0.2406	-0.0499
325.2	-0.2441	-0.0586
326.17	-0.2472	-0.0677
327.15	-0.25	-0.0776
328.13	-0.2528	-0.0884
329.1	-0.2555	-0.1001
330.08	-0.2583	-0.113
331.05	-0.2611	-0.1268
332.03	-0.2639	-0.1415
333.01	-0.2669	-0.1569
333.98	-0.2699	-0.1728
334.96	-0.2729	-0.1887
335.94	-0.2759	-0.2045
336.91	-0.2788	-0.2196
337.89	-0.2817	-0.2339
338.87	-0.2844	-0.2468
339.84	-0.2871	-0.2582
340.82	-0.2897	-0.2679
341.8	-0.2922	-0.2756
342.77	-0.2947	-0.2813
343.75	-0.2973	-0.2851
344.73	-0.2999	-0.2871
345.7	-0.3027	-0.2874
346.68	-0.3057	-0.2863
347.66	-0.309	-0.2842
348.63	-0.3127	-0.2814
349.61	-0.3166	-0.2784
350.59	-0.3209	-0.2756
351.56	-0.3256	-0.2733
352.54	-0.3305	-0.2719
353.52	-0.3356	-0.2717
354.49	-0.3407	-0.2731
355.47	-0.3459	-0.276
356.45	-0.3509	-0.2807
357.42	-0.3555	-0.2871
358.4	-0.3596	-0.2951
359.38	-0.3631	-0.3046
360.35	-0.3658	-0.3153
361.33	-0.3675	-0.327
362.3	-0.3682	-0.3393
363.28	-0.3678	-0.352
364.26	-0.3663	-0.3646
365.23	-0.3635	-0.3768
366.21	-0.3597	-0.3885
367.19	-0.3548	-0.3993
368.16	-0.349	-0.4091
369.14	-0.3424	-0.4178
370.12	-0.3352	-0.4253
371.09	-0.3276	-0.4317
372.07	-0.3199	-0.4371
373.05	-0.3122	-0.4415
374.02	-0.3047	-0.4451
375	-0.2978	-0.4482
375.98	-0.2914	-0.451
376.95	-0.2859	-0.4536
377.93	-0.2814	-0.4563
378.91	-0.2778	-0.4592
379.88	-0.2753	-0.4625
380.86	-0.2738	-0.4663
381.84	-0.2733	-0.4705
382.81	-0.2737	-0.4752
383.79	-0.2749	-0.4803
384.77	-0.2766	-0.4858
385.74	-0.2788	-0.4914
386.72	-0.2812	-0.4971
387.7	-0.2835	-0.5027
388.67	-0.2856	-0.508
389.65	-0.2873	-0.5128
390.63	-0.2883	-0.517
391.6	-0.2885	-0.5205
392.58	-0.2877	-0.5232
393.55	-0.286	-0.5251
394.53	-0.2832	-0.5261
395.51	-0.2793	-0.5262
396.48	-0.2743	-0.5255
397.46	-0.2684	-0.524
398.44	-0.2617	-0.5218
399.41	-0.2544	-0.5191
400.39	-0.2466	-0.5158
401.37	-0.2386	-0.512
402.34	-0.2307	-0.5078
403.32	-0.2231	-0.5033
404.3	-0.2159	-0.4984
405.27	-0.2096	-0.4931
406.25	-0.2042	-0.4874
407.23	-0.2	-0.4812
408.2	-0.1971	-0.4746
409.18	-0.1957	-0.4674
410.16	-0.1956	-0.4597
411.13	-0.1971	-0.4514
412.11	-0.1999	-0.4425
413.09	-0.204	-0.4333
414.06	-0.2093	-0.4236
415.04	-0.2154	-0.4139
416.02	-0.2222	-0.4042
416.99	-0.2295	-0.3948
417.97	-0.2367	-0.386
418.95	-0.2438	-0.3782
419.92	-0.2503	-0.3716
420.9	-0.256	-0.3666
421.88	-0.2606	-0.3635
422.85	-0.2638	-0.3625
423.83	-0.2654	-0.3639
424.8	-0.2653	-0.3676
425.78	-0.2634	-0.3738
426.76	-0.2596	-0.3823
427.73	-0.254	-0.3929
428.71	-0.2467	-0.4054
429.69	-0.2377	-0.4193
430.66	-0.2274	-0.4341
431.64	-0.2159	-0.4494
432.62	-0.2036	-0.4644
433.59	-0.1907	-0.4787
434.57	-0.1776	-0.4915
435.55	-0.1645	-0.5024
436.52	-0.1519	-0.5108
437.5	-0.14	-0.5164
438.48	-0.1291	-0.5188
439.45	-0.1194	-0.5178
440.43	-0.1111	-0.5135
441.41	-0.1044	-0.5061
442.38	-0.0992	-0.4957
443.36	-0.0957	-0.4829
444.34	-0.0938	-0.4682
445.31	-0.0934	-0.4523
446.29	-0.0943	-0.4358
447.27	-0.0966	-0.4195
448.24	-0.0998	-0.4043
449.22	-0.104	-0.3907
450.2	-0.1087	-0.3795
451.17	-0.114	-0.3712
452.15	-0.1195	-0.3662
453.13	-0.1251	-0.3649
454.1	-0.1307	-0.3672
455.08	-0.1362	-0.3731
456.05	-0.1416	-0.3824
457.03	-0.1468	-0.3946
458.01	-0.1518	-0.4093
458.98	-0.1566	-0.4257
459.96	-0.1615	-0.4431
460.94	-0.1663	-0.4607
461.91	-0.1712	-0.4778
462.89	-0.1763	-0.4936
463.87	-0.1817	-0.5073
464.84	-0.1873	-0.5185
465.82	-0.1933	-0.5266
466.8	-0.1995	-0.5315
467.77	-0.206	-0.5328
468.75	-0.2127	-0.5308
469.73	-0.2194	-0.5256
470.7	-0.226	-0.5176
471.68	-0.2323	-0.5073
472.66	-0.2381	-0.4954
473.63	-0.2432	-0.4824
474.61	-0.2474	-0.4692
475.59	-0.2505	-0.4565
476.56	-0.2524	-0.445
477.54	-0.2528	-0.4352
478.52	-0.2519	-0.4276
479.49	-0.2495	-0.4226
480.47	-0.2456	-0.4204
481.45	-0.2405	-0.421
482.42	-0.2342	-0.4243
483.4	-0.227	-0.4299
484.38	-0.2192	-0.4375
485.35	-0.2111	-0.4464
486.33	-0.2031	-0.456
487.3	-0.1956	-0.4656
488.28	-0.1888	-0.4744
489.26	-0.1833	-0.4818
490.23	-0.1794	-0.4872
491.21	-0.1773	-0.4899
492.19	-0.1774	-0.4895
493.16	-0.1797	-0.4859
494.14	-0.1845	-0.4789
495.12	-0.1918	-0.4685
496.09	-0.2015	-0.455
497.07	-0.2136	-0.4389
498.05	-0.2278	-0.4206
499.02	-0.2439	-0.4008
500	-0.2616	-0.3802
500.98	-0.2806	-0.3596
501.95	-0.3006	-0.3397
502.93	-0.3211	-0.3214
503.91	-0.3419	-0.3053
504.88	-0.3626	-0.292
505.86	-0.3828	-0.2819
506.84	-0.4024	-0.2754
507.81	-0.4212	-0.2725
508.79	-0.439	-0.2734
509.77	-0.4558	-0.2777
510.74	-0.4715	-0.2853
511.72	-0.4862	-0.2956
512.7	-0.4999	-0.3081
513.67	-0.5128	-0.3223
514.65	-0.5251	-0.3374
515.63	-0.5368	-0.3528
516.6	-0.5483	-0.368
517.58	-0.5597	-0.3823
518.55	-0.571	-0.3953
519.53	-0.5826	-0.4066
520.51	-0.5943	-0.4159
521.48	-0.6064	-0.4232
522.46	-0.6187	-0.4285
523.44	-0.6314	-0.4319
524.41	-0.6442	-0.4337
525.39	-0.6571	-0.4341
526.37	-0.67	-0.4335
527.34	-0.6827	-0.4325
528.32	-0.6951	-0.4313
529.3	-0.7069	-0.4304
530.27	-0.7182	-0.4302
531.25	-0.7286	-0.4308
532.23	-0.7382	-0.4327
533.2	-0.747	-0.4357
534.18	-0.7548	-0.4399
535.16	-0.7617	-0.4452
536.13	-0.7679	-0.4514
537.11	-0.7734	-0.4582
538.09	-0.7783	-0.4652
539.06	-0.7828	-0.472
540.04	-0.7872	-0.4782
541.02	-0.7915	-0.4834
541.99	-0.796	-0.4872
542.97	-0.8008	-0.4893
543.95	-0.8061	-0.4896
544.92	-0.8119	-0.4878
545.9	-0.8183	-0.4839
546.88	-0.8253	-0.4781
547.85	-0.8328	-0.4705
548.83	-0.8408	-0.4614
549.8	-0.8491	-0.4512
550.78	-0.8575	-0.4405
551.76	-0.8657	-0.4296
552.73	-0.8737	-0.4192
553.71	-0.881	-0.4097
554.69	-0.8874	-0.4015
555.66	-0.8926	-0.3953
556.64	-0.8965	-0.3912
557.62	-0.8987	-0.3895
558.59	-0.8992	-0.3903
559.57	-0.8978	-0.3937
560.55	-0.8944	-0.3996
561.52	-0.8891	-0.4076
562.5	-0.8818	-0.4176
563.48	-0.8728	-0.429
564.45	-0.8621	-0.4414
565.43	-0.8499	-0.4544
566.41	-0.8366	-0.4673
567.38	-0.8224	-0.4797
568.36	-0.8075	-0.4912
569.34	-0.7924	-0.5013
570.31	-0.7773	-0.5098
571.29	-0.7626	-0.5163
572.27	-0.7486	-0.5209
573.24	-0.7354	-0.5236
574.22	-0.7235	-0.5243
575.2	-0.713	-0.5234
576.17	-0.7041	-0.5212
577.15	-0.6968	-0.518
578.13	-0.6913	-0.5143
579.1	-0.6876	-0.5104
580.08	-0.6856	-0.5069
581.05	-0.6854	-0.5041
582.03	-0.6867	-0.5023
583.01	-0.6895	-0.5019
583.98	-0.6936	-0.5032
584.96	-0.6987	-0.5061
585.94	-0.7046	-0.5107
586.91	-0.711	-0.517
587.89	-0.7177	-0.5247
588.87	-0.7244	-0.5336
589.84	-0.7308	-0.5435
590.82	-0.7365	-0.5539
591.8	-0.7414	-0.5644
592.77	-0.745	-0.5748
593.75	-0.7473	-0.5845
594.73	-0.7479	-0.5933
595.7	-0.7467	-0.6009
596.68	-0.7435	-0.6071
597.66	-0.7383	-0.6118
598.63	-0.7309	-0.615
599.61	-0.7213	-0.6166
600.59	-0.7097	-0.617
601.56	-0.6961	-0.6162
602.54	-0.6806	-0.6146
603.52	-0.6636	-0.6126
604.49	-0.6452	-0.6103
605.47	-0.6258	-0.6083
606.45	-0.6057	-0.6068
607.42	-0.5853	-0.6061
608.4	-0.5649	-0.6066
609.38	-0.5449	-0.6083
610.35	-0.5256	-0.6113
611.33	-0.5074	-0.6157
612.3	-0.4906	-0.6213
613.28	-0.4754	-0.6281
614.26	-0.462	-0.6357
615.23	-0.4505	-0.6438
616.21	-0.4409	-0.6521
617.19	-0.4332	-0.6602
618.16	-0.4272	-0.6677
619.14	-0.4229	-0.6741
620.12	-0.42	-0.6792
621.09	-0.4181	-0.6826
622.07	-0.4169	-0.6842
623.05	-0.416	-0.6836
624.02	-0.4152	-0.6809
625	-0.414	-0.6762
625.98	-0.412	-0.6694
626.95	-0.4089	-0.6609
627.93	-0.4045	-0.6509
628.91	-0.3986	-0.6398
629.88	-0.391	-0.628
630.86	-0.3816	-0.6159
631.84	-0.3704	-0.604
632.81	-0.3576	-0.5927
633.79	-0.3433	-0.5825
634.77	-0.3276	-0.5736
635.74	-0.3107	-0.5663
636.72	-0.2931	-0.561
637.7	-0.2749	-0.5576
638.67	-0.2565	-0.5562
639.65	-0.2382	-0.5568
640.63	-0.2201	-0.5592
641.6	-0.2025	-0.5632
642.58	-0.1856	-0.5685
643.55	-0.1695	-0.5747
644.53	-0.1542	-0.5815
645.51	-0.1397	-0.5886
646.48	-0.126	-0.5955
647.46	-0.1128	-0.6018
648.44	-0.1001	-0.6073
649.41	-0.0876	-0.6117
650.39	-0.0751	-0.6148
651.37	-0.0624	-0.6164
652.34	-0.0493	-0.6165
653.32	-0.0357	-0.6151
654.3	-0.0213	-0.6122
655.27	-0.0062	-0.6081
656.25	0.0096	-0.6028
657.23	0.0262	-0.5966
658.2	0.0434	-0.5898
659.18	0.061	-0.5825
660.16	0.0789	-0.575
661.13	0.0966	-0.5675
662.11	0.114	-0.5601
663.09	0.1306	-0.5531
664.06	0.1463	-0.5464
665.04	0.1606	-0.5401
666.02	0.1733	-0.5341
666.99	0.1843	-0.5284
667.97	0.1933	-0.5228
668.95	0.2002	-0.517
669.92	0.2052	-0.511
670.9	0.2083	-0.5045
671.88	0.2096	-0.4973
672.85	0.2093	-0.4891
673.83	0.2079	-0.4799
674.8	0.2057	-0.4695
675.78	0.203	-0.4579
676.76	0.2003	-0.4449
677.73	0.1979	-0.4307
678.71	0.1964	-0.4155
679.69	0.1959	-0.3993
680.66	0.1969	-0.3823
681.64	0.1996	-0.365
682.62	0.204	-0.3475
683.59	0.2103	-0.3302
684.57	0.2185	-0.3134
685.55	0.2284	-0.2975
686.52	0.2399	-0.2827
687.5	0.2527	-0.2693
688.48	0.2665	-0.2575
689.45	0.2809	-0.2474
690.43	0.2956	-0.239
691.41	0.3102	-0.2324
692.38	0.3243	-0.2275
693.36	0.3376	-0.2241
694.34	0.3497	-0.222
695.31	0.3606	-0.2209
696.29	0.3699	-0.2206
697.27	0.3775	-0.2207
698.24	0.3836	-0.2209
699.22	0.388	-0.2208
700.2	0.3909	-0.2202
701.17	0.3924	-0.2188
702.15	0.3928	-0.2164
703.13	0.3923	-0.2128
704.1	0.3912	-0.208
705.08	0.3897	-0.2019
706.05	0.3881	-0.1946
707.03	0.3866	-0.1863
708.01	0.3855	-0.177
708.98	0.3848	-0.1671
709.96	0.3847	-0.1567
710.94	0.3853	-0.1462
711.91	0.3866	-0.1359
712.89	0.3886	-0.1259
713.87	0.3911	-0.1166
714.84	0.3941	-0.1081
715.82	0.3976	-0.1006
716.8	0.4012	-0.0941
717.77	0.4051	-0.0886
718.75	0.4089	-0.084
719.73	0.4126	-0.0803
720.7	0.4161	-0.0771
721.68	0.4194	-0.0744
722.66	0.4224	-0.0716
723.63	0.4251	-0.0687
724.61	0.4276	-0.0651
725.59	0.4299	-0.0605
726.56	0.432	-0.0548
727.54	0.434	-0.0476
728.52	0.436	-0.0387
729.49	0.4381	-0.0279
730.47	0.4403	-0.0153
731.45	0.4425	-0.0007
732.42	0.4449	0.0156
733.4	0.4473	0.0336
734.38	0.4497	0.053
735.35	0.4519	0.0736
736.33	0.454	0.095
737.3	0.4556	0.1168
738.28	0.4568	0.1387
739.26	0.4572	0.1604
740.23	0.4568	0.1816
741.21	0.4554	0.2018
742.19	0.453	0.221
743.16	0.4494	0.239
744.14	0.4447	0.2556
745.12	0.4389	0.2708
746.09	0.4321	0.2848
747.07	0.4244	0.2975
748.05	0.416	0.3092
749.02	0.4071	0.32
750	0.3979	0.3303
750.98	0.3886	0.3404
751.95	0.3796	0.3503
752.93	0.3711	0.3605
753.91	0.3632	0.3711
754.88	0.3562	0.3823
755.86	0.3502	0.3941
756.84	0.3453	0.4067
757.81	0.3414	0.42
758.79	0.3386	0.4338
759.77	0.3367	0.4482
760.74	0.3355	0.4627
761.72	0.3349	0.4773
762.7	0.3345	0.4917
763.67	0.334	0.5056
764.65	0.3333	0.5187
765.63	0.3319	0.5308
766.6	0.3295	0.5418
767.58	0.3261	0.5515
768.55	0.3213	0.56
769.53	0.3151	0.5672
770.51	0.3074	0.5733
771.48	0.2982	0.5784
772.46	0.2877	0.583
773.44	0.2759	0.5872
774.41	0.2632	0.5915
775.39	0.2498	0.5963
776.37	0.236	0.602
777.34	0.2223	0.609
778.32	0.2089	0.6177
779.3	0.1963	0.6284
780.27	0.1847	0.6412
781.25	0.1743	0.6563
782.23	0.1655	0.6738
783.2	0.1583	0.6935
784.18	0.1528	0.7152
785.16	0.1489	0.7387
786.13	0.1464	0.7635
787.11	0.1453	0.7891
788.09	0.1451	0.815
789.06	0.1456	0.8406
790.04	0.1462	0.8653
791.02	0.1467	0.8886
791.99	0.1465	0.9098
792.97	0.1452	0.9285
793.95	0.1425	0.9443
794.92	0.1379	0.9569
795.9	0.1311	0.9661
796.88	0.122	0.9719
797.85	0.1103	0.9743
798.83	0.0961	0.9735
799.8	0.0794	0.9698
800.78	0.0603	0.9635
801.76	0.0389	0.9552
802.73	0.0156	0.9453
803.71	-0.0093	0.9342
804.69	-0.0355	0.9226
805.66	-0.0626	0.9109
806.64	-0.0902	0.8994
807.62	-0.118	0.8886
808.59	-0.1457	0.8788
809.57	-0.173	0.8701
810.55	-0.1996	0.8625
811.52	-0.2254	0.856
812.5	-0.2503	0.8506
813.48	-0.2744	0.8459
814.45	-0.2975	0.8417
815.43	-0.32	0.8377
816.41	-0.3418	0.8335
817.38	-0.3633	0.8287
818.36	-0.3846	0.8229
819.34	-0.4059	0.8159
820.31	-0.4276	0.8072
821.29	-0.4497	0.7967
822.27	-0.4726	0.7842
823.24	-0.4963	0.7696
824.22	-0.5209	0.7529
825.2	-0.5464	0.7341
826.17	-0.573	0.7133
827.15	-0.6004	0.6906
828.13	-0.6285	0.6663
829.1	-0.6572	0.6403
830.08	-0.6862	0.6131
831.05	-0.7154	0.5845
832.03	-0.7443	0.5549
833.01	-0.7727	0.5241
833.98	-0.8004	0.4924
834.96	-0.827	0.4595
835.94	-0.8524	0.4254
836.91	-0.8761	0.3899
837.89	-0.8982	0.353
838.87	-0.9183	0.3144
839.84	-0.9364	0.2739
840.82	-0.9525	0.2314
841.8	-0.9665	0.1867
842.77	-0.9784	0.1398
843.75	-0.9883	0.0908
844.73	-0.9962	0.0396
845.7	-1.0024	-0.0135
846.68	-1.0069	-0.0682
847.66	-1.0098	-0.1242
848.63	-1.0114	-0.1809
849.61	-1.0119	-0.2379
850.59	-1.0113	-0.2947
851.56	-1.0098	-0.3506
852.54	-1.0077	-0.405
853.52	-1.005	-0.4574
854.49	-1.0019	-0.5074
855.47	-0.9985	-0.5545
856.45	-0.995	-0.5985
857.42	-0.9913	-0.6391
858.4	-0.9877	-0.6764
859.38	-0.9842	-0.7105
860.35	-0.9808	-0.7416
861.33	-0.9776	-0.7701
862.3	-0.9746	-0.7964
863.28	-0.9719	-0.8213
864.26	-0.9695	-0.8451
865.23	-0.9672	-0.8687
866.21	-0.9652	-0.8926
867.19	-0.9634	-0.9174
868.16	-0.9617	-0.9436
869.14	-0.9601	-0.9716
870.12	-0.9584	-1.0016
871.09	-0.9567	-1.0337
872.07	-0.9547	-1.0679
873.05	-0.9525	-1.104
874.02	-0.9498	-1.1416
875	-0.9466	-1.1802
875.98	-0.9427	-1.2192
876.95	-0.9382	-1.258
877.93	-0.9328	-1.2959
878.91	-0.9265	-1.3322
879.88	-0.9194	-1.3663
880.86	-0.9112	-1.3976
881.84	-0.9021	-1.4256
882.81	-0.8919	-1.4501
883.79	-0.8808	-1.4708
884.77	-0.8688	-1.4879
885.74	-0.8559	-1.5014
886.72	-0.8422	-1.5118
887.7	-0.8277	-1.5196
888.67	-0.8124	-1.5253
889.65	-0.7965	-1.5297
890.63	-0.78	-1.5335
891.6	-0.763	-1.5374
892.58	-0.7454	-1.5421
893.55	-0.7273	-1.5482
894.53	-0.7088	-1.5562
895.51	-0.6898	-1.5665
896.48	-0.6703	-1.5791
897.46	-0.6505	-1.594
898.44	-0.6302	-1.6111
899.41	-0.6096	-1.6297
900.39	-0.5886	-1.6495
901.37	-0.5673	-1.6696
902.34	-0.5459	-1.6892
903.32	-0.5244	-1.7075
904.3	-0.5029	-1.7236
905.27	-0.4817	-1.7366
906.25	-0.4609	-1.7459
907.23	-0.4407	-1.7508
908.2	-0.4213	-1.751
909.18	-0.4029	-1.7462
910.16	-0.3858	-1.7364
911.13	-0.37	-1.7219
912.11	-0.3558	-1.7031
913.09	-0.3433	-1.6806
914.06	-0.3325	-1.6553
915.04	-0.3234	-1.628
916.02	-0.316	-1.5999
916.99	-0.3102	-1.5718
917.97	-0.3058	-1.5449
918.95	-0.3025	-1.5199
919.92	-0.3	-1.4977
920.9	-0.298	-1.4787
921.88	-0.296	-1.4635
922.85	-0.2937	-1.452
923.83	-0.2906	-1.4442
924.8	-0.2863	-1.4396
925.78	-0.2804	-1.4378
926.76	-0.2725	-1.4379
927.73	-0.2624	-1.4391
928.71	-0.2499	-1.4403
929.69	-0.2347	-1.4405
930.66	-0.217	-1.4387
931.64	-0.1966	-1.4341
932.62	-0.1738	-1.4259
933.59	-0.1489	-1.4134
934.57	-0.122	-1.3966
935.55	-0.0937	-1.3752
936.52	-0.0643	-1.3494
937.5	-0.0344	-1.3199
938.48	-0.0044	-1.2872
939.45	0.0252	-1.2524
940.43	0.0539	-1.2164
941.41	0.0812	-1.1805
942.38	0.107	-1.1459
943.36	0.1307	-1.1137
944.34	0.1523	-1.0849
945.31	0.1717	-1.0604
946.29	0.1888	-1.0409
947.27	0.2037	-1.0266
948.24	0.2166	-1.0176
949.22	0.2278	-1.0136
950.2	0.2374	-1.014
951.17	0.246	-1.0179
952.15	0.2537	-1.0242
953.13	0.2611	-1.0314
954.1	0.2685	-1.0382
955.08	0.2762	-1.0431
956.05	0.2845	-1.0445
957.03	0.2936	-1.0412
958.01	0.3036	-1.032
958.98	0.3147	-1.0162
959.96	0.3267	-0.9931
960.94	0.3397	-0.9627
961.91	0.3534	-0.9253
962.89	0.3676	-0.8816
963.87	0.382	-0.8326
964.84	0.3964	-0.7797
965.82	0.4104	-0.7247
966.8	0.4235	-0.6693
967.77	0.4357	-0.6156
968.75	0.4464	-0.5655
969.73	0.4555	-0.5209
970.7	0.4628	-0.4833
971.68	0.4681	-0.4541
972.66	0.4715	-0.434
973.63	0.4728	-0.4237
974.61	0.4721	-0.4229
975.59	0.4696	-0.4311
976.56	0.4655	-0.4472
977.54	0.46	-0.4695
978.52	0.4533	-0.4961
979.49	0.4456	-0.5244
980.47	0.4374	-0.5521
981.45	0.4288	-0.5764
982.42	0.42	-0.5946
983.4	0.4113	-0.6041
984.38	0.4029	-0.6029
985.35	0.3949	-0.589
986.33	0.3874	-0.5611
987.3	0.3805	-0.5185
988.28	0.3742	-0.4611
989.26	0.3684	-0.3894
990.23	0.3632	-0.3048
991.21	0.3584	-0.209
992.19	0.3541	-0.1045
993.16	0.3502	0.0059
994.14	0.3465	0.119
995.12	0.3432	0.2312
996.09	0.3401	0.3392
997.07	0.3373	0.4394
998.05	0.3347	0.5288
999.02	0.3324	0.6045
1000	0.3644	0.7941
1000.98	0.3605	0.7029
1001.95	0.3584	0.6141
1002.93	0.3577	0.5289
1003.91	0.3586	0.4483
1004.88	0.3608	0.3733
1005.86	0.3641	0.3048
1006.84	0.3684	0.2435
1007.81	0.3734	0.19
1008.79	0.3788	0.1447
1009.77	0.3843	0.1077
1010.74	0.3898	0.0792
1011.72	0.3949	0.0589
1012.7	0.3994	0.0463
1013.67	0.4031	0.0411
1014.65	0.4058	0.0425
1015.63	0.4074	0.0496
1016.6	0.4077	0.0616
1017.58	0.4067	0.0775
1018.55	0.4044	0.0962
1019.53	0.4008	0.1169
1020.51	0.3959	0.1385
1021.48	0.3898	0.1602
1022.46	0.3826	0.1812
1023.44	0.3745	0.2008
1024.41	0.3657	0.2185
1025.39	0.3562	0.234
1026.37	0.3464	0.247
1027.34	0.3363	0.2574
1028.32	0.3261	0.2654
1029.3	0.3161	0.2711
1030.27	0.3063	0.2748
1031.25	0.2969	0.2768
1032.23	0.288	0.2776
1033.2	0.2797	0.2777
1034.18	0.272	0.2774
1035.16	0.265	0.2773
1036.13	0.2587	0.2777
1037.11	0.253	0.2788
1038.09	0.248	0.281
1039.06	0.2437	0.2843
1040.04	0.2398	0.2888
1041.02	0.2365	0.2944
1041.99	0.2336	0.3011
1042.97	0.2311	0.3085
1043.95	0.2289	0.3165
1044.92	0.2269	0.3247
1045.9	0.2251	0.3329
1046.88	0.2234	0.3407
1047.85	0.2219	0.3479
1048.83	0.2203	0.3541
1049.8	0.2188	0.3593
1050.78	0.2172	0.3633
1051.76	0.2156	0.366
1052.73	0.2139	0.3675
1053.71	0.2122	0.3679
1054.69	0.2103	0.3673
1055.66	0.2082	0.366
1056.64	0.2059	0.3641
1057.62	0.2034	0.3621
1058.59	0.2005	0.36
1059.57	0.1973	0.3583
1060.55	0.1936	0.3571
1061.52	0.1895	0.3566
1062.5	0.1848	0.357
1063.48	0.1794	0.3584
1064.45	0.1733	0.3607
1065.43	0.1664	0.364
1066.41	0.1588	0.3681
1067.38	0.1504	0.3729
1068.36	0.1411	0.3781
1069.34	0.131	0.3836
1070.31	0.1202	0.3892
1071.29	0.1087	0.3946
1072.27	0.0965	0.3997
1073.24	0.084	0.4043
1074.22	0.071	0.4083
1075.2	0.0579	0.4117
1076.17	0.0448	0.4145
1077.15	0.0319	0.4167
1078.13	0.0194	0.4186
1079.1	0.0073	0.4202
1080.08	-0.004	0.4217
1081.05	-0.0145	0.4234
1082.03	-0.0241	0.4256
1083.01	-0.0326	0.4283
1083.98	-0.04	0.4319
1084.96	-0.0463	0.4363
1085.94	-0.0515	0.4416
1086.91	-0.0557	0.4479
1087.89	-0.0589	0.455
1088.87	-0.0613	0.4627
1089.84	-0.0631	0.4709
1090.82	-0.0644	0.4792
1091.8	-0.0655	0.4872
1092.77	-0.0664	0.4946
1093.75	-0.0675	0.501
1094.73	-0.0689	0.5059
1095.7	-0.0707	0.5092
1096.68	-0.0732	0.5104
1097.66	-0.0763	0.5094
1098.63	-0.0801	0.5061
1099.61	-0.0848	0.5005
1100.59	-0.0901	0.4926
1101.56	-0.0962	0.4826
1102.54	-0.1028	0.471
1103.52	-0.1098	0.4579
1104.49	-0.1172	0.444
1105.47	-0.1246	0.4297
1106.45	-0.1321	0.4155
1107.42	-0.1393	0.4019
1108.4	-0.1461	0.3893
1109.38	-0.1524	0.3783
1110.35	-0.1582	0.3691
1111.33	-0.1632	0.3619
1112.3	-0.1676	0.3568
1113.28	-0.1714	0.3537
1114.26	-0.1745	0.3525
1115.23	-0.1772	0.3529
1116.21	-0.1795	0.3544
1117.19	-0.1817	0.3566
1118.16	-0.1839	0.359
1119.14	-0.1863	0.3608
1120.12	-0.1891	0.3616
1121.09	-0.1924	0.3608
1122.07	-0.1964	0.3579
1123.05	-0.2012	0.3525
1124.02	-0.2069	0.3444
1125	-0.2133	0.3333
1125.98	-0.2205	0.3194
1126.95	-0.2284	0.3027
1127.93	-0.2367	0.2836
1128.91	-0.2453	0.2625
1129.88	-0.2538	0.2399
1130.86	-0.2621	0.2164
1131.84	-0.2697	0.1926
1132.81	-0.2765	0.1692
1133.79	-0.2821	0.1468
1134.77	-0.2863	0.1258
1135.74	-0.2889	0.1067
1136.72	-0.2899	0.0898
1137.7	-0.2892	0.075
1138.67	-0.2867	0.0624
1139.65	-0.2828	0.0517
1140.63	-0.2776	0.0423
1141.6	-0.2714	0.0338
1142.58	-0.2646	0.0253
1143.55	-0.2577	0.016
1144.53	-0.2511	0.0049
1145.51	-0.2454	-0.0088
1146.48	-0.2412	-0.0259
1147.46	-0.2389	-0.0474
1148.44	-0.239	-0.0739
1149.41	-0.242	-0.1058
1150.39	-0.2481	-0.1434
1151.37	-0.2575	-0.1868
1152.34	-0.2705	-0.2356
1153.32	-0.287	-0.2895
1154.3	-0.3069	-0.3476
1155.27	-0.3298	-0.409
1156.25	-0.3555	-0.4725
1157.23	-0.3835	-0.537
1158.2	-0.4132	-0.6008
1159.18	-0.4439	-0.6627
1160.16	-0.4751	-0.7213
1161.13	-0.5059	-0.7751
1162.11	-0.5358	-0.8231
1163.09	-0.564	-0.8642
1164.06	-0.59	-0.8977
1165.04	-0.6131	-0.9232
1166.02	-0.6331	-0.9404
1166.99	-0.6495	-0.9495
1167.97	-0.6621	-0.951
1168.95	-0.6709	-0.9455
1169.92	-0.676	-0.934
1170.9	-0.6773	-0.9177
1171.88	-0.6753	-0.8979
1172.85	-0.6703	-0.876
1173.83	-0.6625	-0.8534
1174.8	-0.6526	-0.8315
1175.78	-0.641	-0.8117
1176.76	-0.6282	-0.7951
1177.73	-0.6146	-0.7827
1178.71	-0.6007	-0.7753
1179.69	-0.5868	-0.7732
1180.66	-0.5733	-0.7767
1181.64	-0.5604	-0.7858
1182.62	-0.5482	-0.8001
1183.59	-0.5369	-0.819
1184.57	-0.5263	-0.8419
1185.55	-0.5165	-0.8677
1186.52	-0.5074	-0.8955
1187.5	-0.4988	-0.9242
1188.48	-0.4905	-0.9528
1189.45	-0.4823	-0.9803
1190.43	-0.4742	-1.0059
1191.41	-0.4658	-1.0288
1192.38	-0.4572	-1.0484
1193.36	-0.4484	-1.0646
1194.34	-0.4392	-1.0771
1195.31	-0.4298	-1.086
1196.29	-0.4203	-1.0917
1197.27	-0.4109	-1.0947
1198.24	-0.4018	-1.0955
1199.22	-0.3932	-1.0949
1200.2	-0.3856	-1.0937
1201.17	-0.379	-1.0927
1202.15	-0.3739	-1.0927
1203.13	-0.3703	-1.0942
1204.1	-0.3686	-1.098
1205.08	-0.3689	-1.1043
1206.05	-0.3711	-1.1136
1207.03	-0.3753	-1.1257
1208.01	-0.3814	-1.1406
1208.98	-0.3893	-1.1581
1209.96	-0.3986	-1.1776
1210.94	-0.409	-1.1985
1211.91	-0.4202	-1.2202
1212.89	-0.4318	-1.2419
1213.87	-0.4433	-1.2628
1214.84	-0.4544	-1.2823
1215.82	-0.4645	-1.2995
1216.8	-0.4734	-1.314
1217.77	-0.4806	-1.3252
1218.75	-0.486	-1.3329
1219.73	-0.4893	-1.3369
1220.7	-0.4904	-1.3373
1221.68	-0.4893	-1.3342
1222.66	-0.4861	-1.3281
1223.63	-0.4808	-1.3193
1224.61	-0.4738	-1.3085
1225.59	-0.4652	-1.2963
1226.56	-0.4553	-1.2835
1227.54	-0.4446	-1.2706
1228.52	-0.4334	-1.2583
1229.49	-0.422	-1.2472
1230.47	-0.4108	-1.2377
1231.45	-0.4001	-1.2302
1232.42	-0.3901	-1.2246
1233.4	-0.381	-1.2212
1234.38	-0.3731	-1.2196
1235.35	-0.3663	-1.2197
1236.33	-0.3608	-1.2209
1237.3	-0.3563	-1.2228
1238.28	-0.353	-1.2248
1239.26	-0.3505	-1.2262
1240.23	-0.3488	-1.2264
1241.21	-0.3476	-1.2249
1242.19	-0.3467	-1.2211
1243.16	-0.3459	-1.2146
1244.14	-0.345	-1.2051
1245.12	-0.3438	-1.1925
1246.09	-0.3421	-1.1768
1247.07	-0.3399	-1.1581
1248.05	-0.3369	-1.1367
1249.02	-0.3332	-1.1132
1250	-0.3288	-1.0879
1250.98	-0.3236	-1.0617
1251.95	-0.3177	-1.035
1252.93	-0.3111	-1.0087
1253.91	-0.3039	-0.9835
1254.88	-0.2963	-0.9598
1255.86	-0.2882	-0.9383
1256.84	-0.2798	-0.9193
1257.81	-0.2712	-0.9032
1258.79	-0.2622	-0.8901
1259.77	-0.2532	-0.8799
1260.74	-0.2439	-0.8726
1261.72	-0.2346	-0.8678
1262.7	-0.2251	-0.865
1263.67	-0.2155	-0.8638
1264.65	-0.2059	-0.8636
1265.63	-0.1962	-0.8637
1266.6	-0.1865	-0.8635
1267.58	-0.1769	-0.8624
1268.55	-0.1675	-0.8598
1269.53	-0.1583	-0.8552
1270.51	-0.1496	-0.8484
1271.48	-0.1414	-0.8391
1272.46	-0.1339	-0.8272
1273.44	-0.1274	-0.8128
1274.41	-0.122	-0.7962
1275.39	-0.1179	-0.7776
1276.37	-0.1152	-0.7575
1277.34	-0.1141	-0.7365
1278.32	-0.1146	-0.7151
1279.3	-0.1169	-0.6941
1280.27	-0.1208	-0.674
1281.25	-0.1263	-0.6554
1282.23	-0.1332	-0.6389
1283.2	-0.1414	-0.625
1284.18	-0.1506	-0.6139
1285.16	-0.1605	-0.6059
1286.13	-0.1708	-0.601
1287.11	-0.181	-0.5992
1288.09	-0.1908	-0.6003
1289.06	-0.1999	-0.6039
1290.04	-0.2078	-0.6095
1291.02	-0.2142	-0.6167
1291.99	-0.2189	-0.6247
1292.97	-0.2217	-0.633
1293.95	-0.2224	-0.6409
1294.92	-0.221	-0.6477
1295.9	-0.2174	-0.6528
1296.88	-0.212	-0.6558
1297.85	-0.2047	-0.6561
1298.83	-0.196	-0.6534
1299.8	-0.1861	-0.6477
1300.78	-0.1754	-0.6387
1301.76	-0.1643	-0.6267
1302.73	-0.1532	-0.6117
1303.71	-0.1427	-0.5941
1304.69	-0.1329	-0.5743
1305.66	-0.1243	-0.5528
1306.64	-0.1171	-0.5301
1307.62	-0.1115	-0.5068
1308.59	-0.1078	-0.4835
1309.57	-0.1058	-0.4608
1310.55	-0.1055	-0.4392
1311.52	-0.1069	-0.4191
1312.5	-0.1097	-0.401
1313.48	-0.1136	-0.3852
1314.45	-0.1184	-0.3717
1315.43	-0.1238	-0.3608
1316.41	-0.1292	-0.3524
1317.38	-0.1345	-0.3464
1318.36	-0.1393	-0.3426
1319.34	-0.1432	-0.3408
1320.31	-0.1462	-0.3405
1321.29	-0.148	-0.3414
1322.27	-0.1485	-0.3431
1323.24	-0.1478	-0.3452
1324.22	-0.1458	-0.3472
1325.2	-0.1429	-0.349
1326.17	-0.139	-0.3501
1327.15	-0.1346	-0.3503
1328.13	-0.1299	-0.3494
1329.1	-0.1252	-0.3475
1330.08	-0.1208	-0.3444
1331.05	-0.1171	-0.3402
1332.03	-0.1143	-0.3353
1333.01	-0.1126	-0.3297
1333.98	-0.1123	-0.3238
1334.96	-0.1133	-0.3179
1335.94	-0.1158	-0.3124
1336.91	-0.1196	-0.3077
1337.89	-0.1248	-0.3042
1338.87	-0.131	-0.3023
1339.84	-0.1381	-0.3021
1340.82	-0.1458	-0.3041
1341.8	-0.1537	-0.3084
1342.77	-0.1616	-0.3151
1343.75	-0.1691	-0.3242
1344.73	-0.176	-0.3357
1345.7	-0.182	-0.3493
1346.68	-0.1869	-0.365
1347.66	-0.1906	-0.3822
1348.63	-0.1929	-0.4007
1349.61	-0.1939	-0.4199
1350.59	-0.1937	-0.4394
1351.56	-0.1923	-0.4586
1352.54	-0.1901	-0.4771
1353.52	-0.1872	-0.4942
1354.49	-0.184	-0.5096
1355.47	-0.1807	-0.5228
1356.45	-0.1777	-0.5335
1357.42	-0.1754	-0.5414
1358.4	-0.1739	-0.5464
1359.38	-0.1737	-0.5484
1360.35	-0.1748	-0.5474
1361.33	-0.1775	-0.5437
1362.3	-0.1819	-0.5376
1363.28	-0.1879	-0.5292
1364.26	-0.1956	-0.5193
1365.23	-0.2048	-0.5082
1366.21	-0.2154	-0.4965
1367.19	-0.2271	-0.4849
1368.16	-0.2398	-0.474
1369.14	-0.2531	-0.4643
1370.12	-0.2669	-0.4564
1371.09	-0.2807	-0.4508
1372.07	-0.2943	-0.4479
1373.05	-0.3076	-0.4481
1374.02	-0.3202	-0.4516
1375	-0.332	-0.4584
1375.98	-0.343	-0.4685
1376.95	-0.3529	-0.4819
1377.93	-0.3619	-0.4983
1378.91	-0.3699	-0.5173
1379.88	-0.377	-0.5386
1380.86	-0.3833	-0.5616
1381.84	-0.3889	-0.5859
1382.81	-0.394	-0.6108
1383.79	-0.3987	-0.6358
1384.77	-0.4033	-0.6604
1385.74	-0.4077	-0.6842
1386.72	-0.4123	-0.7066
1387.7	-0.417	-0.7274
1388.67	-0.422	-0.7464
1389.65	-0.4274	-0.7634
1390.63	-0.4332	-0.7784
1391.6	-0.4394	-0.7914
1392.58	-0.4461	-0.8027
1393.55	-0.4531	-0.8124
1394.53	-0.4606	-0.821
1395.51	-0.4684	-0.8287
1396.48	-0.4765	-0.8361
1397.46	-0.4849	-0.8436
1398.44	-0.4934	-0.8515
1399.41	-0.5021	-0.8603
1400.39	-0.511	-0.8702
1401.37	-0.52	-0.8816
1402.34	-0.529	-0.8947
1403.32	-0.538	-0.9094
1404.3	-0.5471	-0.9259
1405.27	-0.5562	-0.944
1406.25	-0.5652	-0.9636
1407.23	-0.574	-0.9843
1408.2	-0.5828	-1.0058
1409.18	-0.5912	-1.0278
1410.16	-0.5993	-1.0498
1411.13	-0.607	-1.0713
1412.11	-0.614	-1.0921
1413.09	-0.6204	-1.1117
1414.06	-0.6259	-1.1297
1415.04	-0.6305	-1.1459
1416.02	-0.6339	-1.1601
1416.99	-0.6362	-1.1722
1417.97	-0.6373	-1.1823
1418.95	-0.6371	-1.1904
1419.92	-0.6356	-1.1967
1420.9	-0.6328	-1.2015
1421.88	-0.629	-1.2051
1422.85	-0.6241	-1.208
1423.83	-0.6184	-1.2104
1424.8	-0.612	-1.213
1425.78	-0.6054	-1.2161
1426.76	-0.5986	-1.2202
1427.73	-0.5921	-1.2255
1428.71	-0.5861	-1.2325
1429.69	-0.5809	-1.2412
1430.66	-0.5768	-1.2519
1431.64	-0.5739	-1.2645
1432.62	-0.5724	-1.279
1433.59	-0.5725	-1.2952
1434.57	-0.5743	-1.3129
1435.55	-0.5776	-1.3317
1436.52	-0.5824	-1.3513
1437.5	-0.5886	-1.3713
1438.48	-0.5959	-1.3911
1439.45	-0.604	-1.4104
1440.43	-0.6128	-1.4287
1441.41	-0.6217	-1.4456
1442.38	-0.6305	-1.4607
1443.36	-0.6389	-1.4738
1444.34	-0.6464	-1.4847
1445.31	-0.6529	-1.4933
1446.29	-0.658	-1.4995
1447.27	-0.6617	-1.5034
1448.24	-0.6638	-1.5052
1449.22	-0.6643	-1.505
1450.2	-0.6632	-1.5033
1451.17	-0.6608	-1.5003
1452.15	-0.6572	-1.4965
1453.13	-0.6527	-1.4921
1454.1	-0.6477	-1.4877
1455.08	-0.6424	-1.4836
1456.05	-0.6374	-1.4801
1457.03	-0.6329	-1.4776
1458.01	-0.6293	-1.4762
1458.98	-0.627	-1.4761
1459.96	-0.6261	-1.4775
1460.94	-0.627	-1.4803
1461.91	-0.6297	-1.4845
1462.89	-0.6343	-1.4899
1463.87	-0.6406	-1.4963
1464.84	-0.6486	-1.5035
1465.82	-0.6579	-1.5113
1466.8	-0.6684	-1.5192
1467.77	-0.6796	-1.527
1468.75	-0.6912	-1.5343
1469.73	-0.7026	-1.5409
1470.7	-0.7136	-1.5464
1471.68	-0.7235	-1.5507
1472.66	-0.7322	-1.5537
1473.63	-0.7392	-1.5551
1474.61	-0.7443	-1.555
1475.59	-0.7473	-1.5533
1476.56	-0.7482	-1.5502
1477.54	-0.7469	-1.5458
1478.52	-0.7435	-1.5403
1479.49	-0.7383	-1.5339
1480.47	-0.7315	-1.5269
1481.45	-0.7233	-1.5196
1482.42	-0.7143	-1.5122
1483.4	-0.7048	-1.505
1484.38	-0.6952	-1.4983
1485.35	-0.6859	-1.4922
1486.33	-0.6772	-1.487
1487.3	-0.6696	-1.4827
1488.28	-0.6631	-1.4794
1489.26	-0.6581	-1.4771
1490.23	-0.6546	-1.4758
1491.21	-0.6526	-1.4753
1492.19	-0.6519	-1.4754
1493.16	-0.6525	-1.476
1494.14	-0.654	-1.4767
1495.12	-0.6562	-1.4773
1496.09	-0.6586	-1.4774
1497.07	-0.6609	-1.4768
1498.05	-0.6627	-1.4752
1499.02	-0.6636	-1.4724
1500	-0.6632	-1.468
1500.98	-0.6612	-1.4619
1501.95	-0.6574	-1.4541
1502.93	-0.6517	-1.4445
1503.91	-0.6439	-1.433
1504.88	-0.6341	-1.4199
1505.86	-0.6224	-1.4052
1506.84	-0.609	-1.3893
1507.81	-0.5942	-1.3723
1508.79	-0.5783	-1.3547
1509.77	-0.5617	-1.3368
1510.74	-0.5448	-1.319
1511.72	-0.5281	-1.3017
1512.7	-0.512	-1.2854
1513.67	-0.4969	-1.2703
1514.65	-0.4832	-1.2568
1515.63	-0.471	-1.2452
1516.6	-0.4607	-1.2356
1517.58	-0.4524	-1.2283
1518.55	-0.446	-1.2231
1519.53	-0.4416	-1.2202
1520.51	-0.439	-1.2193
1521.48	-0.4379	-1.2202
1522.46	-0.4382	-1.2226
1523.44	-0.4394	-1.2261
1524.41	-0.4411	-1.2303
1525.39	-0.4431	-1.2348
1526.37	-0.4449	-1.2391
1527.34	-0.4461	-1.2426
1528.32	-0.4465	-1.245
1529.3	-0.4457	-1.2458
1530.27	-0.4437	-1.2446
1531.25	-0.4401	-1.2412
1532.23	-0.4352	-1.2353
1533.2	-0.4288	-1.2268
1534.18	-0.4211	-1.2156
1535.16	-0.4124	-1.2019
1536.13	-0.4028	-1.1858
1537.11	-0.3928	-1.1676
1538.09	-0.3826	-1.1476
1539.06	-0.3726	-1.1261
1540.04	-0.3631	-1.1038
1541.02	-0.3544	-1.0809
1541.99	-0.3469	-1.058
1542.97	-0.3408	-1.0357
1543.95	-0.3361	-1.0142
1544.92	-0.333	-0.9941
1545.9	-0.3315	-0.9756
1546.88	-0.3314	-0.959
1547.85	-0.3326	-0.9445
1548.83	-0.3348	-0.9321
1549.8	-0.3377	-0.9219
1550.78	-0.341	-0.9138
1551.76	-0.3442	-0.9074
1552.73	-0.347	-0.9027
1553.71	-0.349	-0.8992
1554.69	-0.3497	-0.8967
1555.66	-0.3489	-0.8947
1556.64	-0.3463	-0.8928
1557.62	-0.3417	-0.8908
1558.59	-0.335	-0.8881
1559.57	-0.326	-0.8845
1560.55	-0.315	-0.8797
1561.52	-0.302	-0.8735
1562.5	-0.2872	-0.8659
1563.48	-0.271	-0.8566
1564.45	-0.2537	-0.8457
1565.43	-0.2356	-0.8333
1566.41	-0.2172	-0.8195
1567.38	-0.1989	-0.8044
1568.36	-0.181	-0.7881
1569.34	-0.164	-0.7709
1570.31	-0.1482	-0.753
1571.29	-0.1337	-0.7346
1572.27	-0.1209	-0.7158
1573.24	-0.1098	-0.6967
1574.22	-0.1004	-0.6774
1575.2	-0.0927	-0.6581
1576.17	-0.0865	-0.6386
1577.15	-0.0816	-0.6191
1578.13	-0.0778	-0.5994
1579.1	-0.0748	-0.5795
1580.08	-0.0722	-0.5592
1581.05	-0.0696	-0.5386
1582.03	-0.0668	-0.5174
1583.01	-0.0634	-0.4957
1583.98	-0.0592	-0.4734
1584.96	-0.0538	-0.4506
1585.94	-0.0472	-0.4272
1586.91	-0.0393	-0.4035
1587.89	-0.0299	-0.3795
1588.87	-0.0192	-0.3554
1589.84	-0.0072	-0.3316
1590.82	0.0059	-0.3083
1591.8	0.0199	-0.2858
1592.77	0.0346	-0.2644
1593.75	0.0496	-0.2444
1594.73	0.0647	-0.226
1595.7	0.0796	-0.2094
1596.68	0.094	-0.1948
1597.66	0.1078	-0.1823
1598.63	0.1208	-0.1719
1599.61	0.1328	-0.1634
1600.59	0.1439	-0.1568
1601.56	0.1539	-0.1518
1602.54	0.163	-0.148
1603.52	0.1712	-0.145
1604.49	0.1789	-0.1425
1605.47	0.1861	-0.14
1606.45	0.1932	-0.1369
1607.42	0.2003	-0.1328
1608.4	0.2078	-0.1273
1609.38	0.216	-0.1199
1610.35	0.2249	-0.1105
1611.33	0.2349	-0.0987
1612.3	0.246	-0.0844
1613.28	0.2584	-0.0675
1614.26	0.272	-0.0482
1615.23	0.2868	-0.0266
1616.21	0.3026	-0.0029
1617.19	0.3193	0.0225
1618.16	0.3368	0.0491
1619.14	0.3546	0.0767
1620.12	0.3724	0.1046
1621.09	0.3901	0.1324
1622.07	0.4072	0.1596
1623.05	0.4235	0.1858
1624.02	0.4386	0.2106
1625	0.4523	0.2338
1625.98	0.4645	0.255
1626.95	0.4749	0.2741
1627.93	0.4836	0.291
1628.91	0.4905	0.3059
1629.88	0.4957	0.3187
1630.86	0.4993	0.3297
1631.84	0.5015	0.3391
1632.81	0.5026	0.3472
1633.79	0.5029	0.3542
1634.77	0.5026	0.3605
1635.74	0.502	0.3662
1636.72	0.5015	0.3718
1637.7	0.5014	0.3774
1638.67	0.502	0.3831
1639.65	0.5034	0.3891
1640.63	0.506	0.3954
1641.6	0.5098	0.402
1642.58	0.5149	0.4088
1643.55	0.5213	0.4157
1644.53	0.529	0.4227
1645.51	0.5379	0.4294
1646.48	0.5478	0.4358
1647.46	0.5586	0.4416
1648.44	0.5701	0.4468
1649.41	0.5819	0.4511
1650.39	0.5939	0.4546
1651.37	0.6057	0.4571
1652.34	0.6172	0.4588
1653.32	0.6281	0.4598
1654.3	0.6381	0.4601
1655.27	0.6472	0.4599
1656.25	0.6551	0.4595
1657.23	0.6618	0.4591
1658.2	0.6672	0.459
1659.18	0.6712	0.4594
1660.16	0.6739	0.4604
1661.13	0.6753	0.4624
1662.11	0.6755	0.4655
1663.09	0.6746	0.4696
1664.06	0.6726	0.475
1665.04	0.6696	0.4816
1666.02	0.6658	0.4892
1666.99	0.6613	0.4977
1667.97	0.6562	0.507
1668.95	0.6505	0.5168
1669.92	0.6444	0.5268
1670.9	0.6379	0.5369
1671.88	0.6312	0.5467
1672.85	0.6242	0.556
1673.83	0.617	0.5647
1674.8	0.6097	0.5725
1675.78	0.6023	0.5795
1676.76	0.5949	0.5855
1677.73	0.5874	0.5906
1678.71	0.5801	0.595
1679.69	0.573	0.5987
1680.66	0.566	0.6021
1681.64	0.5594	0.6053
1682.62	0.5531	0.6086
1683.59	0.5474	0.6123
1684.57	0.5422	0.6167
1685.55	0.5378	0.622
1686.52	0.5341	0.6283
1687.5	0.5312	0.6359
1688.48	0.5293	0.6448
1689.45	0.5283	0.655
1690.43	0.5284	0.6665
1691.41	0.5295	0.679
1692.38	0.5316	0.6924
1693.36	0.5347	0.7063
1694.34	0.5389	0.7206
1695.31	0.5439	0.7348
1696.29	0.5498	0.7486
1697.27	0.5564	0.7616
1698.24	0.5637	0.7735
1699.22	0.5715	0.7841
1700.2	0.5798	0.7931
1701.17	0.5885	0.8003
1702.15	0.5974	0.8056
1703.13	0.6065	0.8091
1704.1	0.6156	0.8109
1705.08	0.6247	0.811
1706.05	0.6337	0.8098
1707.03	0.6426	0.8075
1708.01	0.6513	0.8044
1708.98	0.6597	0.801
1709.96	0.6679	0.7975
1710.94	0.6758	0.7942
1711.91	0.6833	0.7917
1712.89	0.6905	0.79
1713.87	0.6973	0.7896
1714.84	0.7038	0.7904
1715.82	0.7098	0.7926
1716.8	0.7155	0.7963
1717.77	0.7208	0.8014
1718.75	0.7256	0.8078
1719.73	0.73	0.8152
1720.7	0.734	0.8235
1721.68	0.7377	0.8325
1722.66	0.7409	0.8418
1723.63	0.7439	0.8513
1724.61	0.7466	0.8606
1725.59	0.7491	0.8695
1726.56	0.7514	0.8778
1727.54	0.7536	0.8855
1728.52	0.7558	0.8924
1729.49	0.758	0.8984
1730.47	0.7602	0.9037
1731.45	0.7627	0.9083
1732.42	0.7652	0.9122
1733.4	0.7679	0.9156
1734.38	0.7707	0.9186
1735.35	0.7737	0.9215
1736.33	0.7766	0.9243
1737.3	0.7794	0.9271
1738.28	0.782	0.9301
1739.26	0.7843	0.9332
1740.23	0.786	0.9364
1741.21	0.787	0.9398
1742.19	0.7872	0.9431
1743.16	0.7863	0.9462
1744.14	0.7842	0.9489
1745.12	0.7809	0.951
1746.09	0.7762	0.9522
1747.07	0.7701	0.9524
1748.05	0.7626	0.9513
1749.02	0.7538	0.9486
1750	0.7439	0.9444
1750.98	0.733	0.9384
1751.95	0.7215	0.9307
1752.93	0.7096	0.9212
1753.91	0.6978	0.9102
1754.88	0.6863	0.8977
1755.86	0.6756	0.884
1756.84	0.6661	0.8694
1757.81	0.6581	0.8542
1758.79	0.6521	0.8388
1759.77	0.6484	0.8235
1760.74	0.6471	0.8087
1761.72	0.6484	0.7948
1762.7	0.6525	0.7821
1763.67	0.6592	0.7708
1764.65	0.6684	0.761
1765.63	0.68	0.7531
1766.6	0.6937	0.7469
1767.58	0.7089	0.7426
1768.55	0.7253	0.7401
1769.53	0.7423	0.7391
1770.51	0.7593	0.7397
1771.48	0.7759	0.7415
1772.46	0.7915	0.7443
1773.44	0.8055	0.7479
1774.41	0.8175	0.7521
1775.39	0.827	0.7567
1776.37	0.8338	0.7614
1777.34	0.8378	0.7663
1778.32	0.8386	0.7712
1779.3	0.8365	0.776
1780.27	0.8316	0.7809
1781.25	0.824	0.7858
1782.23	0.8141	0.7909
1783.2	0.8023	0.7963
1784.18	0.7891	0.8022
1785.16	0.775	0.8087
1786.13	0.7604	0.8159
1787.11	0.746	0.8241
1788.09	0.7321	0.8331
1789.06	0.7191	0.8432
1790.04	0.7075	0.8542
1791.02	0.6974	0.866
1791.99	0.6892	0.8787
1792.97	0.6827	0.8918
1793.95	0.678	0.9053
1794.92	0.675	0.9188
1795.9	0.6735	0.9321
1796.88	0.6731	0.9448
1797.85	0.6736	0.9567
1798.83	0.6745	0.9674
1799.8	0.6755	0.9768
1800.78	0.6763	0.9847
1801.76	0.6764	0.9909
1802.73	0.6756	0.9955
1803.71	0.6737	0.9984
1804.69	0.6705	0.9999
1805.66	0.666	1.0002
1806.64	0.6602	0.9994
1807.62	0.6531	0.9981
1808.59	0.645	0.9965
1809.57	0.6362	0.9951
1810.55	0.6269	0.9943
1811.52	0.6175	0.9945
1812.5	0.6084	0.9962
1813.48	0.6	0.9996
1814.45	0.5925	1.0051
1815.43	0.5863	1.0128
1816.41	0.5815	1.023
1817.38	0.5785	1.0355
1818.36	0.5771	1.0503
1819.34	0.5774	1.0673
1820.31	0.5793	1.0862
1821.29	0.5824	1.1067
1822.27	0.5867	1.1285
1823.24	0.5916	1.1511
1824.22	0.5967	1.1741
1825.2	0.6017	1.197
1826.17	0.6061	1.2196
1827.15	0.6094	1.2413
1828.13	0.6113	1.2618
1829.1	0.6114	1.281
1830.08	0.6095	1.2986
1831.05	0.6053	1.3146
1832.03	0.5989	1.3288
1833.01	0.5902	1.3414
1833.98	0.5795	1.3526
1834.96	0.5669	1.3625
1835.94	0.5527	1.3714
1836.91	0.5374	1.3795
1837.89	0.5215	1.3874
1838.87	0.5055	1.3952
1839.84	0.4898	1.4033
1840.82	0.4749	1.412
1841.8	0.4614	1.4216
1842.77	0.4497	1.4323
1843.75	0.44	1.4443
1844.73	0.4328	1.4577
1845.7	0.428	1.4724
1846.68	0.4259	1.4886
1847.66	0.4262	1.5061
1848.63	0.429	1.5248
1849.61	0.434	1.5444
1850.59	0.4409	1.5649
1851.56	0.4492	1.5858
1852.54	0.4586	1.607
1853.52	0.4687	1.6283
1854.49	0.479	1.6493
1855.47	0.4891	1.6699
1856.45	0.4986	1.6898
1857.42	0.5072	1.7089
1858.4	0.5148	1.7271
1859.38	0.521	1.7442
1860.35	0.5259	1.7603
1861.33	0.5294	1.7754
1862.3	0.5316	1.7894
1863.28	0.5328	1.8024
1864.26	0.533	1.8146
1865.23	0.5326	1.826
1866.21	0.5318	1.8368
1867.19	0.5311	1.847
1868.16	0.5306	1.8569
1869.14	0.5308	1.8665
1870.12	0.5317	1.876
1871.09	0.5338	1.8855
1872.07	0.5369	1.895
1873.05	0.5414	1.9046
1874.02	0.5471	1.9144
1875	0.554	1.9243
1875.98	0.5619	1.9346
1876.95	0.5707	1.945
1877.93	0.5801	1.9556
1878.91	0.5898	1.9664
1879.88	0.5996	1.9772
1880.86	0.609	1.9882
1881.84	0.618	1.9991
1882.81	0.6261	2.01
1883.79	0.6331	2.0206
1884.77	0.639	2.031
1885.74	0.6435	2.0411
1886.72	0.6465	2.0507
1887.7	0.6482	2.0598
1888.67	0.6486	2.0682
1889.65	0.6477	2.076
1890.63	0.6459	2.083
1891.6	0.6432	2.0891
1892.58	0.64	2.0944
1893.55	0.6365	2.0988
1894.53	0.633	2.1024
1895.51	0.6298	2.105
1896.48	0.6271	2.1069
1897.46	0.6252	2.108
1898.44	0.6242	2.1085
1899.41	0.6243	2.1085
1900.39	0.6256	2.1082
1901.37	0.6281	2.1077
1902.34	0.6318	2.1072
1903.32	0.6368	2.1068
1904.3	0.6428	2.1068
1905.27	0.6498	2.1073
1906.25	0.6576	2.1085
1907.23	0.6661	2.1104
1908.2	0.6751	2.1132
1909.18	0.6845	2.1168
1910.16	0.694	2.1213
1911.13	0.7036	2.1266
1912.11	0.7131	2.1326
1913.09	0.7224	2.1392
1914.06	0.7314	2.1461
1915.04	0.74	2.1531
1916.02	0.7483	2.1599
1916.99	0.7561	2.1664
1917.97	0.7634	2.1722
1918.95	0.7704	2.1771
1919.92	0.7768	2.1808
1920.9	0.7828	2.1831
1921.88	0.7883	2.1839
1922.85	0.7933	2.1831
1923.83	0.7979	2.1806
1924.8	0.8018	2.1766
1925.78	0.8051	2.1711
1926.76	0.8077	2.1643
1927.73	0.8096	2.1564
1928.71	0.8107	2.1477
1929.69	0.8108	2.1387
1930.66	0.81	2.1296
1931.64	0.8082	2.1209
1932.62	0.8053	2.113
1933.59	0.8014	2.1062
1934.57	0.7964	2.1008
1935.55	0.7904	2.0971
1936.52	0.7834	2.0954
1937.5	0.7756	2.0958
1938.48	0.767	2.0982
1939.45	0.7578	2.1026
1940.43	0.7482	2.109
1941.41	0.7383	2.117
1942.38	0.7284	2.1263
1943.36	0.7185	2.1366
1944.34	0.709	2.1474
1945.31	0.6999	2.1582
1946.29	0.6913	2.1684
1947.27	0.6835	2.1777
1948.24	0.6765	2.1854
1949.22	0.6703	2.1912
1950.2	0.665	2.1946
1951.17	0.6606	2.1953
[truncated: 23,601 more rows]
