# Supplementary material for: Effects of different tennis racket string tension on forehand stroke effect and racket dynamic impact
Source: PLoS One. 2025 Jan 15;20(1):e0317442. doi: 10.1371/journal.pone.0317442 (PMC11734973; doi:10.1371/journal.pone.0317442)
Supplement: S1 File — (ZIP) [file pone.0317442.s001.zip › S1/acceleration strain vibration/54bl/13.xlsx]

## Sheet: 13
Time（ms）	acceleration（g=9.8m/s2）	strain（mµ）
0	-0.1685	0.5606
0.98	-0.1798	0.5173
1.95	-0.1918	0.475
2.93	-0.204	0.435
3.91	-0.2162	0.3991
4.88	-0.228	0.3686
5.86	-0.2389	0.3449
6.84	-0.2485	0.3292
7.81	-0.2566	0.3223
8.79	-0.2628	0.3249
9.77	-0.2668	0.337
10.74	-0.2685	0.3586
11.72	-0.2677	0.3891
12.7	-0.2644	0.4274
13.67	-0.2586	0.4724
14.65	-0.2505	0.5224
15.63	-0.2402	0.5755
16.6	-0.2281	0.6298
17.58	-0.2145	0.6831
18.55	-0.1998	0.7333
19.53	-0.1845	0.7786
20.51	-0.1689	0.8171
21.48	-0.1536	0.8474
22.46	-0.1391	0.8685
23.44	-0.1258	0.8795
24.41	-0.1142	0.8804
25.39	-0.1045	0.8714
26.37	-0.0972	0.8532
27.34	-0.0925	0.827
28.32	-0.0905	0.7944
29.3	-0.0913	0.7572
30.27	-0.0949	0.7176
31.25	-0.1014	0.6777
32.23	-0.1104	0.6398
33.2	-0.1218	0.6059
34.18	-0.1353	0.578
35.16	-0.1506	0.5576
36.13	-0.1672	0.5458
37.11	-0.1847	0.5434
38.09	-0.2027	0.5507
39.06	-0.2208	0.5671
40.04	-0.2384	0.5921
41.02	-0.2553	0.6241
41.99	-0.2709	0.6615
42.97	-0.285	0.7023
43.95	-0.2973	0.7442
44.92	-0.3076	0.7847
45.9	-0.3157	0.8215
46.88	-0.3215	0.8524
47.85	-0.325	0.8754
48.83	-0.3262	0.8888
49.8	-0.3254	0.8914
50.78	-0.3226	0.8827
51.76	-0.3181	0.8625
52.73	-0.3121	0.8312
53.71	-0.305	0.7899
54.69	-0.297	0.7402
55.66	-0.2884	0.6838
56.64	-0.2796	0.6233
57.62	-0.2709	0.561
58.59	-0.2624	0.4995
59.57	-0.2545	0.4416
60.55	-0.2472	0.3895
61.52	-0.2408	0.3455
62.5	-0.2352	0.3112
63.48	-0.2306	0.2879
64.45	-0.2268	0.2762
65.43	-0.2238	0.2764
66.41	-0.2215	0.2877
67.38	-0.2198	0.3093
68.36	-0.2185	0.3394
69.34	-0.2173	0.3762
70.31	-0.2162	0.4171
71.29	-0.215	0.4597
72.27	-0.2136	0.5013
73.24	-0.2118	0.5394
74.22	-0.2095	0.5717
75.2	-0.2067	0.596
76.17	-0.2035	0.6108
77.15	-0.1998	0.6151
78.13	-0.1958	0.6084
79.1	-0.1915	0.5909
80.08	-0.187	0.5632
81.05	-0.1826	0.5268
82.03	-0.1783	0.4834
83.01	-0.1744	0.4353
83.98	-0.1709	0.385
84.96	-0.168	0.3353
85.94	-0.1658	0.2888
86.91	-0.1642	0.2481
87.89	-0.1634	0.2155
88.87	-0.1632	0.1929
89.84	-0.1635	0.1817
90.82	-0.1642	0.1826
91.8	-0.1652	0.1958
92.77	-0.1663	0.2207
93.75	-0.1671	0.2561
94.73	-0.1676	0.3002
95.7	-0.1675	0.3506
96.68	-0.1665	0.4046
97.66	-0.1646	0.459
98.63	-0.1615	0.5108
99.61	-0.1572	0.5566
100.59	-0.1517	0.5934
101.56	-0.1449	0.6187
102.54	-0.137	0.6301
103.52	-0.128	0.626
104.49	-0.1182	0.6055
105.47	-0.1078	0.5685
106.45	-0.0971	0.5154
107.42	-0.0863	0.4476
108.4	-0.0756	0.3672
109.38	-0.0655	0.2768
110.35	-0.0561	0.1796
111.33	-0.0476	0.0792
112.3	-0.0403	-0.0206
113.28	-0.0342	-0.116
114.26	-0.0295	-0.2033
115.23	-0.026	-0.279
116.21	-0.0239	-0.3401
117.19	-0.023	-0.3841
118.16	-0.0231	-0.4093
119.14	-0.024	-0.4148
120.12	-0.0256	-0.4002
121.09	-0.0276	-0.3661
122.07	-0.0297	-0.3141
123.05	-0.0319	-0.2461
124.02	-0.0338	-0.1649
125	-0.0354	-0.0736
125.98	-0.0365	0.0241
126.95	-0.0371	0.1245
127.93	-0.0373	0.2237
128.91	-0.037	0.3181
129.88	-0.0363	0.4044
130.86	-0.0355	0.4795
131.84	-0.0346	0.5409
132.81	-0.034	0.587
133.79	-0.0337	0.6165
134.77	-0.0341	0.6292
135.74	-0.0352	0.6252
136.72	-0.0372	0.6056
137.7	-0.0402	0.572
138.67	-0.0442	0.5266
139.65	-0.0492	0.4719
140.63	-0.0552	0.4106
141.6	-0.0619	0.3459
142.58	-0.0692	0.2805
143.55	-0.0769	0.2175
144.53	-0.0846	0.1593
145.51	-0.0921	0.1082
146.48	-0.0991	0.0659
147.46	-0.1052	0.0337
148.44	-0.1103	0.0123
149.41	-0.1141	0.0018
150.39	-0.1164	0.0018
151.37	-0.1172	0.0114
152.34	-0.1165	0.0292
153.32	-0.1143	0.0537
154.3	-0.1107	0.0827
155.27	-0.1061	0.1143
156.25	-0.1005	0.1464
157.23	-0.0944	0.1768
158.2	-0.0882	0.2037
159.18	-0.082	0.2256
160.16	-0.0764	0.2412
161.13	-0.0717	0.2495
162.11	-0.0681	0.2503
163.09	-0.0659	0.2434
164.06	-0.0652	0.2293
165.04	-0.0662	0.2087
166.02	-0.0687	0.1829
166.99	-0.0728	0.1533
167.97	-0.0782	0.1214
168.95	-0.0847	0.0889
169.92	-0.092	0.0575
170.9	-0.0996	0.029
171.88	-0.1073	0.0046
172.85	-0.1145	-0.0142
173.83	-0.1209	-0.0265
174.8	-0.126	-0.0318
175.78	-0.1297	-0.0298
176.76	-0.1315	-0.0205
177.73	-0.1313	-0.0045
178.71	-0.1289	0.0175
179.69	-0.1244	0.0444
180.66	-0.1177	0.0748
181.64	-0.1091	0.1073
182.62	-0.0987	0.1404
183.59	-0.0868	0.1725
184.57	-0.0738	0.2021
185.55	-0.0599	0.2277
186.52	-0.0456	0.2483
187.5	-0.0312	0.2628
188.48	-0.017	0.2706
189.45	-0.0033	0.2715
190.43	0.0096	0.2652
191.41	0.0215	0.2521
192.38	0.0323	0.2328
193.36	0.042	0.208
194.34	0.0506	0.1787
195.31	0.0581	0.146
196.29	0.0647	0.1113
197.27	0.0705	0.0756
198.24	0.0758	0.0404
199.22	0.0806	0.0065
200.2	0.0852	-0.0248
201.17	0.0898	-0.0529
202.15	0.0945	-0.0772
203.13	0.0994	-0.0972
204.1	0.1045	-0.1128
205.08	0.1099	-0.1242
206.05	0.1156	-0.1316
207.03	0.1213	-0.1355
208.01	0.1271	-0.1365
208.98	0.1327	-0.1353
209.96	0.138	-0.1326
210.94	0.1428	-0.1291
211.91	0.147	-0.1256
212.89	0.1503	-0.1227
213.87	0.1527	-0.1208
214.84	0.1541	-0.1201
215.82	0.1545	-0.121
216.8	0.1539	-0.1232
217.77	0.1525	-0.1267
218.75	0.1504	-0.131
219.73	0.1478	-0.1357
220.7	0.1449	-0.1401
221.68	0.1421	-0.1436
222.66	0.1395	-0.1455
223.63	0.1375	-0.1452
224.61	0.1363	-0.1422
225.59	0.1361	-0.1358
226.56	0.1373	-0.1259
227.54	0.1398	-0.1123
228.52	0.1438	-0.0951
229.49	0.1492	-0.0744
230.47	0.1561	-0.0507
231.45	0.1643	-0.0246
232.42	0.1736	0.0031
233.4	0.1838	0.0316
234.38	0.1946	0.0599
235.35	0.2057	0.0871
236.33	0.2169	0.1123
237.3	0.2278	0.1344
238.28	0.2382	0.1528
239.26	0.2478	0.1669
240.23	0.2565	0.1761
241.21	0.264	0.1804
242.19	0.2703	0.1797
243.16	0.2754	0.1742
244.14	0.2792	0.1644
245.12	0.2818	0.151
246.09	0.2834	0.1346
247.07	0.284	0.1164
248.05	0.2839	0.0972
249.02	0.2833	0.0781
250	0.2822	0.0603
250.98	0.2808	0.0445
251.95	0.2793	0.0317
252.93	0.2779	0.0226
253.91	0.2764	0.0176
254.88	0.275	0.0171
255.86	0.2737	0.0211
256.84	0.2724	0.0294
257.81	0.2711	0.0418
258.79	0.2696	0.0576
259.77	0.2679	0.0762
260.74	0.2659	0.0967
261.72	0.2635	0.1183
262.7	0.2606	0.14
263.67	0.2573	0.1609
264.65	0.2535	0.1802
265.63	0.2492	0.1972
266.6	0.2447	0.2114
267.58	0.24	0.2224
268.55	0.2352	0.23
269.53	0.2307	0.2342
270.51	0.2266	0.2352
271.48	0.223	0.2334
272.46	0.2203	0.2294
273.44	0.2185	0.2237
274.41	0.2179	0.2171
275.39	0.2184	0.2103
276.37	0.2201	0.2041
277.34	0.223	0.1991
278.32	0.2268	0.1959
279.3	0.2316	0.1949
280.27	0.2369	0.1963
281.25	0.2425	0.2003
282.23	0.2481	0.2068
283.2	0.2533	0.2154
284.18	0.2577	0.2258
285.16	0.2609	0.2374
286.13	0.2627	0.2495
287.11	0.2627	0.2614
288.09	0.2607	0.2725
289.06	0.2566	0.282
290.04	0.2503	0.2894
291.02	0.2418	0.2941
291.99	0.2313	0.2959
292.97	0.219	0.2946
293.95	0.2052	0.2903
294.92	0.1902	0.2832
295.9	0.1745	0.2738
296.88	0.1584	0.2627
297.85	0.1425	0.2507
298.83	0.1272	0.2386
299.8	0.1128	0.2273
300.78	0.0999	0.2178
301.76	0.0885	0.2109
302.73	0.079	0.2073
303.71	0.0714	0.2076
304.69	0.0659	0.2124
305.66	0.0623	0.2218
306.64	0.0604	0.2357
307.62	0.0601	0.254
308.59	0.0611	0.2762
309.57	0.063	0.3015
310.55	0.0655	0.3291
311.52	0.0682	0.3581
312.5	0.0707	0.3872
313.48	0.0729	0.4155
314.45	0.0743	0.4419
315.43	0.0748	0.4653
316.41	0.0744	0.485
317.38	0.0729	0.5002
318.36	0.0703	0.5105
319.34	0.067	0.5157
320.31	0.0629	0.516
321.29	0.0584	0.5114
322.27	0.0538	0.5027
323.24	0.0493	0.4905
324.22	0.0453	0.4758
325.2	0.0421	0.4595
326.17	0.04	0.4426
327.15	0.0392	0.4264
328.13	0.0398	0.4116
329.1	0.0421	0.3992
330.08	0.0459	0.39
331.05	0.0513	0.3843
332.03	0.0581	0.3824
333.01	0.0661	0.3844
333.98	0.0752	0.3899
334.96	0.085	0.3986
335.94	0.0952	0.4098
336.91	0.1056	0.4226
337.89	0.1157	0.436
338.87	0.1254	0.4491
339.84	0.1343	0.4608
340.82	0.1422	0.4703
341.8	0.1491	0.4767
342.77	0.1548	0.4794
343.75	0.1593	0.4779
344.73	0.1627	0.4721
345.7	0.1649	0.462
346.68	0.1661	0.4479
347.66	0.1664	0.4305
348.63	0.1662	0.4106
349.61	0.1654	0.3889
350.59	0.1642	0.3667
351.56	0.1629	0.345
352.54	0.1616	0.3249
353.52	0.1602	0.3075
354.49	0.159	0.2938
355.47	0.1578	0.2843
356.45	0.1567	0.2798
357.42	0.1556	0.2803
358.4	0.1545	0.2859
359.38	0.1532	0.2963
360.35	0.1517	0.3109
361.33	0.1498	0.329
362.3	0.1475	0.3495
363.28	0.1448	0.3714
364.26	0.1416	0.3935
365.23	0.1381	0.4147
366.21	0.1342	0.4337
367.19	0.1301	0.4496
368.16	0.126	0.4616
369.14	0.122	0.4691
370.12	0.1184	0.4717
371.09	0.1153	0.4694
372.07	0.113	0.4623
373.05	0.1116	0.451
374.02	0.1114	0.4362
375	0.1124	0.4188
375.98	0.1146	0.3999
376.95	0.1182	0.3805
377.93	0.123	0.3619
378.91	0.129	0.345
379.88	0.1359	0.3309
380.86	0.1436	0.3204
381.84	0.1518	0.314
382.81	0.1603	0.3121
383.79	0.1688	0.3145
384.77	0.177	0.3212
385.74	0.1848	0.3314
386.72	0.192	0.3445
387.7	0.1985	0.3595
388.67	0.2043	0.3752
389.65	0.2093	0.3905
390.63	0.2137	0.4041
391.6	0.2177	0.4149
392.58	0.2214	0.4219
393.55	0.2253	0.4242
394.53	0.2295	0.4213
395.51	0.2343	0.4129
396.48	0.2401	0.3988
397.46	0.2472	0.3795
398.44	0.2556	0.3556
399.41	0.2656	0.3277
400.39	0.2772	0.2971
401.37	0.2904	0.265
402.34	0.3048	0.2327
403.32	0.3204	0.2016
404.3	0.3367	0.1729
405.27	0.3533	0.148
406.25	0.3697	0.1278
407.23	0.3853	0.1132
408.2	0.3997	0.1047
409.18	0.4122	0.1025
410.16	0.4223	0.1066
411.13	0.4298	0.1166
412.11	0.4341	0.1319
413.09	0.4353	0.1516
414.06	0.4332	0.1745
415.04	0.4279	0.1996
416.02	0.4196	0.2256
416.99	0.4088	0.2512
417.97	0.396	0.2753
418.95	0.3818	0.2969
419.92	0.3668	0.315
420.9	0.3519	0.3292
421.88	0.3378	0.339
422.85	0.3253	0.3444
423.83	0.3151	0.3455
424.8	0.3076	0.3428
425.78	0.3035	0.3369
426.76	0.303	0.3286
427.73	0.3064	0.3188
428.71	0.3135	0.3085
429.69	0.3242	0.2985
430.66	0.3382	0.2899
431.64	0.355	0.2832
432.62	0.3739	0.2792
433.59	0.3943	0.2783
434.57	0.4154	0.2805
435.55	0.4364	0.2859
436.52	0.4566	0.2942
437.5	0.4752	0.305
438.48	0.4917	0.3177
439.45	0.5056	0.3316
440.43	0.5165	0.3459
441.41	0.5243	0.3598
442.38	0.5289	0.3727
443.36	0.5306	0.3839
444.34	0.5296	0.393
445.31	0.5264	0.3996
446.29	0.5216	0.4036
447.27	0.5157	0.4051
448.24	0.5093	0.4045
449.22	0.5033	0.4021
450.2	0.4982	0.3985
451.17	0.4945	0.3946
452.15	0.4927	0.3909
453.13	0.4931	0.3884
454.1	0.4959	0.3876
455.08	0.501	0.3893
456.05	0.5084	0.3937
457.03	0.5178	0.4013
458.01	0.5287	0.4121
458.98	0.5406	0.4259
459.96	0.553	0.4424
460.94	0.5652	0.461
461.91	0.5765	0.481
462.89	0.5865	0.5016
463.87	0.5944	0.5219
464.84	0.6	0.541
465.82	0.6029	0.5581
466.8	0.603	0.5723
467.77	0.6002	0.5832
468.75	0.5947	0.5902
469.73	0.5868	0.5933
470.7	0.5769	0.5925
471.68	0.5656	0.588
472.66	0.5534	0.5805
473.63	0.541	0.5704
474.61	0.5291	0.5588
475.59	0.5182	0.5465
476.56	0.509	0.5344
477.54	0.5018	0.5234
478.52	0.4971	0.5143
479.49	0.4949	0.5077
480.47	0.4953	0.504
481.45	0.4981	0.5033
482.42	0.5031	0.5056
483.4	0.5098	0.5103
484.38	0.5177	0.5168
485.35	0.5261	0.5243
486.33	0.5343	0.5318
487.3	0.5417	0.538
488.28	0.5475	0.5418
489.26	0.5512	0.5422
490.23	0.5522	0.5381
491.21	0.5501	0.5289
492.19	0.5447	0.5139
493.16	0.5358	0.4932
494.14	0.5236	0.467
495.12	0.5083	0.4358
496.09	0.4903	0.4006
497.07	0.4702	0.3629
498.05	0.4484	0.3241
499.02	0.4258	0.2862
500	0.4031	0.251
500.98	0.381	0.2205
501.95	0.3602	0.1964
502.93	0.3413	0.1804
503.91	0.3249	0.1737
504.88	0.3113	0.1772
505.86	0.3008	0.1912
506.84	0.2935	0.2155
507.81	0.2893	0.2496
508.79	0.2881	0.292
509.77	0.2894	0.341
510.74	0.2929	0.3945
511.72	0.298	0.45
512.7	0.3042	0.5048
513.67	0.3108	0.5561
514.65	0.3173	0.6012
515.63	0.3232	0.6376
516.6	0.3281	0.6633
517.58	0.3315	0.6765
518.55	0.3332	0.6763
519.53	0.3331	0.6624
520.51	0.3313	0.6349
521.48	0.3278	0.5949
522.46	0.3228	0.5442
523.44	0.3167	0.4849
524.41	0.3098	0.4199
525.39	0.3025	0.3523
526.37	0.2952	0.2854
527.34	0.2883	0.2226
528.32	0.282	0.167
529.3	0.2767	0.1216
530.27	0.2724	0.0889
531.25	0.2691	0.0705
532.23	0.2669	0.0677
533.2	0.2655	0.0808
534.18	0.2646	0.1094
535.16	0.264	0.1521
536.13	0.2631	0.2071
537.11	0.2615	0.2717
538.09	0.2588	0.343
539.06	0.2545	0.4175
540.04	0.2483	0.4917
541.02	0.2399	0.5621
541.99	0.229	0.6255
542.97	0.2157	0.679
543.95	0.1999	0.7205
544.92	0.1818	0.7484
545.9	0.1618	0.7618
546.88	0.1402	0.761
547.85	0.1176	0.7466
548.83	0.0946	0.7205
549.8	0.0718	0.6849
550.78	0.0498	0.6428
551.76	0.0293	0.5972
552.73	0.0108	0.5517
553.71	-0.0052	0.5096
554.69	-0.0183	0.4741
555.66	-0.0282	0.4478
556.64	-0.035	0.4329
557.62	-0.0385	0.4308
558.59	-0.0391	0.442
559.57	-0.0369	0.466
560.55	-0.0325	0.5017
561.52	-0.0264	0.547
562.5	-0.0192	0.599
563.48	-0.0115	0.6544
564.45	-0.0041	0.7093
565.43	0.0025	0.7599
566.41	0.0077	0.8021
567.38	0.0109	0.8326
568.36	0.0118	0.8482
569.34	0.0101	0.8466
570.31	0.0057	0.8265
571.29	-0.0016	0.7876
572.27	-0.0116	0.7305
573.24	-0.024	0.6572
574.22	-0.0386	0.5707
575.2	-0.055	0.4747
576.17	-0.0727	0.3739
577.15	-0.0912	0.2736
578.13	-0.1101	0.1791
579.1	-0.1289	0.096
580.08	-0.1471	0.0295
581.05	-0.1646	-0.0159
582.03	-0.1809	-0.0364
583.01	-0.1958	-0.0293
583.98	-0.2094	0.0066
584.96	-0.2216	0.0715
585.94	-0.2325	0.1638
586.91	-0.2422	0.2806
587.89	-0.2509	0.4177
588.87	-0.2589	0.5697
589.84	-0.2664	0.7303
590.82	-0.2737	0.8923
591.8	-0.281	1.0485
592.77	-0.2885	1.1916
593.75	-0.2962	1.3145
594.73	-0.3043	1.411
595.7	-0.3128	1.476
596.68	-0.3215	1.5055
597.66	-0.3305	1.4973
598.63	-0.3395	1.4505
599.61	-0.3482	1.3664
600.59	-0.3566	1.2478
601.56	-0.3643	1.099
602.54	-0.3711	0.9259
603.52	-0.3768	0.7357
604.49	-0.3814	0.5363
605.47	-0.3846	0.3362
606.45	-0.3865	0.1439
607.42	-0.3871	-0.0321
608.4	-0.3865	-0.1842
609.38	-0.3849	-0.3058
610.35	-0.3824	-0.3914
611.33	-0.3795	-0.4374
612.3	-0.3762	-0.4416
613.28	-0.373	-0.4038
614.26	-0.37	-0.3258
615.23	-0.3676	-0.2108
616.21	-0.366	-0.064
617.19	-0.3652	0.1083
618.16	-0.3656	0.2988
619.14	-0.3669	0.4993
620.12	-0.3694	0.7013
621.09	-0.3728	0.8966
622.07	-0.377	1.0773
623.05	-0.3819	1.2362
624.02	-0.3873	1.3674
625	-0.3929	1.4664
625.98	-0.3987	1.5301
626.95	-0.4043	1.5573
627.93	-0.4098	1.5483
628.91	-0.4149	1.5052
629.88	-0.4198	1.4314
630.86	-0.4245	1.3317
631.84	-0.4291	1.2121
632.81	-0.4337	1.079
633.79	-0.4386	0.9394
634.77	-0.4441	0.8002
635.74	-0.4504	0.6681
636.72	-0.4578	0.5491
637.7	-0.4664	0.4483
638.67	-0.4766	0.3697
639.65	-0.4884	0.316
640.63	-0.5019	0.2885
641.6	-0.517	0.2871
642.58	-0.5335	0.3105
643.55	-0.5512	0.3559
644.53	-0.5697	0.4198
645.51	-0.5886	0.4976
646.48	-0.6075	0.5844
647.46	-0.6256	0.6749
648.44	-0.6425	0.7639
649.41	-0.6577	0.8465
650.39	-0.6705	0.9183
651.37	-0.6806	0.9757
652.34	-0.6875	1.0162
653.32	-0.6912	1.0381
654.3	-0.6914	1.0409
655.27	-0.6882	1.0254
656.25	-0.6819	0.993
657.23	-0.6727	0.9463
658.2	-0.6611	0.8885
659.18	-0.6479	0.8234
660.16	-0.6335	0.755
661.13	-0.6189	0.6873
662.11	-0.6047	0.6243
663.09	-0.5918	0.5692
664.06	-0.5808	0.5252
665.04	-0.5724	0.4942
666.02	-0.5671	0.4775
666.99	-0.5654	0.4756
667.97	-0.5673	0.4879
668.95	-0.5729	0.513
669.92	-0.5822	0.5489
670.9	-0.5948	0.5928
671.88	-0.6103	0.6416
672.85	-0.628	0.6918
673.83	-0.6473	0.74
674.8	-0.6674	0.783
675.78	-0.6875	0.8178
676.76	-0.7067	0.8419
677.73	-0.7244	0.8536
678.71	-0.7397	0.8519
679.69	-0.7522	0.8365
680.66	-0.7614	0.808
681.64	-0.767	0.7677
682.62	-0.7689	0.7176
683.59	-0.7671	0.6602
684.57	-0.7618	0.5986
685.55	-0.7535	0.5358
686.52	-0.7426	0.4752
687.5	-0.7296	0.4198
688.48	-0.7153	0.3726
689.45	-0.7003	0.3358
690.43	-0.6854	0.3114
691.41	-0.6712	0.3004
692.38	-0.6582	0.3033
693.36	-0.6471	0.3198
694.34	-0.6381	0.349
695.31	-0.6316	0.389
696.29	-0.6276	0.4379
697.27	-0.6262	0.493
698.24	-0.6272	0.5514
699.22	-0.6303	0.6103
700.2	-0.6352	0.6666
701.17	-0.6416	0.7177
702.15	-0.6489	0.7613
703.13	-0.6566	0.7953
704.1	-0.6645	0.8186
705.08	-0.672	0.8302
706.05	-0.6788	0.8301
707.03	-0.6847	0.8187
708.01	-0.6895	0.7971
708.98	-0.6933	0.7667
709.96	-0.6959	0.7295
710.94	-0.6976	0.6876
711.91	-0.6986	0.6434
712.89	-0.6992	0.599
713.87	-0.6995	0.5567
714.84	-0.7	0.5184
715.82	-0.7009	0.4857
716.8	-0.7025	0.4598
717.77	-0.705	0.4414
718.75	-0.7085	0.4308
719.73	-0.7129	0.4277
720.7	-0.7183	0.4315
721.68	-0.7245	0.4411
722.66	-0.7312	0.4552
723.63	-0.7381	0.4724
724.61	-0.7448	0.4911
725.59	-0.751	0.5096
726.56	-0.7561	0.5264
727.54	-0.7598	0.5404
728.52	-0.7618	0.5506
729.49	-0.7617	0.5562
730.47	-0.7594	0.557
731.45	-0.7548	0.5531
732.42	-0.7479	0.5449
733.4	-0.7389	0.5332
734.38	-0.728	0.5189
735.35	-0.7158	0.5032
736.33	-0.7026	0.4874
737.3	-0.6891	0.4728
738.28	-0.6757	0.4607
739.26	-0.6633	0.4519
740.23	-0.6523	0.4475
741.21	-0.6434	0.4478
742.19	-0.6369	0.4532
743.16	-0.6333	0.4635
744.14	-0.6329	0.4784
745.12	-0.6357	0.4969
746.09	-0.6417	0.5182
747.07	-0.6507	0.5412
748.05	-0.6623	0.5644
749.02	-0.6762	0.5866
750	-0.6917	0.6065
750.98	-0.7082	0.623
751.95	-0.7249	0.635
752.93	-0.7412	0.642
753.91	-0.7564	0.6435
754.88	-0.7699	0.6394
755.86	-0.7809	0.63
756.84	-0.7892	0.6158
757.81	-0.7943	0.5978
758.79	-0.7962	0.5769
759.77	-0.7947	0.5544
760.74	-0.7899	0.5316
761.72	-0.7822	0.5098
762.7	-0.7719	0.4904
763.67	-0.7594	0.4743
764.65	-0.7454	0.4626
765.63	-0.7304	0.4558
766.6	-0.7151	0.4544
767.58	-0.7001	0.4583
768.55	-0.6858	0.4672
769.53	-0.6729	0.4808
770.51	-0.6615	0.498
771.48	-0.652	0.5179
772.46	-0.6446	0.5394
773.44	-0.6391	0.5612
774.41	-0.6354	0.5821
775.39	-0.6333	0.601
776.37	-0.6324	0.617
777.34	-0.6322	0.6293
778.32	-0.6322	0.6373
779.3	-0.6319	0.6408
780.27	-0.6307	0.64
781.25	-0.628	0.6351
782.23	-0.6235	0.6267
783.2	-0.6166	0.6157
784.18	-0.6072	0.6029
785.16	-0.595	0.5896
786.13	-0.58	0.5767
787.11	-0.5623	0.5653
788.09	-0.5419	0.5564
789.06	-0.5193	0.5508
790.04	-0.4947	0.549
791.02	-0.4688	0.5512
791.99	-0.4419	0.5576
792.97	-0.4147	0.5679
793.95	-0.3877	0.5816
794.92	-0.3614	0.598
795.9	-0.3364	0.6161
796.88	-0.3132	0.6349
797.85	-0.292	0.6534
798.83	-0.2733	0.6704
799.8	-0.2571	0.685
800.78	-0.2437	0.6963
801.76	-0.233	0.7038
802.73	-0.2249	0.707
803.71	-0.2193	0.7057
804.69	-0.2159	0.7003
805.66	-0.2145	0.691
806.64	-0.2148	0.6787
807.62	-0.2163	0.6642
808.59	-0.2189	0.6486
809.57	-0.222	0.633
810.55	-0.2254	0.6187
811.52	-0.2287	0.6068
812.5	-0.2318	0.5984
813.48	-0.2342	0.5941
814.45	-0.2359	0.5947
815.43	-0.2366	0.6005
816.41	-0.2362	0.6114
817.38	-0.2346	0.627
818.36	-0.2317	0.6469
819.34	-0.2275	0.6701
820.31	-0.2219	0.6954
821.29	-0.215	0.7216
822.27	-0.2067	0.7473
823.24	-0.197	0.7711
824.22	-0.186	0.7917
825.2	-0.1738	0.8078
826.17	-0.1603	0.8186
827.15	-0.1457	0.8232
828.13	-0.1301	0.8215
829.1	-0.1136	0.8132
830.08	-0.0963	0.7989
831.05	-0.0786	0.779
832.03	-0.0605	0.7548
833.01	-0.0423	0.7274
833.98	-0.0244	0.6982
834.96	-0.0069	0.669
835.94	0.0098	0.6414
836.91	0.0254	0.6169
837.89	0.0398	0.597
838.87	0.0525	0.583
839.84	0.0635	0.5759
840.82	0.0725	0.5763
841.8	0.0795	0.5846
842.77	0.0843	0.6005
843.75	0.087	0.6237
844.73	0.0877	0.6532
845.7	0.0866	0.688
846.68	0.0838	0.7264
847.66	0.0796	0.7671
848.63	0.0744	0.8081
849.61	0.0685	0.8477
850.59	0.0623	0.8843
851.56	0.0563	0.9163
852.54	0.0508	0.9424
853.52	0.0461	0.9616
854.49	0.0426	0.9732
855.47	0.0407	0.9769
856.45	0.0403	0.9727
857.42	0.0419	0.9611
858.4	0.0453	0.9429
859.38	0.0506	0.9192
860.35	0.0577	0.8913
861.33	0.0664	0.8606
862.3	0.0767	0.8289
863.28	0.0881	0.7976
864.26	0.1005	0.7683
865.23	0.1134	0.7424
866.21	0.1268	0.721
867.19	0.1401	0.7052
868.16	0.1532	0.6955
869.14	0.1659	0.6922
870.12	0.1779	0.6952
871.09	0.1891	0.7043
872.07	0.1995	0.7189
873.05	0.2089	0.738
874.02	0.2174	0.7605
875	0.2251	0.7854
875.98	0.2319	0.8113
876.95	0.2381	0.837
877.93	0.2437	0.8613
878.91	0.2488	0.8831
879.88	0.2535	0.9016
880.86	0.2578	0.916
881.84	0.262	0.926
882.81	0.2658	0.9313
883.79	0.2694	0.9321
884.77	0.2726	0.9285
885.74	0.2753	0.9211
886.72	0.2775	0.9106
887.7	0.279	0.8977
888.67	0.2797	0.8833
889.65	0.2794	0.8683
890.63	0.2781	0.8537
891.6	0.2756	0.8401
892.58	0.2719	0.8283
893.55	0.2669	0.8188
894.53	0.2608	0.8121
895.51	0.2536	0.8083
896.48	0.2456	0.8076
897.46	0.2368	0.8097
898.44	0.2275	0.8144
899.41	0.218	0.8214
900.39	0.2087	0.83
901.37	0.1998	0.8398
902.34	0.1916	0.8501
903.32	0.1844	0.8603
904.3	0.1785	0.8698
905.27	0.1739	0.8783
906.25	0.171	0.8851
907.23	0.1697	0.89
908.2	0.1701	0.8928
909.18	0.172	0.8934
910.16	0.1753	0.8918
911.13	0.1799	0.8881
912.11	0.1853	0.8824
913.09	0.1914	0.875
914.06	0.1978	0.8663
915.04	0.2042	0.8564
916.02	0.2102	0.8459
916.99	0.2154	0.8349
917.97	0.2197	0.8239
918.95	0.2227	0.813
919.92	0.2243	0.8024
920.9	0.2243	0.7925
921.88	0.2227	0.7832
922.85	0.2196	0.7747
923.83	0.2149	0.7671
924.8	0.209	0.7604
925.78	0.2018	0.7546
926.76	0.1938	0.7498
927.73	0.1851	0.746
928.71	0.176	0.7431
929.69	0.1667	0.7413
930.66	0.1576	0.7405
931.64	0.1488	0.7408
932.62	0.1405	0.7423
933.59	0.1328	0.7451
934.57	0.1258	0.749
935.55	0.1196	0.7542
936.52	0.114	0.7606
937.5	0.109	0.7681
938.48	0.1046	0.7766
939.45	0.1005	0.786
940.43	0.0966	0.796
941.41	0.0927	0.8063
942.38	0.0886	0.8166
943.36	0.0843	0.8266
944.34	0.0796	0.8359
945.31	0.0743	0.844
946.29	0.0685	0.8508
947.27	0.0622	0.8557
948.24	0.0553	0.8585
949.22	0.048	0.859
950.2	0.0403	0.857
951.17	0.0325	0.8525
952.15	0.0246	0.8454
953.13	0.0169	0.8358
954.1	0.0094	0.8239
955.08	0.0025	0.81
956.05	-0.0039	0.7944
957.03	-0.0096	0.7774
958.01	-0.0145	0.7595
958.98	-0.0187	0.7411
959.96	-0.0221	0.7226
960.94	-0.0249	0.7044
961.91	-0.0271	0.687
962.89	-0.0289	0.6706
963.87	-0.0304	0.6556
964.84	-0.0318	0.6422
965.82	-0.0333	0.6305
966.8	-0.0351	0.6207
967.77	-0.0373	0.6128
968.75	-0.0401	0.6069
969.73	-0.0435	0.603
970.7	-0.0477	0.601
971.68	-0.0525	0.601
972.66	-0.058	0.6028
973.63	-0.0641	0.6064
974.61	-0.0707	0.6118
975.59	-0.0775	0.6189
976.56	-0.0845	0.6277
977.54	-0.0913	0.6381
978.52	-0.0979	0.65
979.49	-0.104	0.6634
980.47	-0.1094	0.6779
981.45	-0.1141	0.6935
982.42	-0.1178	0.7098
983.4	-0.1206	0.7265
984.38	-0.1226	0.743
985.35	-0.1236	0.7589
986.33	-0.1239	0.7735
987.3	-0.1236	0.7862
988.28	-0.123	0.7963
989.26	-0.1222	0.8031
990.23	-0.1216	0.8059
991.21	-0.1213	0.8041
992.19	-0.1218	0.7973
993.16	-0.1231	0.785
994.14	-0.1255	0.7672
995.12	-0.1292	0.7438
996.09	-0.1344	0.7151
997.07	-0.1409	0.6815
998.05	-0.1488	0.6439
999.02	-0.1581	0.6032
1000	0.2868	2.2858
1000.98	0.2257	2.2794
1001.95	0.1654	2.2214
1002.93	0.1072	2.1144
1003.91	0.0524	1.9631
1004.88	0.0022	1.7738
1005.86	-0.0424	1.5545
1006.84	-0.0805	1.3142
1007.81	-0.1114	1.0629
1008.79	-0.1349	0.8105
1009.77	-0.1509	0.5669
1010.74	-0.1594	0.3413
1011.72	-0.1609	0.1419
1012.7	-0.1561	-0.0245
1013.67	-0.146	-0.1529
1014.65	-0.1315	-0.2403
1015.63	-0.1139	-0.2854
1016.6	-0.0944	-0.289
1017.58	-0.0744	-0.2539
1018.55	-0.0551	-0.1845
1019.53	-0.0377	-0.0868
1020.51	-0.0231	0.0325
1021.48	-0.0122	0.1655
1022.46	-0.0057	0.3043
1023.44	-0.0038	0.4411
1024.41	-0.0066	0.5683
1025.39	-0.0141	0.6796
1026.37	-0.0258	0.7695
1027.34	-0.0411	0.8341
1028.32	-0.0594	0.8709
1029.3	-0.0796	0.8792
1030.27	-0.1009	0.8598
1031.25	-0.1223	0.8151
1032.23	-0.1426	0.7486
1033.2	-0.1611	0.6651
1034.18	-0.1769	0.5702
1035.16	-0.1894	0.4699
1036.13	-0.1982	0.3701
1037.11	-0.2029	0.2769
1038.09	-0.2035	0.1955
1039.06	-0.2001	0.1305
1040.04	-0.1932	0.0853
1041.02	-0.1831	0.0621
1041.99	-0.1706	0.0619
1042.97	-0.1564	0.0844
1043.95	-0.1412	0.1279
1044.92	-0.1259	0.1897
1045.9	-0.1111	0.266
1046.88	-0.0977	0.3525
1047.85	-0.0862	0.4444
1048.83	-0.0769	0.5366
1049.8	-0.0703	0.6243
1050.78	-0.0663	0.703
1051.76	-0.065	0.7688
1052.73	-0.0661	0.8189
1053.71	-0.0693	0.8511
1054.69	-0.074	0.8645
1055.66	-0.0797	0.8593
1056.64	-0.0858	0.8366
1057.62	-0.0917	0.7987
1058.59	-0.0967	0.7484
1059.57	-0.1004	0.6893
1060.55	-0.1021	0.6253
1061.52	-0.1017	0.5604
1062.5	-0.0989	0.4985
1063.48	-0.0937	0.4433
1064.45	-0.0862	0.3979
1065.43	-0.0766	0.3646
1066.41	-0.0652	0.345
1067.38	-0.0527	0.3396
1068.36	-0.0394	0.3484
1069.34	-0.026	0.3701
1070.31	-0.0132	0.4029
1071.29	-0.0014	0.4442
1072.27	0.0087	0.4911
1073.24	0.0168	0.5403
1074.22	0.0224	0.5885
1075.2	0.0254	0.6325
1076.17	0.0257	0.6695
1077.15	0.0234	0.6971
1078.13	0.0187	0.7136
1079.1	0.0119	0.7181
1080.08	0.0034	0.7104
1081.05	-0.0063	0.6912
1082.03	-0.0165	0.6617
1083.01	-0.0268	0.624
1083.98	-0.0365	0.5807
1084.96	-0.0452	0.5344
1085.94	-0.0523	0.4885
1086.91	-0.0576	0.4457
1087.89	-0.0608	0.409
1088.87	-0.0618	0.3808
1089.84	-0.0605	0.363
1090.82	-0.0572	0.357
1091.8	-0.0519	0.3632
1092.77	-0.0452	0.3816
1093.75	-0.0374	0.4113
1094.73	-0.029	0.4506
1095.7	-0.0205	0.4975
1096.68	-0.0122	0.5494
1097.66	-0.0049	0.6033
1098.63	0.0013	0.6563
1099.61	0.006	0.7055
1100.59	0.0089	0.748
1101.56	0.01	0.7817
1102.54	0.0092	0.8046
1103.52	0.0066	0.8157
1104.49	0.0025	0.8143
1105.47	-0.0029	0.8008
1106.45	-0.0092	0.7761
1107.42	-0.016	0.7416
1108.4	-0.0229	0.6996
1109.38	-0.0294	0.6524
1110.35	-0.0352	0.6029
1111.33	-0.0399	0.5539
1112.3	-0.0432	0.5083
1113.28	-0.045	0.4685
1114.26	-0.045	0.437
1115.23	-0.0434	0.4152
1116.21	-0.0403	0.4045
1117.19	-0.0357	0.4053
1118.16	-0.03	0.4175
1119.14	-0.0236	0.4403
1120.12	-0.0167	0.4722
1121.09	-0.0099	0.5116
1122.07	-0.0034	0.556
1123.05	0.0023	0.6031
1124.02	0.007	0.6502
1125	0.0103	0.695
1125.98	0.012	0.7349
1126.95	0.0121	0.7682
1127.93	0.0106	0.7933
1128.91	0.0076	0.809
1129.88	0.0031	0.8151
1130.86	-0.0025	0.8116
1131.84	-0.0089	0.7992
1132.81	-0.0159	0.7792
1133.79	-0.0229	0.753
1134.77	-0.0296	0.7226
1135.74	-0.0356	0.6902
1136.72	-0.0406	0.6578
1137.7	-0.0443	0.6277
1138.67	-0.0464	0.6016
1139.65	-0.0469	0.5812
1140.63	-0.0455	0.5676
1141.6	-0.0424	0.5617
1142.58	-0.0375	0.5636
1143.55	-0.031	0.5731
1144.53	-0.0233	0.5896
1145.51	-0.0144	0.6119
1146.48	-0.0047	0.6385
1147.46	0.0054	0.6679
1148.44	0.0158	0.6983
1149.41	0.0259	0.7278
1150.39	0.0357	0.7549
1151.37	0.0448	0.778
1152.34	0.0531	0.7961
1153.32	0.0604	0.8083
1154.3	0.0667	0.8143
1155.27	0.0719	0.8141
1156.25	0.076	0.8081
1157.23	0.0792	0.7972
1158.2	0.0815	0.7824
1159.18	0.083	0.7651
1160.16	0.084	0.7467
1161.13	0.0845	0.7288
1162.11	0.0848	0.7126
1163.09	0.0848	0.6994
1164.06	0.0848	0.6902
1165.04	0.0847	0.6855
1166.02	0.0847	0.6856
1166.99	0.0847	0.6903
1167.97	0.0848	0.6992
1168.95	0.0847	0.7113
1169.92	0.0846	0.7255
1170.9	0.0842	0.7404
1171.88	0.0835	0.7545
1172.85	0.0825	0.7663
1173.83	0.0809	0.7744
1174.8	0.0789	0.7776
1175.78	0.0763	0.7749
1176.76	0.0731	0.7656
1177.73	0.0694	0.7496
1178.71	0.0653	0.7271
1179.69	0.0607	0.6986
1180.66	0.0559	0.6653
1181.64	0.051	0.6283
1182.62	0.0461	0.5895
1183.59	0.0414	0.5505
1184.57	0.0371	0.5132
1185.55	0.0331	0.4794
1186.52	0.0298	0.4509
1187.5	0.0271	0.4289
1188.48	0.025	0.4147
1189.45	0.0238	0.4088
1190.43	0.0232	0.4115
1191.41	0.0232	0.4224
1192.38	0.0237	0.4409
1193.36	0.0247	0.4658
1194.34	0.0259	0.4956
1195.31	0.0272	0.5286
1196.29	0.0284	0.5627
1197.27	0.0293	0.5959
1198.24	0.0298	0.6263
1199.22	0.0296	0.6521
1200.2	0.0288	0.6717
1201.17	0.0271	0.6841
1202.15	0.0246	0.6886
1203.13	0.0211	0.6848
1204.1	0.0168	0.6731
1205.08	0.0116	0.6541
1206.05	0.0056	0.6291
1207.03	-0.001	0.5996
1208.01	-0.0081	0.5672
1208.98	-0.0155	0.5341
1209.96	-0.0231	0.5022
1210.94	-0.0306	0.4735
1211.91	-0.0379	0.4497
1212.89	-0.0448	0.4322
1213.87	-0.0511	0.4221
1214.84	-0.0567	0.4202
1215.82	-0.0614	0.4265
1216.8	-0.0652	0.4408
1217.77	-0.0678	0.4622
1218.75	-0.0694	0.4895
1219.73	-0.0698	0.5211
1220.7	-0.069	0.5553
1221.68	-0.0671	0.5901
1222.66	-0.0641	0.6233
1223.63	-0.0601	0.6532
1224.61	-0.0552	0.6779
1225.59	-0.0494	0.696
1226.56	-0.043	0.7066
1227.54	-0.036	0.7089
1228.52	-0.0286	0.7029
1229.49	-0.021	0.689
1230.47	-0.0133	0.6679
1231.45	-0.0056	0.6409
1232.42	0.0018	0.6095
1233.4	0.0088	0.5758
1234.38	0.0152	0.5415
1235.35	0.021	0.5087
1236.33	0.026	0.4793
1237.3	0.0302	0.455
1238.28	0.0333	0.4372
1239.26	0.0355	0.4269
1240.23	0.0366	0.4247
1241.21	0.0368	0.4308
1242.19	0.036	0.4448
1243.16	0.0344	0.4658
1244.14	0.0321	0.4927
1245.12	0.0292	0.524
1246.09	0.026	0.5578
1247.07	0.0226	0.5924
1248.05	0.0193	0.6258
1249.02	0.0163	0.6562
1250	0.0139	0.682
1250.98	0.0121	0.7019
1251.95	0.0113	0.715
1252.93	0.0116	0.7208
1253.91	0.0132	0.7191
1254.88	0.016	0.7104
1255.86	0.0202	0.6954
1256.84	0.0258	0.6753
1257.81	0.0326	0.6515
1258.79	0.0407	0.6256
1259.77	0.0497	0.5995
1260.74	0.0595	0.5749
1261.72	0.07	0.5533
1262.7	0.0807	0.5363
1263.67	0.0915	0.525
1264.65	0.1021	0.5202
1265.63	0.1122	0.5222
1266.6	0.1216	0.5311
1267.58	0.1301	0.5464
1268.55	0.1375	0.5673
1269.53	0.1437	0.5927
1270.51	0.1486	0.621
1271.48	0.1523	0.6509
1272.46	0.1547	0.6805
1273.44	0.156	0.7084
1274.41	0.1562	0.7328
1275.39	0.1556	0.7526
1276.37	0.1542	0.7667
1277.34	0.1523	0.7744
1278.32	0.1502	0.7754
1279.3	0.1479	0.7697
1280.27	0.1455	0.7579
1281.25	0.1434	0.7405
1282.23	0.1415	0.7188
1283.2	0.1398	0.694
1284.18	0.1385	0.6676
1285.16	0.1374	0.6409
1286.13	0.1364	0.6154
1287.11	0.1355	0.5923
1288.09	0.1346	0.5729
1289.06	0.1334	0.5578
1290.04	0.1318	0.5476
1291.02	0.1297	0.5425
1291.99	0.1269	0.5423
1292.97	0.1234	0.5466
1293.95	0.119	0.5545
1294.92	0.1138	0.565
1295.9	0.1079	0.5772
1296.88	0.1012	0.5897
1297.85	0.094	0.6014
1298.83	0.0864	0.6111
1299.8	0.0787	0.6179
1300.78	0.0711	0.6212
1301.76	0.0639	0.6204
1302.73	0.0573	0.6155
1303.71	0.0516	0.6067
1304.69	0.0471	0.5943
1305.66	0.044	0.5793
1306.64	0.0424	0.5625
1307.62	0.0424	0.5451
1308.59	0.0441	0.5283
1309.57	0.0474	0.5134
1310.55	0.0522	0.5015
1311.52	0.0584	0.4936
1312.5	0.0658	0.4904
1313.48	0.0741	0.4926
1314.45	0.0829	0.5003
1315.43	0.0921	0.5134
1316.41	0.1013	0.5315
1317.38	0.1102	0.5538
1318.36	0.1185	0.5794
1319.34	0.126	0.6071
1320.31	0.1324	0.6356
1321.29	0.1377	0.6636
1322.27	0.1417	0.6898
1323.24	0.1445	0.7129
1324.22	0.146	0.732
1325.2	0.1465	0.7463
1326.17	0.146	0.7554
1327.15	0.1448	0.7591
1328.13	0.143	0.7575
1329.1	0.1409	0.7513
1330.08	0.1388	0.741
1331.05	0.1368	0.7278
1332.03	0.1352	0.7128
1333.01	0.1341	0.6973
1333.98	0.1336	0.6825
1334.96	0.1338	0.6696
1335.94	0.1347	0.6598
1336.91	0.1362	0.6538
1337.89	0.1383	0.6523
1338.87	0.1408	0.6556
1339.84	0.1435	0.6636
1340.82	0.1463	0.6761
1341.8	0.1488	0.6924
1342.77	0.1509	0.7117
1343.75	0.1525	0.7329
1344.73	0.1532	0.755
1345.7	0.153	0.7767
1346.68	0.1517	0.7968
1347.66	0.1493	0.8143
1348.63	0.1458	0.8283
1349.61	0.1413	0.8382
1350.59	0.1358	0.8435
1351.56	0.1294	0.8443
1352.54	0.1224	0.8407
1353.52	0.115	0.8332
1354.49	0.1074	0.8226
1355.47	0.0997	0.8098
1356.45	0.0924	0.796
1357.42	0.0855	0.7821
1358.4	0.0792	0.7694
1359.38	0.0738	0.7588
1360.35	0.0692	0.7512
1361.33	0.0657	0.7472
1362.3	0.0633	0.747
1363.28	0.0619	0.7507
1364.26	0.0614	0.758
1365.23	0.0619	0.7684
1366.21	0.0632	0.7809
1367.19	0.0651	0.7945
1368.16	0.0675	0.808
1369.14	0.0702	0.8202
1370.12	0.0732	0.8297
1371.09	0.0761	0.8356
1372.07	0.079	0.8367
1373.05	0.0817	0.8325
1374.02	0.0841	0.8226
1375	0.0861	0.8068
1375.98	0.0877	0.7856
1376.95	0.089	0.7596
1377.93	0.0897	0.7299
1378.91	0.0901	0.6977
1379.88	0.0901	0.6644
1380.86	0.0898	0.6317
1381.84	0.0893	0.6012
1382.81	0.0885	0.5744
1383.79	0.0875	0.5527
1384.77	0.0865	0.5371
1385.74	0.0854	0.5286
1386.72	0.0842	0.5273
1387.7	0.0832	0.5335
1388.67	0.0822	0.5466
1389.65	0.0813	0.5658
1390.63	0.0806	0.5899
1391.6	0.0801	0.6176
1392.58	0.0799	0.6471
1393.55	0.08	0.6767
1394.53	0.0804	0.7047
1395.51	0.0813	0.7294
1396.48	0.0826	0.7495
1397.46	0.0845	0.7639
1398.44	0.0869	0.7717
1399.41	0.0899	0.7729
1400.39	0.0935	0.7674
1401.37	0.0976	0.7559
1402.34	0.1023	0.7395
1403.32	0.1074	0.7194
1404.3	0.1128	0.6973
1405.27	0.1185	0.6749
1406.25	0.1242	0.6542
1407.23	0.1298	0.6369
1408.2	0.1351	0.6245
1409.18	0.1398	0.6183
1410.16	0.1438	0.6192
1411.13	0.1468	0.6276
1412.11	0.1487	0.6434
1413.09	0.1494	0.666
1414.06	0.1487	0.6944
1415.04	0.1467	0.7269
1416.02	0.1432	0.7617
1416.99	0.1385	0.7966
1417.97	0.1326	0.8294
1418.95	0.1257	0.8576
1419.92	0.1181	0.8793
1420.9	0.1101	0.8925
1421.88	0.1021	0.8958
1422.85	0.0943	0.8884
1423.83	0.0872	0.8697
1424.8	0.0811	0.8402
1425.78	0.0763	0.8006
1426.76	0.0731	0.7527
1427.73	0.0717	0.6983
1428.71	0.0723	0.64
1429.69	0.0748	0.5806
1430.66	0.0794	0.5229
1431.64	0.0858	0.47
1432.62	0.0937	0.4246
1433.59	0.103	0.3891
1434.57	0.1132	0.3653
1435.55	0.1239	0.3548
1436.52	0.1346	0.3579
1437.5	0.1448	0.3748
1438.48	0.1541	0.4043
1439.45	0.1621	0.4451
1440.43	0.1683	0.4948
1441.41	0.1724	0.5507
1442.38	0.1742	0.6097
1443.36	0.1736	0.6682
1444.34	0.1705	0.7231
1445.31	0.1652	0.771
1446.29	0.1577	0.809
1447.27	0.1485	0.8347
1448.24	0.1379	0.8466
1449.22	0.1264	0.8435
1450.2	0.1146	0.8253
1451.17	0.1029	0.7928
1452.15	0.0921	0.7475
1453.13	0.0825	0.6916
1454.1	0.0747	0.6279
1455.08	0.0691	0.56
1456.05	0.066	0.4913
1457.03	0.0656	0.4255
1458.01	0.068	0.3664
1458.98	0.0733	0.317
1459.96	0.0812	0.2802
1460.94	0.0915	0.2579
1461.91	0.104	0.2515
1462.89	0.1181	0.2614
1463.87	0.1334	0.287
1464.84	0.1494	0.327
1465.82	0.1655	0.3791
1466.8	0.1813	0.4406
1467.77	0.1963	0.5078
1468.75	0.2101	0.5772
1469.73	0.2223	0.6448
1470.7	0.2327	0.7068
1471.68	0.2411	0.7598
1472.66	0.2475	0.8007
1473.63	0.252	0.8274
1474.61	0.2545	0.8383
1475.59	0.2554	0.8327
1476.56	0.255	0.8112
1477.54	0.2535	0.7749
1478.52	0.2513	0.7259
1479.49	0.2487	0.6672
1480.47	0.2461	0.6021
1481.45	0.2438	0.5345
1482.42	0.242	0.4682
1483.4	0.241	0.407
1484.38	0.2409	0.3547
1485.35	0.2419	0.3141
1486.33	0.2438	0.2877
1487.3	0.2467	0.2769
1488.28	0.2505	0.2823
1489.26	0.2551	0.3036
1490.23	0.2603	0.3394
1491.21	0.2659	0.3874
1492.19	0.2719	0.4448
1493.16	0.278	0.508
1494.14	0.2841	0.573
1495.12	0.2902	0.6359
1496.09	0.2962	0.6927
1497.07	0.3021	0.7397
1498.05	0.308	0.774
1499.02	0.314	0.7932
1500	0.3201	0.796
1500.98	0.3265	0.7819
1501.95	0.3334	0.7517
1502.93	0.3408	0.707
1503.91	0.3488	0.6504
1504.88	0.3575	0.5854
1505.86	0.367	0.516
1506.84	0.3772	0.4466
1507.81	0.3879	0.3818
1508.79	0.3991	0.3259
1509.77	0.4105	0.283
1510.74	0.4219	0.2565
1511.72	0.4329	0.2487
1512.7	0.4433	0.2613
1513.67	0.4527	0.2944
1514.65	0.4609	0.3471
1515.63	0.4674	0.4174
1516.6	0.4722	0.502
1517.58	0.4751	0.5968
1518.55	0.4759	0.6966
1519.53	0.4746	0.7962
1520.51	0.4714	0.8898
1521.48	0.4665	0.9717
1522.46	0.4601	1.0367
1523.44	0.4525	1.0803
1524.41	0.4443	1.0987
1525.39	0.4359	1.0896
1526.37	0.4277	1.0516
1527.34	0.4203	0.9851
1528.32	0.4141	0.8917
1529.3	0.4095	0.7744
1530.27	0.407	0.6375
1531.25	0.4067	0.4864
1532.23	0.4088	0.3273
1533.2	0.4135	0.1667
1534.18	0.4205	0.0117
1535.16	0.4298	-0.131
1536.13	0.441	-0.2551
1537.11	0.4539	-0.3552
1538.09	0.4678	-0.4267
1539.06	0.4824	-0.4665
1540.04	0.4971	-0.4729
1541.02	0.5114	-0.4456
1541.99	0.5247	-0.3858
1542.97	0.5366	-0.2965
1543.95	0.5466	-0.1816
1544.92	0.5546	-0.0465
1545.9	0.5603	0.1029
1546.88	0.5636	0.2599
1547.85	0.5645	0.4175
1548.83	0.5633	0.569
1549.8	0.5601	0.7079
1550.78	0.5554	0.8287
1551.76	0.5494	0.9265
1552.73	0.5427	0.998
1553.71	0.5359	1.0408
1554.69	0.5293	1.0543
1555.66	0.5235	1.0391
1556.64	0.5189	0.9972
1557.62	0.5158	0.9316
1558.59	0.5146	0.8468
1559.57	0.5153	0.7475
1560.55	0.5182	0.6394
1561.52	0.5231	0.528
1562.5	0.53	0.4191
1563.48	0.5387	0.3178
1564.45	0.5488	0.2288
1565.43	0.56	0.1559
1566.41	0.5719	0.1018
1567.38	0.5841	0.0683
1568.36	0.5963	0.0558
1569.34	0.6079	0.0637
1570.31	0.6188	0.0904
1571.29	0.6286	0.1332
1572.27	0.637	0.1888
1573.24	0.6439	0.2532
1574.22	0.6494	0.3223
1575.2	0.6533	0.3918
1576.17	0.6557	0.4575
1577.15	0.6568	0.5159
1578.13	0.6567	0.5637
1579.1	0.6558	0.5986
1580.08	0.6541	0.6191
1581.05	0.652	0.6246
1582.03	0.6497	0.6152
1583.01	0.6474	0.5923
1583.98	0.6453	0.5576
1584.96	0.6435	0.5137
1585.94	0.642	0.4636
1586.91	0.6411	0.4105
1587.89	0.6406	0.3576
1588.87	0.6406	0.3082
1589.84	0.6409	0.2652
1590.82	0.6416	0.231
1591.8	0.6425	0.2073
1592.77	0.6436	0.1953
1593.75	0.6448	0.1954
1594.73	0.6461	0.2073
1595.7	0.6474	0.23
1596.68	0.6489	0.2618
1597.66	0.6504	0.3006
1598.63	0.6522	0.3439
1599.61	0.6543	0.3891
1600.59	0.6568	0.4334
1601.56	0.6599	0.4742
1602.54	0.6636	0.5092
1603.52	0.6681	0.5364
1604.49	0.6733	0.5545
1605.47	0.6794	0.5626
1606.45	0.6863	0.5604
1607.42	0.6938	0.5484
1608.4	0.7019	0.5273
1609.38	0.7102	0.4988
1610.35	0.7187	0.4646
1611.33	0.7269	0.4267
1612.3	0.7345	0.3876
1613.28	0.7412	0.3493
1614.26	0.7466	0.314
1615.23	0.7505	0.2837
1616.21	0.7526	0.2598
1617.19	0.7525	0.2435
1618.16	0.7503	0.2353
1619.14	0.7459	0.2353
1620.12	0.7393	0.2431
1621.09	0.7306	0.2579
1622.07	0.72	0.2785
1623.05	0.708	0.3032
1624.02	0.6949	0.3303
1625	0.6812	0.358
1625.98	0.6674	0.3845
1626.95	0.6541	0.4081
1627.93	0.6417	0.4274
1628.91	0.6307	0.4412
1629.88	0.6216	0.4489
1630.86	0.6148	0.45
1631.84	0.6105	0.4448
1632.81	0.609	0.4337
1633.79	0.6101	0.4175
1634.77	0.6139	0.3973
1635.74	0.6202	0.3747
1636.72	0.6287	0.3509
1637.7	0.6389	0.3275
1638.67	0.6504	0.3059
1639.65	0.6627	0.2873
1640.63	0.6753	0.2727
1641.6	0.6874	0.2629
1642.58	0.6987	0.2582
1643.55	0.7086	0.2586
1644.53	0.7167	0.2637
1645.51	0.7227	0.2729
1646.48	0.7264	0.2853
1647.46	0.7276	0.2997
1648.44	0.7264	0.315
1649.41	0.7228	0.3298
1650.39	0.7171	0.343
1651.37	0.7097	0.3534
1652.34	0.7008	0.3603
1653.32	0.6909	0.3628
1654.3	0.6804	0.3609
1655.27	0.6698	0.3544
1656.25	0.6594	0.3438
1657.23	0.6498	0.3296
1658.2	0.641	0.3127
1659.18	0.6335	0.2943
1660.16	0.6272	0.2755
1661.13	0.6223	0.2575
1662.11	0.6186	0.2416
1663.09	0.6161	0.2289
1664.06	0.6144	0.2202
1665.04	0.6133	0.2161
1666.02	0.6124	0.2171
1666.99	0.6114	0.2231
1667.97	0.6099	0.2337
1668.95	0.6076	0.2485
1669.92	0.6042	0.2664
1670.9	0.5994	0.2863
1671.88	0.5931	0.307
1672.85	0.5852	0.3271
1673.83	0.5756	0.3452
1674.8	0.5645	0.3602
1675.78	0.552	0.3709
1676.76	0.5385	0.3763
1677.73	0.5241	0.3761
1678.71	0.5093	0.3699
1679.69	0.4945	0.3578
1680.66	0.48	0.3403
1681.64	0.4662	0.3181
1682.62	0.4534	0.2921
1683.59	0.4421	0.2637
1684.57	0.4323	0.2341
1685.55	0.4243	0.2049
1686.52	0.4182	0.1772
1687.5	0.4139	0.1526
1688.48	0.4114	0.132
1689.45	0.4105	0.1164
1690.43	0.411	0.1062
1691.41	0.4128	0.1019
1692.38	0.4154	0.1032
1693.36	0.4185	0.1099
1694.34	0.422	0.1213
1695.31	0.4253	0.1364
1696.29	0.4283	0.1541
1697.27	0.4308	0.1733
1698.24	0.4325	0.1928
1699.22	0.4333	0.2112
1700.2	0.433	0.2275
1701.17	0.4318	0.2409
1702.15	0.4295	0.2506
1703.13	0.4263	0.2562
1704.1	0.4222	0.2577
1705.08	0.4175	0.2551
1706.05	0.4121	0.2491
1707.03	0.4063	0.2402
1708.01	0.4002	0.2293
1708.98	0.394	0.2175
1709.96	0.3877	0.2058
1710.94	0.3814	0.1953
1711.91	0.3752	0.187
1712.89	0.3691	0.1816
1713.87	0.3632	0.1798
1714.84	0.3573	0.182
1715.82	0.3515	0.1882
1716.8	0.3457	0.1983
1717.77	0.3399	0.2117
1718.75	0.334	0.2278
1719.73	0.3281	0.2456
1720.7	0.322	0.264
1721.68	0.3159	0.282
1722.66	0.3097	0.2983
1723.63	0.3034	0.3119
1724.61	0.2973	0.3218
1725.59	0.2912	0.3272
1726.56	0.2853	0.3277
1727.54	0.2798	0.3229
1728.52	0.2746	0.313
1729.49	0.2698	0.2983
1730.47	0.2655	0.2795
1731.45	0.2618	0.2574
1732.42	0.2585	0.2332
1733.4	0.2556	0.2081
1734.38	0.2532	0.1834
1735.35	0.251	0.1603
1736.33	0.2489	0.1402
1737.3	0.2469	0.1239
1738.28	0.2448	0.1125
1739.26	0.2423	0.1065
1740.23	0.2395	0.1061
1741.21	0.2362	0.1116
1742.19	0.2322	0.1224
1743.16	0.2276	0.1382
1744.14	0.2225	0.158
1745.12	0.2167	0.1809
1746.09	0.2105	0.2059
1747.07	0.2039	0.2316
1748.05	0.1972	0.257
1749.02	0.1906	0.2808
1750	0.1843	0.3023
1750.98	0.1785	0.3204
1751.95	0.1736	0.3348
1752.93	0.1697	0.3451
1753.91	0.167	0.3512
1754.88	0.1657	0.3533
1755.86	0.1659	0.3518
1756.84	0.1677	0.3473
1757.81	0.171	0.3406
1758.79	0.1757	0.3325
1759.77	0.1818	0.3238
1760.74	0.1891	0.3154
1761.72	0.1973	0.3079
1762.7	0.2062	0.3019
1763.67	0.2154	0.2979
1764.65	0.2248	0.296
1765.63	0.234	0.2962
1766.6	0.2428	0.2984
1767.58	0.251	0.302
1768.55	0.2584	0.3067
1769.53	0.2648	0.3116
1770.51	0.2702	0.3162
1771.48	0.2745	0.3196
1772.46	0.2779	0.3214
1773.44	0.2802	0.3209
1774.41	0.2818	0.3177
1775.39	0.2825	0.3118
1776.37	0.2827	0.3031
1777.34	0.2824	0.292
1778.32	0.2817	0.2789
1779.3	0.2807	0.2645
1780.27	0.2795	0.2497
1781.25	0.2781	0.2353
1782.23	0.2764	0.2225
1783.2	0.2744	0.2121
1784.18	0.2718	0.2051
1785.16	0.2687	0.2023
1786.13	0.2648	0.2042
1787.11	0.2599	0.2111
1788.09	0.254	0.2231
1789.06	0.2467	0.24
1790.04	0.2382	0.2613
1791.02	0.2283	0.2861
1791.99	0.2171	0.3135
1792.97	0.2047	0.3423
1793.95	0.1913	0.3711
1794.92	0.1771	0.3988
1795.9	0.1626	0.4238
1796.88	0.1482	0.4451
1797.85	0.1342	0.4616
1798.83	0.1212	0.4725
1799.8	0.1097	0.4773
1800.78	0.1001	0.4757
1801.76	0.093	0.4681
1802.73	0.0885	0.4546
1803.71	0.0871	0.4362
1804.69	0.0889	0.4138
1805.66	0.0939	0.3886
1806.64	0.102	0.362
1807.62	0.1131	0.3353
1808.59	0.1267	0.31
1809.57	0.1425	0.2873
1810.55	0.1598	0.2683
1811.52	0.178	0.2538
1812.5	0.1965	0.2446
1813.48	0.2145	0.2409
1814.45	0.2314	0.2426
1815.43	0.2465	0.2495
1816.41	0.2593	0.2608
1817.38	0.2694	0.2758
1818.36	0.2763	0.2933
1819.34	0.2801	0.3122
1820.31	0.2806	0.3313
1821.29	0.2779	0.3493
1822.27	0.2724	0.3652
1823.24	0.2645	0.3779
1824.22	0.2547	0.3869
1825.2	0.2436	0.3917
1826.17	0.2319	0.3921
1827.15	0.2204	0.3882
1828.13	0.2096	0.3805
1829.1	0.2003	0.3697
1830.08	0.193	0.3565
1831.05	0.1882	0.342
1832.03	0.1862	0.3272
1833.01	0.1871	0.3133
1833.98	0.1911	0.3012
1834.96	0.1979	0.2917
1835.94	0.2073	0.2856
1836.91	0.2189	0.2831
1837.89	0.2322	0.2845
1838.87	0.2466	0.2896
1839.84	0.2615	0.2979
1840.82	0.2762	0.3088
1841.8	0.2901	0.3213
1842.77	0.3027	0.3344
1843.75	0.3134	0.347
1844.73	0.3219	0.3579
1845.7	0.3279	0.366
1846.68	0.3314	0.3703
1847.66	0.3324	0.3702
1848.63	0.3309	0.365
1849.61	0.3275	0.3547
1850.59	0.3223	0.3392
1851.56	0.316	0.3191
1852.54	0.3091	0.2949
1853.52	0.3021	0.2678
1854.49	0.2956	0.2388
1855.47	0.2901	0.2092
1856.45	0.2861	0.1805
1857.42	0.2839	0.1539
1858.4	0.2836	0.1308
1859.38	0.2855	0.1122
1860.35	0.2895	0.0989
1861.33	0.2955	0.0916
1862.3	0.303	0.0905
1863.28	0.3119	0.0956
1864.26	0.3216	0.1063
1865.23	0.3316	0.122
1866.21	0.3414	0.1419
1867.19	0.3504	0.1646
1868.16	0.3582	0.1889
1869.14	0.3643	0.2135
1870.12	0.3684	0.2372
1871.09	0.3703	0.2587
1872.07	0.3698	0.277
1873.05	0.367	0.2913
1874.02	0.362	0.3013
1875	0.3552	0.3066
1875.98	0.3468	0.3074
1876.95	0.3373	0.3042
1877.93	0.3271	0.2975
1878.91	0.317	0.2884
1879.88	0.3072	0.2777
1880.86	0.2984	0.2665
1881.84	0.291	0.256
1882.81	0.2853	0.2471
1883.79	0.2815	0.2406
1884.77	0.2799	0.2371
1885.74	0.2805	0.2371
1886.72	0.2831	0.2405
1887.7	0.2875	0.2472
1888.67	0.2935	0.2566
1889.65	0.3007	0.2681
1890.63	0.3087	0.2806
1891.6	0.317	0.2933
1892.58	0.3252	0.305
1893.55	0.3328	0.3146
1894.53	0.3395	0.3213
1895.51	0.345	0.3243
1896.48	0.349	0.3232
1897.46	0.3515	0.3178
1898.44	0.3525	0.3083
1899.41	0.352	0.2952
1900.39	0.3503	0.2793
1901.37	0.3476	0.2617
1902.34	0.3444	0.2437
1903.32	0.3409	0.2267
1904.3	0.3376	0.2121
1905.27	0.3349	0.2013
1906.25	0.3331	0.1956
1907.23	0.3327	0.1958
1908.2	0.3337	0.2027
1909.18	0.3364	0.2164
1910.16	0.3408	0.2367
1911.13	0.3469	0.2629
1912.11	0.3545	0.2939
1913.09	0.3634	0.3282
1914.06	0.3733	0.364
1915.04	0.3838	0.3993
1916.02	0.3945	0.4318
1916.99	0.405	0.4595
1917.97	0.4149	0.4805
1918.95	0.4238	0.493
1919.92	0.4314	0.4958
1920.9	0.4375	0.4881
1921.88	0.442	0.4697
1922.85	0.4447	0.441
1923.83	0.4457	0.403
1924.8	0.4452	0.3573
1925.78	0.4435	0.306
1926.76	0.4407	0.2517
1927.73	0.4373	0.1972
1928.71	0.4337	0.1455
1929.69	0.4302	0.0994
1930.66	0.4273	0.0617
1931.64	0.4252	0.0347
1932.62	0.4244	0.0204
1933.59	0.425	0.0199
1934.57	0.4271	0.0337
1935.55	0.4308	0.0616
1936.52	0.4361	0.1024
1937.5	0.4428	0.1545
1938.48	0.4507	0.2153
1939.45	0.4596	0.2817
1940.43	0.4691	0.3505
1941.41	0.4789	0.418
1942.38	0.4885	0.4807
1943.36	0.4978	0.5352
1944.34	0.5063	0.5785
1945.31	0.5138	0.6083
1946.29	0.5201	0.623
1947.27	0.5252	0.6218
1948.24	0.5289	0.6049
1949.22	0.5314	0.5734
1950.2	0.5328	0.5293
1951.17	0.5332	0.4754
[truncated: 25,649 more rows]
