# Supplementary material for: Effects of different tennis racket string tension on forehand stroke effect and racket dynamic impact
Source: PLoS One. 2025 Jan 15;20(1):e0317442. doi: 10.1371/journal.pone.0317442 (PMC11734973; doi:10.1371/journal.pone.0317442)
Supplement: S1 File — (ZIP) [file pone.0317442.s001.zip › S1/acceleration strain vibration/54bl/14.xlsx]

## Sheet: 14
Time（ms）	acceleration（g=9.8m/s2）	strain（mµ）
0	-0.2024	-3.9661
0.98	-0.1443	-3.7001
1.95	-0.0875	-3.3875
2.93	-0.0329	-3.0357
3.91	0.0187	-2.6536
4.88	0.0664	-2.2511
5.86	0.1096	-1.839
6.84	0.1475	-1.4282
7.81	0.1798	-1.0295
8.79	0.2062	-0.6532
9.77	0.2265	-0.3086
10.74	0.2407	-0.0035
11.72	0.2491	0.2558
12.7	0.2519	0.4648
13.67	0.2495	0.6211
14.65	0.2425	0.7243
15.63	0.2316	0.776
16.6	0.2175	0.7796
17.58	0.201	0.7402
18.55	0.1827	0.6641
19.53	0.1636	0.559
20.51	0.1443	0.4329
21.48	0.1255	0.2942
22.46	0.1079	0.1514
23.44	0.092	0.0123
24.41	0.0783	-0.116
25.39	0.067	-0.2275
26.37	0.0583	-0.3174
27.34	0.0525	-0.3825
28.32	0.0494	-0.421
29.3	0.0489	-0.4326
30.27	0.0509	-0.4185
31.25	0.0551	-0.3811
32.23	0.0611	-0.3241
33.2	0.0686	-0.2518
34.18	0.0772	-0.1692
35.16	0.0864	-0.0816
36.13	0.0959	0.0058
37.11	0.1053	0.088
38.09	0.1143	0.1605
39.06	0.1226	0.2198
40.04	0.13	0.2629
41.02	0.1364	0.2883
41.99	0.1415	0.2951
42.97	0.1455	0.2837
43.95	0.1483	0.2555
44.92	0.1499	0.2127
45.9	0.1506	0.1581
46.88	0.1503	0.0952
47.85	0.1494	0.0276
48.83	0.1479	-0.0408
49.8	0.146	-0.1064
50.78	0.1439	-0.1659
51.76	0.1417	-0.2165
52.73	0.1396	-0.256
53.71	0.1375	-0.2829
54.69	0.1357	-0.2966
55.66	0.1341	-0.2971
56.64	0.1326	-0.2854
57.62	0.1314	-0.2629
58.59	0.1304	-0.2317
59.57	0.1295	-0.1942
60.55	0.1286	-0.153
61.52	0.1277	-0.1111
62.5	0.1269	-0.0709
63.48	0.1259	-0.0349
64.45	0.1248	-0.0052
65.43	0.1236	0.0168
66.41	0.1222	0.0299
67.38	0.1208	0.0338
68.36	0.1193	0.0288
69.34	0.1178	0.0154
70.31	0.1163	-0.0049
71.29	0.1148	-0.0307
72.27	0.1135	-0.06
73.24	0.1123	-0.0907
74.22	0.1112	-0.1208
75.2	0.1102	-0.1482
76.17	0.1094	-0.1714
77.15	0.1086	-0.1888
78.13	0.1078	-0.1996
79.1	0.107	-0.2031
80.08	0.106	-0.1994
81.05	0.1048	-0.1889
82.03	0.1032	-0.1725
83.01	0.1012	-0.1515
83.98	0.0987	-0.1275
84.96	0.0957	-0.1022
85.94	0.0922	-0.0774
86.91	0.0882	-0.0549
87.89	0.0838	-0.0364
88.87	0.0791	-0.0233
89.84	0.0742	-0.0165
90.82	0.0694	-0.0168
91.8	0.0648	-0.0244
92.77	0.0606	-0.0391
93.75	0.0572	-0.0602
94.73	0.0546	-0.0866
95.7	0.0531	-0.1171
96.68	0.0529	-0.15
97.66	0.0541	-0.1835
98.63	0.0568	-0.2158
99.61	0.0611	-0.2453
100.59	0.0668	-0.2702
101.56	0.0739	-0.2893
102.54	0.0822	-0.3016
103.52	0.0915	-0.3064
104.49	0.1014	-0.3034
105.47	0.1118	-0.2928
106.45	0.1221	-0.2753
107.42	0.1321	-0.2517
108.4	0.1414	-0.2232
109.38	0.1496	-0.1913
110.35	0.1564	-0.1576
111.33	0.1617	-0.1238
112.3	0.1651	-0.0914
113.28	0.1666	-0.062
114.26	0.1663	-0.0367
115.23	0.164	-0.0165
116.21	0.16	-0.0022
117.19	0.1545	0.006
118.16	0.1478	0.0081
119.14	0.1403	0.0045
120.12	0.1322	-0.0041
121.09	0.124	-0.0169
122.07	0.1161	-0.0326
123.05	0.1088	-0.05
124.02	0.1025	-0.0679
125	0.0975	-0.085
125.98	0.0939	-0.1001
126.95	0.0919	-0.1123
127.93	0.0914	-0.1209
128.91	0.0926	-0.1255
129.88	0.0951	-0.1258
130.86	0.0987	-0.1219
131.84	0.1033	-0.1143
132.81	0.1083	-0.1035
133.79	0.1135	-0.0904
134.77	0.1185	-0.0759
135.74	0.1228	-0.061
136.72	0.1261	-0.0467
137.7	0.1281	-0.0341
138.67	0.1286	-0.0239
139.65	0.1273	-0.0168
140.63	0.1244	-0.0133
141.6	0.1197	-0.0136
142.58	0.1134	-0.0177
143.55	0.1057	-0.0252
144.53	0.0969	-0.0358
145.51	0.0874	-0.0487
146.48	0.0775	-0.0632
147.46	0.0677	-0.0784
148.44	0.0585	-0.0933
149.41	0.0502	-0.107
150.39	0.0433	-0.1188
151.37	0.0379	-0.128
152.34	0.0345	-0.1341
153.32	0.033	-0.1369
154.3	0.0336	-0.1362
155.27	0.0362	-0.1323
156.25	0.0406	-0.1255
157.23	0.0465	-0.1164
158.2	0.0537	-0.1058
159.18	0.0617	-0.0944
160.16	0.0701	-0.0831
161.13	0.0784	-0.0728
162.11	0.0861	-0.0644
163.09	0.0927	-0.0584
164.06	0.0979	-0.0555
165.04	0.1013	-0.056
166.02	0.1026	-0.06
166.99	0.1018	-0.0676
167.97	0.0986	-0.0784
168.95	0.0933	-0.092
169.92	0.0858	-0.1076
170.9	0.0766	-0.1246
171.88	0.0658	-0.142
172.85	0.0539	-0.159
173.83	0.0414	-0.1747
174.8	0.0287	-0.1883
175.78	0.0162	-0.199
176.76	0.0046	-0.2064
177.73	-0.0059	-0.2101
178.71	-0.0149	-0.2098
179.69	-0.022	-0.2058
180.66	-0.0271	-0.1981
181.64	-0.0301	-0.1874
182.62	-0.0309	-0.1741
183.59	-0.0296	-0.159
184.57	-0.0263	-0.1429
185.55	-0.0214	-0.1266
186.52	-0.015	-0.1109
187.5	-0.0076	-0.0966
188.48	0.0005	-0.0843
189.45	0.009	-0.0745
190.43	0.0174	-0.0677
191.41	0.0255	-0.0638
192.38	0.0329	-0.063
193.36	0.0393	-0.0651
194.34	0.0447	-0.0697
195.31	0.0488	-0.0763
196.29	0.0516	-0.0843
197.27	0.0532	-0.0932
198.24	0.0536	-0.1023
199.22	0.0529	-0.1109
200.2	0.0513	-0.1186
201.17	0.049	-0.1248
202.15	0.0462	-0.1291
203.13	0.043	-0.1314
204.1	0.0398	-0.1316
205.08	0.0366	-0.1297
206.05	0.0337	-0.126
207.03	0.0311	-0.1209
208.01	0.029	-0.1146
208.98	0.0273	-0.1078
209.96	0.0261	-0.1009
210.94	0.0253	-0.0945
211.91	0.0249	-0.0889
212.89	0.0248	-0.0847
213.87	0.0248	-0.0821
214.84	0.025	-0.0812
215.82	0.0251	-0.0823
216.8	0.0251	-0.0852
217.77	0.0249	-0.0897
218.75	0.0245	-0.0956
219.73	0.0239	-0.1025
220.7	0.0229	-0.1099
221.68	0.0217	-0.1175
222.66	0.0202	-0.1249
223.63	0.0186	-0.1315
224.61	0.0169	-0.137
225.59	0.0152	-0.1412
226.56	0.0136	-0.144
227.54	0.0121	-0.1452
228.52	0.0108	-0.1449
229.49	0.0098	-0.1434
230.47	0.0091	-0.1408
231.45	0.0088	-0.1376
232.42	0.0089	-0.1341
233.4	0.0093	-0.1307
234.38	0.0101	-0.1279
235.35	0.0112	-0.126
236.33	0.0127	-0.1253
237.3	0.0145	-0.1262
238.28	0.0166	-0.1286
239.26	0.019	-0.1327
240.23	0.0217	-0.1383
241.21	0.0246	-0.1453
242.19	0.0279	-0.1532
243.16	0.0315	-0.1618
244.14	0.0354	-0.1705
245.12	0.0397	-0.1789
246.09	0.0444	-0.1866
247.07	0.0495	-0.1929
248.05	0.0549	-0.1977
249.02	0.0607	-0.2006
250	0.0667	-0.2015
250.98	0.0729	-0.2002
251.95	0.0791	-0.1969
252.93	0.0852	-0.1917
253.91	0.091	-0.1849
254.88	0.0963	-0.1771
255.86	0.1009	-0.1686
256.84	0.1046	-0.16
257.81	0.1071	-0.1518
258.79	0.1084	-0.1446
259.77	0.1081	-0.1388
260.74	0.1064	-0.1348
261.72	0.103	-0.1329
262.7	0.098	-0.1333
263.67	0.0916	-0.1359
264.65	0.0838	-0.1407
265.63	0.0748	-0.1473
266.6	0.065	-0.1554
267.58	0.0546	-0.1646
268.55	0.0441	-0.1742
269.53	0.0338	-0.1837
270.51	0.0241	-0.1925
271.48	0.0154	-0.2
272.46	0.0082	-0.2058
273.44	0.0027	-0.2094
274.41	-0.0009	-0.2105
275.39	-0.0023	-0.2091
276.37	-0.0014	-0.2052
277.34	0.0017	-0.1988
278.32	0.0069	-0.1902
279.3	0.014	-0.18
280.27	0.0228	-0.1685
281.25	0.0328	-0.1563
282.23	0.0437	-0.1441
283.2	0.0549	-0.1325
284.18	0.066	-0.122
285.16	0.0765	-0.1132
286.13	0.0859	-0.1064
287.11	0.0938	-0.102
288.09	0.0999	-0.1
289.06	0.104	-0.1006
290.04	0.1058	-0.1034
291.02	0.1053	-0.1084
291.99	0.1027	-0.115
292.97	0.098	-0.1229
293.95	0.0915	-0.1314
294.92	0.0837	-0.1401
295.9	0.0748	-0.1484
296.88	0.0655	-0.1557
297.85	0.0562	-0.1617
298.83	0.0473	-0.166
299.8	0.0393	-0.1684
300.78	0.0327	-0.1689
301.76	0.0278	-0.1674
302.73	0.0248	-0.1643
303.71	0.0238	-0.1597
304.69	0.0248	-0.1542
305.66	0.0279	-0.1482
306.64	0.0327	-0.1422
307.62	0.0391	-0.1368
308.59	0.0465	-0.1324
309.57	0.0547	-0.1295
310.55	0.0632	-0.1285
311.52	0.0715	-0.1295
312.5	0.0791	-0.1326
313.48	0.0856	-0.1378
314.45	0.0908	-0.1449
315.43	0.0942	-0.1536
316.41	0.0959	-0.1634
317.38	0.0957	-0.1738
318.36	0.0937	-0.1842
319.34	0.0901	-0.194
320.31	0.0851	-0.2025
321.29	0.0791	-0.2091
322.27	0.0725	-0.2135
323.24	0.0658	-0.2152
324.22	0.0595	-0.2139
325.2	0.054	-0.2095
326.17	0.0499	-0.2022
327.15	0.0475	-0.192
328.13	0.0472	-0.1794
329.1	0.0492	-0.1648
330.08	0.0535	-0.1488
331.05	0.0603	-0.1321
332.03	0.0693	-0.1152
333.01	0.0804	-0.099
333.98	0.0932	-0.0839
334.96	0.1073	-0.0707
335.94	0.1222	-0.0596
336.91	0.1375	-0.0512
337.89	0.1525	-0.0455
338.87	0.1667	-0.0426
339.84	0.1798	-0.0425
340.82	0.1911	-0.0448
341.8	0.2004	-0.0493
342.77	0.2073	-0.0554
343.75	0.2118	-0.0627
344.73	0.2138	-0.0707
345.7	0.2132	-0.0787
346.68	0.2103	-0.0862
347.66	0.2053	-0.0929
348.63	0.1985	-0.0983
349.61	0.1903	-0.1023
350.59	0.1811	-0.1045
351.56	0.1713	-0.1051
352.54	0.1614	-0.1042
353.52	0.1517	-0.1018
354.49	0.1425	-0.0985
355.47	0.1342	-0.0944
356.45	0.1269	-0.09
357.42	0.1208	-0.0858
358.4	0.116	-0.0821
359.38	0.1123	-0.0792
360.35	0.1098	-0.0775
361.33	0.1082	-0.0771
362.3	0.1074	-0.078
363.28	0.107	-0.0804
364.26	0.1069	-0.0839
365.23	0.1069	-0.0884
366.21	0.1067	-0.0936
367.19	0.106	-0.0991
368.16	0.1049	-0.1045
369.14	0.1031	-0.1094
370.12	0.1006	-0.1135
371.09	0.0975	-0.1163
372.07	0.0939	-0.1176
373.05	0.0898	-0.1174
374.02	0.0854	-0.1154
375	0.0809	-0.1119
375.98	0.0765	-0.1069
376.95	0.0723	-0.1009
377.93	0.0686	-0.0941
378.91	0.0655	-0.087
379.88	0.0631	-0.0801
380.86	0.0615	-0.0738
381.84	0.0607	-0.0688
382.81	0.0607	-0.0653
383.79	0.0615	-0.0636
384.77	0.0629	-0.0642
385.74	0.0649	-0.0669
386.72	0.0672	-0.0718
387.7	0.0698	-0.0788
388.67	0.0724	-0.0875
389.65	0.075	-0.0976
390.63	0.0774	-0.1085
391.6	0.0796	-0.1196
392.58	0.0815	-0.1304
393.55	0.0833	-0.1402
394.53	0.0848	-0.1485
395.51	0.0862	-0.1549
396.48	0.0877	-0.1588
397.46	0.0894	-0.1602
398.44	0.0914	-0.1587
399.41	0.0939	-0.1545
400.39	0.0971	-0.1478
401.37	0.1011	-0.1389
402.34	0.1059	-0.1282
403.32	0.1115	-0.1162
404.3	0.118	-0.1036
405.27	0.1251	-0.091
406.25	0.1329	-0.0791
407.23	0.1409	-0.0684
408.2	0.149	-0.0594
409.18	0.1568	-0.0525
410.16	0.1641	-0.0479
411.13	0.1703	-0.0458
412.11	0.1753	-0.0461
413.09	0.1787	-0.0485
414.06	0.1803	-0.0528
415.04	0.1797	-0.0583
416.02	0.177	-0.0644
416.99	0.1721	-0.0707
417.97	0.165	-0.0763
418.95	0.1558	-0.0806
419.92	0.1449	-0.0831
420.9	0.1324	-0.0832
421.88	0.1188	-0.0807
422.85	0.1045	-0.0752
423.83	0.09	-0.0669
424.8	0.0756	-0.0558
425.78	0.062	-0.0423
426.76	0.0495	-0.027
427.73	0.0385	-0.0103
428.71	0.0293	0.0068
429.69	0.0222	0.0236
430.66	0.0172	0.0394
431.64	0.0144	0.0532
432.62	0.0137	0.0643
433.59	0.0149	0.0722
434.57	0.0179	0.0763
435.55	0.0223	0.0763
436.52	0.0277	0.0721
437.5	0.0336	0.0638
438.48	0.0398	0.0517
439.45	0.0456	0.0362
440.43	0.0508	0.0179
441.41	0.0549	-0.0024
442.38	0.0577	-0.0239
443.36	0.059	-0.0457
444.34	0.0585	-0.067
445.31	0.0563	-0.0869
446.29	0.0524	-0.1047
447.27	0.0469	-0.1199
448.24	0.04	-0.1319
449.22	0.032	-0.1405
450.2	0.023	-0.1457
451.17	0.0135	-0.1477
452.15	0.0038	-0.1466
453.13	-0.0058	-0.143
454.1	-0.015	-0.1375
455.08	-0.0234	-0.1307
456.05	-0.031	-0.1235
457.03	-0.0375	-0.1165
458.01	-0.0428	-0.1106
458.98	-0.0468	-0.1062
459.96	-0.0496	-0.1041
460.94	-0.0512	-0.1046
461.91	-0.0517	-0.1079
462.89	-0.0513	-0.1143
463.87	-0.0501	-0.1235
464.84	-0.0483	-0.1354
465.82	-0.046	-0.1497
466.8	-0.0434	-0.1658
467.77	-0.0406	-0.1833
468.75	-0.0378	-0.2014
469.73	-0.035	-0.2197
470.7	-0.0322	-0.2376
471.68	-0.0295	-0.2546
472.66	-0.0268	-0.2701
473.63	-0.0242	-0.2841
474.61	-0.0215	-0.2961
475.59	-0.0188	-0.3063
476.56	-0.016	-0.3146
477.54	-0.0131	-0.3213
478.52	-0.0101	-0.3266
479.49	-0.007	-0.3309
480.47	-0.0039	-0.3346
481.45	-0.0009	-0.338
482.42	0.0019	-0.3416
483.4	0.0043	-0.3455
484.38	0.0061	-0.3502
485.35	0.0073	-0.3557
486.33	0.0076	-0.362
487.3	0.0068	-0.369
488.28	0.0049	-0.3766
489.26	0.0018	-0.3844
490.23	-0.0025	-0.3921
491.21	-0.008	-0.3992
492.19	-0.0146	-0.4052
493.16	-0.0221	-0.4098
494.14	-0.0303	-0.4125
495.12	-0.039	-0.4129
496.09	-0.0477	-0.4109
497.07	-0.0562	-0.4063
498.05	-0.064	-0.3991
499.02	-0.0709	-0.3896
500	-0.0765	-0.378
500.98	-0.0804	-0.3649
501.95	-0.0825	-0.3507
502.93	-0.0825	-0.336
503.91	-0.0804	-0.3217
504.88	-0.0762	-0.3083
505.86	-0.07	-0.2966
506.84	-0.062	-0.2872
507.81	-0.0524	-0.2805
508.79	-0.0416	-0.2769
509.77	-0.03	-0.2767
510.74	-0.0181	-0.2798
511.72	-0.0063	-0.2863
512.7	0.0048	-0.2956
513.67	0.0149	-0.3075
514.65	0.0234	-0.3212
515.63	0.0301	-0.3361
516.6	0.0346	-0.3515
517.58	0.0369	-0.3665
518.55	0.0367	-0.3805
519.53	0.0342	-0.3926
520.51	0.0294	-0.4023
521.48	0.0226	-0.4092
522.46	0.0141	-0.4129
523.44	0.0042	-0.4133
524.41	-0.0066	-0.4105
525.39	-0.0179	-0.4047
526.37	-0.0293	-0.3963
527.34	-0.0402	-0.3858
528.32	-0.0504	-0.3739
529.3	-0.0593	-0.3613
530.27	-0.0669	-0.3488
531.25	-0.0728	-0.3371
532.23	-0.0769	-0.3268
533.2	-0.0792	-0.3186
534.18	-0.0798	-0.313
535.16	-0.0788	-0.3102
536.13	-0.0764	-0.3104
537.11	-0.0729	-0.3136
538.09	-0.0685	-0.3196
539.06	-0.0636	-0.3282
540.04	-0.0586	-0.3389
541.02	-0.0537	-0.3512
541.99	-0.0491	-0.3645
542.97	-0.0452	-0.3783
543.95	-0.0421	-0.3919
544.92	-0.04	-0.4049
545.9	-0.0388	-0.4169
546.88	-0.0386	-0.4277
547.85	-0.0393	-0.437
548.83	-0.0408	-0.4449
549.8	-0.0429	-0.4515
550.78	-0.0455	-0.4572
551.76	-0.0482	-0.4624
552.73	-0.051	-0.4676
553.71	-0.0537	-0.4734
554.69	-0.0559	-0.4802
555.66	-0.0577	-0.4887
556.64	-0.0589	-0.4993
557.62	-0.0594	-0.5124
558.59	-0.0592	-0.5283
559.57	-0.0584	-0.547
560.55	-0.0569	-0.5684
561.52	-0.055	-0.5923
562.5	-0.0526	-0.6183
563.48	-0.0499	-0.6458
564.45	-0.0471	-0.6741
565.43	-0.0442	-0.7024
566.41	-0.0414	-0.73
567.38	-0.0387	-0.756
568.36	-0.0361	-0.7798
569.34	-0.0338	-0.8007
570.31	-0.0317	-0.8182
571.29	-0.0297	-0.8319
572.27	-0.0278	-0.8417
573.24	-0.0261	-0.8478
574.22	-0.0243	-0.8502
575.2	-0.0226	-0.8496
576.17	-0.0207	-0.8464
577.15	-0.0189	-0.8415
578.13	-0.017	-0.8357
579.1	-0.0152	-0.8299
580.08	-0.0135	-0.825
581.05	-0.0121	-0.8219
582.03	-0.0112	-0.8211
583.01	-0.011	-0.8234
583.98	-0.0117	-0.8291
584.96	-0.0135	-0.8384
585.94	-0.0166	-0.8514
586.91	-0.0212	-0.8678
587.89	-0.0275	-0.8871
588.87	-0.0355	-0.9087
589.84	-0.0452	-0.9319
590.82	-0.0566	-0.9559
591.8	-0.0696	-0.9797
592.77	-0.084	-1.0025
593.75	-0.0994	-1.0234
594.73	-0.1156	-1.0417
595.7	-0.132	-1.0567
596.68	-0.1483	-1.0682
597.66	-0.164	-1.0759
598.63	-0.1787	-1.0798
599.61	-0.1918	-1.0803
600.59	-0.2031	-1.0777
601.56	-0.212	-1.0728
602.54	-0.2185	-1.0662
603.52	-0.2224	-1.0589
604.49	-0.2235	-1.0517
605.47	-0.222	-1.0456
606.45	-0.2179	-1.0414
607.42	-0.2117	-1.0398
608.4	-0.2037	-1.0414
609.38	-0.1942	-1.0465
610.35	-0.1838	-1.0553
611.33	-0.1731	-1.0676
612.3	-0.1625	-1.0832
613.28	-0.1527	-1.1016
614.26	-0.1439	-1.122
615.23	-0.1368	-1.1436
616.21	-0.1316	-1.1656
617.19	-0.1285	-1.1869
618.16	-0.1277	-1.2067
619.14	-0.1292	-1.2242
620.12	-0.1328	-1.2386
621.09	-0.1384	-1.2496
622.07	-0.1457	-1.2567
623.05	-0.1543	-1.26
624.02	-0.1637	-1.2596
625	-0.1736	-1.2561
625.98	-0.1835	-1.2501
626.95	-0.1929	-1.2424
627.93	-0.2014	-1.2341
628.91	-0.2089	-1.2262
629.88	-0.215	-1.2199
630.86	-0.2195	-1.2162
631.84	-0.2226	-1.216
632.81	-0.2242	-1.2201
633.79	-0.2246	-1.229
634.77	-0.224	-1.2432
635.74	-0.2228	-1.2625
636.72	-0.2213	-1.2867
637.7	-0.22	-1.3153
638.67	-0.2193	-1.3473
639.65	-0.2196	-1.3816
640.63	-0.2213	-1.4171
641.6	-0.2247	-1.4523
642.58	-0.23	-1.4857
643.55	-0.2373	-1.5159
644.53	-0.2468	-1.5415
645.51	-0.2581	-1.5613
646.48	-0.2714	-1.5742
647.46	-0.2861	-1.5797
648.44	-0.302	-1.5771
649.41	-0.3187	-1.5665
650.39	-0.3358	-1.5479
651.37	-0.3527	-1.522
652.34	-0.3692	-1.4896
653.32	-0.3846	-1.4518
654.3	-0.3988	-1.4099
655.27	-0.4113	-1.3653
656.25	-0.4221	-1.3196
657.23	-0.4311	-1.2744
658.2	-0.4382	-1.231
659.18	-0.4435	-1.1909
660.16	-0.4473	-1.1552
661.13	-0.4499	-1.1248
662.11	-0.4514	-1.1006
663.09	-0.4524	-1.0829
664.06	-0.4531	-1.0718
665.04	-0.454	-1.0672
666.02	-0.4554	-1.0687
666.99	-0.4576	-1.0758
667.97	-0.4608	-1.0876
668.95	-0.4651	-1.1033
669.92	-0.4707	-1.1219
670.9	-0.4775	-1.1425
671.88	-0.4853	-1.164
672.85	-0.4941	-1.1858
673.83	-0.5035	-1.2069
674.8	-0.5132	-1.227
675.78	-0.5229	-1.2456
676.76	-0.5322	-1.2624
677.73	-0.5409	-1.2774
678.71	-0.5485	-1.2908
679.69	-0.5549	-1.3027
680.66	-0.56	-1.3136
681.64	-0.5635	-1.3238
682.62	-0.5654	-1.3338
683.59	-0.566	-1.3441
684.57	-0.5652	-1.3551
685.55	-0.5634	-1.3671
686.52	-0.5609	-1.3804
687.5	-0.5579	-1.3952
688.48	-0.5549	-1.4114
689.45	-0.5522	-1.4291
690.43	-0.5501	-1.448
691.41	-0.549	-1.4678
692.38	-0.549	-1.4883
693.36	-0.5504	-1.5091
694.34	-0.5531	-1.5298
695.31	-0.5571	-1.55
696.29	-0.5624	-1.5694
697.27	-0.5686	-1.5877
698.24	-0.5755	-1.6048
699.22	-0.5827	-1.6206
700.2	-0.5897	-1.6351
701.17	-0.596	-1.6484
702.15	-0.6014	-1.6606
703.13	-0.6052	-1.6721
704.1	-0.6071	-1.6832
705.08	-0.6068	-1.6941
706.05	-0.604	-1.7051
707.03	-0.5987	-1.7167
708.01	-0.5909	-1.7289
708.98	-0.5805	-1.7421
709.96	-0.5679	-1.7561
710.94	-0.5533	-1.7711
711.91	-0.5373	-1.787
712.89	-0.5202	-1.8035
713.87	-0.5026	-1.8205
714.84	-0.485	-1.8375
715.82	-0.4681	-1.8544
716.8	-0.4524	-1.8707
717.77	-0.4384	-1.8861
718.75	-0.4264	-1.9005
719.73	-0.4168	-1.9135
720.7	-0.4098	-1.9253
721.68	-0.4056	-1.9357
722.66	-0.404	-1.9449
723.63	-0.405	-1.9531
724.61	-0.4084	-1.9607
725.59	-0.4137	-1.9681
726.56	-0.4206	-1.9757
727.54	-0.4286	-1.9841
728.52	-0.4372	-1.9937
729.49	-0.4459	-2.005
730.47	-0.4542	-2.0183
731.45	-0.4616	-2.0339
732.42	-0.4679	-2.0519
733.4	-0.4725	-2.0723
734.38	-0.4754	-2.095
735.35	-0.4764	-2.1195
736.33	-0.4753	-2.1455
737.3	-0.4724	-2.1723
738.28	-0.4677	-2.1994
739.26	-0.4614	-2.2258
740.23	-0.4538	-2.2509
741.21	-0.4453	-2.274
742.19	-0.4363	-2.2943
743.16	-0.427	-2.3113
744.14	-0.4178	-2.3247
745.12	-0.4091	-2.334
746.09	-0.4012	-2.3393
747.07	-0.3943	-2.3408
748.05	-0.3885	-2.3387
749.02	-0.3841	-2.3335
750	-0.3811	-2.326
750.98	-0.3793	-2.3169
751.95	-0.3789	-2.3071
752.93	-0.3796	-2.2974
753.91	-0.3812	-2.2888
754.88	-0.3836	-2.2821
755.86	-0.3866	-2.2778
756.84	-0.3899	-2.2767
757.81	-0.3934	-2.2789
758.79	-0.3967	-2.2846
759.77	-0.3997	-2.2937
760.74	-0.4023	-2.3058
761.72	-0.4044	-2.3205
762.7	-0.4058	-2.3369
763.67	-0.4065	-2.3543
764.65	-0.4064	-2.3717
765.63	-0.4057	-2.3881
766.6	-0.4042	-2.4025
767.58	-0.4021	-2.4141
768.55	-0.3994	-2.422
769.53	-0.3961	-2.4258
770.51	-0.3925	-2.425
771.48	-0.3884	-2.4196
772.46	-0.384	-2.4096
773.44	-0.3794	-2.3955
774.41	-0.3747	-2.3779
775.39	-0.3698	-2.3576
776.37	-0.365	-2.3356
777.34	-0.3602	-2.3131
778.32	-0.3555	-2.2913
779.3	-0.3511	-2.2714
780.27	-0.3471	-2.2545
781.25	-0.3434	-2.2418
782.23	-0.3404	-2.234
783.2	-0.338	-2.2319
784.18	-0.3364	-2.2359
785.16	-0.3358	-2.2462
786.13	-0.3361	-2.2627
787.11	-0.3377	-2.2851
788.09	-0.3404	-2.3127
789.06	-0.3444	-2.3449
790.04	-0.3496	-2.3806
791.02	-0.3561	-2.4189
791.99	-0.3638	-2.4587
792.97	-0.3726	-2.4988
793.95	-0.3823	-2.5383
794.92	-0.3927	-2.5762
795.9	-0.4037	-2.6118
796.88	-0.4149	-2.6443
797.85	-0.4262	-2.6735
798.83	-0.4373	-2.6992
799.8	-0.4479	-2.7212
800.78	-0.4578	-2.7399
801.76	-0.4668	-2.7554
802.73	-0.4748	-2.7684
803.71	-0.4816	-2.7792
804.69	-0.4872	-2.7885
805.66	-0.4916	-2.7969
806.64	-0.4948	-2.8048
807.62	-0.497	-2.8128
808.59	-0.4984	-2.8211
809.57	-0.4991	-2.8301
810.55	-0.4995	-2.8397
811.52	-0.4996	-2.85
812.5	-0.4999	-2.8609
813.48	-0.5006	-2.8722
814.45	-0.5018	-2.8835
815.43	-0.5037	-2.8946
816.41	-0.5066	-2.9053
817.38	-0.5103	-2.9153
818.36	-0.515	-2.9245
819.34	-0.5206	-2.9328
820.31	-0.5269	-2.9404
821.29	-0.5338	-2.9474
822.27	-0.541	-2.9543
823.24	-0.5483	-2.9614
824.22	-0.5555	-2.9695
825.2	-0.5622	-2.979
826.17	-0.5682	-2.9906
827.15	-0.5733	-3.0051
828.13	-0.5772	-3.0228
829.1	-0.5798	-3.0444
830.08	-0.5812	-3.0699
831.05	-0.5812	-3.0996
832.03	-0.5801	-3.1334
833.01	-0.5779	-3.1708
833.98	-0.5749	-3.2113
834.96	-0.5713	-3.2541
835.94	-0.5676	-3.2984
836.91	-0.564	-3.343
837.89	-0.5608	-3.3868
838.87	-0.5585	-3.4285
839.84	-0.5573	-3.4671
840.82	-0.5574	-3.5016
841.8	-0.5591	-3.531
842.77	-0.5623	-3.5546
843.75	-0.5672	-3.5722
844.73	-0.5737	-3.5835
845.7	-0.5815	-3.5888
846.68	-0.5905	-3.5885
847.66	-0.6002	-3.5834
848.63	-0.6104	-3.5744
849.61	-0.6206	-3.5627
850.59	-0.6304	-3.5496
851.56	-0.6393	-3.5365
852.54	-0.647	-3.5245
853.52	-0.6531	-3.515
854.49	-0.6574	-3.5088
855.47	-0.6596	-3.5069
856.45	-0.6598	-3.5096
857.42	-0.6578	-3.5171
858.4	-0.6538	-3.5293
859.38	-0.6481	-3.5456
860.35	-0.6409	-3.5652
861.33	-0.6326	-3.587
862.3	-0.6236	-3.6097
863.28	-0.6145	-3.632
864.26	-0.6057	-3.6522
865.23	-0.5976	-3.6689
866.21	-0.5907	-3.6809
867.19	-0.5854	-3.6871
868.16	-0.5819	-3.6865
869.14	-0.5804	-3.6787
870.12	-0.581	-3.6635
871.09	-0.5837	-3.6413
872.07	-0.5883	-3.6127
873.05	-0.5947	-3.5786
874.02	-0.6025	-3.5405
875	-0.6113	-3.4998
875.98	-0.6208	-3.4582
876.95	-0.6303	-3.4177
877.93	-0.6395	-3.3798
878.91	-0.648	-3.3464
879.88	-0.6553	-3.3186
880.86	-0.6611	-3.2978
881.84	-0.6651	-3.2845
882.81	-0.6674	-3.2791
883.79	-0.6677	-3.2816
884.77	-0.6661	-3.2913
885.74	-0.6629	-3.3074
886.72	-0.6583	-3.3285
887.7	-0.6526	-3.353
888.67	-0.6463	-3.3793
889.65	-0.6397	-3.4055
890.63	-0.6334	-3.4298
891.6	-0.6277	-3.4504
892.58	-0.6231	-3.466
893.55	-0.6198	-3.4753
894.53	-0.6183	-3.4775
895.51	-0.6185	-3.4724
896.48	-0.6207	-3.46
897.46	-0.6247	-3.4408
898.44	-0.6305	-3.4159
899.41	-0.6378	-3.3866
900.39	-0.6462	-3.3544
901.37	-0.6554	-3.3211
902.34	-0.6649	-3.2887
903.32	-0.6743	-3.2589
904.3	-0.6832	-3.2335
905.27	-0.691	-3.2138
906.25	-0.6974	-3.2011
907.23	-0.702	-3.1958
908.2	-0.7047	-3.1984
909.18	-0.7053	-3.2084
910.16	-0.7037	-3.2251
911.13	-0.7001	-3.2475
912.11	-0.6946	-3.2738
913.09	-0.6874	-3.3023
914.06	-0.679	-3.331
915.04	-0.6696	-3.3578
916.02	-0.6599	-3.3807
916.99	-0.6502	-3.3978
917.97	-0.641	-3.4077
918.95	-0.6328	-3.4091
919.92	-0.6258	-3.4016
920.9	-0.6205	-3.3849
921.88	-0.617	-3.3594
922.85	-0.6155	-3.326
923.83	-0.6159	-3.2862
924.8	-0.6183	-3.2417
925.78	-0.6224	-3.1948
926.76	-0.6281	-3.1475
927.73	-0.6349	-3.1023
928.71	-0.6425	-3.0615
929.69	-0.6505	-3.027
930.66	-0.6585	-3.0006
931.64	-0.6661	-2.9835
932.62	-0.6729	-2.9764
933.59	-0.6786	-2.9795
934.57	-0.6831	-2.9922
935.55	-0.6861	-3.0137
936.52	-0.6875	-3.0423
937.5	-0.6875	-3.0762
938.48	-0.686	-3.1129
939.45	-0.6834	-3.1502
940.43	-0.6799	-3.1855
941.41	-0.6757	-3.2165
942.38	-0.6713	-3.241
943.36	-0.667	-3.2575
944.34	-0.6632	-3.2647
945.31	-0.6603	-3.262
946.29	-0.6584	-3.2496
947.27	-0.6579	-3.2282
948.24	-0.659	-3.1991
949.22	-0.6616	-3.1641
950.2	-0.6658	-3.1257
951.17	-0.6715	-3.0863
952.15	-0.6785	-3.0489
953.13	-0.6865	-3.0161
954.1	-0.6951	-2.9904
955.08	-0.7041	-2.9739
956.05	-0.7131	-2.9683
957.03	-0.7215	-2.9744
958.01	-0.7292	-2.9925
958.98	-0.7356	-3.0219
959.96	-0.7405	-3.0613
960.94	-0.7436	-3.1085
961.91	-0.7449	-3.1606
962.89	-0.7443	-3.2144
963.87	-0.7418	-3.2664
964.84	-0.7376	-3.3126
965.82	-0.7318	-3.3496
966.8	-0.7249	-3.3739
967.77	-0.7171	-3.383
968.75	-0.7088	-3.3747
969.73	-0.7006	-3.3481
970.7	-0.6928	-3.303
971.68	-0.6858	-3.2407
972.66	-0.6801	-3.1632
973.63	-0.6758	-3.074
974.61	-0.6733	-2.9771
975.59	-0.6726	-2.8777
976.56	-0.6738	-2.7813
977.54	-0.6767	-2.6936
978.52	-0.6812	-2.6206
979.49	-0.6868	-2.5676
980.47	-0.6931	-2.5396
981.45	-0.6996	-2.5405
982.42	-0.7056	-2.5729
983.4	-0.7106	-2.6382
984.38	-0.7138	-2.7362
985.35	-0.7144	-2.8649
986.33	-0.7119	-3.0207
987.3	-0.7056	-3.1987
988.28	-0.6949	-3.3923
989.26	-0.6794	-3.5937
990.23	-0.6589	-3.7944
991.21	-0.633	-3.9851
992.19	-0.6017	-4.1567
993.16	-0.5652	-4.2998
994.14	-0.5237	-4.4062
995.12	-0.4776	-4.4684
996.09	-0.4276	-4.4803
997.07	-0.3742	-4.4374
998.05	-0.3183	-4.3374
999.02	-0.2607	-4.1798
1000	-1.779	-4.8229
1000.98	-1.9723	-4.3689
1001.95	-2.0443	-3.9374
1002.93	-1.9983	-3.5385
1003.91	-1.844	-3.1807
1004.88	-1.5971	-2.8694
1005.86	-1.2782	-2.608
1006.84	-0.9111	-2.3971
1007.81	-0.5217	-2.235
1008.79	-0.1362	-2.1182
1009.77	0.2204	-2.0411
1010.74	0.5257	-1.997
1011.72	0.7614	-1.9786
1012.7	0.9139	-1.9779
1013.67	0.9754	-1.9874
1014.65	0.9439	-2
1015.63	0.8232	-2.0095
1016.6	0.6228	-2.0112
1017.58	0.3567	-2.0015
1018.55	0.0428	-1.9785
1019.53	-0.2982	-1.9417
1020.51	-0.6445	-1.8922
1021.48	-0.9745	-1.832
1022.46	-1.2678	-1.7643
1023.44	-1.5067	-1.6928
1024.41	-1.6771	-1.6217
1025.39	-1.7694	-1.5551
1026.37	-1.779	-1.4966
1027.34	-1.7064	-1.4496
1028.32	-1.5571	-1.4163
1029.3	-1.3413	-1.398
1030.27	-1.073	-1.3949
1031.25	-0.7692	-1.4063
1032.23	-0.4488	-1.4301
1033.2	-0.1315	-1.4636
1034.18	0.1636	-1.5033
1035.16	0.4189	-1.5452
1036.13	0.6198	-1.5851
1037.11	0.7549	-1.6189
1038.09	0.8172	-1.6428
1039.06	0.8041	-1.6538
1040.04	0.7177	-1.6495
1041.02	0.5646	-1.6283
1041.99	0.3551	-1.59
1042.97	0.1031	-1.5353
1043.95	-0.1753	-1.4658
1044.92	-0.4626	-1.3842
1045.9	-0.741	-1.2937
1046.88	-0.9935	-1.1983
1047.85	-1.2049	-1.102
1048.83	-1.3628	-1.0091
1049.8	-1.458	-0.9234
1050.78	-1.4856	-0.8485
1051.76	-1.4446	-0.787
1052.73	-1.3382	-0.7409
1053.71	-1.1736	-0.7112
1054.69	-0.9615	-0.6978
1055.66	-0.7151	-0.6997
1056.64	-0.4498	-0.7148
1057.62	-0.1816	-0.7406
1058.59	0.0732	-0.7735
1059.57	0.2996	-0.8098
1060.55	0.4846	-0.8456
1061.52	0.6176	-0.8771
1062.5	0.6915	-0.9008
1063.48	0.7031	-0.9137
1064.45	0.6527	-0.9136
1065.43	0.5447	-0.899
1066.41	0.3868	-0.8694
1067.38	0.1898	-0.8255
1068.36	-0.0334	-0.7684
1069.34	-0.2684	-0.7005
1070.31	-0.5	-0.6245
1071.29	-0.7137	-0.5437
1072.27	-0.8961	-0.4619
1073.24	-1.0358	-0.3825
1074.22	-1.1241	-0.3091
1075.2	-1.1558	-0.2446
1076.17	-1.1289	-0.1916
1077.15	-1.045	-0.1516
1078.13	-0.9095	-0.1256
1079.1	-0.7304	-0.1134
1080.08	-0.5186	-0.1141
1081.05	-0.2868	-0.126
1082.03	-0.0487	-0.1464
1083.01	0.1817	-0.1724
1083.98	0.3909	-0.2006
1084.96	0.5671	-0.2273
1085.94	0.7004	-0.249
1086.91	0.7838	-0.2626
1087.89	0.8131	-0.2653
1088.87	0.7879	-0.255
1089.84	0.7106	-0.2304
1090.82	0.5871	-0.1911
1091.8	0.426	-0.1377
1092.77	0.238	-0.0713
1093.75	0.0353	0.0059
1094.73	-0.169	0.091
1095.7	-0.3621	0.181
1096.68	-0.5318	0.2722
1097.66	-0.6675	0.361
1098.63	-0.7608	0.4441
1099.61	-0.8063	0.5182
1100.59	-0.801	0.5808
1101.56	-0.7457	0.6301
1102.54	-0.6438	0.6649
1103.52	-0.5016	0.6852
1104.49	-0.3282	0.6915
1105.47	-0.134	0.6855
1106.45	0.0691	0.6693
1107.42	0.2687	0.6459
1108.4	0.4528	0.6184
1109.38	0.6106	0.5905
1110.35	0.7327	0.5656
1111.33	0.8122	0.5471
1112.3	0.8447	0.5379
1113.28	0.8289	0.5404
1114.26	0.7662	0.556
1115.23	0.6611	0.5857
1116.21	0.5206	0.6294
1117.19	0.3536	0.6861
1118.16	0.171	0.754
1119.14	-0.0158	0.8307
1120.12	-0.1952	0.9131
1121.09	-0.3559	0.9977
1122.07	-0.488	1.081
1123.05	-0.5834	1.1593
1124.02	-0.6364	1.2291
1125	-0.6437	1.2876
1125.98	-0.605	1.3323
1126.95	-0.5227	1.3616
1127.93	-0.4021	1.3746
1128.91	-0.2506	1.3713
1129.88	-0.0774	1.3527
1130.86	0.1069	1.3203
1131.84	0.2909	1.2766
1132.81	0.4637	1.2246
1133.79	0.6147	1.1674
1134.77	0.735	1.1088
1135.74	0.8174	1.0521
1136.72	0.8572	1.0008
1137.7	0.8521	0.9578
1138.67	0.8027	0.9256
1139.65	0.7122	0.9059
1140.63	0.5864	0.8997
1141.6	0.433	0.9072
1142.58	0.2614	0.928
1143.55	0.0822	0.9606
1144.53	-0.0937	1.0033
1145.51	-0.2558	1.0536
1146.48	-0.3943	1.1086
1147.46	-0.5009	1.1656
1148.44	-0.5694	1.2215
1149.41	-0.5957	1.2735
1150.39	-0.5785	1.3192
1151.37	-0.5189	1.3567
1152.34	-0.4207	1.3845
1153.32	-0.2899	1.402
1154.3	-0.1342	1.409
1155.27	0.0368	1.4061
1156.25	0.2132	1.3946
1157.23	0.3846	1.3761
1158.2	0.541	1.3527
1159.18	0.6736	1.3268
1160.16	0.7749	1.3009
1161.13	0.8397	1.2773
1162.11	0.8646	1.2581
1163.09	0.8492	1.2453
1164.06	0.7953	1.2402
1165.04	0.7068	1.2436
1166.02	0.5902	1.2558
1166.99	0.4532	1.2764
1167.97	0.3048	1.3047
1168.95	0.1547	1.339
1169.92	0.0126	1.3779
1170.9	-0.1125	1.419
1171.88	-0.2127	1.4604
1172.85	-0.2816	1.4998
1173.83	-0.3149	1.5351
1174.8	-0.3105	1.5646
1175.78	-0.2686	1.587
1176.76	-0.1918	1.6013
1177.73	-0.0848	1.6071
1178.71	0.0459	1.6047
1179.69	0.1923	1.5947
1180.66	0.3457	1.5783
1181.64	0.4967	1.5573
1182.62	0.6363	1.5335
1183.59	0.7563	1.509
1184.57	0.8496	1.4859
1185.55	0.911	1.4665
1186.52	0.937	1.4525
1187.5	0.9266	1.4455
1188.48	0.8808	1.4465
1189.45	0.803	1.4563
1190.43	0.6983	1.4748
1191.41	0.5736	1.5016
1192.38	0.437	1.5357
1193.36	0.2971	1.5757
1194.34	0.1629	1.6199
1195.31	0.0427	1.6662
1196.29	-0.0559	1.7124
1197.27	-0.1268	1.7564
1198.24	-0.1656	1.7961
1199.22	-0.1699	1.8299
1200.2	-0.1395	1.8563
1201.17	-0.0764	1.8743
1202.15	0.0154	1.8835
1203.13	0.1302	1.8838
1204.1	0.2608	1.876
1205.08	0.399	1.8609
1206.05	0.5363	1.84
1207.03	0.664	1.8149
1208.01	0.7744	1.7875
1208.98	0.8605	1.7599
1209.96	0.9169	1.7338
1210.94	0.9403	1.711
1211.91	0.9291	1.693
1212.89	0.8839	1.6807
1213.87	0.8077	1.6748
1214.84	0.7049	1.6754
1215.82	0.5819	1.6822
1216.8	0.4462	1.6945
1217.77	0.3061	1.7111
1218.75	0.1703	1.7306
1219.73	0.0469	1.7512
1220.7	-0.0565	1.7712
1221.68	-0.1335	1.7889
1222.66	-0.1795	1.8027
1223.63	-0.1915	1.8113
1224.61	-0.169	1.8137
1225.59	-0.1132	1.8094
1226.56	-0.0274	1.7982
1227.54	0.0832	1.7806
1228.52	0.2119	1.7574
1229.49	0.3511	1.7299
1230.47	0.4923	1.6996
1231.45	0.6272	1.6683
1232.42	0.7477	1.638
1233.4	0.8467	1.6106
1234.38	0.9183	1.588
1235.35	0.9586	1.5718
1236.33	0.9651	1.5631
1237.3	0.9379	1.5628
1238.28	0.8786	1.5712
1239.26	0.7911	1.5882
1240.23	0.681	1.613
1241.21	0.5549	1.6445
1242.19	0.4206	1.681
1243.16	0.2864	1.7208
1244.14	0.1604	1.7617
1245.12	0.0501	1.8015
1246.09	-0.0378	1.8381
1247.07	-0.0981	1.8697
1248.05	-0.1273	1.8945
1249.02	-0.1239	1.9114
1250	-0.0883	1.9196
1250.98	-0.0228	1.9188
1251.95	0.0683	1.9095
1252.93	0.1793	1.8925
1253.91	0.3034	1.8692
1254.88	0.4327	1.8413
1255.86	0.5594	1.8108
1256.84	0.6756	1.78
1257.81	0.7744	1.7511
1258.79	0.8496	1.7263
1259.77	0.8967	1.7075
1260.74	0.9131	1.6963
1261.72	0.8977	1.6937
1262.7	0.8516	1.7003
1263.67	0.7778	1.7161
1264.65	0.6807	1.7405
1265.63	0.5666	1.7724
1266.6	0.4422	1.8101
1267.58	0.3153	1.8515
1268.55	0.1936	1.8944
1269.53	0.0845	1.9362
1270.51	-0.0056	1.9744
1271.48	-0.0711	2.0067
1272.46	-0.1084	2.0312
1273.44	-0.1152	2.046
1274.41	-0.0914	2.0501
1275.39	-0.0386	2.043
1276.37	0.0397	2.0247
1277.34	0.1385	1.996
1278.32	0.2515	1.9582
1279.3	0.3717	1.9132
1280.27	0.4915	1.8633
1281.25	0.6034	1.811
1282.23	0.7005	1.7592
1283.2	0.7766	1.7105
1284.18	0.827	1.6677
1285.16	0.8486	1.633
1286.13	0.8397	1.6083
1287.11	0.8009	1.5951
1288.09	0.7344	1.5941
1289.06	0.644	1.6054
1290.04	0.5352	1.6283
1291.02	0.4142	1.6618
1291.99	0.2882	1.7041
1292.97	0.1646	1.7529
1293.95	0.0505	1.8057
1294.92	-0.0474	1.8597
1295.9	-0.1238	1.912
1296.88	-0.1743	1.9601
1297.85	-0.1965	2.0013
1298.83	-0.1895	2.0337
1299.8	-0.1544	2.0557
1300.78	-0.0939	2.0663
1301.76	-0.0122	2.0652
1302.73	0.0851	2.0525
1303.71	0.1914	2.0293
1304.69	0.2999	1.9968
1305.66	0.4033	1.9571
1306.64	0.4949	1.9122
1307.62	0.5686	1.8647
1308.59	0.6197	1.8171
1309.57	0.6448	1.7718
1310.55	0.6419	1.7309
1311.52	0.611	1.6963
1312.5	0.554	1.6696
1313.48	0.474	1.6514
1314.45	0.3759	1.6423
1315.43	0.2655	1.6419
1316.41	0.1496	1.6496
1317.38	0.0352	1.6639
1318.36	-0.0708	1.6834
1319.34	-0.162	1.706
1320.31	-0.2328	1.7296
1321.29	-0.2788	1.7521
1322.27	-0.2973	1.7713
1323.24	-0.2872	1.7855
1324.22	-0.2491	1.793
1325.2	-0.1852	1.7928
1326.17	-0.0996	1.7841
1327.15	0.0027	1.7669
1328.13	0.1153	1.7414
1329.1	0.2316	1.7086
1330.08	0.3444	1.6696
1331.05	0.4468	1.626
1332.03	0.5328	1.5797
1333.01	0.5972	1.5326
1333.98	0.636	1.4865
1334.96	0.647	1.4433
1335.94	0.6295	1.4047
1336.91	0.5847	1.3717
1337.89	0.5151	1.3454
1338.87	0.4251	1.3261
1339.84	0.32	1.3137
1340.82	0.2061	1.3079
1341.8	0.09	1.3077
1342.77	-0.0214	1.3118
1343.75	-0.1217	1.3188
1344.73	-0.2052	1.3269
1345.7	-0.2674	1.3345
1346.68	-0.305	1.3398
1347.66	-0.3164	1.3413
1348.63	-0.3016	1.3378
1349.61	-0.2623	1.3284
1350.59	-0.2016	1.3125
1351.56	-0.1242	1.29
1352.54	-0.0356	1.2612
1353.52	0.0579	1.227
1354.49	0.1498	1.1883
1355.47	0.2336	1.1467
1356.45	0.3032	1.1036
1357.42	0.3537	1.0609
1358.4	0.3813	1.0201
1359.38	0.3834	0.983
1360.35	0.3594	0.951
1361.33	0.3099	0.9252
1362.3	0.2376	0.9063
1363.28	0.1462	0.8947
1364.26	0.0408	0.8904
1365.23	-0.0725	0.893
1366.21	-0.1873	0.9015
1367.19	-0.2969	0.9149
1368.16	-0.395	0.9317
1369.14	-0.4759	0.9503
1370.12	-0.5351	0.9691
1371.09	-0.5692	0.9864
1372.07	-0.5764	1.0007
1373.05	-0.5567	1.0108
1374.02	-0.5115	1.0156
1375	-0.4439	1.0144
1375.98	-0.3583	1.0071
1376.95	-0.2603	0.9936
1377.93	-0.1562	0.9745
1378.91	-0.0525	0.9506
1379.88	0.044	0.9228
1380.86	0.1272	0.8924
1381.84	0.1918	0.8608
1382.81	0.2335	0.8294
1383.79	0.2497	0.7994
1384.77	0.2391	0.7719
1385.74	0.2023	0.7479
1386.72	0.1413	0.7279
1387.7	0.0598	0.7121
1388.67	-0.0374	0.7005
1389.65	-0.1443	0.6927
1390.63	-0.2544	0.6878
1391.6	-0.3612	0.685
1392.58	-0.458	0.6831
1393.55	-0.5391	0.6807
1394.53	-0.5994	0.6767
1395.51	-0.6354	0.6699
1396.48	-0.645	0.6592
1397.46	-0.6276	0.6439
1398.44	-0.5845	0.6235
1399.41	-0.5185	0.598
1400.39	-0.4339	0.5675
1401.37	-0.3362	0.5328
1402.34	-0.2316	0.4949
1403.32	-0.127	0.4549
1404.3	-0.0292	0.4144
1405.27	0.0554	0.3751
1406.25	0.121	0.3385
1407.23	0.163	0.3063
1408.2	0.1782	0.28
1409.18	0.1652	0.2607
1410.16	0.1239	0.2492
1411.13	0.0563	0.2462
1412.11	-0.0342	0.2516
1413.09	-0.1428	0.265
1414.06	-0.2635	0.2858
1415.04	-0.3894	0.3127
1416.02	-0.5137	0.3443
1416.99	-0.6292	0.3789
1417.97	-0.7294	0.4146
1418.95	-0.8087	0.4496
1419.92	-0.8628	0.4822
1420.9	-0.8887	0.5106
1421.88	-0.8853	0.5337
1422.85	-0.853	0.5503
1423.83	-0.7942	0.56
1424.8	-0.7128	0.5626
1425.78	-0.6139	0.5584
1426.76	-0.5038	0.5483
1427.73	-0.3894	0.5332
1428.71	-0.278	0.5147
1429.69	-0.1765	0.4945
1430.66	-0.0914	0.4742
1431.64	-0.028	0.4558
1432.62	0.0096	0.4409
1433.59	0.0187	0.4311
1434.57	-0.0013	0.4277
1435.55	-0.0495	0.4314
1436.52	-0.1234	0.4427
1437.5	-0.2188	0.4617
1438.48	-0.3302	0.4879
1439.45	-0.4511	0.5204
1440.43	-0.5748	0.558
1441.41	-0.6939	0.5993
1442.38	-0.8019	0.6423
1443.36	-0.8925	0.6853
1444.34	-0.9607	0.7264
1445.31	-1.003	0.7639
1446.29	-1.0172	0.7961
1447.27	-1.0032	0.8218
1448.24	-0.9622	0.8401
1449.22	-0.8973	0.8505
1450.2	-0.8131	0.853
1451.17	-0.7152	0.8479
1452.15	-0.6102	0.836
1453.13	-0.5049	0.8183
1454.1	-0.4063	0.7964
1455.08	-0.3208	0.7719
1456.05	-0.2542	0.7463
1457.03	-0.2109	0.7215
1458.01	-0.1939	0.699
1458.98	-0.2047	0.6802
1459.96	-0.2429	0.6662
1460.94	-0.3064	0.6577
1461.91	-0.3918	0.6553
1462.89	-0.4939	0.6588
1463.87	-0.6068	0.6679
1464.84	-0.7238	0.682
1465.82	-0.8379	0.6999
1466.8	-0.9422	0.7204
1467.77	-1.0306	0.7422
1468.75	-1.0978	0.7639
1469.73	-1.1396	0.7841
1470.7	-1.1537	0.8016
1471.68	-1.1393	0.8153
1472.66	-1.0972	0.8246
1473.63	-1.0302	0.829
1474.61	-0.9422	0.8285
1475.59	-0.8387	0.8235
1476.56	-0.726	0.8144
1477.54	-0.611	0.8021
1478.52	-0.5007	0.7879
1479.49	-0.4017	0.7729
1480.47	-0.3201	0.7584
1481.45	-0.2609	0.7456
1482.42	-0.2274	0.7356
1483.4	-0.2218	0.7293
1484.38	-0.2441	0.7274
1485.35	-0.293	0.7301
1486.33	-0.3654	0.7374
1487.3	-0.4566	0.7488
1488.28	-0.561	0.7635
1489.26	-0.6721	0.7807
1490.23	-0.7829	0.7989
1491.21	-0.8865	0.8168
1492.19	-0.9764	0.8329
1493.16	-1.0472	0.8457
1494.14	-1.0942	0.8539
1495.12	-1.1146	0.8565
1496.09	-1.107	0.8525
1497.07	-1.0719	0.8417
1498.05	-1.0113	0.8238
1499.02	-0.929	0.7993
1500	-0.83	0.7689
1500.98	-0.7204	0.7336
1501.95	-0.607	0.6947
1502.93	-0.4967	0.654
1503.91	-0.3964	0.6131
1504.88	-0.3123	0.5738
1505.86	-0.2497	0.5377
1506.84	-0.2126	0.5063
1507.81	-0.2034	0.4808
1508.79	-0.2227	0.4622
1509.77	-0.2697	0.4509
1510.74	-0.3416	0.447
1511.72	-0.4342	0.4502
1512.7	-0.542	0.4597
1513.67	-0.6588	0.4744
1514.65	-0.7776	0.493
1515.63	-0.8915	0.514
1516.6	-0.9939	0.5355
1517.58	-1.0789	0.5561
1518.55	-1.1417	0.5743
1519.53	-1.179	0.5887
1520.51	-1.1891	0.5985
1521.48	-1.172	0.603
1522.46	-1.1295	0.6021
1523.44	-1.0649	0.5961
1524.41	-0.983	0.5858
1525.39	-0.8898	0.5724
1526.37	-0.792	0.5572
1527.34	-0.6966	0.542
1528.32	-0.6106	0.5288
1529.3	-0.5403	0.5193
1530.27	-0.4912	0.5153
1531.25	-0.4676	0.5186
1532.23	-0.4721	0.5302
1533.2	-0.5056	0.5512
1534.18	-0.5672	0.5819
1535.16	-0.6543	0.6222
1536.13	-0.7626	0.6715
1537.11	-0.8865	0.7287
1538.09	-1.0193	0.7921
1539.06	-1.1538	0.8599
1540.04	-1.2824	0.9297
1541.02	-1.398	0.9993
1541.99	-1.494	1.0661
1542.97	-1.5651	1.128
1543.95	-1.6071	1.1827
1544.92	-1.6179	1.2287
1545.9	-1.597	1.2645
1546.88	-1.5458	1.2894
1547.85	-1.4674	1.3032
1548.83	-1.3667	1.3062
1549.8	-1.2499	1.2991
1550.78	-1.124	1.2834
1551.76	-0.9966	1.2608
1552.73	-0.8756	1.2333
1553.71	-0.7683	1.2031
1554.69	-0.6811	1.1723
1555.66	-0.6194	1.1433
1556.64	-0.5869	1.1177
1557.62	-0.5857	1.0973
1558.59	-0.6158	1.0832
1559.57	-0.6755	1.076
1560.55	-0.7613	1.0759
1561.52	-0.868	1.0825
1562.5	-0.9893	1.0947
1563.48	-1.1179	1.1113
1564.45	-1.2462	1.1306
1565.43	-1.3666	1.1505
1566.41	-1.4719	1.169
1567.38	-1.556	1.1841
1568.36	-1.614	1.1937
1569.34	-1.6427	1.1962
1570.31	-1.6407	1.1904
1571.29	-1.6083	1.1754
1572.27	-1.5479	1.1509
1573.24	-1.4635	1.1172
1574.22	-1.3606	1.0751
1575.2	-1.2459	1.026
1576.17	-1.1266	0.9715
1577.15	-1.0103	0.9138
1578.13	-0.9045	0.8553
1579.1	-0.8158	0.7982
1580.08	-0.7499	0.745
1581.05	-0.711	0.6979
1582.03	-0.7016	0.6586
1583.01	-0.7222	0.6286
1583.98	-0.7717	0.6089
1584.96	-0.847	0.5998
1585.94	-0.9432	0.6011
1586.91	-1.0544	0.6119
1587.89	-1.1735	0.631
1588.87	-1.2928	0.6566
1589.84	-1.4047	0.6866
1590.82	-1.5019	0.7187
1591.8	-1.578	0.7503
1592.77	-1.6279	0.7792
1593.75	-1.648	0.8031
1594.73	-1.6367	0.8202
1595.7	-1.594	0.8291
1596.68	-1.5222	0.8286
1597.66	-1.4251	0.8185
1598.63	-1.3084	0.7988
1599.61	-1.1789	0.7703
1600.59	-1.0441	0.734
1601.56	-0.912	0.6917
1602.54	-0.7907	0.645
1603.52	-0.6872	0.5962
1604.49	-0.608	0.5473
1605.47	-0.5578	0.5004
1606.45	-0.5396	0.4573
1607.42	-0.5546	0.4194
1608.4	-0.6019	0.3879
1609.38	-0.6786	0.3634
1610.35	-0.7801	0.346
1611.33	-0.9001	0.3352
1612.3	-1.0314	0.3301
1613.28	-1.1657	0.3295
1614.26	-1.2949	0.3316
1615.23	-1.4109	0.3346
1616.21	-1.5064	0.3366
1617.19	-1.5756	0.3355
1618.16	-1.6138	0.3298
1619.14	-1.6187	0.3178
1620.12	-1.5897	0.2986
1621.09	-1.5283	0.2716
1622.07	-1.4382	0.2367
1623.05	-1.3247	0.1943
1624.02	-1.1946	0.1454
1625	-1.0558	0.0915
1625.98	-0.9168	0.0345
1626.95	-0.786	-0.0236
1627.93	-0.6717	-0.0806
1628.91	-0.5809	-0.1341
1629.88	-0.5194	-0.182
1630.86	-0.4913	-0.2224
1631.84	-0.4985	-0.2537
1632.81	-0.5412	-0.2748
1633.79	-0.617	-0.2854
1634.77	-0.7219	-0.2853
1635.74	-0.85	-0.2751
1636.72	-0.994	-0.2561
1637.7	-1.1458	-0.2297
1638.67	-1.2967	-0.1981
1639.65	-1.4382	-0.1633
1640.63	-1.5624	-0.1277
1641.6	-1.6625	-0.0936
1642.58	-1.7332	-0.0631
1643.55	-1.7711	-0.0381
1644.53	-1.7748	-0.0199
1645.51	-1.7453	-0.0095
1646.48	-1.6852	-0.007
1647.46	-1.5996	-0.0124
1648.44	-1.4948	-0.0246
1649.41	-1.3786	-0.0425
1650.39	-1.2594	-0.0641
1651.37	-1.1459	-0.0874
1652.34	-1.0465	-0.1101
1653.32	-0.9688	-0.1298
1654.3	-0.9189	-0.1445
1655.27	-0.9014	-0.152
1656.25	-0.9187	-0.1509
1657.23	-0.9713	-0.1401
1658.2	-1.0571	-0.1193
1659.18	-1.1722	-0.0884
1660.16	-1.3107	-0.0484
1661.13	-1.4651	-0.0007
1662.11	-1.627	0.0529
1663.09	-1.7871	0.1099
1664.06	-1.9365	0.1677
1665.04	-2.0666	0.2236
1666.02	-2.1697	0.2749
1666.99	-2.2402	0.3188
1667.97	-2.2738	0.3534
1668.95	-2.2689	0.3768
1669.92	-2.2258	0.388
1670.9	-2.1474	0.3865
1671.88	-2.0387	0.3726
1672.85	-1.9064	0.3472
1673.83	-1.7588	0.3119
1674.8	-1.6052	0.2688
1675.78	-1.4552	0.2207
1676.76	-1.3183	0.1702
1677.73	-1.2032	0.1204
1678.71	-1.1173	0.0742
1679.69	-1.0662	0.0343
1680.66	-1.0536	0.0029
1681.64	-1.0807	-0.0182
1682.62	-1.1462	-0.0279
1683.59	-1.2466	-0.026
1684.57	-1.3761	-0.0127
1685.55	-1.5273	0.0108
1686.52	-1.6913	0.0427
1687.5	-1.8583	0.0809
1688.48	-2.0185	0.1225
1689.45	-2.1623	0.1647
1690.43	-2.2811	0.2043
1691.41	-2.368	0.2386
1692.38	-2.4178	0.2649
1693.36	-2.4277	0.2812
1694.34	-2.3974	0.286
1695.31	-2.3291	0.2785
1696.29	-2.2273	0.2588
1697.27	-2.0989	0.2277
1698.24	-1.9521	0.1866
1699.22	-1.7967	0.1379
1700.2	-1.6429	0.0844
1701.17	-1.501	0.0291
1702.15	-1.3807	-0.0245
1703.13	-1.2904	-0.0732
1704.1	-1.2367	-0.1137
1705.08	-1.2241	-0.1433
1706.05	-1.2546	-0.1598
1707.03	-1.3274	-0.1617
1708.01	-1.4393	-0.1484
1708.98	-1.5847	-0.1201
1709.96	-1.7556	-0.0777
1710.94	-1.9427	-0.0231
1711.91	-2.1355	0.041
1712.89	-2.3228	0.1117
1713.87	-2.4941	0.1854
1714.84	-2.6395	0.2584
1715.82	-2.7505	0.3271
1716.8	-2.821	0.388
1717.77	-2.8469	0.4384
1718.75	-2.8271	0.4757
1719.73	-2.7631	0.4986
1720.7	-2.6592	0.5063
1721.68	-2.5222	0.4991
1722.66	-2.3609	0.4781
1723.63	-2.1855	0.4453
1724.61	-2.0075	0.4034
1725.59	-1.8383	0.3556
1726.56	-1.689	0.3055
1727.54	-1.5694	0.2569
1728.52	-1.4877	0.2133
1729.49	-1.4498	0.1783
1730.47	-1.4589	0.1545
1731.45	-1.5152	0.1441
1732.42	-1.6161	0.1482
1733.4	-1.7563	0.1673
1734.38	-1.928	0.2007
1735.35	-2.1212	0.2467
1736.33	-2.3247	0.3029
1737.3	-2.5266	0.366
1738.28	-2.7147	0.4324
1739.26	-2.8778	0.4979
1740.23	-3.0062	0.5584
1741.21	-3.092	0.6098
1742.19	-3.1301	0.6486
1743.16	-3.1183	0.6716
1744.14	-3.0572	0.6767
1745.12	-2.9508	0.6625
1746.09	-2.8056	0.6288
1747.07	-2.631	0.5763
1748.05	-2.4378	0.5069
1749.02	-2.2384	0.4232
1750	-2.0456	0.3286
1750.98	-1.8719	0.2271
1751.95	-1.7288	0.1232
1752.93	-1.6259	0.021
1753.91	-1.5705	-0.0751
1754.88	-1.5671	-0.1613
1755.86	-1.6169	-0.2347
1756.84	-1.7177	-0.2929
1757.81	-1.8643	-0.3347
1758.79	-2.0487	-0.3599
1759.77	-2.2601	-0.3695
1760.74	-2.4863	-0.3654
1761.72	-2.7136	-0.3505
1762.7	-2.9285	-0.3283
1763.67	-3.1177	-0.3031
1764.65	-3.2697	-0.2793
1765.63	-3.3748	-0.2614
1766.6	-3.4264	-0.2537
1767.58	-3.4207	-0.2598
1768.55	-3.3578	-0.2828
1769.53	-3.2411	-0.3248
1770.51	-3.0772	-0.3867
1771.48	-2.876	-0.4685
1772.46	-2.6495	-0.5689
1773.44	-2.4117	-0.6857
1774.41	-2.177	-0.8157
1775.39	-1.9601	-0.9549
1776.37	-1.7746	-1.0988
1777.34	-1.6323	-1.2428
1778.32	-1.5424	-1.3821
1779.3	-1.511	-1.5123
1780.27	-1.5406	-1.6297
1781.25	-1.6299	-1.7311
1782.23	-1.7737	-1.8145
1783.2	-1.9634	-1.8789
1784.18	-2.1876	-1.9244
1785.16	-2.4322	-1.9522
1786.13	-2.6819	-1.9645
1787.11	-2.9208	-1.9645
1788.09	-3.1332	-1.9559
1789.06	-3.305	-1.9429
1790.04	-3.4245	-1.9298
1791.02	-3.4829	-1.9206
1791.99	-3.4752	-1.919
1792.97	-3.4004	-1.9279
1793.95	-3.2618	-1.9495
1794.92	-3.0667	-1.9845
1795.9	-2.8261	-2.0328
1796.88	-2.5541	-2.093
1797.85	-2.2673	-2.1624
1798.83	-1.9834	-2.2375
1799.8	-1.7203	-2.314
1800.78	-1.4953	-2.3868
1801.76	-1.3238	-2.4507
1802.73	-1.218	-2.5005
1803.71	-1.1869	-2.5314
1804.69	-1.2348	-2.539
1805.66	-1.3616	-2.5203
1806.64	-1.5626	-2.4729
1807.62	-1.8283	-2.3959
1808.59	-2.1455	-2.2899
1809.57	-2.4976	-2.1565
1810.55	-2.8657	-1.9988
1811.52	-3.2298	-1.8209
1812.5	-3.5697	-1.6276
1813.48	-3.8668	-1.4245
1814.45	-4.1045	-1.2171
1815.43	-4.27	-1.011
1816.41	-4.3545	-0.8111
1817.38	-4.3542	-0.6217
1818.36	-4.2707	-0.4458
1819.34	-4.1106	-0.2853
1820.31	-3.8854	-0.1405
1821.29	-3.6111	-0.0104
1822.27	-3.3068	0.1076
1823.24	-2.9942	0.2173
1824.22	-2.6958	0.3237
1825.2	-2.4337	0.4324
1826.17	-2.2285	0.5495
1827.15	-2.0976	0.6811
1828.13	-2.0542	0.8331
1829.1	-2.1068	1.0104
1830.08	-2.258	1.2169
1831.05	-2.5043	1.4551
1832.03	-2.8368	1.726
1833.01	-3.2409	2.0286
1833.98	-3.6975	2.3604
1834.96	-4.1837	2.7169
1835.94	-4.6746	3.0924
1836.91	-5.1446	3.4799
1837.89	-5.5686	3.8714
1838.87	-5.9241	4.2587
1839.84	-6.1922	4.6335
1840.82	-6.3593	4.9881
1841.8	-6.4174	5.3155
1842.77	-6.3655	5.6104
1843.75	-6.209	5.869
1844.73	-5.9605	6.0893
1845.7	-5.6383	6.2717
1846.68	-5.2659	6.4183
1847.66	-4.8708	6.5332
1848.63	-4.4826	6.6223
1849.61	-4.1314	6.6927
1850.59	-3.8461	6.7524
1851.56	-3.6524	6.81
1852.54	-3.5715	6.8737
1853.52	-3.6181	6.9509
1854.49	-3.8001	7.0481
1855.47	-4.1171	7.1699
1856.45	-4.5608	7.3188
1857.42	-5.1152	7.4951
1858.4	-5.7571	7.6966
1859.38	-6.4572	7.9186
1860.35	-7.1824	8.1544
1861.33	-7.8966	8.3951
1862.3	-8.5637	8.6305
1863.28	-9.1495	8.8494
1864.26	-9.6234	9.0403
1865.23	-9.9609	9.1921
1866.21	-10.1452	9.2947
1867.19	-10.168	9.3397
1868.16	-10.0308	9.3212
1869.14	-9.7446	9.2357
1870.12	-9.3303	9.083
1871.09	-8.8169	8.8658
1872.07	-8.2406	8.5904
1873.05	-7.6428	8.2657
1874.02	-7.0676	7.9033
1875	-6.5593	7.5169
1875.98	-6.1599	7.1212
1876.95	-5.9063	6.7318
1877.93	-5.8281	6.3638
1878.91	-5.945	6.0311
1879.88	-6.2659	5.7453
1880.86	-6.7875	5.5157
1881.84	-7.4939	5.3478
1882.81	-8.357	5.2432
1883.79	-9.3378	5.1995
1884.77	-10.388	5.21
1885.74	-11.4522	5.2641
1886.72	-12.4713	5.3476
1887.7	-13.3849	5.4434
1888.67	-14.1357	5.5325
1889.65	-14.6721	5.5945
1890.63	-14.9519	5.6094
1891.6	-14.9453	5.5584
1892.58	-14.6367	5.4249
1893.55	-14.0272	5.1959
1894.53	-13.1345	4.8627
1895.51	-11.994	4.422
1896.48	-10.657	3.8759
1897.46	-9.1893	3.2329
1898.44	-7.6686	2.5072
1899.41	-6.1811	1.7189
1900.39	-4.8174	0.8931
1901.37	-3.6685	0.0591
1902.34	-2.8211	-0.7506
1903.32	-2.353	-1.5016
1904.3	-2.3292	-2.1594
1905.27	-2.7979	-2.6902
1906.25	-3.7876	-3.0631
1907.23	-5.3049	-3.2512
1908.2	-7.3329	-3.2327
1909.18	-9.8317	-2.9925
1910.16	-12.7388	-2.5224
1911.13	-15.9713	-1.8219
1912.11	-19.4287	-0.8986
1913.09	-22.9973	0.2323
1914.06	-26.5542	1.5486
1915.04	-29.9727	3.0215
1916.02	-33.1276	4.6168
1916.99	-35.9007	6.2967
1917.97	-38.1856	8.0207
1918.95	-39.8925	9.7474
1919.92	-40.9527	11.4364
1920.9	-41.3206	13.0495
1921.88	-40.9766	14.5524
1922.85	-39.9279	15.9157
1923.83	-38.2075	17.1164
1924.8	-35.8738	18.1383
1925.78	-33.0073	18.9721
1926.76	-29.7072	19.6164
1927.73	-26.0875	20.0765
1928.71	-22.2713	20.3642
1929.69	-18.3864	20.4973
1930.66	-14.5591	20.4977
1931.64	-10.9095	20.391
1932.62	-7.5463	20.2043
1933.59	-4.5623	19.9654
1934.57	-2.0316	19.7012
1935.55	-0.0064	19.4361
1936.52	1.4844	19.1913
1937.5	2.4355	18.9835
1938.48	2.8643	18.8244
1939.45	2.8096	18.7203
1940.43	2.3288	18.6719
1941.41	1.4944	18.6744
1942.38	0.3901	18.7184
1943.36	-0.8939	18.7899
1944.34	-2.265	18.8719
1945.31	-3.6328	18.9449
1946.29	-4.9139	18.9885
1947.27	-6.0345	18.9822
1948.24	-6.9345	18.907
1949.22	-7.5694	18.7459
1950.2	-7.9113	18.4853
1951.17	-7.95	18.1154
[truncated: 26,673 more rows]
