# Supplementary material for: Effects of different tennis racket string tension on forehand stroke effect and racket dynamic impact
Source: PLoS One. 2025 Jan 15;20(1):e0317442. doi: 10.1371/journal.pone.0317442 (PMC11734973; doi:10.1371/journal.pone.0317442)
Supplement: S1 File — (ZIP) [file pone.0317442.s001.zip › S1/acceleration strain vibration/54bl/15.xlsx]

## Sheet: 15
Time（ms）	acceleration（g=9.8m/s2）	strain（mµ）
0	0.0301	5.9271
0.98	0.0173	5.7835
1.95	0.0039	5.5179
2.93	-0.0096	5.1402
3.91	-0.0231	4.6643
4.88	-0.0363	4.108
5.86	-0.049	3.4916
6.84	-0.0611	2.8376
7.81	-0.0723	2.1692
8.79	-0.0825	1.5096
9.77	-0.0917	0.881
10.74	-0.0996	0.3036
11.72	-0.1064	-0.2054
12.7	-0.1119	-0.632
13.67	-0.1162	-0.9663
14.65	-0.1193	-1.2028
15.63	-0.1212	-1.3403
16.6	-0.1219	-1.3818
17.58	-0.1216	-1.3344
18.55	-0.1204	-1.2086
19.53	-0.1183	-1.0179
20.51	-0.1154	-0.7777
21.48	-0.1118	-0.5049
22.46	-0.1076	-0.2167
23.44	-0.103	0.0701
24.41	-0.0981	0.3398
25.39	-0.093	0.5789
26.37	-0.0877	0.776
27.34	-0.0825	0.9229
28.32	-0.0775	1.0147
29.3	-0.0728	1.0495
30.27	-0.0685	1.0288
31.25	-0.0647	0.9571
32.23	-0.0615	0.8415
33.2	-0.0591	0.691
34.18	-0.0574	0.5163
35.16	-0.0565	0.329
36.13	-0.0565	0.1406
37.11	-0.0573	-0.0376
38.09	-0.0589	-0.1956
39.06	-0.0613	-0.3249
40.04	-0.0644	-0.4189
41.02	-0.068	-0.4734
41.99	-0.0721	-0.4868
42.97	-0.0764	-0.4596
43.95	-0.0808	-0.3949
44.92	-0.0852	-0.2977
45.9	-0.0893	-0.1748
46.88	-0.093	-0.0342
47.85	-0.0961	0.1154
48.83	-0.0985	0.265
49.8	-0.1001	0.4058
50.78	-0.1007	0.5301
51.76	-0.1003	0.631
52.73	-0.0989	0.7035
53.71	-0.0966	0.7442
54.69	-0.0933	0.7517
55.66	-0.0892	0.7266
56.64	-0.0844	0.6714
57.62	-0.079	0.59
58.59	-0.0733	0.4881
59.57	-0.0674	0.3721
60.55	-0.0615	0.2492
61.52	-0.0558	0.1267
62.5	-0.0506	0.0116
63.48	-0.0459	-0.0895
64.45	-0.0419	-0.1712
65.43	-0.0388	-0.2294
66.41	-0.0365	-0.2614
67.38	-0.0352	-0.266
68.36	-0.0349	-0.2439
69.34	-0.0353	-0.1971
70.31	-0.0366	-0.129
71.29	-0.0385	-0.0444
72.27	-0.0408	0.0516
73.24	-0.0435	0.1528
74.22	-0.0463	0.2532
75.2	-0.0489	0.3471
76.17	-0.0513	0.4292
77.15	-0.0532	0.495
78.13	-0.0544	0.5413
79.1	-0.0548	0.5659
80.08	-0.0544	0.5681
81.05	-0.0531	0.5486
82.03	-0.0508	0.5093
83.01	-0.0477	0.453
83.98	-0.0437	0.3839
84.96	-0.0391	0.3064
85.94	-0.034	0.2254
86.91	-0.0285	0.1459
87.89	-0.0229	0.0727
88.87	-0.0174	0.0099
89.84	-0.0122	-0.0391
90.82	-0.0076	-0.0717
91.8	-0.0037	-0.0866
92.77	-0.0008	-0.0837
93.75	0.0011	-0.0636
94.73	0.0018	-0.0285
95.7	0.0013	0.0189
96.68	-0.0003	0.0751
97.66	-0.0031	0.136
98.63	-0.0069	0.1975
99.61	-0.0116	0.2555
100.59	-0.0171	0.306
101.56	-0.023	0.3459
102.54	-0.0291	0.3725
103.52	-0.0352	0.3844
104.49	-0.041	0.3807
105.47	-0.0463	0.362
106.45	-0.0508	0.3294
107.42	-0.0543	0.2852
108.4	-0.0567	0.2324
109.38	-0.0578	0.1744
110.35	-0.0576	0.115
111.33	-0.0559	0.058
112.3	-0.053	0.0071
113.28	-0.0487	-0.0344
114.26	-0.0433	-0.0639
115.23	-0.0369	-0.0794
116.21	-0.0297	-0.0799
117.19	-0.022	-0.0654
118.16	-0.014	-0.0367
119.14	-0.006	0.0044
120.12	0.0018	0.0554
121.09	0.0092	0.1132
122.07	0.0158	0.1741
123.05	0.0215	0.2344
124.02	0.0262	0.2902
125	0.0297	0.338
125.98	0.032	0.3748
126.95	0.033	0.398
127.93	0.0328	0.4059
128.91	0.0314	0.3979
129.88	0.029	0.3739
130.86	0.0256	0.3351
131.84	0.0215	0.2833
132.81	0.0168	0.2211
133.79	0.0117	0.1518
134.77	0.0064	0.0789
135.74	0.0012	0.0061
136.72	-0.0039	-0.0627
137.7	-0.0087	-0.1242
138.67	-0.013	-0.1753
139.65	-0.0167	-0.2137
140.63	-0.0199	-0.2375
141.6	-0.0225	-0.2462
142.58	-0.0244	-0.2396
143.55	-0.0258	-0.2187
144.53	-0.0267	-0.1852
145.51	-0.0272	-0.1415
146.48	-0.0275	-0.0904
147.46	-0.0276	-0.0351
148.44	-0.0277	0.0209
149.41	-0.0279	0.0743
150.39	-0.0283	0.122
151.37	-0.0291	0.1613
152.34	-0.0302	0.1902
153.32	-0.0317	0.2071
154.3	-0.0337	0.2114
155.27	-0.0362	0.2033
156.25	-0.0391	0.1834
157.23	-0.0424	0.1535
158.2	-0.0459	0.1154
159.18	-0.0497	0.0719
160.16	-0.0536	0.0257
161.13	-0.0574	-0.0203
162.11	-0.0612	-0.0634
163.09	-0.0648	-0.101
164.06	-0.0681	-0.131
165.04	-0.0711	-0.1518
166.02	-0.0737	-0.1626
166.99	-0.076	-0.163
167.97	-0.0779	-0.1535
168.95	-0.0794	-0.1354
169.92	-0.0807	-0.1101
170.9	-0.0818	-0.08
171.88	-0.0829	-0.0474
172.85	-0.084	-0.0151
173.83	-0.0853	0.0143
174.8	-0.0868	0.0383
175.78	-0.0888	0.0548
176.76	-0.0912	0.062
177.73	-0.0943	0.0589
178.71	-0.098	0.045
179.69	-0.1023	0.0203
180.66	-0.1074	-0.0141
181.64	-0.1131	-0.057
182.62	-0.1194	-0.1062
183.59	-0.1262	-0.1594
184.57	-0.1334	-0.2139
185.55	-0.1409	-0.267
186.52	-0.1485	-0.3159
187.5	-0.1562	-0.3582
188.48	-0.1636	-0.3918
189.45	-0.1708	-0.4149
190.43	-0.1776	-0.4266
191.41	-0.1838	-0.4265
192.38	-0.1894	-0.4148
193.36	-0.1944	-0.3924
194.34	-0.1986	-0.3609
195.31	-0.2021	-0.3223
196.29	-0.2049	-0.279
197.27	-0.2071	-0.2336
198.24	-0.2087	-0.1889
199.22	-0.2098	-0.1475
200.2	-0.2105	-0.112
201.17	-0.211	-0.0843
202.15	-0.2112	-0.0661
203.13	-0.2112	-0.0585
204.1	-0.2113	-0.0618
205.08	-0.2113	-0.0759
206.05	-0.2113	-0.0999
207.03	-0.2114	-0.1325
208.01	-0.2115	-0.1718
208.98	-0.2115	-0.2155
209.96	-0.2114	-0.2613
210.94	-0.211	-0.3066
211.91	-0.2104	-0.349
212.89	-0.2093	-0.3863
213.87	-0.2077	-0.4165
214.84	-0.2054	-0.4383
215.82	-0.2024	-0.4506
216.8	-0.1986	-0.4532
217.77	-0.194	-0.4462
218.75	-0.1886	-0.4305
219.73	-0.1824	-0.4072
220.7	-0.1756	-0.3781
221.68	-0.1682	-0.3452
222.66	-0.1604	-0.3107
223.63	-0.1525	-0.2767
224.61	-0.1446	-0.2455
225.59	-0.1369	-0.219
226.56	-0.1298	-0.1987
227.54	-0.1234	-0.186
228.52	-0.118	-0.1816
229.49	-0.1137	-0.1858
230.47	-0.1109	-0.1982
231.45	-0.1095	-0.2182
232.42	-0.1096	-0.2446
233.4	-0.1114	-0.2759
234.38	-0.1147	-0.3103
235.35	-0.1195	-0.346
236.33	-0.1257	-0.381
237.3	-0.1329	-0.4136
238.28	-0.1412	-0.4421
239.26	-0.1501	-0.4653
240.23	-0.1594	-0.4823
241.21	-0.1688	-0.4925
242.19	-0.178	-0.4958
243.16	-0.1868	-0.4927
244.14	-0.195	-0.4839
245.12	-0.2022	-0.4704
246.09	-0.2084	-0.4536
247.07	-0.2134	-0.4351
248.05	-0.2172	-0.4163
249.02	-0.2197	-0.3988
250	-0.2211	-0.3839
250.98	-0.2214	-0.3729
251.95	-0.2207	-0.3665
252.93	-0.2192	-0.3652
253.91	-0.2171	-0.369
254.88	-0.2145	-0.3779
255.86	-0.2118	-0.391
256.84	-0.209	-0.4074
257.81	-0.2063	-0.4259
258.79	-0.2038	-0.4452
259.77	-0.2017	-0.4639
260.74	-0.1999	-0.4804
261.72	-0.1985	-0.4937
262.7	-0.1974	-0.5024
263.67	-0.1964	-0.506
264.65	-0.1955	-0.5039
265.63	-0.1944	-0.496
266.6	-0.1931	-0.4826
267.58	-0.1912	-0.4644
268.55	-0.1886	-0.4423
269.53	-0.1852	-0.4176
270.51	-0.1808	-0.3917
271.48	-0.1753	-0.366
272.46	-0.1686	-0.3421
273.44	-0.1609	-0.3213
274.41	-0.1521	-0.3049
275.39	-0.1425	-0.2937
276.37	-0.1321	-0.2885
277.34	-0.1214	-0.2893
278.32	-0.1105	-0.2961
279.3	-0.0999	-0.3083
280.27	-0.0899	-0.325
281.25	-0.0808	-0.3449
282.23	-0.073	-0.3667
283.2	-0.0669	-0.3888
284.18	-0.0627	-0.4094
285.16	-0.0606	-0.4271
286.13	-0.0607	-0.4405
287.11	-0.0632	-0.4483
288.09	-0.068	-0.4498
289.06	-0.0749	-0.4443
290.04	-0.0838	-0.4319
291.02	-0.0944	-0.4128
291.99	-0.1063	-0.3877
292.97	-0.1192	-0.3578
293.95	-0.1325	-0.3243
294.92	-0.1457	-0.2889
295.9	-0.1585	-0.2533
296.88	-0.1702	-0.2191
297.85	-0.1806	-0.1881
298.83	-0.1892	-0.1617
299.8	-0.1957	-0.141
300.78	-0.1998	-0.127
301.76	-0.2015	-0.1201
302.73	-0.2008	-0.1205
303.71	-0.1977	-0.1277
304.69	-0.1923	-0.1411
305.66	-0.1849	-0.1596
306.64	-0.176	-0.1819
307.62	-0.1658	-0.2064
308.59	-0.1548	-0.2317
309.57	-0.1435	-0.256
310.55	-0.1324	-0.2779
311.52	-0.122	-0.2961
312.5	-0.1126	-0.3096
313.48	-0.1047	-0.3176
314.45	-0.0986	-0.32
315.43	-0.0945	-0.3167
316.41	-0.0925	-0.3083
317.38	-0.0927	-0.2956
318.36	-0.0951	-0.2797
319.34	-0.0995	-0.2621
320.31	-0.1056	-0.2441
321.29	-0.1132	-0.2274
322.27	-0.1219	-0.2134
323.24	-0.1312	-0.2034
324.22	-0.1409	-0.1985
325.2	-0.1503	-0.1995
326.17	-0.1591	-0.2067
327.15	-0.1668	-0.2201
328.13	-0.1732	-0.2393
329.1	-0.1779	-0.2634
330.08	-0.1806	-0.2913
331.05	-0.1812	-0.3215
332.03	-0.1796	-0.3523
333.01	-0.1759	-0.3821
333.98	-0.1701	-0.4089
334.96	-0.1623	-0.4313
335.94	-0.1527	-0.4478
336.91	-0.1417	-0.4571
337.89	-0.1295	-0.4585
338.87	-0.1165	-0.4517
339.84	-0.1029	-0.4366
340.82	-0.0892	-0.4139
341.8	-0.0757	-0.3844
342.77	-0.0626	-0.3495
343.75	-0.0503	-0.3107
344.73	-0.039	-0.2698
345.7	-0.0288	-0.2289
346.68	-0.02	-0.1897
347.66	-0.0127	-0.1542
348.63	-0.0068	-0.1239
349.61	-0.0025	-0.1002
350.59	0.0002	-0.0841
351.56	0.0015	-0.0759
352.54	0.0013	-0.076
353.52	-0.0003	-0.0839
354.49	-0.0031	-0.0988
355.47	-0.0072	-0.1196
356.45	-0.0124	-0.1449
357.42	-0.0186	-0.173
358.4	-0.0257	-0.2022
359.38	-0.0336	-0.2307
360.35	-0.0423	-0.2566
361.33	-0.0516	-0.2787
362.3	-0.0615	-0.2955
363.28	-0.0717	-0.3063
364.26	-0.0823	-0.3104
365.23	-0.0931	-0.3079
366.21	-0.1038	-0.2988
367.19	-0.1144	-0.2841
368.16	-0.1247	-0.2646
369.14	-0.1345	-0.2416
370.12	-0.1436	-0.2167
371.09	-0.1518	-0.1913
372.07	-0.159	-0.167
373.05	-0.1649	-0.1454
374.02	-0.1694	-0.1276
375	-0.1724	-0.1148
375.98	-0.1738	-0.1075
376.95	-0.1736	-0.1062
377.93	-0.1718	-0.1108
378.91	-0.1684	-0.1209
379.88	-0.1635	-0.1358
380.86	-0.1574	-0.1545
381.84	-0.1501	-0.1758
382.81	-0.142	-0.1982
383.79	-0.1333	-0.2203
384.77	-0.1242	-0.2407
385.74	-0.1152	-0.2582
386.72	-0.1065	-0.2717
387.7	-0.0984	-0.2803
388.67	-0.0912	-0.2835
389.65	-0.085	-0.2811
390.63	-0.0801	-0.2733
391.6	-0.0766	-0.2607
392.58	-0.0746	-0.2439
393.55	-0.074	-0.224
394.53	-0.0748	-0.2023
395.51	-0.0769	-0.1799
396.48	-0.0801	-0.1583
397.46	-0.0842	-0.1387
398.44	-0.0889	-0.1223
399.41	-0.094	-0.1098
400.39	-0.0992	-0.1019
401.37	-0.1042	-0.0991
402.34	-0.1088	-0.1012
403.32	-0.1127	-0.108
404.3	-0.1158	-0.119
405.27	-0.1179	-0.1332
406.25	-0.1189	-0.1497
407.23	-0.1189	-0.1674
408.2	-0.1179	-0.1849
409.18	-0.116	-0.2012
410.16	-0.1134	-0.2153
411.13	-0.1101	-0.2261
412.11	-0.1066	-0.2331
413.09	-0.1029	-0.2359
414.06	-0.0994	-0.2343
415.04	-0.0963	-0.2286
416.02	-0.0938	-0.2192
416.99	-0.092	-0.2069
417.97	-0.0911	-0.1926
418.95	-0.0911	-0.1773
419.92	-0.0922	-0.1622
420.9	-0.0941	-0.1483
421.88	-0.0969	-0.1367
422.85	-0.1004	-0.1282
423.83	-0.1045	-0.1235
424.8	-0.1088	-0.123
425.78	-0.1132	-0.1268
426.76	-0.1174	-0.1347
427.73	-0.1212	-0.1461
428.71	-0.1243	-0.1604
429.69	-0.1267	-0.1766
430.66	-0.1281	-0.1937
431.64	-0.1285	-0.2104
432.62	-0.1278	-0.2255
433.59	-0.1261	-0.2381
434.57	-0.1235	-0.247
435.55	-0.1201	-0.2517
436.52	-0.1162	-0.2516
437.5	-0.1119	-0.2466
438.48	-0.1076	-0.2368
439.45	-0.1034	-0.2228
440.43	-0.0997	-0.2053
441.41	-0.0966	-0.1853
442.38	-0.0945	-0.1641
443.36	-0.0933	-0.143
444.34	-0.0934	-0.1233
445.31	-0.0945	-0.1064
446.29	-0.0969	-0.0935
447.27	-0.1002	-0.0856
448.24	-0.1045	-0.0833
449.22	-0.1094	-0.0871
450.2	-0.1147	-0.0969
451.17	-0.1202	-0.1126
452.15	-0.1254	-0.1333
453.13	-0.1301	-0.1582
454.1	-0.134	-0.1859
455.08	-0.1369	-0.215
456.05	-0.1385	-0.2439
457.03	-0.1386	-0.2712
458.01	-0.1373	-0.2952
458.98	-0.1344	-0.3148
459.96	-0.13	-0.3287
460.94	-0.1244	-0.3363
461.91	-0.1177	-0.3371
462.89	-0.1102	-0.3312
463.87	-0.1022	-0.3189
464.84	-0.0942	-0.301
465.82	-0.0863	-0.2786
466.8	-0.0791	-0.2532
467.77	-0.0729	-0.2262
468.75	-0.0679	-0.1994
469.73	-0.0645	-0.1746
470.7	-0.0627	-0.1532
471.68	-0.0627	-0.1368
472.66	-0.0644	-0.1264
473.63	-0.0679	-0.123
474.61	-0.0728	-0.1269
475.59	-0.0791	-0.1381
476.56	-0.0863	-0.1563
477.54	-0.094	-0.1807
478.52	-0.102	-0.21
479.49	-0.1097	-0.2429
480.47	-0.1168	-0.2775
481.45	-0.1229	-0.3123
482.42	-0.1276	-0.3453
483.4	-0.1307	-0.3748
484.38	-0.132	-0.3993
485.35	-0.1314	-0.4176
486.33	-0.1288	-0.4288
487.3	-0.1244	-0.4322
488.28	-0.1183	-0.4278
489.26	-0.1109	-0.4159
490.23	-0.1023	-0.3973
491.21	-0.0931	-0.373
492.19	-0.0837	-0.3444
493.16	-0.0745	-0.3131
494.14	-0.0659	-0.2809
495.12	-0.0585	-0.2495
496.09	-0.0525	-0.2206
497.07	-0.0483	-0.1957
498.05	-0.0462	-0.1761
499.02	-0.0462	-0.1627
500	-0.0485	-0.1561
500.98	-0.053	-0.1565
501.95	-0.0596	-0.1637
502.93	-0.0681	-0.1771
503.91	-0.078	-0.1957
504.88	-0.0892	-0.2185
505.86	-0.1012	-0.244
506.84	-0.1135	-0.2707
507.81	-0.1258	-0.2971
508.79	-0.1376	-0.3218
509.77	-0.1485	-0.3435
510.74	-0.1583	-0.3612
511.72	-0.1665	-0.3741
512.7	-0.1732	-0.3818
513.67	-0.1781	-0.3842
514.65	-0.1813	-0.3817
515.63	-0.1829	-0.3749
516.6	-0.1829	-0.3647
517.58	-0.1817	-0.3521
518.55	-0.1795	-0.3385
519.53	-0.1765	-0.3252
520.51	-0.1732	-0.3134
521.48	-0.1699	-0.3042
522.46	-0.1668	-0.2988
523.44	-0.1644	-0.2978
524.41	-0.1627	-0.3015
525.39	-0.162	-0.3102
526.37	-0.1624	-0.3235
527.34	-0.1639	-0.3408
528.32	-0.1665	-0.3614
529.3	-0.17	-0.3842
530.27	-0.1744	-0.4078
531.25	-0.1792	-0.4309
532.23	-0.1843	-0.4522
533.2	-0.1893	-0.4704
534.18	-0.194	-0.4845
535.16	-0.198	-0.4936
536.13	-0.201	-0.497
537.11	-0.2029	-0.4947
538.09	-0.2033	-0.4866
539.06	-0.2023	-0.4733
540.04	-0.1996	-0.4555
541.02	-0.1954	-0.4343
541.99	-0.1897	-0.4109
542.97	-0.1827	-0.3868
543.95	-0.1747	-0.3634
544.92	-0.1658	-0.3421
545.9	-0.1564	-0.3244
546.88	-0.1468	-0.3112
547.85	-0.1375	-0.3035
548.83	-0.1286	-0.3019
549.8	-0.1206	-0.3065
550.78	-0.1137	-0.3173
551.76	-0.1082	-0.3338
552.73	-0.1041	-0.355
553.71	-0.1017	-0.3801
554.69	-0.101	-0.4078
555.66	-0.1019	-0.4366
556.64	-0.1044	-0.4652
557.62	-0.1083	-0.4921
558.59	-0.1134	-0.5162
559.57	-0.1194	-0.5364
560.55	-0.1262	-0.552
561.52	-0.1334	-0.5623
562.5	-0.1407	-0.5673
563.48	-0.1479	-0.5672
564.45	-0.1548	-0.5625
565.43	-0.1612	-0.5538
566.41	-0.1668	-0.5423
567.38	-0.1716	-0.5291
568.36	-0.1755	-0.5154
569.34	-0.1785	-0.5024
570.31	-0.1806	-0.4912
571.29	-0.182	-0.4829
572.27	-0.1826	-0.4783
573.24	-0.1826	-0.4777
574.22	-0.1823	-0.4814
575.2	-0.1818	-0.4893
576.17	-0.1811	-0.501
577.15	-0.1806	-0.5156
578.13	-0.1803	-0.5324
579.1	-0.1803	-0.5502
580.08	-0.1808	-0.5677
581.05	-0.1818	-0.5839
582.03	-0.1833	-0.5976
583.01	-0.1854	-0.6078
583.98	-0.188	-0.6138
584.96	-0.191	-0.615
585.94	-0.1944	-0.6114
586.91	-0.1981	-0.6031
587.89	-0.2021	-0.5906
588.87	-0.2062	-0.5747
589.84	-0.2104	-0.5565
590.82	-0.2146	-0.5372
591.8	-0.2187	-0.5183
592.77	-0.2227	-0.5012
593.75	-0.2266	-0.4873
594.73	-0.2304	-0.4778
595.7	-0.2341	-0.4738
596.68	-0.2377	-0.4761
597.66	-0.2413	-0.485
598.63	-0.2448	-0.5006
599.61	-0.2483	-0.5226
600.59	-0.2518	-0.5503
601.56	-0.2554	-0.5826
602.54	-0.259	-0.6183
603.52	-0.2626	-0.6559
604.49	-0.2662	-0.6937
605.47	-0.2697	-0.7301
606.45	-0.273	-0.7635
607.42	-0.2761	-0.7927
608.4	-0.2789	-0.8163
609.38	-0.2812	-0.8336
610.35	-0.2831	-0.8442
611.33	-0.2843	-0.848
612.3	-0.2849	-0.8453
613.28	-0.2848	-0.837
614.26	-0.284	-0.8239
615.23	-0.2824	-0.8077
616.21	-0.2802	-0.7896
617.19	-0.2773	-0.7715
618.16	-0.2738	-0.7549
619.14	-0.2699	-0.7414
620.12	-0.2658	-0.7322
621.09	-0.2615	-0.7285
622.07	-0.2573	-0.731
623.05	-0.2532	-0.74
624.02	-0.2496	-0.7553
625	-0.2464	-0.7764
625.98	-0.2439	-0.8025
626.95	-0.2421	-0.8322
627.93	-0.2412	-0.8641
628.91	-0.2411	-0.8965
629.88	-0.2419	-0.9277
630.86	-0.2434	-0.956
631.84	-0.2457	-0.9798
632.81	-0.2487	-0.9978
633.79	-0.2521	-1.0091
634.77	-0.2558	-1.0129
635.74	-0.2597	-1.0093
636.72	-0.2636	-0.9983
637.7	-0.2673	-0.9809
638.67	-0.2706	-0.958
639.65	-0.2735	-0.9312
640.63	-0.2757	-0.9021
641.6	-0.2773	-0.8727
642.58	-0.2781	-0.8447
643.55	-0.2782	-0.8201
644.53	-0.2775	-0.8006
645.51	-0.2762	-0.7874
646.48	-0.2744	-0.7816
647.46	-0.272	-0.7838
648.44	-0.2694	-0.7941
649.41	-0.2666	-0.8121
650.39	-0.2639	-0.837
651.37	-0.2612	-0.8675
652.34	-0.2589	-0.9022
653.32	-0.2569	-0.939
654.3	-0.2555	-0.9761
655.27	-0.2546	-1.0114
656.25	-0.2543	-1.0429
657.23	-0.2545	-1.069
658.2	-0.2554	-1.0882
659.18	-0.2566	-1.0994
660.16	-0.2583	-1.1021
661.13	-0.2602	-1.0962
662.11	-0.2623	-1.0822
663.09	-0.2643	-1.0608
664.06	-0.2661	-1.0335
665.04	-0.2676	-1.0019
666.02	-0.2687	-0.9679
666.99	-0.2692	-0.9337
667.97	-0.2691	-0.9014
668.95	-0.2684	-0.8729
669.92	-0.2669	-0.85
670.9	-0.2648	-0.8343
671.88	-0.2622	-0.8268
672.85	-0.259	-0.8282
673.83	-0.2554	-0.8385
674.8	-0.2516	-0.8574
675.78	-0.2478	-0.8839
676.76	-0.244	-0.9169
677.73	-0.2406	-0.9546
678.71	-0.2376	-0.9951
679.69	-0.2352	-1.0363
680.66	-0.2337	-1.0763
681.64	-0.233	-1.1131
682.62	-0.2333	-1.1449
683.59	-0.2347	-1.1702
684.57	-0.2372	-1.1882
685.55	-0.2407	-1.1981
686.52	-0.2453	-1.1999
687.5	-0.2508	-1.194
688.48	-0.2571	-1.1812
689.45	-0.2642	-1.1629
690.43	-0.2717	-1.1404
691.41	-0.2796	-1.1157
692.38	-0.2877	-1.0906
693.36	-0.2958	-1.0669
694.34	-0.3037	-1.0464
695.31	-0.3113	-1.0306
696.29	-0.3183	-1.0206
697.27	-0.3246	-1.0171
698.24	-0.3301	-1.0206
699.22	-0.3348	-1.0307
700.2	-0.3385	-1.047
701.17	-0.3412	-1.0684
702.15	-0.3429	-1.0935
703.13	-0.3436	-1.1207
704.1	-0.3433	-1.1482
705.08	-0.3422	-1.1743
706.05	-0.3402	-1.1972
707.03	-0.3375	-1.2154
708.01	-0.3342	-1.2277
708.98	-0.3305	-1.2332
709.96	-0.3264	-1.2315
710.94	-0.3221	-1.2228
711.91	-0.3178	-1.2076
712.89	-0.3135	-1.1868
713.87	-0.3094	-1.1619
714.84	-0.3055	-1.1346
715.82	-0.3021	-1.1067
716.8	-0.2992	-1.0803
717.77	-0.2968	-1.0573
718.75	-0.2951	-1.0395
719.73	-0.294	-1.0285
720.7	-0.2935	-1.0253
721.68	-0.2938	-1.0306
722.66	-0.2946	-1.0446
723.63	-0.2961	-1.067
724.61	-0.2981	-1.0967
725.59	-0.3007	-1.1326
726.56	-0.3036	-1.1727
727.54	-0.3068	-1.215
728.52	-0.3103	-1.2572
729.49	-0.3139	-1.297
730.47	-0.3176	-1.3322
731.45	-0.3212	-1.3606
732.42	-0.3246	-1.3806
733.4	-0.3278	-1.3909
734.38	-0.3307	-1.3908
735.35	-0.3333	-1.3801
736.33	-0.3354	-1.3593
737.3	-0.3371	-1.3293
738.28	-0.3384	-1.2918
739.26	-0.3392	-1.2487
740.23	-0.3395	-1.2024
741.21	-0.3395	-1.1554
742.19	-0.339	-1.1103
743.16	-0.3382	-1.0697
744.14	-0.3371	-1.0359
745.12	-0.3357	-1.0109
746.09	-0.3341	-0.9961
747.07	-0.3322	-0.9926
748.05	-0.3303	-1.0006
749.02	-0.3282	-1.0199
750	-0.326	-1.0497
750.98	-0.3237	-1.0885
751.95	-0.3214	-1.1343
752.93	-0.3189	-1.1849
753.91	-0.3164	-1.2379
754.88	-0.3138	-1.2905
755.86	-0.3111	-1.3404
756.84	-0.3083	-1.385
757.81	-0.3055	-1.4226
758.79	-0.3025	-1.4514
759.77	-0.2995	-1.4705
760.74	-0.2965	-1.4794
761.72	-0.2935	-1.4783
762.7	-0.2907	-1.4679
763.67	-0.2879	-1.4494
764.65	-0.2854	-1.4246
765.63	-0.2832	-1.3955
766.6	-0.2813	-1.3644
767.58	-0.2799	-1.3335
768.55	-0.2789	-1.3051
769.53	-0.2785	-1.2811
770.51	-0.2786	-1.2634
771.48	-0.2793	-1.2531
772.46	-0.2806	-1.2509
773.44	-0.2823	-1.2571
774.41	-0.2843	-1.2714
775.39	-0.2867	-1.2927
776.37	-0.2892	-1.3197
777.34	-0.2917	-1.3508
778.32	-0.2941	-1.3838
779.3	-0.296	-1.4167
780.27	-0.2974	-1.4473
781.25	-0.2982	-1.4735
782.23	-0.298	-1.4938
783.2	-0.2969	-1.5066
784.18	-0.2946	-1.511
785.16	-0.2913	-1.5068
786.13	-0.2868	-1.494
787.11	-0.2812	-1.4735
788.09	-0.2746	-1.4462
789.06	-0.2672	-1.414
790.04	-0.2591	-1.3787
791.02	-0.2506	-1.3425
791.99	-0.242	-1.3075
792.97	-0.2335	-1.2759
793.95	-0.2254	-1.2496
794.92	-0.2181	-1.2302
795.9	-0.2118	-1.2188
796.88	-0.2067	-1.2161
797.85	-0.2031	-1.222
798.83	-0.2012	-1.2361
799.8	-0.2009	-1.2573
800.78	-0.2024	-1.2842
801.76	-0.2054	-1.3147
802.73	-0.2101	-1.3468
803.71	-0.216	-1.3781
804.69	-0.2229	-1.4062
805.66	-0.2305	-1.4291
806.64	-0.2384	-1.4448
807.62	-0.2463	-1.4518
808.59	-0.2537	-1.4493
809.57	-0.2601	-1.4367
810.55	-0.2653	-1.4143
811.52	-0.2689	-1.383
812.5	-0.2706	-1.3439
813.48	-0.2702	-1.299
814.45	-0.2675	-1.2504
815.43	-0.2626	-1.2005
816.41	-0.2556	-1.1519
817.38	-0.2464	-1.107
818.36	-0.2355	-1.068
819.34	-0.2232	-1.0367
820.31	-0.2097	-1.0146
821.29	-0.1956	-1.0025
822.27	-0.1814	-1.0006
823.24	-0.1674	-1.0085
824.22	-0.1541	-1.0252
825.2	-0.1421	-1.0491
826.17	-0.1316	-1.078
827.15	-0.123	-1.1098
828.13	-0.1165	-1.1417
829.1	-0.1122	-1.1712
830.08	-0.1101	-1.1957
831.05	-0.1103	-1.2132
832.03	-0.1124	-1.2217
833.01	-0.1163	-1.2202
833.98	-0.1217	-1.208
834.96	-0.1281	-1.185
835.94	-0.135	-1.1521
836.91	-0.1421	-1.1105
837.89	-0.1489	-1.0622
838.87	-0.1549	-1.0095
839.84	-0.1597	-0.955
840.82	-0.1629	-0.9014
841.8	-0.1644	-0.8514
842.77	-0.1639	-0.8077
843.75	-0.1614	-0.7722
844.73	-0.1569	-0.7467
845.7	-0.1505	-0.7321
846.68	-0.1425	-0.7289
847.66	-0.1331	-0.7365
848.63	-0.1226	-0.754
849.61	-0.1116	-0.7795
850.59	-0.1004	-0.8109
851.56	-0.0895	-0.8454
852.54	-0.0794	-0.8802
853.52	-0.0703	-0.9121
854.49	-0.0627	-0.9383
855.47	-0.0568	-0.9563
856.45	-0.0528	-0.9639
857.42	-0.0508	-0.9596
858.4	-0.0507	-0.9426
859.38	-0.0525	-0.9128
860.35	-0.0558	-0.8711
861.33	-0.0606	-0.8188
862.3	-0.0663	-0.7583
863.28	-0.0726	-0.6922
864.26	-0.0791	-0.6237
865.23	-0.0852	-0.5562
866.21	-0.0907	-0.4929
867.19	-0.095	-0.437
868.16	-0.0979	-0.3912
869.14	-0.099	-0.3578
870.12	-0.0982	-0.3383
871.09	-0.0954	-0.3333
872.07	-0.0905	-0.3425
873.05	-0.0837	-0.3651
874.02	-0.0751	-0.3989
875	-0.0651	-0.4415
875.98	-0.0538	-0.4897
876.95	-0.0417	-0.54
877.93	-0.0292	-0.5885
878.91	-0.0168	-0.6317
879.88	-0.0048	-0.6662
880.86	0.0063	-0.6889
881.84	0.0161	-0.6978
882.81	0.0245	-0.6913
883.79	0.0312	-0.6689
884.77	0.036	-0.631
885.74	0.0389	-0.5791
886.72	0.0399	-0.5154
887.7	0.0391	-0.4429
888.67	0.0368	-0.3652
889.65	0.0332	-0.2862
890.63	0.0285	-0.2099
891.6	0.0232	-0.1404
892.58	0.0176	-0.0812
893.55	0.012	-0.0353
894.53	0.0067	-0.0049
895.51	0.0021	0.0087
896.48	-0.0016	0.0052
897.46	-0.0042	-0.0144
898.44	-0.0056	-0.0485
899.41	-0.0058	-0.0942
900.39	-0.0048	-0.148
901.37	-0.0026	-0.2058
902.34	0.0006	-0.2631
903.32	0.0045	-0.3155
904.3	0.009	-0.3585
905.27	0.0137	-0.3885
906.25	0.0185	-0.4023
907.23	0.023	-0.3979
908.2	0.027	-0.3741
909.18	0.0304	-0.3311
910.16	0.0329	-0.2702
911.13	0.0344	-0.1939
912.11	0.0349	-0.1056
913.09	0.0345	-0.0097
914.06	0.0331	0.0889
915.04	0.0309	0.1851
916.02	0.0281	0.2737
916.99	0.0249	0.3497
917.97	0.0215	0.409
918.95	0.0182	0.4482
919.92	0.0152	0.465
920.9	0.0127	0.4585
921.88	0.011	0.4292
922.85	0.0101	0.3788
923.83	0.0104	0.3105
924.8	0.0117	0.2283
925.78	0.0141	0.1376
926.76	0.0176	0.044
927.73	0.0221	-0.0463
928.71	0.0275	-0.1274
929.69	0.0335	-0.1937
930.66	0.04	-0.2404
931.64	0.0468	-0.2638
932.62	0.0537	-0.2614
933.59	0.0604	-0.2325
934.57	0.0668	-0.1776
935.55	0.0726	-0.0992
936.52	0.0778	-0.0009
937.5	0.0823	0.112
938.48	0.086	0.2335
939.45	0.089	0.3568
940.43	0.0912	0.4748
941.41	0.0928	0.5806
942.38	0.0938	0.6676
943.36	0.0945	0.7306
944.34	0.095	0.7652
945.31	0.0954	0.7691
946.29	0.096	0.7415
947.27	0.0968	0.6834
948.24	0.0979	0.5981
949.22	0.0994	0.4903
950.2	0.1014	0.3662
951.17	0.1039	0.2336
952.15	0.1067	0.1007
953.13	0.1099	-0.024
954.1	0.1132	-0.1319
955.08	0.1165	-0.2153
956.05	0.1196	-0.2679
957.03	0.1223	-0.2846
958.01	0.1245	-0.2627
958.98	0.1258	-0.2015
959.96	0.1262	-0.1028
960.94	0.1256	0.0292
961.91	0.1237	0.1883
962.89	0.1206	0.3661
963.87	0.1162	0.5527
964.84	0.1107	0.7373
965.82	0.1041	0.9085
966.8	0.0965	1.0552
967.77	0.0883	1.167
968.75	0.0797	1.2352
969.73	0.0708	1.253
970.7	0.0621	1.2162
971.68	0.0537	1.1235
972.66	0.0461	0.9768
973.63	0.0394	0.7814
974.61	0.0338	0.5454
975.59	0.0297	0.2801
976.56	0.027	-0.0011
977.54	0.0259	-0.2826
978.52	0.0263	-0.548
979.49	0.0283	-0.7802
980.47	0.0317	-0.9629
981.45	0.0363	-1.0809
982.42	0.0419	-1.1212
983.4	0.0483	-1.0737
984.38	0.0552	-0.9318
985.35	0.0622	-0.6928
986.33	0.069	-0.3582
987.3	0.0753	0.0659
988.28	0.0808	0.5695
989.26	0.0852	1.1385
990.23	0.0883	1.7554
991.21	0.0899	2.4001
992.19	0.0898	3.0504
993.16	0.088	3.6832
994.14	0.0844	4.2755
995.12	0.079	4.8051
996.09	0.072	5.2521
997.07	0.0634	5.5992
998.05	0.0534	5.8328
999.02	0.0422	5.9437
1000	0.0983	6.9733
1000.98	0.0898	6.8505
1001.95	0.0822	6.5913
1002.93	0.0757	6.2046
1003.91	0.0703	5.7045
1004.88	0.0663	5.1091
1005.86	0.0635	4.4399
1006.84	0.0621	3.721
1007.81	0.0619	2.9776
1008.79	0.0627	2.2354
1009.77	0.0644	1.5192
1010.74	0.0668	0.852
1011.72	0.0697	0.2541
1012.7	0.0729	-0.2581
1013.67	0.076	-0.6719
1014.65	0.0791	-0.9796
1015.63	0.0819	-1.1781
1016.6	0.0843	-1.2691
1017.58	0.0863	-1.2588
1018.55	0.0878	-1.1574
1019.53	0.089	-0.9783
1020.51	0.09	-0.738
1021.48	0.0908	-0.4542
1022.46	0.0918	-0.1458
1023.44	0.0929	0.1687
1024.41	0.0946	0.4716
1025.39	0.0968	0.7471
1026.37	0.0999	0.9819
1027.34	0.1038	1.1658
1028.32	0.1088	1.2919
1029.3	0.1146	1.357
1030.27	0.1214	1.3612
1031.25	0.129	1.3084
1032.23	0.1372	1.2051
1033.2	0.1458	1.0603
1034.18	0.1545	0.8851
1035.16	0.1631	0.6916
1036.13	0.1712	0.4924
1037.11	0.1785	0.2998
1038.09	0.1847	0.1252
1039.06	0.1896	-0.0216
1040.04	0.1929	-0.1328
1041.02	0.1947	-0.2031
1041.99	0.1947	-0.2296
1042.97	0.193	-0.2121
1043.95	0.1897	-0.1532
1044.92	0.185	-0.0575
1045.9	0.179	0.0682
1046.88	0.1722	0.2156
1047.85	0.1647	0.3756
1048.83	0.157	0.5386
1049.8	0.1494	0.6949
1050.78	0.1422	0.8359
1051.76	0.1358	0.9539
1052.73	0.1304	1.0429
1053.71	0.1262	1.0988
1054.69	0.1234	1.1195
1055.66	0.122	1.105
1056.64	0.1221	1.0576
1057.62	0.1234	0.9813
1058.59	0.1258	0.8815
1059.57	0.1292	0.7652
1060.55	0.1333	0.64
1061.52	0.1377	0.5137
1062.5	0.1423	0.3941
1063.48	0.1466	0.2883
1064.45	0.1505	0.2024
1065.43	0.1537	0.1411
1066.41	0.156	0.1077
1067.38	0.1574	0.1034
1068.36	0.1579	0.128
1069.34	0.1574	0.1792
1070.31	0.1562	0.2535
1071.29	0.1543	0.3459
1072.27	0.152	0.4504
1073.24	0.1496	0.5605
1074.22	0.1474	0.6695
1075.2	0.1455	0.7709
1076.17	0.1443	0.8588
1077.15	0.144	0.9281
1078.13	0.1448	0.9753
1079.1	0.1467	0.9979
1080.08	0.1498	0.9951
1081.05	0.154	0.9678
1082.03	0.1592	0.9181
1083.01	0.1652	0.8497
1083.98	0.1718	0.7671
1084.96	0.1786	0.6757
1085.94	0.1854	0.5815
1086.91	0.1917	0.4903
1087.89	0.1972	0.4077
1088.87	0.2017	0.3389
1089.84	0.2048	0.2879
1090.82	0.2064	0.2577
1091.8	0.2064	0.2499
1092.77	0.2047	0.2649
1093.75	0.2015	0.3016
1094.73	0.1969	0.3575
1095.7	0.1912	0.4291
1096.68	0.1846	0.512
1097.66	0.1776	0.6011
1098.63	0.1706	0.6911
1099.61	0.164	0.7767
1100.59	0.1583	0.8528
1101.56	0.1537	0.9153
1102.54	0.1507	0.9606
1103.52	0.1494	0.9866
1104.49	0.1501	0.9921
1105.47	0.1526	0.9774
1106.45	0.1571	0.9441
1107.42	0.1631	0.8948
1108.4	0.1705	0.8332
1109.38	0.1788	0.7638
1110.35	0.1875	0.6913
1111.33	0.1961	0.621
1112.3	0.2039	0.5578
1113.28	0.2104	0.5059
1114.26	0.215	0.4693
1115.23	0.217	0.4505
1116.21	0.2162	0.4511
1117.19	0.2121	0.4714
1118.16	0.2045	0.5102
1119.14	0.1932	0.5653
1120.12	0.1783	0.633
1121.09	0.1599	0.709
1122.07	0.1382	0.7879
1123.05	0.1138	0.8641
1124.02	0.0869	0.9318
1125	0.0583	0.9853
1125.98	0.0284	1.0195
1126.95	-0.0021	1.03
1127.93	-0.0326	1.0137
1128.91	-0.0625	0.9684
1129.88	-0.0914	0.8935
1130.86	-0.1188	0.7897
1131.84	-0.1444	0.6593
1132.81	-0.168	0.5056
1133.79	-0.1893	0.3333
1134.77	-0.2085	0.1479
1135.74	-0.2256	-0.0443
1136.72	-0.2407	-0.2369
1137.7	-0.2541	-0.4234
1138.67	-0.266	-0.5973
1139.65	-0.2768	-0.753
1140.63	-0.2866	-0.8856
1141.6	-0.2957	-0.9912
1142.58	-0.3043	-1.0672
1143.55	-0.3126	-1.1123
1144.53	-0.3205	-1.1263
1145.51	-0.3282	-1.1105
1146.48	-0.3353	-1.0673
1147.46	-0.3417	-1
1148.44	-0.3472	-0.9128
1149.41	-0.3513	-0.8104
1150.39	-0.3538	-0.6977
1151.37	-0.354	-0.5799
1152.34	-0.3518	-0.4615
1153.32	-0.3466	-0.3471
1154.3	-0.3382	-0.2402
1155.27	-0.3263	-0.1438
1156.25	-0.3107	-0.0599
1157.23	-0.2915	0.0103
1158.2	-0.2686	0.0668
1159.18	-0.2423	0.1101
1160.16	-0.2129	0.1416
1161.13	-0.1808	0.1632
1162.11	-0.1464	0.1772
1163.09	-0.1104	0.1862
1164.06	-0.0734	0.1927
1165.04	-0.036	0.199
1166.02	0.0011	0.2073
1166.99	0.0373	0.2191
1167.97	0.072	0.2355
1168.95	0.1047	0.257
1169.92	0.135	0.2835
1170.9	0.1627	0.3141
1171.88	0.1874	0.3477
1172.85	0.2092	0.3827
1173.83	0.2282	0.4171
1174.8	0.2444	0.4491
1175.78	0.2581	0.4766
1176.76	0.2696	0.4978
1177.73	0.2793	0.5114
1178.71	0.2877	0.5162
1179.69	0.295	0.5118
1180.66	0.3018	0.4983
1181.64	0.3085	0.4762
1182.62	0.3152	0.4467
1183.59	0.3224	0.4115
1184.57	0.3302	0.3726
1185.55	0.3387	0.3324
1186.52	0.348	0.2931
1187.5	0.3579	0.2574
1188.48	0.3684	0.2274
1189.45	0.3794	0.205
1190.43	0.3905	0.192
1191.41	0.4016	0.1892
1192.38	0.4124	0.1972
1193.36	0.4225	0.2158
1194.34	0.4319	0.2445
1195.31	0.4402	0.2818
1196.29	0.4472	0.3262
1197.27	0.4529	0.3756
1198.24	0.4572	0.4276
1199.22	0.46	0.4799
1200.2	0.4613	0.5301
1201.17	0.4612	0.576
1202.15	0.4598	0.6157
1203.13	0.4571	0.6476
1204.1	0.4534	0.6708
1205.08	0.4487	0.6848
1206.05	0.4432	0.6895
1207.03	0.4369	0.6856
1208.01	0.4299	0.6739
1208.98	0.4224	0.656
1209.96	0.4142	0.6335
1210.94	0.4055	0.6082
1211.91	0.3961	0.5822
1212.89	0.3861	0.5571
1213.87	0.3753	0.5347
1214.84	0.3637	0.5163
1215.82	0.3511	0.5028
1216.8	0.3377	0.4947
1217.77	0.3233	0.4922
1218.75	0.3079	0.4947
1219.73	0.2916	0.5015
1220.7	0.2744	0.5114
1221.68	0.2564	0.5229
1222.66	0.2378	0.5344
1223.63	0.2188	0.5442
1224.61	0.1995	0.5506
1225.59	0.1802	0.5523
1226.56	0.1611	0.5481
1227.54	0.1423	0.5371
1228.52	0.1241	0.519
1229.49	0.1066	0.4939
1230.47	0.0899	0.4623
1231.45	0.0741	0.4253
1232.42	0.0593	0.3843
1233.4	0.0454	0.3409
1234.38	0.0324	0.2971
1235.35	0.0202	0.2548
1236.33	0.0086	0.2161
1237.3	-0.0026	0.1828
1238.28	-0.0134	0.1564
1239.26	-0.0241	0.1383
1240.23	-0.0348	0.1291
1241.21	-0.0456	0.1291
1242.19	-0.0567	0.1382
1243.16	-0.0682	0.1556
1244.14	-0.0799	0.1801
1245.12	-0.0919	0.2101
1246.09	-0.104	0.2438
1247.07	-0.1162	0.2789
1248.05	-0.1283	0.3133
1249.02	-0.1399	0.3449
1250	-0.1511	0.3717
1250.98	-0.1614	0.3919
1251.95	-0.1706	0.4043
1252.93	-0.1787	0.408
1253.91	-0.1854	0.4026
1254.88	-0.1906	0.3883
1255.86	-0.1943	0.3658
1256.84	-0.1964	0.3361
1257.81	-0.1972	0.301
1258.79	-0.1966	0.2621
1259.77	-0.195	0.2215
1260.74	-0.1925	0.1814
1261.72	-0.1894	0.1439
1262.7	-0.1861	0.1108
1263.67	-0.1829	0.0838
1264.65	-0.1799	0.0642
1265.63	-0.1776	0.0528
1266.6	-0.1761	0.0499
1267.58	-0.1756	0.0555
1268.55	-0.1762	0.0688
1269.53	-0.1779	0.0889
1270.51	-0.1807	0.1141
1271.48	-0.1844	0.1429
1272.46	-0.1888	0.1733
1273.44	-0.1937	0.2034
1274.41	-0.1988	0.2312
1275.39	-0.2038	0.2549
1276.37	-0.2082	0.2732
1277.34	-0.2118	0.2849
1278.32	-0.2143	0.2894
1279.3	-0.2154	0.2863
1280.27	-0.2149	0.2759
1281.25	-0.2126	0.2589
1282.23	-0.2085	0.2363
1283.2	-0.2026	0.2096
1284.18	-0.195	0.1804
1285.16	-0.1859	0.1505
1286.13	-0.1755	0.1217
1287.11	-0.1642	0.0957
1288.09	-0.1522	0.0741
1289.06	-0.1399	0.0583
1290.04	-0.1277	0.049
1291.02	-0.1159	0.047
1291.99	-0.1049	0.0522
1292.97	-0.0948	0.0644
1293.95	-0.0858	0.0828
1294.92	-0.0782	0.1064
1295.9	-0.0718	0.1338
1296.88	-0.0668	0.1633
1297.85	-0.0629	0.1932
1298.83	-0.06	0.222
1299.8	-0.0579	0.248
1300.78	-0.0563	0.2697
1301.76	-0.0549	0.286
1302.73	-0.0534	0.2961
1303.71	-0.0516	0.2997
1304.69	-0.0492	0.2966
1305.66	-0.046	0.2874
1306.64	-0.0419	0.2726
1307.62	-0.0369	0.2534
1308.59	-0.0309	0.2312
1309.57	-0.024	0.2073
1310.55	-0.0165	0.1834
1311.52	-0.0085	0.161
1312.5	-0.0002	0.1415
1313.48	0.0079	0.1262
1314.45	0.0155	0.116
1315.43	0.0225	0.1115
1316.41	0.0283	0.1131
1317.38	0.0328	0.1207
1318.36	0.0358	0.1339
1319.34	0.037	0.1518
1320.31	0.0364	0.1735
1321.29	0.0341	0.1977
1322.27	0.03	0.2231
1323.24	0.0243	0.2484
1324.22	0.0173	0.2721
1325.2	0.0091	0.2931
1326.17	0.0001	0.3103
1327.15	-0.0094	0.323
1328.13	-0.019	0.3308
1329.1	-0.0284	0.3336
1330.08	-0.0373	0.3315
1331.05	-0.0456	0.325
1332.03	-0.0529	0.3149
1333.01	-0.0591	0.3023
1333.98	-0.0642	0.2881
1334.96	-0.0682	0.2736
1335.94	-0.0711	0.2601
1336.91	-0.0731	0.2485
1337.89	-0.0743	0.2397
1338.87	-0.0749	0.2346
1339.84	-0.0751	0.2336
1340.82	-0.0752	0.2368
1341.8	-0.0753	0.2441
1342.77	-0.0757	0.2551
1343.75	-0.0765	0.2691
1344.73	-0.0778	0.2853
1345.7	-0.0797	0.3026
1346.68	-0.0821	0.32
1347.66	-0.085	0.3364
1348.63	-0.0883	0.3507
1349.61	-0.0918	0.3621
1350.59	-0.0954	0.3698
1351.56	-0.0989	0.3735
1352.54	-0.1021	0.3731
1353.52	-0.1049	0.3686
1354.49	-0.107	0.3606
1355.47	-0.1084	0.3496
1356.45	-0.1091	0.3367
1357.42	-0.1089	0.3229
1358.4	-0.1079	0.3094
1359.38	-0.1064	0.2973
1360.35	-0.1043	0.2879
1361.33	-0.1018	0.2821
1362.3	-0.0993	0.2806
1363.28	-0.0969	0.2842
1364.26	-0.0948	0.2929
1365.23	-0.0933	0.3068
1366.21	-0.0925	0.3255
1367.19	-0.0925	0.3484
1368.16	-0.0935	0.3743
1369.14	-0.0954	0.4023
1370.12	-0.0981	0.431
1371.09	-0.1016	0.4591
1372.07	-0.1055	0.4851
1373.05	-0.1098	0.5078
1374.02	-0.1139	0.5261
1375	-0.1176	0.5391
1375.98	-0.1206	0.5461
1376.95	-0.1226	0.5469
1377.93	-0.1231	0.5415
1378.91	-0.122	0.5304
1379.88	-0.119	0.5141
1380.86	-0.1141	0.4936
1381.84	-0.1073	0.4701
1382.81	-0.0985	0.4449
1383.79	-0.0881	0.4195
1384.77	-0.0761	0.3951
1385.74	-0.0631	0.3731
1386.72	-0.0493	0.3547
1387.7	-0.0353	0.3406
1388.67	-0.0215	0.3316
1389.65	-0.0084	0.328
1390.63	0.0035	0.3298
1391.6	0.0138	0.3367
1392.58	0.0223	0.3482
1393.55	0.0285	0.3633
1394.53	0.0324	0.3811
1395.51	0.0339	0.4005
1396.48	0.033	0.4202
1397.46	0.0298	0.439
1398.44	0.0248	0.4559
1399.41	0.0181	0.4699
1400.39	0.0102	0.4804
1401.37	0.0015	0.4868
1402.34	-0.0075	0.4889
1403.32	-0.0163	0.4869
1404.3	-0.0246	0.481
1405.27	-0.0318	0.472
1406.25	-0.0377	0.4605
1407.23	-0.0421	0.4475
1408.2	-0.0449	0.434
1409.18	-0.0459	0.4209
1410.16	-0.0454	0.4093
1411.13	-0.0435	0.4
1412.11	-0.0404	0.3935
1413.09	-0.0365	0.3904
1414.06	-0.0321	0.3907
1415.04	-0.0277	0.3945
1416.02	-0.0237	0.4013
1416.99	-0.0205	0.4106
1417.97	-0.0183	0.4217
1418.95	-0.0176	0.4337
1419.92	-0.0184	0.4457
1420.9	-0.0209	0.4566
1421.88	-0.025	0.4655
1422.85	-0.0307	0.4718
1423.83	-0.0377	0.4746
1424.8	-0.0458	0.4738
1425.78	-0.0546	0.469
1426.76	-0.0636	0.4604
1427.73	-0.0726	0.4485
1428.71	-0.0809	0.4338
1429.69	-0.0882	0.4171
1430.66	-0.0942	0.3994
1431.64	-0.0985	0.3818
1432.62	-0.1009	0.3654
1433.59	-0.1013	0.3514
1434.57	-0.0997	0.3405
1435.55	-0.0962	0.3337
1436.52	-0.0908	0.3315
1437.5	-0.084	0.3343
1438.48	-0.076	0.342
1439.45	-0.0672	0.3544
1440.43	-0.0581	0.3709
1441.41	-0.0492	0.3909
1442.38	-0.0407	0.4133
1443.36	-0.0331	0.437
1444.34	-0.0267	0.4608
1445.31	-0.0218	0.4836
1446.29	-0.0185	0.5041
1447.27	-0.0168	0.5215
1448.24	-0.0168	0.5348
1449.22	-0.0181	0.5437
1450.2	-0.0208	0.5478
1451.17	-0.0243	0.5471
1452.15	-0.0285	0.5419
1453.13	-0.0328	0.5328
1454.1	-0.0371	0.5206
1455.08	-0.0407	0.5063
1456.05	-0.0436	0.491
1457.03	-0.0453	0.4757
1458.01	-0.0458	0.4617
1458.98	-0.0449	0.4498
1459.96	-0.0427	0.4409
1460.94	-0.0393	0.4356
1461.91	-0.0348	0.4342
1462.89	-0.0296	0.4368
1463.87	-0.024	0.443
1464.84	-0.0184	0.4524
1465.82	-0.0133	0.4642
1466.8	-0.009	0.4774
1467.77	-0.0059	0.4909
1468.75	-0.0044	0.5036
1469.73	-0.0048	0.5143
1470.7	-0.0072	0.5219
1471.68	-0.0117	0.5256
1472.66	-0.0182	0.5246
1473.63	-0.0265	0.5187
1474.61	-0.0366	0.5077
1475.59	-0.0478	0.4919
1476.56	-0.0599	0.4719
1477.54	-0.0724	0.4485
1478.52	-0.0846	0.4228
1479.49	-0.0962	0.3961
1480.47	-0.1065	0.3697
1481.45	-0.1152	0.3452
1482.42	-0.1218	0.3237
1483.4	-0.1262	0.3066
1484.38	-0.1281	0.2947
1485.35	-0.1274	0.2887
1486.33	-0.1244	0.289
1487.3	-0.1192	0.2956
1488.28	-0.1121	0.3079
1489.26	-0.1037	0.3254
1490.23	-0.0943	0.3468
1491.21	-0.0846	0.3709
1492.19	-0.0752	0.3962
1493.16	-0.0666	0.4211
1494.14	-0.0594	0.4439
1495.12	-0.0541	0.4631
1496.09	-0.0511	0.4775
1497.07	-0.0506	0.4859
1498.05	-0.0529	0.4877
1499.02	-0.0578	0.4825
1500	-0.0654	0.4704
1500.98	-0.0754	0.4519
1501.95	-0.0874	0.4279
1502.93	-0.1009	0.3996
1503.91	-0.1153	0.3686
1504.88	-0.1302	0.3364
1505.86	-0.1448	0.3049
1506.84	-0.1586	0.2759
1507.81	-0.1708	0.251
1508.79	-0.1811	0.2317
1509.77	-0.1891	0.2191
1510.74	-0.1943	0.2139
1511.72	-0.1965	0.2166
1512.7	-0.1959	0.227
1513.67	-0.1923	0.2446
1514.65	-0.1861	0.2683
1515.63	-0.1775	0.2969
1516.6	-0.167	0.3287
1517.58	-0.1551	0.3619
1518.55	-0.1424	0.3945
1519.53	-0.1294	0.4247
1520.51	-0.1168	0.4505
1521.48	-0.1051	0.4704
1522.46	-0.095	0.4832
1523.44	-0.0867	0.4879
1524.41	-0.0807	0.4843
1525.39	-0.0773	0.4723
1526.37	-0.0766	0.4524
1527.34	-0.0786	0.4257
1528.32	-0.0832	0.3935
1529.3	-0.0902	0.3575
1530.27	-0.0995	0.3196
1531.25	-0.1106	0.2818
1532.23	-0.1231	0.2461
1533.2	-0.1367	0.2143
1534.18	-0.1508	0.1882
1535.16	-0.1651	0.1691
1536.13	-0.1792	0.1579
1537.11	-0.1927	0.1552
1538.09	-0.2054	0.1608
1539.06	-0.217	0.1744
1540.04	-0.2275	0.1951
1541.02	-0.2366	0.2215
1541.99	-0.2445	0.2522
1542.97	-0.2513	0.2851
1543.95	-0.2569	0.3185
1544.92	-0.2616	0.3504
1545.9	-0.2656	0.379
1546.88	-0.2691	0.4027
1547.85	-0.2722	0.4204
1548.83	-0.2751	0.4311
1549.8	-0.2781	0.4345
1550.78	-0.281	0.4306
1551.76	-0.2842	0.42
1552.73	-0.2874	0.4036
1553.71	-0.2909	0.3828
1554.69	-0.2944	0.3591
1555.66	-0.2978	0.3345
1556.64	-0.3012	0.3107
1557.62	-0.3042	0.2897
1558.59	-0.3069	0.2732
1559.57	-0.309	0.2626
1560.55	-0.3106	0.2591
1561.52	-0.3114	0.2634
1562.5	-0.3114	0.2757
1563.48	-0.3107	0.2958
1564.45	-0.3094	0.3231
1565.43	-0.3074	0.3564
1566.41	-0.3049	0.3943
1567.38	-0.3021	0.4349
1568.36	-0.2991	0.4764
1569.34	-0.2962	0.5167
1570.31	-0.2935	0.5538
1571.29	-0.2912	0.586
1572.27	-0.2895	0.6117
1573.24	-0.2885	0.6297
1574.22	-0.2882	0.6392
1575.2	-0.2888	0.64
1576.17	-0.2902	0.6322
1577.15	-0.2924	0.6165
1578.13	-0.2952	0.594
1579.1	-0.2984	0.5662
1580.08	-0.302	0.5346
1581.05	-0.3056	0.5014
1582.03	-0.309	0.4684
1583.01	-0.3119	0.4376
1583.98	-0.3142	0.4109
1584.96	-0.3156	0.3896
1585.94	-0.316	0.3751
1586.91	-0.3151	0.3681
1587.89	-0.313	0.369
1588.87	-0.3096	0.3776
1589.84	-0.305	0.3934
1590.82	-0.2992	0.4153
1591.8	-0.2925	0.4421
1592.77	-0.2851	0.4722
1593.75	-0.2772	0.5039
1594.73	-0.2692	0.5352
1595.7	-0.2615	0.5646
1596.68	-0.2542	0.5903
1597.66	-0.2479	0.611
1598.63	-0.2428	0.6257
1599.61	-0.2391	0.6338
1600.59	-0.2372	0.6349
1601.56	-0.2372	0.6294
1602.54	-0.2392	0.6177
1603.52	-0.2432	0.6009
1604.49	-0.2493	0.5801
1605.47	-0.2573	0.5569
1606.45	-0.267	0.5327
1607.42	-0.2782	0.5092
1608.4	-0.2907	0.4879
1609.38	-0.3041	0.4701
1610.35	-0.3179	0.4569
1611.33	-0.3319	0.4489
1612.3	-0.3457	0.4466
1613.28	-0.3588	0.4498
1614.26	-0.371	0.4582
1615.23	-0.3819	0.471
1616.21	-0.3911	0.4871
1617.19	-0.3986	0.5051
1618.16	-0.4042	0.5235
1619.14	-0.4077	0.5409
1620.12	-0.4091	0.5557
1621.09	-0.4084	0.5666
1622.07	-0.4059	0.5724
1623.05	-0.4015	0.5723
1624.02	-0.3955	0.566
1625	-0.3882	0.5533
1625.98	-0.3799	0.5346
1626.95	-0.3707	0.5106
1627.93	-0.3611	0.4825
1628.91	-0.3513	0.4515
1629.88	-0.3417	0.4192
1630.86	-0.3324	0.3874
1631.84	-0.3238	0.3577
1632.81	-0.3161	0.3318
1633.79	-0.3093	0.311
1634.77	-0.3037	0.2964
1635.74	-0.2992	0.2889
1636.72	-0.2959	0.2888
1637.7	-0.2937	0.296
1638.67	-0.2926	0.3102
1639.65	-0.2923	0.3305
1640.63	-0.2928	0.3556
1641.6	-0.2939	0.384
1642.58	-0.2953	0.4141
1643.55	-0.2967	0.4441
1644.53	-0.2981	0.4721
1645.51	-0.2991	0.4966
1646.48	-0.2995	0.516
1647.46	-0.2993	0.5292
1648.44	-0.2981	0.5354
1649.41	-0.2959	0.5342
1650.39	-0.2926	0.5257
1651.37	-0.2882	0.5102
1652.34	-0.2827	0.4887
1653.32	-0.2762	0.4623
1654.3	-0.2686	0.4326
1655.27	-0.2602	0.401
1656.25	-0.2512	0.3695
1657.23	-0.2415	0.3396
1658.2	-0.2316	0.313
1659.18	-0.2214	0.291
1660.16	-0.2113	0.2747
1661.13	-0.2012	0.2649
1662.11	-0.1915	0.2618
1663.09	-0.1822	0.2654
1664.06	-0.1733	0.2753
1665.04	-0.165	0.2905
1666.02	-0.1571	0.31
1666.99	-0.1496	0.3324
1667.97	-0.1425	0.3562
1668.95	-0.1356	0.3799
1669.92	-0.1288	0.4018
1670.9	-0.1219	0.4208
1671.88	-0.1148	0.4357
1672.85	-0.1073	0.4456
1673.83	-0.0992	0.4502
1674.8	-0.0905	0.4493
1675.78	-0.081	0.4431
1676.76	-0.0706	0.4325
1677.73	-0.0594	0.4183
1678.71	-0.0474	0.4017
1679.69	-0.0347	0.3842
1680.66	-0.0214	0.3671
1681.64	-0.0077	0.352
1682.62	0.0063	0.3402
1683.59	0.0202	0.3328
1684.57	0.0337	0.3306
1685.55	0.0468	0.3342
1686.52	0.059	0.3437
1687.5	0.0701	0.3589
1688.48	0.0799	0.3792
1689.45	0.0883	0.4037
1690.43	0.0951	0.431
1691.41	0.1003	0.4598
1692.38	0.1039	0.4885
1693.36	0.1059	0.5155
1694.34	0.1065	0.5393
1695.31	0.1059	0.5587
1696.29	0.1043	0.5725
1697.27	0.102	0.58
1698.24	0.0992	0.5809
1699.22	0.0964	0.5752
1700.2	0.0938	0.5633
1701.17	0.0916	0.5461
1702.15	0.0902	0.5248
1703.13	0.0898	0.5008
1704.1	0.0904	0.4757
1705.08	0.0922	0.4513
1706.05	0.0952	0.4293
1707.03	0.0993	0.4112
1708.01	0.1043	0.3984
1708.98	0.1101	0.392
1709.96	0.1164	0.3926
1710.94	0.1229	0.4006
1711.91	0.1292	0.4159
1712.89	0.135	0.4378
1713.87	0.1398	0.4655
1714.84	0.1435	0.4977
1715.82	0.1457	0.5328
1716.8	0.1461	0.5692
1717.77	0.1446	0.6051
1718.75	0.1411	0.6388
1719.73	0.1355	0.6687
1720.7	0.1279	0.6936
1721.68	0.1186	0.7124
1722.66	0.1076	0.7245
1723.63	0.0954	0.7298
1724.61	0.0823	0.7284
1725.59	0.0686	0.7211
1726.56	0.0549	0.7087
1727.54	0.0416	0.6925
1728.52	0.0291	0.6742
1729.49	0.0178	0.6552
1730.47	0.0081	0.6374
1731.45	0.0002	0.6222
1732.42	-0.0055	0.6109
1733.4	-0.009	0.6048
1734.38	-0.0102	0.6044
1735.35	-0.0091	0.6103
1736.33	-0.0058	0.6222
1737.3	-0.0004	0.6398
1738.28	0.0067	0.6622
1739.26	0.0153	0.6881
1740.23	0.025	0.7161
1741.21	0.0356	0.7448
1742.19	0.0465	0.7723
1743.16	0.0575	0.7971
1744.14	0.0683	0.8179
1745.12	0.0785	0.8335
1746.09	0.0879	0.8431
1747.07	0.0962	0.8462
1748.05	0.1034	0.8429
1749.02	0.1094	0.8337
1750	0.1141	0.8195
1750.98	0.1176	0.8016
1751.95	0.1199	0.7814
1752.93	0.1213	0.7607
1753.91	0.1218	0.7415
1754.88	0.1215	0.7255
1755.86	0.1208	0.7143
1756.84	0.1198	0.7095
1757.81	0.1185	0.712
1758.79	0.1173	0.7224
1759.77	0.1161	0.7409
1760.74	0.1151	0.7671
1761.72	0.1142	0.8001
1762.7	0.1136	0.8386
1763.67	0.1131	0.8808
1764.65	0.1128	0.9248
1765.63	0.1125	0.9681
1766.6	0.1122	1.0087
1767.58	0.1117	1.0443
1768.55	0.111	1.0729
1769.53	0.1099	1.0928
1770.51	0.1085	1.1029
1771.48	0.1065	1.1024
1772.46	0.104	1.0912
1773.44	0.1009	1.0698
1774.41	0.0973	1.0392
1775.39	0.0933	1.0009
1776.37	0.0887	0.957
1777.34	0.0838	0.9096
1778.32	0.0786	0.8613
1779.3	0.0733	0.8146
1780.27	0.0679	0.7721
1781.25	0.0625	0.7358
1782.23	0.0572	0.7076
1783.2	0.0521	0.689
1784.18	0.0472	0.6805
1785.16	0.0427	0.6826
1786.13	0.0384	0.6945
1787.11	0.0345	0.7154
1788.09	0.0308	0.7435
1789.06	0.0274	0.7768
1790.04	0.0241	0.8129
1791.02	0.021	0.8491
1791.99	0.0179	0.8829
1792.97	0.0148	0.9117
1793.95	0.0116	0.9333
1794.92	0.0082	0.9458
1795.9	0.0045	0.9479
1796.88	0.0006	0.939
1797.85	-0.0037	0.9188
1798.83	-0.0083	0.8881
1799.8	-0.0134	0.8481
1800.78	-0.0189	0.8005
1801.76	-0.0248	0.7477
1802.73	-0.0311	0.6923
1803.71	-0.0379	0.637
1804.69	-0.0452	0.5846
1805.66	-0.053	0.5378
1806.64	-0.0613	0.499
1807.62	-0.0702	0.47
1808.59	-0.0796	0.4523
1809.57	-0.0898	0.4464
1810.55	-0.1006	0.4526
1811.52	-0.1122	0.47
1812.5	-0.1245	0.4974
1813.48	-0.1377	0.533
1814.45	-0.1517	0.5743
1815.43	-0.1665	0.6188
1816.41	-0.1821	0.6637
1817.38	-0.1984	0.706
1818.36	-0.2153	0.7433
1819.34	-0.2326	0.7731
1820.31	-0.2502	0.7937
1821.29	-0.2679	0.8039
1822.27	-0.2854	0.803
1823.24	-0.3025	0.7911
1824.22	-0.3189	0.7692
1825.2	-0.3344	0.7386
1826.17	-0.3487	0.7014
1827.15	-0.3614	0.6599
1828.13	-0.3725	0.6169
1829.1	-0.3816	0.5752
1830.08	-0.3886	0.5376
1831.05	-0.3933	0.5065
1832.03	-0.3958	0.4843
1833.01	-0.396	0.4724
1833.98	-0.3939	0.4719
1834.96	-0.3896	0.483
1835.94	-0.3834	0.5053
1836.91	-0.3753	0.5376
1837.89	-0.3656	0.5783
1838.87	-0.3547	0.6249
1839.84	-0.3428	0.6747
1840.82	-0.3303	0.7249
1841.8	-0.3174	0.7724
1842.77	-0.3044	0.8142
1843.75	-0.2917	0.848
1844.73	-0.2795	0.8714
1845.7	-0.2681	0.883
1846.68	-0.2575	0.8819
1847.66	-0.248	0.868
1848.63	-0.2396	0.8419
1849.61	-0.2325	0.805
1850.59	-0.2265	0.7594
1851.56	-0.2216	0.7074
1852.54	-0.2178	0.6521
1853.52	-0.2149	0.5964
1854.49	-0.2128	0.5435
1855.47	-0.2114	0.4961
1856.45	-0.2103	0.457
1857.42	-0.2096	0.428
1858.4	-0.209	0.4105
1859.38	-0.2083	0.4051
1860.35	-0.2074	0.4118
1861.33	-0.2062	0.4296
1862.3	-0.2046	0.4568
1863.28	-0.2025	0.4914
1864.26	-0.1998	0.5305
1865.23	-0.1965	0.5713
1866.21	-0.1926	0.6106
1867.19	-0.1881	0.6454
1868.16	-0.183	0.673
1869.14	-0.1773	0.6913
1870.12	-0.1711	0.6986
1871.09	-0.1645	0.6939
1872.07	-0.1574	0.6773
1873.05	-0.15	0.6496
1874.02	-0.1423	0.6121
1875	-0.1344	0.5672
1875.98	-0.1263	0.5178
1876.95	-0.118	0.4669
1877.93	-0.1097	0.4182
1878.91	-0.1013	0.3749
1879.88	-0.0929	0.3403
1880.86	-0.0845	0.3171
1881.84	-0.0761	0.3074
1882.81	-0.0678	0.3127
1883.79	-0.0596	0.3333
1884.77	-0.0515	0.3688
1885.74	-0.0435	0.4178
1886.72	-0.0356	0.478
1887.7	-0.028	0.5464
1888.67	-0.0204	0.6192
1889.65	-0.0131	0.6926
1890.63	-0.006	0.7623
1891.6	0.001	0.8243
1892.58	0.0077	0.8749
1893.55	0.0141	0.911
1894.53	0.0204	0.9302
1895.51	0.0263	0.9311
1896.48	0.032	0.9135
1897.46	0.0373	0.878
1898.44	0.0423	0.8265
1899.41	0.0469	0.7618
1900.39	0.0511	0.6876
1901.37	0.0548	0.6082
1902.34	0.058	0.5282
1903.32	0.0607	0.4526
1904.3	0.0629	0.3858
1905.27	0.0644	0.3321
1906.25	0.0654	0.2949
1907.23	0.0658	0.2769
1908.2	0.0657	0.2793
1909.18	0.065	0.3025
1910.16	0.0638	0.3453
1911.13	0.0623	0.4056
1912.11	0.0605	0.48
1913.09	0.0586	0.5641
1914.06	0.0567	0.6532
1915.04	0.0549	0.7418
1916.02	0.0535	0.8246
1916.99	0.0525	0.8963
1917.97	0.0523	0.9525
1918.95	0.0528	0.9893
1919.92	0.0543	1.0042
1920.9	0.0568	0.9959
1921.88	0.0605	0.9645
1922.85	0.0652	0.9114
1923.83	0.0711	0.8396
1924.8	0.0781	0.7532
1925.78	0.086	0.6572
1926.76	0.0946	0.5574
1927.73	0.1038	0.4602
1928.71	0.1132	0.3716
1929.69	0.1227	0.2977
1930.66	0.1318	0.2434
1931.64	0.1404	0.2128
1932.62	0.1481	0.2086
1933.59	0.1546	0.2322
1934.57	0.1596	0.2829
1935.55	0.1631	0.3587
1936.52	0.1648	0.4558
1937.5	0.1647	0.5692
1938.48	0.1629	0.6927
1939.45	0.1593	0.8192
1940.43	0.1541	0.9413
1941.41	0.1477	1.0517
1942.38	0.1402	1.1436
1943.36	0.1321	1.2111
1944.34	0.1237	1.2496
1945.31	0.1156	1.2562
1946.29	0.108	1.2297
1947.27	0.1015	1.1713
1948.24	0.0964	1.0837
1949.22	0.0931	0.9718
1950.2	0.0918	0.8421
1951.17	0.0928	0.7025
[truncated: 24,625 more rows]
