# Supplementary material for: Effects of different tennis racket string tension on forehand stroke effect and racket dynamic impact
Source: PLoS One. 2025 Jan 15;20(1):e0317442. doi: 10.1371/journal.pone.0317442 (PMC11734973; doi:10.1371/journal.pone.0317442)
Supplement: S1 File — (ZIP) [file pone.0317442.s001.zip › S1/acceleration strain vibration/54bl/2.xlsx]

## Sheet: 2
Time（ms）	acceleration（g=9.8m/s2）	strain（mµ）
0	-0.1545	0.3632
0.98	-0.1477	0.2392
1.95	-0.1406	0.1118
2.93	-0.1332	-0.0142
3.91	-0.1257	-0.1342
4.88	-0.1182	-0.2438
5.86	-0.1109	-0.3392
6.84	-0.1037	-0.4173
7.81	-0.097	-0.4755
8.79	-0.0906	-0.5125
9.77	-0.0849	-0.5278
10.74	-0.0797	-0.5218
11.72	-0.0753	-0.4959
12.7	-0.0716	-0.4522
13.67	-0.0687	-0.3936
14.65	-0.0666	-0.3237
15.63	-0.0653	-0.2463
16.6	-0.0649	-0.1653
17.58	-0.0653	-0.0849
18.55	-0.0664	-0.0089
19.53	-0.0682	0.0593
20.51	-0.0707	0.1167
21.48	-0.0737	0.1611
22.46	-0.0772	0.1909
23.44	-0.081	0.2054
24.41	-0.0851	0.2046
25.39	-0.0892	0.1892
26.37	-0.0932	0.1609
27.34	-0.097	0.1216
28.32	-0.1005	0.074
29.3	-0.1034	0.0209
30.27	-0.1057	-0.0348
31.25	-0.1073	-0.09
32.23	-0.108	-0.1419
33.2	-0.1079	-0.188
34.18	-0.1068	-0.2261
35.16	-0.1048	-0.2548
36.13	-0.102	-0.273
37.11	-0.0983	-0.2803
38.09	-0.0939	-0.277
39.06	-0.089	-0.2639
40.04	-0.0836	-0.2424
41.02	-0.0781	-0.214
41.99	-0.0725	-0.1808
42.97	-0.0672	-0.145
43.95	-0.0622	-0.1089
44.92	-0.0579	-0.0746
45.9	-0.0543	-0.044
46.88	-0.0517	-0.0188
47.85	-0.05	-0.0003
48.83	-0.0495	0.0107
49.8	-0.05	0.0139
50.78	-0.0517	0.0093
51.76	-0.0543	-0.0026
52.73	-0.0579	-0.0207
53.71	-0.0622	-0.0437
54.69	-0.067	-0.0703
55.66	-0.0723	-0.0987
56.64	-0.0777	-0.1272
57.62	-0.083	-0.1542
58.59	-0.088	-0.1782
59.57	-0.0926	-0.198
60.55	-0.0965	-0.2127
61.52	-0.0997	-0.2217
62.5	-0.102	-0.2248
63.48	-0.1034	-0.2222
64.45	-0.104	-0.2144
65.43	-0.1037	-0.2022
66.41	-0.1027	-0.1867
67.38	-0.101	-0.1692
68.36	-0.0989	-0.151
69.34	-0.0965	-0.1335
70.31	-0.0939	-0.1178
71.29	-0.0913	-0.1051
72.27	-0.0888	-0.0963
73.24	-0.0866	-0.0919
74.22	-0.0847	-0.0923
75.2	-0.0833	-0.0973
76.17	-0.0821	-0.1066
77.15	-0.0813	-0.1196
78.13	-0.0807	-0.1353
79.1	-0.0803	-0.1528
80.08	-0.0798	-0.1708
81.05	-0.0791	-0.1881
82.03	-0.0781	-0.2034
83.01	-0.0766	-0.2159
83.98	-0.0745	-0.2244
84.96	-0.0717	-0.2285
85.94	-0.068	-0.2277
86.91	-0.0637	-0.222
87.89	-0.0586	-0.2117
88.87	-0.053	-0.1972
89.84	-0.0469	-0.1794
90.82	-0.0408	-0.1593
91.8	-0.0347	-0.1381
92.77	-0.029	-0.117
93.75	-0.0242	-0.0973
94.73	-0.0203	-0.0801
95.7	-0.0179	-0.0666
96.68	-0.0171	-0.0576
97.66	-0.0181	-0.0537
98.63	-0.0212	-0.0552
99.61	-0.0262	-0.0621
100.59	-0.0333	-0.0741
101.56	-0.0422	-0.0907
102.54	-0.0528	-0.1108
103.52	-0.0648	-0.1335
104.49	-0.0777	-0.1576
105.47	-0.0911	-0.1816
106.45	-0.1044	-0.2044
107.42	-0.1173	-0.2246
108.4	-0.1291	-0.2412
109.38	-0.1393	-0.2532
110.35	-0.1476	-0.26
111.33	-0.1535	-0.2612
112.3	-0.1567	-0.2568
113.28	-0.1571	-0.2469
114.26	-0.1547	-0.2322
115.23	-0.1494	-0.2133
116.21	-0.1416	-0.1914
117.19	-0.1315	-0.1676
118.16	-0.1195	-0.1431
119.14	-0.1061	-0.1193
120.12	-0.092	-0.0973
121.09	-0.0777	-0.0782
122.07	-0.0638	-0.0631
123.05	-0.051	-0.0526
124.02	-0.0398	-0.0471
125	-0.0306	-0.0469
125.98	-0.0239	-0.0517
126.95	-0.02	-0.0611
127.93	-0.0189	-0.0746
128.91	-0.0206	-0.0912
129.88	-0.0252	-0.1099
130.86	-0.0322	-0.1297
131.84	-0.0413	-0.1494
132.81	-0.052	-0.1678
133.79	-0.0638	-0.184
134.77	-0.0762	-0.1972
135.74	-0.0884	-0.2066
136.72	-0.0999	-0.212
137.7	-0.11	-0.2131
138.67	-0.1185	-0.21
139.65	-0.1247	-0.203
140.63	-0.1284	-0.1929
141.6	-0.1295	-0.1802
142.58	-0.1279	-0.1659
143.55	-0.1236	-0.151
144.53	-0.1169	-0.1365
145.51	-0.1082	-0.1233
146.48	-0.0977	-0.1124
147.46	-0.0859	-0.1044
148.44	-0.0735	-0.0998
149.41	-0.0609	-0.0991
150.39	-0.0486	-0.1024
151.37	-0.0371	-0.1094
152.34	-0.027	-0.1198
153.32	-0.0184	-0.1331
154.3	-0.0118	-0.1484
155.27	-0.0071	-0.165
156.25	-0.0046	-0.182
157.23	-0.004	-0.1982
158.2	-0.0053	-0.2128
159.18	-0.0083	-0.225
160.16	-0.0125	-0.2341
161.13	-0.0176	-0.2393
162.11	-0.0232	-0.2405
163.09	-0.029	-0.2374
164.06	-0.0345	-0.2301
165.04	-0.0395	-0.2189
166.02	-0.0436	-0.2042
166.99	-0.0466	-0.1867
167.97	-0.0485	-0.167
168.95	-0.0492	-0.146
169.92	-0.0486	-0.1245
170.9	-0.047	-0.1033
171.88	-0.0446	-0.0833
172.85	-0.0415	-0.065
173.83	-0.038	-0.0489
174.8	-0.0344	-0.0355
175.78	-0.0311	-0.025
176.76	-0.0281	-0.0172
177.73	-0.0258	-0.0122
178.71	-0.0243	-0.0096
179.69	-0.0237	-0.0089
180.66	-0.0238	-0.0097
181.64	-0.0248	-0.0113
182.62	-0.0264	-0.0132
183.59	-0.0283	-0.0148
184.57	-0.0304	-0.0154
185.55	-0.0323	-0.0147
186.52	-0.0338	-0.0124
187.5	-0.0344	-0.0081
188.48	-0.034	-0.0018
189.45	-0.0322	0.0064
190.43	-0.029	0.0163
191.41	-0.0243	0.0277
192.38	-0.018	0.0403
193.36	-0.0103	0.0535
194.34	-0.0015	0.067
195.31	0.0083	0.0803
196.29	0.0187	0.093
197.27	0.0291	0.1047
198.24	0.0391	0.1152
199.22	0.0483	0.1243
200.2	0.056	0.132
201.17	0.0618	0.1382
202.15	0.0654	0.1431
203.13	0.0664	0.147
204.1	0.0645	0.1501
205.08	0.0597	0.1527
206.05	0.0518	0.1553
207.03	0.0412	0.158
208.01	0.0279	0.1613
208.98	0.0123	0.1653
209.96	-0.005	0.1701
210.94	-0.0235	0.1758
211.91	-0.0427	0.1823
212.89	-0.0618	0.1894
213.87	-0.0804	0.1969
214.84	-0.0977	0.2043
215.82	-0.1132	0.2114
216.8	-0.1265	0.2175
217.77	-0.1371	0.2224
218.75	-0.1447	0.2256
219.73	-0.1493	0.2267
220.7	-0.1508	0.2255
221.68	-0.1493	0.2219
222.66	-0.1451	0.2158
223.63	-0.1385	0.2073
224.61	-0.1298	0.1969
225.59	-0.1197	0.1848
226.56	-0.1085	0.1717
227.54	-0.097	0.1581
228.52	-0.0856	0.1447
229.49	-0.0749	0.1323
230.47	-0.0653	0.1217
231.45	-0.0572	0.1135
232.42	-0.051	0.1083
233.4	-0.0467	0.1066
234.38	-0.0447	0.1088
235.35	-0.0448	0.1151
236.33	-0.0469	0.1256
237.3	-0.051	0.1399
238.28	-0.0567	0.1579
239.26	-0.0638	0.179
240.23	-0.0718	0.2026
241.21	-0.0806	0.228
242.19	-0.0896	0.2542
243.16	-0.0985	0.2805
244.14	-0.1071	0.3061
245.12	-0.115	0.33
246.09	-0.1222	0.3516
247.07	-0.1283	0.3702
248.05	-0.1333	0.3855
249.02	-0.1373	0.397
250	-0.1403	0.4046
250.98	-0.1424	0.4084
251.95	-0.1437	0.4085
252.93	-0.1444	0.4052
253.91	-0.1447	0.3989
254.88	-0.1448	0.3903
255.86	-0.1449	0.3799
256.84	-0.1452	0.3683
257.81	-0.1458	0.3562
258.79	-0.1469	0.3442
259.77	-0.1485	0.3327
260.74	-0.1508	0.3222
261.72	-0.1535	0.3131
262.7	-0.1569	0.3056
263.67	-0.1607	0.2998
264.65	-0.1648	0.2958
265.63	-0.1692	0.2934
266.6	-0.1737	0.2925
267.58	-0.1782	0.2928
268.55	-0.1826	0.2943
269.53	-0.1867	0.2965
270.51	-0.1904	0.2993
271.48	-0.1936	0.3025
272.46	-0.1964	0.3059
273.44	-0.1986	0.3094
274.41	-0.2002	0.3131
275.39	-0.2013	0.3169
276.37	-0.2018	0.3211
277.34	-0.2019	0.3256
278.32	-0.2015	0.3308
279.3	-0.2007	0.3368
280.27	-0.1996	0.3438
281.25	-0.1982	0.3519
282.23	-0.1966	0.3614
283.2	-0.1948	0.3721
284.18	-0.1929	0.384
285.16	-0.1908	0.397
286.13	-0.1886	0.4108
287.11	-0.1864	0.425
288.09	-0.184	0.4394
289.06	-0.1816	0.4533
290.04	-0.1791	0.4663
291.02	-0.1766	0.4779
291.99	-0.174	0.4875
292.97	-0.1713	0.4948
293.95	-0.1686	0.4992
294.92	-0.1659	0.5007
295.9	-0.1632	0.4989
296.88	-0.1605	0.494
297.85	-0.1578	0.4861
298.83	-0.1552	0.4755
299.8	-0.1526	0.4625
300.78	-0.15	0.4478
301.76	-0.1474	0.4319
302.73	-0.1448	0.4156
303.71	-0.1421	0.3996
304.69	-0.1393	0.3847
305.66	-0.1363	0.3714
306.64	-0.1332	0.3604
307.62	-0.1298	0.3521
308.59	-0.1261	0.3468
309.57	-0.1222	0.3448
310.55	-0.118	0.3458
311.52	-0.1137	0.3499
312.5	-0.1092	0.3564
313.48	-0.1047	0.3651
314.45	-0.1003	0.3751
315.43	-0.0963	0.3858
316.41	-0.0927	0.3963
317.38	-0.0899	0.4058
318.36	-0.0879	0.4136
319.34	-0.0871	0.419
320.31	-0.0876	0.4213
321.29	-0.0896	0.4202
322.27	-0.0932	0.4154
323.24	-0.0985	0.4069
324.22	-0.1055	0.3947
325.2	-0.1141	0.3793
326.17	-0.1241	0.3611
327.15	-0.1355	0.3409
328.13	-0.1478	0.3194
329.1	-0.1608	0.2975
330.08	-0.174	0.2761
331.05	-0.1869	0.2562
332.03	-0.1993	0.2386
333.01	-0.2104	0.2241
333.98	-0.22	0.2133
334.96	-0.2276	0.2067
335.94	-0.2329	0.2045
336.91	-0.2355	0.2068
337.89	-0.2354	0.2134
338.87	-0.2324	0.224
339.84	-0.2266	0.2381
340.82	-0.2182	0.255
341.8	-0.2075	0.2738
342.77	-0.1948	0.2937
343.75	-0.1806	0.3138
344.73	-0.1655	0.3331
345.7	-0.15	0.3508
346.68	-0.1349	0.3662
347.66	-0.1207	0.3785
348.63	-0.108	0.3875
349.61	-0.0973	0.3927
350.59	-0.0891	0.3942
351.56	-0.0838	0.392
352.54	-0.0814	0.3864
353.52	-0.0822	0.3779
354.49	-0.086	0.367
355.47	-0.0926	0.3545
356.45	-0.1018	0.341
357.42	-0.1129	0.3273
358.4	-0.1256	0.3142
359.38	-0.1392	0.3022
360.35	-0.153	0.2921
361.33	-0.1664	0.2842
362.3	-0.1787	0.2788
363.28	-0.1894	0.276
364.26	-0.1979	0.2759
365.23	-0.2038	0.2783
366.21	-0.2069	0.2829
367.19	-0.2069	0.2892
368.16	-0.204	0.2968
369.14	-0.1983	0.305
370.12	-0.1899	0.3132
371.09	-0.1793	0.3209
372.07	-0.1671	0.3274
373.05	-0.1536	0.3324
374.02	-0.1396	0.3354
375	-0.1256	0.3362
375.98	-0.1122	0.3347
376.95	-0.0999	0.3309
377.93	-0.0892	0.3249
378.91	-0.0805	0.317
379.88	-0.0739	0.3076
380.86	-0.0697	0.2971
381.84	-0.0677	0.2861
382.81	-0.0678	0.2751
383.79	-0.0698	0.2646
384.77	-0.0733	0.2552
385.74	-0.0779	0.2473
386.72	-0.083	0.2412
387.7	-0.0883	0.2374
388.67	-0.0931	0.2359
389.65	-0.097	0.2368
390.63	-0.0997	0.24
391.6	-0.1008	0.2454
392.58	-0.1002	0.2527
393.55	-0.0977	0.2616
394.53	-0.0933	0.2716
395.51	-0.0873	0.2825
396.48	-0.0799	0.2936
397.46	-0.0715	0.3047
398.44	-0.0626	0.3154
399.41	-0.0535	0.3252
400.39	-0.0449	0.3341
401.37	-0.0373	0.3417
402.34	-0.0311	0.348
403.32	-0.0268	0.3531
404.3	-0.0247	0.3568
405.27	-0.025	0.3595
406.25	-0.0277	0.3612
407.23	-0.033	0.3622
408.2	-0.0405	0.3627
409.18	-0.0501	0.3631
410.16	-0.0613	0.3634
411.13	-0.0736	0.3639
412.11	-0.0865	0.3647
413.09	-0.0994	0.366
414.06	-0.1117	0.3678
415.04	-0.1229	0.3701
416.02	-0.1324	0.3727
416.99	-0.1399	0.3757
417.97	-0.145	0.3788
418.95	-0.1475	0.3818
419.92	-0.1474	0.3846
420.9	-0.1449	0.3869
421.88	-0.14	0.3885
422.85	-0.1332	0.3893
423.83	-0.1249	0.3892
424.8	-0.1158	0.3881
425.78	-0.1064	0.386
426.76	-0.0973	0.3829
427.73	-0.0892	0.3788
428.71	-0.0828	0.3741
429.69	-0.0784	0.3687
430.66	-0.0766	0.363
431.64	-0.0777	0.3572
432.62	-0.0818	0.3515
433.59	-0.089	0.3461
434.57	-0.099	0.3413
435.55	-0.1118	0.3372
436.52	-0.1268	0.3341
437.5	-0.1436	0.332
438.48	-0.1615	0.3309
439.45	-0.1798	0.3309
440.43	-0.1979	0.3318
441.41	-0.2151	0.3337
442.38	-0.2307	0.3364
443.36	-0.244	0.3396
444.34	-0.2546	0.3433
445.31	-0.2621	0.3472
446.29	-0.2663	0.3511
447.27	-0.267	0.3548
448.24	-0.2642	0.3582
449.22	-0.2582	0.3611
450.2	-0.2492	0.3635
451.17	-0.2378	0.3651
452.15	-0.2244	0.366
453.13	-0.2096	0.3663
454.1	-0.1941	0.3658
455.08	-0.1786	0.3647
456.05	-0.1636	0.363
457.03	-0.1498	0.3608
458.01	-0.1378	0.3582
458.98	-0.1279	0.3554
459.96	-0.1204	0.3524
460.94	-0.1157	0.3493
461.91	-0.1137	0.3462
462.89	-0.1144	0.3431
463.87	-0.1177	0.3401
464.84	-0.1234	0.3372
465.82	-0.131	0.3345
466.8	-0.1401	0.332
467.77	-0.1503	0.3296
468.75	-0.1612	0.3273
469.73	-0.1721	0.3252
470.7	-0.1826	0.3233
471.68	-0.1924	0.3215
472.66	-0.2011	0.3198
473.63	-0.2083	0.3182
474.61	-0.2138	0.3168
475.59	-0.2176	0.3154
476.56	-0.2197	0.3142
477.54	-0.22	0.313
478.52	-0.2187	0.3119
479.49	-0.216	0.3108
480.47	-0.2122	0.3097
481.45	-0.2075	0.3084
482.42	-0.2022	0.307
483.4	-0.1967	0.3053
484.38	-0.1913	0.3032
485.35	-0.1862	0.3006
486.33	-0.1817	0.2974
487.3	-0.1779	0.2936
488.28	-0.175	0.289
489.26	-0.1731	0.2837
490.23	-0.1721	0.2777
491.21	-0.1721	0.2709
492.19	-0.1729	0.2635
493.16	-0.1745	0.2557
494.14	-0.1766	0.2475
495.12	-0.1791	0.2392
496.09	-0.1818	0.2312
497.07	-0.1845	0.2235
498.05	-0.187	0.2166
499.02	-0.1891	0.2107
500	-0.1908	0.2061
500.98	-0.1918	0.2031
501.95	-0.1921	0.2018
502.93	-0.1917	0.2023
503.91	-0.1906	0.2047
504.88	-0.1888	0.209
505.86	-0.1864	0.2151
506.84	-0.1835	0.2227
507.81	-0.1802	0.2316
508.79	-0.1767	0.2414
509.77	-0.1731	0.2517
510.74	-0.1695	0.2619
511.72	-0.1662	0.2717
512.7	-0.1632	0.2803
513.67	-0.1606	0.2875
514.65	-0.1587	0.2926
515.63	-0.1574	0.2954
516.6	-0.1567	0.2955
517.58	-0.1568	0.2928
518.55	-0.1576	0.2871
519.53	-0.159	0.2785
520.51	-0.1611	0.2673
521.48	-0.1636	0.2536
522.46	-0.1665	0.238
523.44	-0.1697	0.2209
524.41	-0.173	0.2029
525.39	-0.1763	0.1848
526.37	-0.1794	0.1672
527.34	-0.1823	0.1507
528.32	-0.1847	0.1359
529.3	-0.1866	0.1236
530.27	-0.1879	0.1141
531.25	-0.1885	0.1078
532.23	-0.1884	0.1049
533.2	-0.1876	0.1057
534.18	-0.1862	0.1099
535.16	-0.1841	0.1175
536.13	-0.1815	0.1282
537.11	-0.1784	0.1414
538.09	-0.1751	0.1567
539.06	-0.1717	0.1734
540.04	-0.1684	0.191
541.02	-0.1653	0.2087
541.99	-0.1627	0.226
542.97	-0.1607	0.2421
543.95	-0.1595	0.2566
544.92	-0.1592	0.269
545.9	-0.1599	0.279
546.88	-0.1617	0.2864
547.85	-0.1646	0.2911
548.83	-0.1687	0.2931
549.8	-0.1737	0.2925
550.78	-0.1798	0.2896
551.76	-0.1867	0.2848
552.73	-0.1942	0.2784
553.71	-0.2021	0.2708
554.69	-0.2102	0.2625
555.66	-0.2183	0.2539
556.64	-0.2261	0.2454
557.62	-0.2334	0.2373
558.59	-0.2399	0.2301
559.57	-0.2456	0.2238
560.55	-0.2502	0.2185
561.52	-0.2537	0.2144
562.5	-0.256	0.2114
563.48	-0.2572	0.2093
564.45	-0.2573	0.2081
565.43	-0.2563	0.2076
566.41	-0.2546	0.2074
567.38	-0.2523	0.2075
568.36	-0.2496	0.2076
569.34	-0.2467	0.2075
570.31	-0.244	0.2071
571.29	-0.2416	0.2064
572.27	-0.2397	0.2054
573.24	-0.2386	0.204
574.22	-0.2383	0.2025
575.2	-0.239	0.201
576.17	-0.2405	0.1997
577.15	-0.2429	0.1989
578.13	-0.2461	0.1987
579.1	-0.2499	0.1993
580.08	-0.254	0.2011
581.05	-0.2583	0.2041
582.03	-0.2624	0.2085
583.01	-0.266	0.2142
583.98	-0.2689	0.2212
584.96	-0.2708	0.2293
585.94	-0.2715	0.2384
586.91	-0.2709	0.2482
587.89	-0.2687	0.2584
588.87	-0.265	0.2684
589.84	-0.2599	0.2781
590.82	-0.2534	0.2869
591.8	-0.2458	0.2946
592.77	-0.2372	0.3007
593.75	-0.2281	0.3049
594.73	-0.2187	0.3072
595.7	-0.2095	0.3074
596.68	-0.2007	0.3054
597.66	-0.1928	0.3013
598.63	-0.1861	0.2954
599.61	-0.1808	0.2879
600.59	-0.1771	0.2791
601.56	-0.1752	0.2695
602.54	-0.1751	0.2595
603.52	-0.1767	0.2495
604.49	-0.1799	0.24
605.47	-0.1845	0.2315
606.45	-0.1902	0.2243
607.42	-0.1967	0.2187
608.4	-0.2035	0.2149
609.38	-0.2103	0.2131
610.35	-0.2167	0.2132
611.33	-0.2223	0.2152
612.3	-0.2268	0.2189
613.28	-0.23	0.224
614.26	-0.2315	0.2302
615.23	-0.2315	0.2371
616.21	-0.2297	0.2441
617.19	-0.2264	0.2509
618.16	-0.2216	0.257
619.14	-0.2156	0.262
620.12	-0.2088	0.2655
621.09	-0.2014	0.2673
622.07	-0.1938	0.2671
623.05	-0.1864	0.2648
624.02	-0.1796	0.2604
625	-0.1736	0.2539
625.98	-0.1687	0.2455
626.95	-0.165	0.2355
627.93	-0.1627	0.2242
628.91	-0.1618	0.2119
629.88	-0.1621	0.199
630.86	-0.1635	0.1859
631.84	-0.1657	0.173
632.81	-0.1684	0.1606
633.79	-0.1714	0.1491
634.77	-0.1742	0.1387
635.74	-0.1764	0.1296
636.72	-0.1779	0.1218
637.7	-0.1782	0.1154
638.67	-0.1773	0.1103
639.65	-0.1751	0.1064
640.63	-0.1715	0.1035
641.6	-0.1668	0.1013
642.58	-0.1611	0.0995
643.55	-0.1547	0.0979
644.53	-0.1482	0.0962
645.51	-0.142	0.094
646.48	-0.1366	0.0911
647.46	-0.1325	0.0872
648.44	-0.1304	0.0823
649.41	-0.1306	0.0761
650.39	-0.1336	0.0687
651.37	-0.1396	0.0601
652.34	-0.1489	0.0504
653.32	-0.1614	0.0397
654.3	-0.177	0.0282
655.27	-0.1953	0.0162
656.25	-0.216	0.0039
657.23	-0.2384	-0.0084
658.2	-0.2619	-0.0204
659.18	-0.2856	-0.0318
660.16	-0.3087	-0.0424
661.13	-0.3304	-0.0519
662.11	-0.3499	-0.0603
663.09	-0.3663	-0.0673
664.06	-0.379	-0.0729
665.04	-0.3875	-0.0771
666.02	-0.3914	-0.0799
666.99	-0.3905	-0.0813
667.97	-0.385	-0.0816
668.95	-0.3749	-0.0809
669.92	-0.3607	-0.0793
670.9	-0.3431	-0.0772
671.88	-0.3227	-0.0747
672.85	-0.3005	-0.072
673.83	-0.2774	-0.0695
674.8	-0.2543	-0.0672
675.78	-0.2324	-0.0655
676.76	-0.2124	-0.0644
677.73	-0.1954	-0.0641
678.71	-0.1819	-0.0647
679.69	-0.1725	-0.0662
680.66	-0.1676	-0.0687
681.64	-0.1674	-0.0721
682.62	-0.1717	-0.0763
683.59	-0.1804	-0.0812
684.57	-0.1929	-0.0868
685.55	-0.2086	-0.0927
686.52	-0.2267	-0.0988
687.5	-0.2464	-0.1049
688.48	-0.2667	-0.1109
689.45	-0.2866	-0.1164
690.43	-0.3053	-0.1213
691.41	-0.3218	-0.1254
692.38	-0.3354	-0.1287
693.36	-0.3455	-0.1309
694.34	-0.3516	-0.132
695.31	-0.3536	-0.132
696.29	-0.3514	-0.131
697.27	-0.3451	-0.1291
698.24	-0.3351	-0.1264
699.22	-0.3218	-0.1231
700.2	-0.306	-0.1196
701.17	-0.2883	-0.116
702.15	-0.2695	-0.1127
703.13	-0.2505	-0.1101
704.1	-0.2322	-0.1085
705.08	-0.2152	-0.1083
706.05	-0.2003	-0.1098
707.03	-0.188	-0.1132
708.01	-0.1788	-0.1187
708.98	-0.173	-0.1266
709.96	-0.1705	-0.1368
710.94	-0.1714	-0.1494
711.91	-0.1755	-0.1641
712.89	-0.1823	-0.1809
713.87	-0.1914	-0.1993
714.84	-0.2022	-0.2189
715.82	-0.2141	-0.2393
716.8	-0.2265	-0.26
717.77	-0.2386	-0.2803
718.75	-0.25	-0.2996
719.73	-0.26	-0.3174
720.7	-0.2682	-0.333
721.68	-0.2743	-0.3459
722.66	-0.2781	-0.3558
723.63	-0.2795	-0.3622
724.61	-0.2785	-0.3648
725.59	-0.2754	-0.3636
726.56	-0.2704	-0.3586
727.54	-0.2639	-0.3499
728.52	-0.2563	-0.3378
729.49	-0.248	-0.3226
730.47	-0.2395	-0.3049
731.45	-0.2312	-0.2853
732.42	-0.2236	-0.2643
733.4	-0.2171	-0.2427
734.38	-0.2118	-0.2211
735.35	-0.2079	-0.2002
736.33	-0.2056	-0.1806
737.3	-0.2049	-0.163
738.28	-0.2055	-0.1477
739.26	-0.2075	-0.1351
740.23	-0.2104	-0.1255
741.21	-0.2141	-0.119
742.19	-0.2181	-0.1156
743.16	-0.2222	-0.1152
744.14	-0.2261	-0.1175
745.12	-0.2294	-0.1224
746.09	-0.2319	-0.1294
747.07	-0.2334	-0.1382
748.05	-0.2338	-0.1483
749.02	-0.233	-0.1592
750	-0.2311	-0.1707
750.98	-0.2281	-0.1823
751.95	-0.2243	-0.1937
752.93	-0.2198	-0.2047
753.91	-0.2149	-0.2152
754.88	-0.2099	-0.225
755.86	-0.205	-0.2341
756.84	-0.2005	-0.2426
757.81	-0.1966	-0.2505
758.79	-0.1936	-0.2579
759.77	-0.1916	-0.2649
760.74	-0.1907	-0.2717
761.72	-0.191	-0.2783
762.7	-0.1924	-0.2848
763.67	-0.1949	-0.2912
764.65	-0.1982	-0.2974
765.63	-0.2024	-0.3034
766.6	-0.2071	-0.3088
767.58	-0.2122	-0.3136
768.55	-0.2175	-0.3175
769.53	-0.2226	-0.3202
770.51	-0.2275	-0.3214
771.48	-0.232	-0.3209
772.46	-0.2359	-0.3185
773.44	-0.2392	-0.3141
774.41	-0.2418	-0.3076
775.39	-0.2436	-0.299
776.37	-0.2448	-0.2885
777.34	-0.2454	-0.2764
778.32	-0.2455	-0.263
779.3	-0.2452	-0.2487
780.27	-0.2445	-0.2341
781.25	-0.2437	-0.2198
782.23	-0.2427	-0.2062
783.2	-0.2417	-0.1941
784.18	-0.2407	-0.184
785.16	-0.2396	-0.1764
786.13	-0.2385	-0.1717
787.11	-0.2373	-0.1701
788.09	-0.2359	-0.1719
789.06	-0.2342	-0.1769
790.04	-0.232	-0.185
791.02	-0.2293	-0.196
791.99	-0.2259	-0.2093
792.97	-0.2216	-0.2243
793.95	-0.2165	-0.2404
794.92	-0.2104	-0.2568
795.9	-0.2034	-0.2729
796.88	-0.1955	-0.2877
797.85	-0.1868	-0.3006
798.83	-0.1774	-0.3111
799.8	-0.1676	-0.3187
800.78	-0.1576	-0.3229
801.76	-0.1476	-0.3238
802.73	-0.1379	-0.3214
803.71	-0.1288	-0.3157
804.69	-0.1207	-0.3074
805.66	-0.1137	-0.2968
806.64	-0.1082	-0.2846
807.62	-0.1042	-0.2717
808.59	-0.1021	-0.2588
809.57	-0.1019	-0.2466
810.55	-0.1035	-0.236
811.52	-0.107	-0.2276
812.5	-0.1122	-0.2219
813.48	-0.119	-0.2193
814.45	-0.1271	-0.22
815.43	-0.1363	-0.224
816.41	-0.1462	-0.2311
817.38	-0.1565	-0.2408
818.36	-0.1668	-0.2527
819.34	-0.1768	-0.2659
820.31	-0.1862	-0.2797
821.29	-0.1946	-0.2932
822.27	-0.2018	-0.3056
823.24	-0.2076	-0.3159
824.22	-0.2117	-0.3234
825.2	-0.2142	-0.3275
826.17	-0.2149	-0.3277
827.15	-0.2138	-0.3238
828.13	-0.2111	-0.3158
829.1	-0.2069	-0.3037
830.08	-0.2014	-0.288
831.05	-0.1946	-0.2692
832.03	-0.187	-0.248
833.01	-0.1787	-0.2254
833.98	-0.1699	-0.2021
834.96	-0.1611	-0.1791
835.94	-0.1523	-0.1573
836.91	-0.1439	-0.1376
837.89	-0.1359	-0.1206
838.87	-0.1287	-0.1068
839.84	-0.1224	-0.0966
840.82	-0.117	-0.09
841.8	-0.1126	-0.087
842.77	-0.1093	-0.0872
843.75	-0.1072	-0.0901
844.73	-0.1061	-0.0951
845.7	-0.1061	-0.1013
846.68	-0.1071	-0.1078
847.66	-0.1091	-0.114
848.63	-0.1119	-0.1188
849.61	-0.1155	-0.1216
850.59	-0.1198	-0.1218
851.56	-0.1247	-0.119
852.54	-0.1301	-0.1131
853.52	-0.1358	-0.104
854.49	-0.1418	-0.0921
855.47	-0.1481	-0.0777
856.45	-0.1544	-0.0617
857.42	-0.1607	-0.0449
858.4	-0.167	-0.0281
859.38	-0.1731	-0.0124
860.35	-0.179	0.0013
861.33	-0.1846	0.0121
862.3	-0.1899	0.0193
863.28	-0.1947	0.0221
864.26	-0.1992	0.0205
865.23	-0.2032	0.0142
866.21	-0.2067	0.0035
867.19	-0.2097	-0.0111
868.16	-0.2122	-0.0289
869.14	-0.2142	-0.0488
870.12	-0.2158	-0.0699
871.09	-0.217	-0.0907
872.07	-0.2178	-0.1099
873.05	-0.2182	-0.1263
874.02	-0.2183	-0.1386
875	-0.2181	-0.1458
875.98	-0.2178	-0.147
876.95	-0.2172	-0.1418
877.93	-0.2164	-0.1299
878.91	-0.2155	-0.1115
879.88	-0.2144	-0.0869
880.86	-0.2132	-0.057
881.84	-0.2118	-0.0229
882.81	-0.2102	0.014
883.79	-0.2083	0.0523
884.77	-0.2063	0.0904
885.74	-0.204	0.1267
886.72	-0.2014	0.1595
887.7	-0.1985	0.1875
888.67	-0.1953	0.2094
889.65	-0.1918	0.2245
890.63	-0.1881	0.2321
891.6	-0.1841	0.232
892.58	-0.1799	0.2245
893.55	-0.1757	0.2102
894.53	-0.1714	0.1898
895.51	-0.1672	0.1648
896.48	-0.1632	0.1364
897.46	-0.1594	0.1064
898.44	-0.1561	0.0763
899.41	-0.1533	0.0478
900.39	-0.1511	0.0224
901.37	-0.1495	0.0015
902.34	-0.1486	-0.0138
903.32	-0.1484	-0.0229
904.3	-0.149	-0.0254
905.27	-0.1503	-0.0212
906.25	-0.1521	-0.0107
907.23	-0.1546	0.0053
908.2	-0.1574	0.0258
909.18	-0.1606	0.0494
910.16	-0.1639	0.0748
911.13	-0.1672	0.1004
912.11	-0.1704	0.1247
913.09	-0.1733	0.1462
914.06	-0.1758	0.1636
915.04	-0.1777	0.1761
916.02	-0.1791	0.1829
916.99	-0.1798	0.1837
917.97	-0.1798	0.1786
918.95	-0.1791	0.168
919.92	-0.1777	0.1526
920.9	-0.1758	0.1336
921.88	-0.1734	0.1123
922.85	-0.1705	0.0901
923.83	-0.1675	0.0686
924.8	-0.1643	0.0493
925.78	-0.1611	0.0335
926.76	-0.158	0.0225
927.73	-0.1553	0.0171
928.71	-0.1529	0.0178
929.69	-0.1509	0.0248
930.66	-0.1495	0.0379
931.64	-0.1486	0.0565
932.62	-0.1482	0.0796
933.59	-0.1484	0.1058
934.57	-0.149	0.1336
935.55	-0.15	0.1615
936.52	-0.1514	0.1877
937.5	-0.153	0.2105
938.48	-0.1547	0.2285
939.45	-0.1565	0.2405
940.43	-0.1582	0.2455
941.41	-0.1599	0.2432
942.38	-0.1614	0.2334
943.36	-0.1627	0.2167
944.34	-0.1639	0.1938
945.31	-0.1649	0.1661
946.29	-0.1657	0.1352
947.27	-0.1665	0.1029
948.24	-0.1672	0.0712
949.22	-0.168	0.0422
950.2	-0.1689	0.0179
951.17	-0.17	0
952.15	-0.1714	-0.0102
953.13	-0.173	-0.0115
954.1	-0.175	-0.0034
955.08	-0.1774	0.014
956.05	-0.1801	0.0402
957.03	-0.1831	0.0741
958.01	-0.1864	0.1141
958.98	-0.1898	0.1582
959.96	-0.1933	0.204
960.94	-0.1968	0.2491
961.91	-0.2002	0.2908
962.89	-0.2033	0.3266
963.87	-0.2061	0.3543
964.84	-0.2084	0.372
965.82	-0.2102	0.3783
966.8	-0.2114	0.3723
967.77	-0.212	0.3539
968.75	-0.212	0.3236
969.73	-0.2114	0.2826
970.7	-0.2103	0.2328
971.68	-0.2086	0.1767
972.66	-0.2065	0.1171
973.63	-0.2042	0.0573
974.61	-0.2017	0.0006
975.59	-0.199	-0.0496
976.56	-0.1965	-0.09
977.54	-0.1941	-0.1179
978.52	-0.192	-0.131
979.49	-0.1901	-0.1275
980.47	-0.1887	-0.1067
981.45	-0.1877	-0.0684
982.42	-0.187	-0.0136
983.4	-0.1868	0.0562
984.38	-0.1868	0.1384
985.35	-0.1871	0.2299
986.33	-0.1876	0.3269
987.3	-0.1881	0.4252
988.28	-0.1885	0.5206
989.26	-0.1887	0.6086
990.23	-0.1886	0.685
991.21	-0.1881	0.7462
992.19	-0.187	0.7888
993.16	-0.1854	0.8105
994.14	-0.183	0.8096
995.12	-0.18	0.7856
996.09	-0.1762	0.7387
997.07	-0.1717	0.6704
998.05	-0.1666	0.5828
999.02	-0.1608	0.4792
1000	-0.1258	0.153
1000.98	-0.135	0.0672
1001.95	-0.1443	-0.0175
1002.93	-0.1536	-0.0972
1003.91	-0.1627	-0.168
1004.88	-0.1714	-0.2268
1005.86	-0.1796	-0.2707
1006.84	-0.1871	-0.298
1007.81	-0.194	-0.3074
1008.79	-0.2	-0.2986
1009.77	-0.2052	-0.2724
1010.74	-0.2095	-0.23
1011.72	-0.2129	-0.1737
1012.7	-0.2156	-0.1063
1013.67	-0.2174	-0.031
1014.65	-0.2184	0.0484
1015.63	-0.2188	0.1283
1016.6	-0.2184	0.205
1017.58	-0.2174	0.2751
1018.55	-0.2157	0.3354
1019.53	-0.2133	0.3836
1020.51	-0.2103	0.4178
1021.48	-0.2067	0.4369
1022.46	-0.2023	0.4407
1023.44	-0.1973	0.4296
1024.41	-0.1915	0.4049
1025.39	-0.185	0.3684
1026.37	-0.1777	0.3226
1027.34	-0.1698	0.2702
1028.32	-0.1612	0.2145
1029.3	-0.1521	0.1584
1030.27	-0.1425	0.1051
1031.25	-0.1327	0.0573
1032.23	-0.1227	0.0174
1033.2	-0.1129	-0.0126
1034.18	-0.1034	-0.0315
1035.16	-0.0944	-0.0387
1036.13	-0.0863	-0.0342
1037.11	-0.0793	-0.0188
1038.09	-0.0736	0.0062
1039.06	-0.0695	0.0389
1040.04	-0.067	0.0771
1041.02	-0.0664	0.1183
1041.99	-0.0677	0.1598
1042.97	-0.0709	0.1989
1043.95	-0.0761	0.2332
1044.92	-0.083	0.2606
1045.9	-0.0916	0.2792
1046.88	-0.1017	0.2879
1047.85	-0.113	0.286
1048.83	-0.1252	0.2734
1049.8	-0.1381	0.2508
1050.78	-0.1511	0.219
1051.76	-0.1642	0.1799
1052.73	-0.1768	0.1353
1053.71	-0.1887	0.0876
1054.69	-0.1996	0.0391
1055.66	-0.2092	-0.0076
1056.64	-0.2174	-0.0502
1057.62	-0.2241	-0.0867
1058.59	-0.229	-0.1152
1059.57	-0.2322	-0.1344
1060.55	-0.2338	-0.1435
1061.52	-0.2337	-0.1421
1062.5	-0.232	-0.1306
1063.48	-0.229	-0.1097
1064.45	-0.2248	-0.0805
1065.43	-0.2196	-0.0448
1066.41	-0.2135	-0.0045
1067.38	-0.2069	0.0383
1068.36	-0.1999	0.0814
1069.34	-0.1927	0.1227
1070.31	-0.1855	0.1603
1071.29	-0.1785	0.1922
1072.27	-0.1718	0.2173
1073.24	-0.1655	0.2344
1074.22	-0.1597	0.2431
1075.2	-0.1546	0.2432
1076.17	-0.1501	0.2352
1077.15	-0.1464	0.2198
1078.13	-0.1434	0.1981
1079.1	-0.1412	0.1715
1080.08	-0.1398	0.1416
1081.05	-0.1392	0.1101
1082.03	-0.1394	0.0786
1083.01	-0.1403	0.0487
1083.98	-0.142	0.0218
1084.96	-0.1444	-0.0011
1085.94	-0.1474	-0.0191
1086.91	-0.151	-0.0319
1087.89	-0.155	-0.0394
1088.87	-0.1594	-0.0417
1089.84	-0.1639	-0.0397
1090.82	-0.1686	-0.034
1091.8	-0.1731	-0.0258
1092.77	-0.1773	-0.0163
1093.75	-0.181	-0.0068
1094.73	-0.184	0.0015
1095.7	-0.1862	0.0075
1096.68	-0.1873	0.0103
1097.66	-0.1872	0.0092
1098.63	-0.1858	0.0037
1099.61	-0.1829	-0.0062
1100.59	-0.1787	-0.0203
1101.56	-0.1731	-0.0382
1102.54	-0.1662	-0.0591
1103.52	-0.1582	-0.0821
1104.49	-0.1492	-0.106
1105.47	-0.1395	-0.1296
1106.45	-0.1294	-0.1518
1107.42	-0.1192	-0.1714
1108.4	-0.1093	-0.1875
1109.38	-0.1	-0.1992
1110.35	-0.0917	-0.2061
1111.33	-0.0846	-0.2079
1112.3	-0.0789	-0.2046
1113.28	-0.0751	-0.1966
1114.26	-0.073	-0.1844
1115.23	-0.0729	-0.169
1116.21	-0.0747	-0.1514
1117.19	-0.0782	-0.1326
1118.16	-0.0834	-0.114
1119.14	-0.0898	-0.0967
1120.12	-0.0971	-0.0818
1121.09	-0.1051	-0.0703
1122.07	-0.1131	-0.0629
1123.05	-0.1209	-0.0601
1124.02	-0.1279	-0.0622
1125	-0.1337	-0.069
1125.98	-0.1381	-0.0802
1126.95	-0.1406	-0.0951
1127.93	-0.141	-0.113
1128.91	-0.1393	-0.1328
1129.88	-0.1354	-0.1534
1130.86	-0.1295	-0.1735
1131.84	-0.1216	-0.1921
1132.81	-0.1121	-0.208
1133.79	-0.1014	-0.2203
1134.77	-0.0898	-0.2283
1135.74	-0.078	-0.2316
1136.72	-0.0662	-0.2299
1137.7	-0.0552	-0.2233
1138.67	-0.0453	-0.2122
1139.65	-0.037	-0.1972
1140.63	-0.0307	-0.1791
1141.6	-0.0266	-0.1588
1142.58	-0.0248	-0.1376
1143.55	-0.0256	-0.1164
1144.53	-0.0287	-0.0966
1145.51	-0.034	-0.079
1146.48	-0.0414	-0.0646
1147.46	-0.0503	-0.0541
1148.44	-0.0605	-0.048
1149.41	-0.0714	-0.0465
1150.39	-0.0825	-0.0496
1151.37	-0.0933	-0.057
1152.34	-0.1034	-0.0681
1153.32	-0.1124	-0.0823
1154.3	-0.1198	-0.0987
1155.27	-0.1256	-0.1162
1156.25	-0.1294	-0.1339
1157.23	-0.1313	-0.1507
1158.2	-0.1313	-0.1657
1159.18	-0.1297	-0.1782
1160.16	-0.1267	-0.1875
1161.13	-0.1226	-0.1932
1162.11	-0.118	-0.195
1163.09	-0.1132	-0.1931
1164.06	-0.1087	-0.1877
1165.04	-0.105	-0.1792
1166.02	-0.1026	-0.1684
1166.99	-0.1017	-0.1559
1167.97	-0.1027	-0.1427
1168.95	-0.1057	-0.1295
1169.92	-0.1108	-0.1173
1170.9	-0.1179	-0.1068
1171.88	-0.1269	-0.0986
1172.85	-0.1374	-0.0932
1173.83	-0.1492	-0.0908
1174.8	-0.1616	-0.0915
1175.78	-0.1744	-0.0952
1176.76	-0.1867	-0.1013
1177.73	-0.1983	-0.1095
1178.71	-0.2084	-0.1191
1179.69	-0.2166	-0.1291
1180.66	-0.2226	-0.1389
1181.64	-0.226	-0.1475
1182.62	-0.2266	-0.1543
1183.59	-0.2243	-0.1584
1184.57	-0.2193	-0.1595
1185.55	-0.2116	-0.1572
1186.52	-0.2016	-0.1513
1187.5	-0.1896	-0.1419
1188.48	-0.1762	-0.1294
1189.45	-0.1619	-0.1143
1190.43	-0.1472	-0.0971
1191.41	-0.1327	-0.0788
1192.38	-0.119	-0.0602
1193.36	-0.1066	-0.0423
1194.34	-0.0959	-0.0259
1195.31	-0.0873	-0.012
1196.29	-0.0811	-0.0012
1197.27	-0.0773	0.006
1198.24	-0.0761	0.0091
1199.22	-0.0773	0.008
1200.2	-0.0807	0.0029
1201.17	-0.086	-0.0059
1202.15	-0.093	-0.0179
1203.13	-0.1012	-0.0324
1204.1	-0.1101	-0.0484
1205.08	-0.1193	-0.065
1206.05	-0.1284	-0.0812
1207.03	-0.137	-0.096
1208.01	-0.1448	-0.1084
1208.98	-0.1514	-0.1177
1209.96	-0.1568	-0.1232
1210.94	-0.1608	-0.1244
1211.91	-0.1635	-0.1212
1212.89	-0.1649	-0.1136
1213.87	-0.1652	-0.1019
1214.84	-0.1647	-0.0865
1215.82	-0.1635	-0.0683
1216.8	-0.1621	-0.0481
1217.77	-0.1606	-0.027
1218.75	-0.1595	-0.0059
1219.73	-0.1589	0.0139
1220.7	-0.1591	0.0315
1221.68	-0.1602	0.0459
1222.66	-0.1623	0.0562
1223.63	-0.1655	0.0619
1224.61	-0.1695	0.0625
1225.59	-0.1743	0.0579
1226.56	-0.1796	0.0481
1227.54	-0.1852	0.0335
1228.52	-0.1908	0.0146
1229.49	-0.1959	-0.0078
1230.47	-0.2005	-0.0329
1231.45	-0.204	-0.0598
1232.42	-0.2062	-0.0872
1233.4	-0.207	-0.1142
1234.38	-0.2062	-0.1399
1235.35	-0.2037	-0.1631
1236.33	-0.1996	-0.1833
1237.3	-0.194	-0.1998
1238.28	-0.187	-0.2121
1239.26	-0.1789	-0.2201
1240.23	-0.17	-0.2238
1241.21	-0.1608	-0.2233
1242.19	-0.1516	-0.2191
1243.16	-0.1428	-0.2117
1244.14	-0.1348	-0.2018
1245.12	-0.1279	-0.1901
1246.09	-0.1225	-0.1774
1247.07	-0.1187	-0.1644
1248.05	-0.1168	-0.1518
1249.02	-0.1168	-0.1404
1250	-0.1187	-0.1306
1250.98	-0.1223	-0.1229
1251.95	-0.1275	-0.1173
1252.93	-0.134	-0.1142
1253.91	-0.1415	-0.1132
1254.88	-0.1495	-0.1144
1255.86	-0.1577	-0.1173
1256.84	-0.1657	-0.1214
1257.81	-0.173	-0.1264
1258.79	-0.1793	-0.1316
1259.77	-0.1843	-0.1366
1260.74	-0.1877	-0.1408
1261.72	-0.1895	-0.1438
1262.7	-0.1894	-0.1453
1263.67	-0.1875	-0.145
1264.65	-0.1839	-0.1427
1265.63	-0.1789	-0.1384
1266.6	-0.1725	-0.1323
1267.58	-0.1651	-0.1244
1268.55	-0.1572	-0.1151
1269.53	-0.149	-0.1048
1270.51	-0.1409	-0.0939
1271.48	-0.1334	-0.0827
1272.46	-0.1266	-0.0718
1273.44	-0.1211	-0.0614
1274.41	-0.1169	-0.0521
1275.39	-0.1142	-0.0441
1276.37	-0.1131	-0.0376
1277.34	-0.1137	-0.0327
1278.32	-0.1158	-0.0295
1279.3	-0.1193	-0.0279
1280.27	-0.1239	-0.0279
1281.25	-0.1295	-0.0292
1282.23	-0.1356	-0.0315
1283.2	-0.142	-0.0347
1284.18	-0.1483	-0.0383
1285.16	-0.1542	-0.042
1286.13	-0.1593	-0.0457
1287.11	-0.1634	-0.0489
1288.09	-0.1662	-0.0514
1289.06	-0.1676	-0.0532
1290.04	-0.1676	-0.0539
1291.02	-0.166	-0.0537
1291.99	-0.1629	-0.0524
1292.97	-0.1584	-0.0501
1293.95	-0.1528	-0.047
1294.92	-0.1463	-0.043
1295.9	-0.1391	-0.0384
1296.88	-0.1315	-0.0332
1297.85	-0.1239	-0.0278
1298.83	-0.1167	-0.0221
1299.8	-0.11	-0.0163
1300.78	-0.1042	-0.0106
1301.76	-0.0996	-0.005
1302.73	-0.0963	0.0005
1303.71	-0.0944	0.0057
1304.69	-0.0942	0.0108
1305.66	-0.0955	0.0156
1306.64	-0.0983	0.0203
1307.62	-0.1025	0.0248
1308.59	-0.108	0.0292
1309.57	-0.1145	0.0334
1310.55	-0.1218	0.0374
1311.52	-0.1297	0.0413
1312.5	-0.1377	0.045
1313.48	-0.1456	0.0484
1314.45	-0.1531	0.0515
1315.43	-0.16	0.0541
1316.41	-0.166	0.0562
1317.38	-0.1708	0.0577
1318.36	-0.1744	0.0585
1319.34	-0.1766	0.0587
1320.31	-0.1773	0.0581
1321.29	-0.1766	0.0568
1322.27	-0.1744	0.0548
1323.24	-0.171	0.0523
1324.22	-0.1663	0.0492
1325.2	-0.1608	0.0459
1326.17	-0.1544	0.0424
1327.15	-0.1476	0.039
1328.13	-0.1405	0.0359
1329.1	-0.1335	0.0332
1330.08	-0.1267	0.0312
1331.05	-0.1205	0.03
1332.03	-0.1152	0.0297
1333.01	-0.1107	0.0305
1333.98	-0.1075	0.0324
1334.96	-0.1055	0.0353
1335.94	-0.1048	0.0392
1336.91	-0.1055	0.0439
1337.89	-0.1075	0.0494
1338.87	-0.1107	0.0554
1339.84	-0.1151	0.0617
1340.82	-0.1204	0.068
1341.8	-0.1265	0.0741
1342.77	-0.1331	0.0798
1343.75	-0.1401	0.0847
1344.73	-0.1471	0.0888
1345.7	-0.1539	0.0919
1346.68	-0.1603	0.0939
1347.66	-0.166	0.0947
1348.63	-0.1709	0.0943
1349.61	-0.1749	0.0928
1350.59	-0.1777	0.0904
1351.56	-0.1794	0.0871
1352.54	-0.1799	0.0831
1353.52	-0.1793	0.0787
1354.49	-0.1776	0.074
1355.47	-0.1749	0.0693
1356.45	-0.1715	0.0648
1357.42	-0.1674	0.0606
1358.4	-0.163	0.0569
1359.38	-0.1584	0.0539
1360.35	-0.1538	0.0515
1361.33	-0.1495	0.0499
1362.3	-0.1456	0.0491
1363.28	-0.1424	0.049
1364.26	-0.1399	0.0495
1365.23	-0.1383	0.0507
1366.21	-0.1377	0.0524
1367.19	-0.1379	0.0545
1368.16	-0.1391	0.0569
1369.14	-0.1411	0.0597
1370.12	-0.1438	0.0626
1371.09	-0.147	0.0657
1372.07	-0.1507	0.069
1373.05	-0.1545	0.0725
1374.02	-0.1584	0.0762
1375	-0.1622	0.0801
1375.98	-0.1656	0.0842
1376.95	-0.1685	0.0887
1377.93	-0.1709	0.0935
1378.91	-0.1726	0.0987
1379.88	-0.1736	0.1042
1380.86	-0.174	0.11
1381.84	-0.1737	0.1161
1382.81	-0.1729	0.1223
1383.79	-0.1718	0.1284
1384.77	-0.1703	0.1344
1385.74	-0.1688	0.1401
1386.72	-0.1674	0.1451
1387.7	-0.1662	0.1494
1388.67	-0.1655	0.1528
1389.65	-0.1653	0.155
1390.63	-0.1657	0.1559
1391.6	-0.1668	0.1555
1392.58	-0.1686	0.1537
1393.55	-0.1711	0.1504
1394.53	-0.1741	0.1459
1395.51	-0.1775	0.1402
1396.48	-0.1811	0.1335
1397.46	-0.1847	0.1261
1398.44	-0.1881	0.1183
1399.41	-0.1911	0.1104
1400.39	-0.1933	0.1027
1401.37	-0.1945	0.0957
1402.34	-0.1945	0.0895
1403.32	-0.1932	0.0846
1404.3	-0.1904	0.0811
1405.27	-0.1861	0.0793
1406.25	-0.1802	0.0792
1407.23	-0.1729	0.081
1408.2	-0.1643	0.0846
1409.18	-0.1545	0.0898
1410.16	-0.1439	0.0966
1411.13	-0.1327	0.1046
1412.11	-0.1213	0.1136
1413.09	-0.1101	0.1233
1414.06	-0.0993	0.1332
1415.04	-0.0893	0.1431
1416.02	-0.0804	0.1527
1416.99	-0.073	0.1615
1417.97	-0.0672	0.1693
1418.95	-0.0632	0.176
1419.92	-0.0611	0.1813
1420.9	-0.0609	0.1851
1421.88	-0.0625	0.1875
1422.85	-0.0657	0.1883
1423.83	-0.0704	0.1879
1424.8	-0.0763	0.1861
1425.78	-0.0832	0.1833
1426.76	-0.0905	0.1795
1427.73	-0.098	0.1751
1428.71	-0.1054	0.1701
1429.69	-0.1123	0.1648
1430.66	-0.1184	0.1593
1431.64	-0.1234	0.1538
1432.62	-0.1271	0.1483
1433.59	-0.1295	0.1429
1434.57	-0.1304	0.1376
1435.55	-0.1298	0.1325
1436.52	-0.128	0.1275
1437.5	-0.1249	0.1226
1438.48	-0.1208	0.1177
1439.45	-0.1159	0.1129
1440.43	-0.1106	0.108
1441.41	-0.1051	0.1032
1442.38	-0.0998	0.0983
1443.36	-0.0949	0.0936
1444.34	-0.0907	0.0891
1445.31	-0.0874	0.0849
1446.29	-0.0852	0.0812
1447.27	-0.0843	0.0781
1448.24	-0.0847	0.0759
1449.22	-0.0864	0.0746
1450.2	-0.0893	0.0745
1451.17	-0.0933	0.0755
1452.15	-0.0982	0.0779
1453.13	-0.1039	0.0815
1454.1	-0.1101	0.0864
1455.08	-0.1164	0.0923
1456.05	-0.1227	0.0992
1457.03	-0.1287	0.1067
1458.01	-0.1342	0.1145
1458.98	-0.1389	0.1224
1459.96	-0.1428	0.1299
1460.94	-0.1456	0.1366
1461.91	-0.1474	0.1423
1462.89	-0.1481	0.1465
1463.87	-0.1478	0.1491
1464.84	-0.1465	0.1497
1465.82	-0.1444	0.1484
1466.8	-0.1417	0.145
1467.77	-0.1385	0.1396
1468.75	-0.135	0.1325
1469.73	-0.1315	0.1239
1470.7	-0.1281	0.1141
1471.68	-0.1251	0.1036
1472.66	-0.1224	0.0929
1473.63	-0.1203	0.0823
1474.61	-0.1188	0.0726
1475.59	-0.118	0.064
1476.56	-0.1178	0.057
1477.54	-0.1183	0.0521
1478.52	-0.1192	0.0493
1479.49	-0.1206	0.0488
1480.47	-0.1222	0.0508
1481.45	-0.124	0.055
1482.42	-0.1258	0.0612
1483.4	-0.1275	0.0692
1484.38	-0.1289	0.0786
1485.35	-0.13	0.0887
1486.33	-0.1306	0.0992
1487.3	-0.1307	0.1094
1488.28	-0.1303	0.1189
1489.26	-0.1294	0.1271
1490.23	-0.1281	0.1337
1491.21	-0.1265	0.1382
1492.19	-0.1245	0.1405
1493.16	-0.1224	0.1405
1494.14	-0.1203	0.1382
1495.12	-0.1183	0.1337
1496.09	-0.1165	0.1274
1497.07	-0.1149	0.1195
1498.05	-0.1138	0.1106
1499.02	-0.1131	0.1011
1500	-0.1129	0.0916
1500.98	-0.1132	0.0827
1501.95	-0.1139	0.0748
1502.93	-0.1149	0.0685
1503.91	-0.1163	0.0639
1504.88	-0.1178	0.0616
1505.86	-0.1193	0.0614
1506.84	-0.1208	0.0636
1507.81	-0.122	0.0679
1508.79	-0.1228	0.0742
1509.77	-0.1231	0.0821
1510.74	-0.1228	0.0912
1511.72	-0.1219	0.101
1512.7	-0.1202	0.111
1513.67	-0.1178	0.1207
1514.65	-0.1148	0.1295
1515.63	-0.1112	0.137
1516.6	-0.107	0.1428
1517.58	-0.1025	0.1467
1518.55	-0.0978	0.1485
1519.53	-0.0931	0.1482
1520.51	-0.0885	0.1459
1521.48	-0.0843	0.1418
1522.46	-0.0806	0.1361
1523.44	-0.0776	0.1293
1524.41	-0.0754	0.1219
1525.39	-0.0742	0.1143
1526.37	-0.0739	0.1071
1527.34	-0.0747	0.1006
1528.32	-0.0766	0.0955
1529.3	-0.0794	0.0919
1530.27	-0.083	0.0901
1531.25	-0.0874	0.0904
1532.23	-0.0924	0.0927
1533.2	-0.0977	0.0968
1534.18	-0.1032	0.1027
1535.16	-0.1085	0.1099
1536.13	-0.1136	0.1181
1537.11	-0.1182	0.1267
1538.09	-0.1221	0.1353
1539.06	-0.1251	0.1434
1540.04	-0.1272	0.1505
1541.02	-0.1281	0.156
1541.99	-0.128	0.1598
1542.97	-0.1267	0.1614
1543.95	-0.1244	0.1608
1544.92	-0.1211	0.1579
1545.9	-0.117	0.1528
1546.88	-0.1123	0.1456
1547.85	-0.1072	0.1368
1548.83	-0.102	0.1266
1549.8	-0.0968	0.1156
1550.78	-0.0919	0.1042
1551.76	-0.0876	0.093
1552.73	-0.084	0.0825
1553.71	-0.0814	0.0731
1554.69	-0.0798	0.0652
1555.66	-0.0794	0.0593
1556.64	-0.0802	0.0554
1557.62	-0.0822	0.0537
1558.59	-0.0853	0.0542
1559.57	-0.0895	0.0569
1560.55	-0.0945	0.0614
1561.52	-0.1001	0.0676
1562.5	-0.106	0.075
1563.48	-0.1121	0.0834
1564.45	-0.1181	0.0922
1565.43	-0.1236	0.1011
1566.41	-0.1283	0.1097
1567.38	-0.1321	0.1175
1568.36	-0.1347	0.1245
1569.34	-0.136	0.1303
1570.31	-0.1358	0.1348
1571.29	-0.134	0.138
1572.27	-0.1308	0.1399
1573.24	-0.1261	0.1406
1574.22	-0.1201	0.1402
1575.2	-0.113	0.1391
1576.17	-0.105	0.1373
1577.15	-0.0964	0.1352
1578.13	-0.0874	0.1329
1579.1	-0.0785	0.1307
1580.08	-0.0699	0.1287
1581.05	-0.0619	0.1271
1582.03	-0.0549	0.1259
1583.01	-0.049	0.1251
1583.98	-0.0446	0.1247
1584.96	-0.0417	0.1246
1585.94	-0.0404	0.1246
1586.91	-0.0408	0.1247
1587.89	-0.0428	0.1246
1588.87	-0.0463	0.1243
1589.84	-0.0511	0.1237
1590.82	-0.0571	0.1227
1591.8	-0.0639	0.1212
1592.77	-0.0714	0.1194
1593.75	-0.0792	0.1173
1594.73	-0.0869	0.1151
1595.7	-0.0944	0.113
1596.68	-0.1014	0.1112
1597.66	-0.1076	0.11
1598.63	-0.1129	0.1097
1599.61	-0.1171	0.1104
1600.59	-0.1202	0.1126
1601.56	-0.1223	0.1162
1602.54	-0.1233	0.1214
1603.52	-0.1233	0.1283
1604.49	-0.1226	0.1367
1605.47	-0.1214	0.1464
1606.45	-0.1197	0.1573
1607.42	-0.118	0.169
1608.4	-0.1163	0.181
1609.38	-0.1149	0.1931
1610.35	-0.1141	0.2045
1611.33	-0.1138	0.215
1612.3	-0.1143	0.2241
1613.28	-0.1156	0.2313
1614.26	-0.1175	0.2364
1615.23	-0.1202	0.2392
1616.21	-0.1233	0.2395
1617.19	-0.1269	0.2373
1618.16	-0.1305	0.2329
1619.14	-0.134	0.2264
1620.12	-0.1371	0.2183
1621.09	-0.1395	0.209
1622.07	-0.1411	0.199
1623.05	-0.1415	0.1891
1624.02	-0.1407	0.1798
1625	-0.1384	0.1716
1625.98	-0.1347	0.1652
1626.95	-0.1296	0.161
1627.93	-0.1232	0.1595
1628.91	-0.1155	0.1608
1629.88	-0.107	0.1652
1630.86	-0.0977	0.1726
1631.84	-0.0882	0.1829
1632.81	-0.0787	0.1958
1633.79	-0.0696	0.2111
1634.77	-0.0613	0.2282
1635.74	-0.0541	0.2466
1636.72	-0.0484	0.2658
1637.7	-0.0445	0.2853
1638.67	-0.0424	0.3045
1639.65	-0.0424	0.3229
1640.63	-0.0444	0.3403
1641.6	-0.0485	0.3563
1642.58	-0.0545	0.3708
1643.55	-0.0621	0.3837
1644.53	-0.0711	0.3951
1645.51	-0.0811	0.4051
1646.48	-0.0918	0.414
1647.46	-0.1027	0.4222
1648.44	-0.1134	0.4299
1649.41	-0.1235	0.4375
1650.39	-0.1327	0.4454
1651.37	-0.1405	0.4538
1652.34	-0.1468	0.463
1653.32	-0.1512	0.473
1654.3	-0.1538	0.4838
1655.27	-0.1545	0.4953
1656.25	-0.1533	0.5072
1657.23	-0.1504	0.5192
1658.2	-0.146	0.5308
1659.18	-0.1403	0.5415
1660.16	-0.1337	0.5507
1661.13	-0.1265	0.5578
1662.11	-0.1191	0.5624
1663.09	-0.1118	0.5638
1664.06	-0.105	0.5618
1665.04	-0.099	0.556
1666.02	-0.094	0.5463
1666.99	-0.0903	0.5329
1667.97	-0.0879	0.5159
1668.95	-0.087	0.4957
1669.92	-0.0875	0.4729
1670.9	-0.0893	0.4481
1671.88	-0.0923	0.4222
1672.85	-0.0962	0.3959
1673.83	-0.101	0.3702
1674.8	-0.1063	0.3459
1675.78	-0.1118	0.3238
1676.76	-0.1173	0.3045
1677.73	-0.1225	0.2888
1678.71	-0.1273	0.2769
1679.69	-0.1315	0.269
1680.66	-0.1348	0.2652
1681.64	-0.1373	0.2651
1682.62	-0.1389	0.2686
1683.59	-0.1397	0.2748
1684.57	-0.1397	0.2832
1685.55	-0.1391	0.293
1686.52	-0.1379	0.3031
1687.5	-0.1363	0.3128
1688.48	-0.1346	0.3211
1689.45	-0.1328	0.3272
1690.43	-0.1312	0.3305
1691.41	-0.1298	0.3303
1692.38	-0.1289	0.3264
1693.36	-0.1283	0.3184
1694.34	-0.1283	0.3065
1695.31	-0.1286	0.2909
1696.29	-0.1294	0.272
1697.27	-0.1304	0.2503
1698.24	-0.1317	0.2265
1699.22	-0.133	0.2014
1700.2	-0.1341	0.1759
1701.17	-0.135	0.1507
1702.15	-0.1355	0.1267
1703.13	-0.1354	0.1045
1704.1	-0.1347	0.0848
1705.08	-0.1333	0.068
1706.05	-0.1312	0.0545
1707.03	-0.1282	0.0442
1708.01	-0.1246	0.0374
1708.98	-0.1204	0.0336
1709.96	-0.1157	0.0326
1710.94	-0.1106	0.0339
1711.91	-0.1053	0.037
1712.89	-0.0999	0.0413
1713.87	-0.0947	0.0461
1714.84	-0.0898	0.051
1715.82	-0.0853	0.0554
1716.8	-0.0813	0.0589
1717.77	-0.078	0.0611
1718.75	-0.0754	0.0618
1719.73	-0.0735	0.0609
1720.7	-0.0723	0.0586
1721.68	-0.0718	0.0549
1722.66	-0.0719	0.0501
1723.63	-0.0725	0.0444
1724.61	-0.0736	0.0384
1725.59	-0.0749	0.0323
1726.56	-0.0765	0.0264
1727.54	-0.0781	0.0211
1728.52	-0.0798	0.0167
1729.49	-0.0815	0.0132
1730.47	-0.0831	0.0107
1731.45	-0.0845	0.0091
1732.42	-0.0859	0.0083
1733.4	-0.0873	0.0079
1734.38	-0.0886	0.0078
1735.35	-0.0899	0.0074
1736.33	-0.0913	0.0065
1737.3	-0.0928	0.0046
1738.28	-0.0946	0.0014
1739.26	-0.0965	-0.0034
1740.23	-0.0986	-0.0098
1741.21	-0.1009	-0.0179
1742.19	-0.1033	-0.0276
1743.16	-0.1058	-0.0387
1744.14	-0.1081	-0.0508
1745.12	-0.1103	-0.0634
1746.09	-0.112	-0.0759
1747.07	-0.1132	-0.0877
1748.05	-0.1137	-0.0981
1749.02	-0.1134	-0.1065
1750	-0.112	-0.1122
1750.98	-0.1095	-0.1149
1751.95	-0.1058	-0.114
1752.93	-0.101	-0.1095
1753.91	-0.095	-0.1012
1754.88	-0.0879	-0.0894
1755.86	-0.0799	-0.0745
1756.84	-0.0712	-0.0569
1757.81	-0.0621	-0.0375
1758.79	-0.0528	-0.017
1759.77	-0.0436	0.0035
1760.74	-0.0349	0.0231
1761.72	-0.0269	0.0408
1762.7	-0.0201	0.0556
1763.67	-0.0146	0.0668
1764.65	-0.0106	0.0735
1765.63	-0.0084	0.0754
1766.6	-0.008	0.0721
1767.58	-0.0095	0.0636
1768.55	-0.0128	0.0502
1769.53	-0.0177	0.0322
1770.51	-0.0241	0.0104
1771.48	-0.0316	-0.0144
1772.46	-0.04	-0.0411
1773.44	-0.0488	-0.0687
1774.41	-0.0578	-0.096
1775.39	-0.0664	-0.1219
1776.37	-0.0743	-0.1452
1777.34	-0.0812	-0.1651
1778.32	-0.0867	-0.1807
1779.3	-0.0906	-0.1915
1780.27	-0.0928	-0.1971
1781.25	-0.0932	-0.1975
1782.23	-0.0918	-0.1928
1783.2	-0.0886	-0.1834
1784.18	-0.0839	-0.1701
1785.16	-0.0779	-0.1535
1786.13	-0.0709	-0.1346
1787.11	-0.0633	-0.1145
1788.09	-0.0555	-0.0941
1789.06	-0.0479	-0.0746
1790.04	-0.041	-0.0568
1791.02	-0.0349	-0.0416
1791.99	-0.0302	-0.0297
1792.97	-0.0271	-0.0214
1793.95	-0.0258	-0.017
1794.92	-0.0263	-0.0166
1795.9	-0.0288	-0.0199
1796.88	-0.0332	-0.0265
1797.85	-0.0394	-0.0358
1798.83	-0.0471	-0.0473
1799.8	-0.056	-0.06
1800.78	-0.0659	-0.0733
1801.76	-0.0763	-0.0863
1802.73	-0.0869	-0.0982
1803.71	-0.0972	-0.1086
1804.69	-0.1068	-0.1168
1805.66	-0.1155	-0.1226
1806.64	-0.123	-0.1258
1807.62	-0.1288	-0.1265
1808.59	-0.133	-0.1248
1809.57	-0.1353	-0.1212
1810.55	-0.1358	-0.1162
1811.52	-0.1345	-0.1102
1812.5	-0.1315	-0.1039
1813.48	-0.127	-0.098
1814.45	-0.1213	-0.093
1815.43	-0.1145	-0.0893
1816.41	-0.107	-0.0875
1817.38	-0.0992	-0.0876
1818.36	-0.0913	-0.0897
1819.34	-0.0837	-0.0938
1820.31	-0.0765	-0.0995
1821.29	-0.0701	-0.1064
1822.27	-0.0647	-0.114
1823.24	-0.0603	-0.1217
1824.22	-0.0571	-0.1287
1825.2	-0.0551	-0.1344
1826.17	-0.0543	-0.1381
1827.15	-0.0546	-0.1393
1828.13	-0.0559	-0.1375
1829.1	-0.0581	-0.1325
1830.08	-0.0609	-0.1242
1831.05	-0.0643	-0.1127
1832.03	-0.0679	-0.0982
1833.01	-0.0717	-0.0813
1833.98	-0.0754	-0.0626
1834.96	-0.0788	-0.0429
1835.94	-0.0819	-0.023
1836.91	-0.0845	-0.0039
1837.89	-0.0864	0.0136
1838.87	-0.0878	0.0286
1839.84	-0.0884	0.0405
1840.82	-0.0883	0.0485
1841.8	-0.0876	0.0523
1842.77	-0.0862	0.0517
1843.75	-0.0842	0.0467
1844.73	-0.0817	0.0376
1845.7	-0.0787	0.0248
1846.68	-0.0754	0.0089
1847.66	-0.0718	-0.0092
1848.63	-0.068	-0.0288
1849.61	-0.0642	-0.0487
1850.59	-0.0603	-0.0681
1851.56	-0.0564	-0.086
1852.54	-0.0527	-0.1016
1853.52	-0.0491	-0.1142
1854.49	-0.0457	-0.1233
1855.47	-0.0426	-0.1286
1856.45	-0.0397	-0.1298
1857.42	-0.0371	-0.1272
1858.4	-0.0349	-0.1209
1859.38	-0.033	-0.1115
1860.35	-0.0313	-0.0996
1861.33	-0.03	-0.0858
1862.3	-0.0289	-0.0711
1863.28	-0.028	-0.0561
1864.26	-0.0273	-0.0417
1865.23	-0.0268	-0.0285
1866.21	-0.0262	-0.0172
1867.19	-0.0257	-0.0082
1868.16	-0.0251	-0.0018
1869.14	-0.0244	0.0019
1870.12	-0.0235	0.0029
1871.09	-0.0223	0.0015
1872.07	-0.0209	-0.0021
1873.05	-0.0193	-0.0073
1874.02	-0.0174	-0.0138
1875	-0.0153	-0.0208
1875.98	-0.013	-0.0279
1876.95	-0.0106	-0.0347
1877.93	-0.0083	-0.0408
1878.91	-0.0062	-0.0458
1879.88	-0.0044	-0.0498
1880.86	-0.0031	-0.0526
1881.84	-0.0024	-0.0545
1882.81	-0.0025	-0.0558
1883.79	-0.0036	-0.0568
1884.77	-0.0058	-0.0581
1885.74	-0.0091	-0.06
1886.72	-0.0137	-0.0632
1887.7	-0.0196	-0.0681
1888.67	-0.0267	-0.075
1889.65	-0.0349	-0.0841
1890.63	-0.044	-0.0955
1891.6	-0.054	-0.1092
1892.58	-0.0645	-0.1247
1893.55	-0.0753	-0.1417
1894.53	-0.0859	-0.1595
1895.51	-0.0962	-0.1774
1896.48	-0.1057	-0.1944
1897.46	-0.114	-0.2097
1898.44	-0.1209	-0.2224
1899.41	-0.1261	-0.2316
1900.39	-0.1293	-0.2367
1901.37	-0.1304	-0.2371
1902.34	-0.1292	-0.2325
1903.32	-0.1257	-0.2227
1904.3	-0.1201	-0.2081
1905.27	-0.1124	-0.1889
1906.25	-0.1028	-0.1659
1907.23	-0.0917	-0.1401
1908.2	-0.0794	-0.1125
1909.18	-0.0664	-0.0843
1910.16	-0.053	-0.057
1911.13	-0.0398	-0.0317
1912.11	-0.0272	-0.0098
1913.09	-0.0156	0.0077
1914.06	-0.0054	0.0199
1915.04	0.003	0.026
1916.02	0.0093	0.0259
1916.99	0.0134	0.0193
1917.97	0.0152	0.0067
1918.95	0.0148	-0.0113
1919.92	0.0121	-0.034
1920.9	0.0073	-0.06
1921.88	0.0008	-0.0882
1922.85	-0.0071	-0.1171
1923.83	-0.016	-0.1453
1924.8	-0.0256	-0.1714
1925.78	-0.0354	-0.1941
1926.76	-0.0449	-0.2124
1927.73	-0.0538	-0.2254
1928.71	-0.0616	-0.2328
1929.69	-0.0681	-0.2343
1930.66	-0.073	-0.2302
1931.64	-0.0761	-0.2211
1932.62	-0.0774	-0.2077
1933.59	-0.0769	-0.1913
1934.57	-0.0746	-0.173
1935.55	-0.0707	-0.1543
1936.52	-0.0654	-0.1366
1937.5	-0.059	-0.1213
1938.48	-0.0518	-0.1095
1939.45	-0.0442	-0.1023
1940.43	-0.0364	-0.1003
1941.41	-0.029	-0.1038
1942.38	-0.0221	-0.1128
1943.36	-0.016	-0.1268
1944.34	-0.011	-0.1451
1945.31	-0.0073	-0.1666
1946.29	-0.0049	-0.1898
1947.27	-0.0039	-0.2132
1948.24	-0.0043	-0.2352
1949.22	-0.006	-0.2541
1950.2	-0.0089	-0.2685
1951.17	-0.0128	-0.2769
[truncated: 30,769 more rows]
