# Supplementary material for: Effects of different tennis racket string tension on forehand stroke effect and racket dynamic impact
Source: PLoS One. 2025 Jan 15;20(1):e0317442. doi: 10.1371/journal.pone.0317442 (PMC11734973; doi:10.1371/journal.pone.0317442)
Supplement: S1 File — (ZIP) [file pone.0317442.s001.zip › S1/acceleration strain vibration/54bl/3.xlsx]

## Sheet: 3
Time（ms）	acceleration（g=9.8m/s2）	strain（mµ）
0	-0.0131	-1.3841
0.98	-0.0053	-1.3751
1.95	0.0026	-1.3319
2.93	0.0104	-1.2561
3.91	0.0181	-1.1506
4.88	0.0256	-1.0192
5.86	0.0328	-0.8668
6.84	0.0394	-0.6988
7.81	0.0455	-0.521
8.79	0.051	-0.3397
9.77	0.0557	-0.1608
10.74	0.0597	0.01
11.72	0.0628	0.1673
12.7	0.0649	0.3069
13.67	0.0662	0.4252
14.65	0.0667	0.5196
15.63	0.0662	0.5888
16.6	0.065	0.6325
17.58	0.0631	0.6514
18.55	0.0607	0.6473
19.53	0.0577	0.6229
20.51	0.0545	0.5815
21.48	0.051	0.527
22.46	0.0474	0.4635
23.44	0.0439	0.3953
24.41	0.0406	0.3265
25.39	0.0376	0.2611
26.37	0.0349	0.2023
27.34	0.0327	0.153
28.32	0.0309	0.1151
29.3	0.0296	0.0901
30.27	0.0287	0.0782
31.25	0.0282	0.0793
32.23	0.0281	0.0922
33.2	0.0282	0.1155
34.18	0.0285	0.147
35.16	0.0288	0.1841
36.13	0.0292	0.2244
37.11	0.0294	0.2651
38.09	0.0294	0.3036
39.06	0.0291	0.3378
40.04	0.0285	0.3656
41.02	0.0276	0.3857
41.99	0.0263	0.3972
42.97	0.0248	0.3997
43.95	0.023	0.3936
44.92	0.021	0.3795
45.9	0.019	0.3588
46.88	0.017	0.3329
47.85	0.0153	0.3037
48.83	0.0138	0.2733
49.8	0.0128	0.2436
50.78	0.0123	0.2165
51.76	0.0124	0.1938
52.73	0.0133	0.1767
53.71	0.0149	0.1663
54.69	0.0173	0.1633
55.66	0.0205	0.1676
56.64	0.0244	0.1789
57.62	0.029	0.1966
58.59	0.0341	0.2194
59.57	0.0397	0.2461
60.55	0.0456	0.2749
61.52	0.0517	0.3043
62.5	0.0578	0.3324
63.48	0.0637	0.3578
64.45	0.0694	0.379
65.43	0.0746	0.395
66.41	0.0794	0.4048
67.38	0.0835	0.4082
68.36	0.087	0.405
69.34	0.0898	0.3957
70.31	0.0919	0.381
71.29	0.0933	0.3619
72.27	0.0941	0.3396
73.24	0.0943	0.3156
74.22	0.0941	0.2915
75.2	0.0935	0.2686
76.17	0.0926	0.2483
77.15	0.0915	0.2319
78.13	0.0903	0.2202
79.1	0.089	0.214
80.08	0.0878	0.2136
81.05	0.0868	0.2189
82.03	0.0858	0.2296
83.01	0.085	0.2449
83.98	0.0842	0.264
84.96	0.0836	0.2857
85.94	0.083	0.3088
86.91	0.0825	0.3318
87.89	0.0818	0.3535
88.87	0.081	0.3726
89.84	0.08	0.3882
90.82	0.0786	0.3994
91.8	0.077	0.4056
92.77	0.0749	0.4067
93.75	0.0724	0.4026
94.73	0.0695	0.3937
95.7	0.0661	0.3807
96.68	0.0622	0.3645
97.66	0.058	0.346
98.63	0.0534	0.3265
99.61	0.0485	0.3071
100.59	0.0433	0.2892
101.56	0.038	0.2736
102.54	0.0326	0.2615
103.52	0.0272	0.2534
104.49	0.0219	0.25
105.47	0.0167	0.2514
106.45	0.0117	0.2576
107.42	0.0071	0.2683
108.4	0.0028	0.2828
109.38	-0.0012	0.3004
110.35	-0.0047	0.3201
111.33	-0.0078	0.341
112.3	-0.0103	0.3618
113.28	-0.0124	0.3817
114.26	-0.014	0.3994
115.23	-0.015	0.4143
116.21	-0.0156	0.4256
117.19	-0.0156	0.4328
118.16	-0.0152	0.4357
119.14	-0.0143	0.4343
120.12	-0.013	0.4289
121.09	-0.0113	0.4199
122.07	-0.0092	0.4079
123.05	-0.0069	0.3937
124.02	-0.0043	0.3781
125	-0.0016	0.3621
125.98	0.0012	0.3465
126.95	0.004	0.332
127.93	0.0066	0.3195
128.91	0.0089	0.3095
129.88	0.0109	0.3023
130.86	0.0124	0.2981
131.84	0.0134	0.297
132.81	0.0136	0.2986
133.79	0.0132	0.3028
134.77	0.0119	0.3089
135.74	0.0099	0.3164
136.72	0.007	0.3245
137.7	0.0034	0.3328
138.67	-0.001	0.3404
139.65	-0.006	0.3468
140.63	-0.0114	0.3515
141.6	-0.0172	0.3543
142.58	-0.0231	0.3548
143.55	-0.029	0.3531
144.53	-0.0345	0.3493
145.51	-0.0396	0.3436
146.48	-0.044	0.3365
147.46	-0.0475	0.3284
148.44	-0.05	0.3198
149.41	-0.0512	0.3115
150.39	-0.0512	0.3038
151.37	-0.0499	0.2974
152.34	-0.0473	0.2927
153.32	-0.0435	0.29
154.3	-0.0385	0.2895
155.27	-0.0326	0.2912
156.25	-0.0259	0.2952
157.23	-0.0187	0.3011
158.2	-0.0113	0.3086
159.18	-0.0039	0.3172
160.16	0.0033	0.3265
161.13	0.0098	0.3359
162.11	0.0154	0.3449
163.09	0.02	0.3529
164.06	0.0234	0.3595
165.04	0.0254	0.3643
166.02	0.026	0.367
166.99	0.0252	0.3675
167.97	0.0231	0.3659
168.95	0.0198	0.3622
169.92	0.0155	0.3567
170.9	0.0105	0.3497
171.88	0.005	0.3417
172.85	-0.0006	0.3332
173.83	-0.006	0.3246
174.8	-0.0108	0.3164
175.78	-0.0148	0.3091
176.76	-0.0176	0.3031
177.73	-0.019	0.2986
178.71	-0.0189	0.2958
179.69	-0.017	0.2947
180.66	-0.0133	0.2954
181.64	-0.0079	0.2976
182.62	-0.0009	0.3011
183.59	0.0076	0.3056
184.57	0.0173	0.3106
185.55	0.028	0.3157
186.52	0.0393	0.3206
187.5	0.0507	0.3249
188.48	0.0621	0.3282
189.45	0.0729	0.3304
190.43	0.0827	0.3313
191.41	0.0914	0.3308
192.38	0.0985	0.3291
193.36	0.104	0.3263
194.34	0.1075	0.3227
195.31	0.109	0.3186
196.29	0.1086	0.3145
197.27	0.1064	0.3107
198.24	0.1023	0.3076
199.22	0.0968	0.3057
200.2	0.09	0.3052
201.17	0.0822	0.3063
202.15	0.0739	0.3091
203.13	0.0653	0.3137
204.1	0.0569	0.32
205.08	0.0489	0.3277
206.05	0.0416	0.3365
207.03	0.0354	0.346
208.01	0.0305	0.3558
208.98	0.0269	0.3654
209.96	0.0249	0.3743
210.94	0.0243	0.3821
211.91	0.0253	0.3883
212.89	0.0276	0.3926
213.87	0.0311	0.3949
214.84	0.0356	0.395
215.82	0.0408	0.3931
216.8	0.0466	0.3892
217.77	0.0526	0.3836
218.75	0.0586	0.3768
219.73	0.0643	0.3692
220.7	0.0695	0.3612
221.68	0.074	0.3534
222.66	0.0776	0.3464
223.63	0.0803	0.3404
224.61	0.0819	0.3361
225.59	0.0824	0.3335
226.56	0.0819	0.3329
227.54	0.0805	0.3342
228.52	0.0782	0.3374
229.49	0.0752	0.3422
230.47	0.0716	0.3481
231.45	0.0676	0.3548
232.42	0.0635	0.3617
233.4	0.0592	0.3682
234.38	0.055	0.3737
235.35	0.0511	0.3776
236.33	0.0475	0.3796
237.3	0.0443	0.3791
238.28	0.0416	0.376
239.26	0.0393	0.3702
240.23	0.0375	0.3617
241.21	0.0362	0.3508
242.19	0.0353	0.3377
243.16	0.0347	0.3231
244.14	0.0343	0.3075
245.12	0.034	0.2917
246.09	0.0338	0.2763
247.07	0.0336	0.2621
248.05	0.0332	0.2498
249.02	0.0327	0.2399
250	0.0319	0.2331
250.98	0.0308	0.2296
251.95	0.0294	0.2296
252.93	0.0277	0.2331
253.91	0.0257	0.2398
254.88	0.0234	0.2496
255.86	0.0209	0.2618
256.84	0.0181	0.2757
257.81	0.0151	0.2907
258.79	0.0121	0.306
259.77	0.009	0.3206
260.74	0.0059	0.3339
261.72	0.0028	0.3451
262.7	-0.0001	0.3537
263.67	-0.0029	0.3592
264.65	-0.0054	0.3613
265.63	-0.0077	0.3599
266.6	-0.0096	0.3551
267.58	-0.0112	0.3473
268.55	-0.0123	0.3369
269.53	-0.013	0.3244
270.51	-0.0132	0.3106
271.48	-0.0128	0.2962
272.46	-0.0119	0.2822
273.44	-0.0103	0.2692
274.41	-0.0081	0.258
275.39	-0.0052	0.2492
276.37	-0.0016	0.2433
277.34	0.0026	0.2407
278.32	0.0074	0.2416
279.3	0.0128	0.2458
280.27	0.0187	0.2531
281.25	0.0251	0.2633
282.23	0.0317	0.2757
283.2	0.0385	0.2898
284.18	0.0454	0.3047
285.16	0.0521	0.3198
286.13	0.0585	0.3342
287.11	0.0645	0.3473
288.09	0.0698	0.3585
289.06	0.0744	0.3672
290.04	0.078	0.3732
291.02	0.0807	0.3761
291.99	0.0822	0.376
292.97	0.0826	0.3732
293.95	0.0819	0.3678
294.92	0.0801	0.3604
295.9	0.0772	0.3515
296.88	0.0736	0.3419
297.85	0.0692	0.3322
298.83	0.0644	0.3231
299.8	0.0593	0.3153
300.78	0.0542	0.3095
301.76	0.0493	0.306
302.73	0.045	0.3053
303.71	0.0415	0.3075
304.69	0.0389	0.3128
305.66	0.0374	0.3209
306.64	0.0373	0.3316
307.62	0.0385	0.3446
308.59	0.0411	0.3592
309.57	0.0451	0.3748
310.55	0.0502	0.3909
311.52	0.0565	0.4068
312.5	0.0635	0.4217
313.48	0.0711	0.4352
314.45	0.079	0.4468
315.43	0.0867	0.4559
316.41	0.094	0.4625
317.38	0.1005	0.4664
318.36	0.1058	0.4675
319.34	0.1097	0.4661
320.31	0.1118	0.4625
321.29	0.112	0.4569
322.27	0.1102	0.4499
323.24	0.1064	0.4419
324.22	0.1004	0.4335
325.2	0.0926	0.4251
326.17	0.083	0.4172
327.15	0.0719	0.4101
328.13	0.0598	0.4042
329.1	0.0469	0.3997
330.08	0.0337	0.3967
331.05	0.0207	0.395
332.03	0.0084	0.3948
333.01	-0.0028	0.3957
333.98	-0.0125	0.3974
334.96	-0.0203	0.3998
335.94	-0.0259	0.4025
336.91	-0.0291	0.4051
337.89	-0.0298	0.4073
338.87	-0.0278	0.4089
339.84	-0.0233	0.4097
340.82	-0.0164	0.4095
341.8	-0.0073	0.4084
342.77	0.0036	0.4062
343.75	0.016	0.4033
344.73	0.0293	0.3997
345.7	0.0431	0.3956
346.68	0.0568	0.3913
347.66	0.07	0.3871
348.63	0.0822	0.3832
349.61	0.0928	0.38
350.59	0.1016	0.3775
351.56	0.1081	0.3759
352.54	0.1121	0.3753
353.52	0.1136	0.3756
354.49	0.1123	0.3768
355.47	0.1085	0.3788
356.45	0.1021	0.3813
357.42	0.0935	0.3841
358.4	0.083	0.3869
359.38	0.071	0.3895
360.35	0.0579	0.3917
361.33	0.0441	0.3931
362.3	0.0302	0.3937
363.28	0.0166	0.3935
364.26	0.0038	0.3922
365.23	-0.0078	0.3902
366.21	-0.0178	0.3875
367.19	-0.026	0.3844
368.16	-0.0321	0.3811
369.14	-0.036	0.3781
370.12	-0.0378	0.3757
371.09	-0.0373	0.3741
372.07	-0.0348	0.3739
373.05	-0.0305	0.3751
374.02	-0.0246	0.3781
375	-0.0174	0.383
375.98	-0.0094	0.3896
376.95	-0.0008	0.398
377.93	0.0078	0.4078
378.91	0.0163	0.4187
379.88	0.0242	0.4303
380.86	0.0312	0.4421
381.84	0.0372	0.4534
382.81	0.0419	0.4637
383.79	0.0452	0.4724
384.77	0.0471	0.479
385.74	0.0477	0.483
386.72	0.0471	0.484
387.7	0.0454	0.4819
388.67	0.0428	0.4764
389.65	0.0397	0.4677
390.63	0.0362	0.456
391.6	0.0327	0.4417
392.58	0.0295	0.4252
393.55	0.0267	0.4072
394.53	0.0248	0.3884
395.51	0.0238	0.3694
396.48	0.024	0.3512
397.46	0.0253	0.3343
398.44	0.0279	0.3196
399.41	0.0316	0.3075
400.39	0.0365	0.2986
401.37	0.0422	0.2931
402.34	0.0487	0.2912
403.32	0.0556	0.2928
404.3	0.0627	0.2979
405.27	0.0696	0.306
406.25	0.0762	0.3166
407.23	0.082	0.3292
408.2	0.0869	0.3431
409.18	0.0905	0.3576
410.16	0.0928	0.3719
411.13	0.0935	0.3853
412.11	0.0927	0.3973
413.09	0.0902	0.4074
414.06	0.0861	0.415
415.04	0.0806	0.42
416.02	0.0738	0.4222
416.99	0.066	0.4217
417.97	0.0573	0.4187
418.95	0.048	0.4135
419.92	0.0385	0.4065
420.9	0.029	0.3983
421.88	0.0198	0.3895
422.85	0.0113	0.3805
423.83	0.0035	0.372
424.8	-0.0032	0.3644
425.78	-0.0087	0.3582
426.76	-0.0129	0.3537
427.73	-0.0157	0.351
428.71	-0.0172	0.3502
429.69	-0.0174	0.3512
430.66	-0.0164	0.3537
431.64	-0.0143	0.3574
432.62	-0.0112	0.362
433.59	-0.0075	0.3668
434.57	-0.0031	0.3714
435.55	0.0016	0.3752
436.52	0.0064	0.3777
437.5	0.0113	0.3785
438.48	0.0161	0.3773
439.45	0.0205	0.3738
440.43	0.0247	0.368
441.41	0.0284	0.3599
442.38	0.0317	0.3497
443.36	0.0346	0.3377
444.34	0.0372	0.3244
445.31	0.0395	0.3103
446.29	0.0416	0.2962
447.27	0.0435	0.2825
448.24	0.0455	0.27
449.22	0.0476	0.2593
450.2	0.0499	0.251
451.17	0.0524	0.2455
452.15	0.0551	0.2431
453.13	0.0581	0.2441
454.1	0.0614	0.2485
455.08	0.0649	0.2561
456.05	0.0684	0.2666
457.03	0.072	0.2797
458.01	0.0754	0.2948
458.98	0.0785	0.3113
459.96	0.0812	0.3284
460.94	0.0833	0.3454
461.91	0.0846	0.3615
462.89	0.0852	0.3761
463.87	0.0847	0.3885
464.84	0.0833	0.3982
465.82	0.0809	0.4047
466.8	0.0774	0.4077
467.77	0.073	0.4072
468.75	0.0677	0.4031
469.73	0.0617	0.3955
470.7	0.0552	0.3849
471.68	0.0484	0.3715
472.66	0.0415	0.3559
473.63	0.0348	0.3386
474.61	0.0285	0.3204
475.59	0.0228	0.3017
476.56	0.0181	0.2833
477.54	0.0144	0.2656
478.52	0.012	0.2493
479.49	0.011	0.2347
480.47	0.0114	0.2222
481.45	0.0133	0.2121
482.42	0.0165	0.2044
483.4	0.0211	0.1993
484.38	0.0269	0.1966
485.35	0.0337	0.1962
486.33	0.0413	0.1979
487.3	0.0493	0.2015
488.28	0.0576	0.2066
489.26	0.0657	0.213
490.23	0.0735	0.2203
491.21	0.0807	0.2281
492.19	0.0869	0.2363
493.16	0.0919	0.2445
494.14	0.0956	0.2525
495.12	0.0977	0.2601
496.09	0.0983	0.2671
497.07	0.0972	0.2734
498.05	0.0945	0.279
499.02	0.0903	0.2836
500	0.0846	0.2874
500.98	0.0776	0.2901
501.95	0.0697	0.2919
502.93	0.0609	0.2926
503.91	0.0516	0.2923
504.88	0.0421	0.291
505.86	0.0327	0.2885
506.84	0.0236	0.285
507.81	0.0151	0.2805
508.79	0.0075	0.275
509.77	0.0011	0.2686
510.74	-0.0041	0.2613
511.72	-0.0079	0.2534
512.7	-0.0102	0.2449
513.67	-0.0109	0.2362
514.65	-0.01	0.2274
515.63	-0.0076	0.2188
516.6	-0.0038	0.2107
517.58	0.0013	0.2034
518.55	0.0076	0.1972
519.53	0.0148	0.1923
520.51	0.0227	0.189
521.48	0.0312	0.1874
522.46	0.0399	0.1878
523.44	0.0487	0.1902
524.41	0.0574	0.1945
525.39	0.0658	0.2007
526.37	0.0736	0.2087
527.34	0.0808	0.2182
528.32	0.0872	0.2289
529.3	0.0928	0.2404
530.27	0.0974	0.2524
531.25	0.101	0.2644
532.23	0.1037	0.276
533.2	0.1055	0.2869
534.18	0.1064	0.2966
535.16	0.1065	0.3049
536.13	0.106	0.3115
537.11	0.1049	0.3164
538.09	0.1034	0.3193
539.06	0.1016	0.3205
540.04	0.0996	0.3201
541.02	0.0976	0.3182
541.99	0.0956	0.3151
542.97	0.0938	0.3114
543.95	0.0923	0.3073
544.92	0.0912	0.3033
545.9	0.0904	0.2998
546.88	0.0901	0.2972
547.85	0.0903	0.2959
548.83	0.0909	0.2962
549.8	0.0919	0.2983
550.78	0.0934	0.3023
551.76	0.0952	0.3082
552.73	0.0973	0.3159
553.71	0.0996	0.3253
554.69	0.1022	0.3361
555.66	0.1048	0.3479
556.64	0.1074	0.3604
557.62	0.11	0.3731
558.59	0.1126	0.3855
559.57	0.115	0.3973
560.55	0.1172	0.408
561.52	0.1192	0.4172
562.5	0.121	0.4246
563.48	0.1226	0.43
564.45	0.124	0.4334
565.43	0.1252	0.4345
566.41	0.1262	0.4336
567.38	0.127	0.4307
568.36	0.1277	0.426
569.34	0.1282	0.4198
570.31	0.1288	0.4124
571.29	0.1292	0.4041
572.27	0.1296	0.3953
573.24	0.13	0.3864
574.22	0.1303	0.3776
575.2	0.1306	0.3692
576.17	0.1308	0.3613
577.15	0.131	0.3542
578.13	0.1311	0.348
579.1	0.131	0.3426
580.08	0.1308	0.338
581.05	0.1304	0.3342
582.03	0.1298	0.331
583.01	0.129	0.3282
583.98	0.1278	0.3258
584.96	0.1264	0.3236
585.94	0.1248	0.3214
586.91	0.1229	0.3192
587.89	0.1208	0.3168
588.87	0.1185	0.3144
589.84	0.116	0.3118
590.82	0.1135	0.3093
591.8	0.111	0.3069
592.77	0.1085	0.3047
593.75	0.1062	0.3031
594.73	0.104	0.3021
595.7	0.1021	0.302
596.68	0.1006	0.303
597.66	0.0993	0.3051
598.63	0.0985	0.3086
599.61	0.098	0.3134
600.59	0.0979	0.3196
601.56	0.0982	0.3272
602.54	0.0988	0.3359
603.52	0.0996	0.3457
604.49	0.1006	0.3562
605.47	0.1017	0.3674
606.45	0.1029	0.3789
607.42	0.104	0.3904
608.4	0.105	0.4016
609.38	0.1057	0.4124
610.35	0.1062	0.4224
611.33	0.1063	0.4316
612.3	0.1061	0.4397
613.28	0.1055	0.4468
614.26	0.1046	0.4528
615.23	0.1033	0.4577
616.21	0.1018	0.4617
617.19	0.1001	0.465
618.16	0.0984	0.4676
619.14	0.0967	0.4697
620.12	0.0952	0.4717
621.09	0.094	0.4735
622.07	0.0932	0.4755
623.05	0.0929	0.4777
624.02	0.0933	0.4801
625	0.0943	0.4828
625.98	0.0962	0.4857
626.95	0.0988	0.4889
627.93	0.1023	0.4921
628.91	0.1064	0.4951
629.88	0.1112	0.4979
630.86	0.1166	0.5001
631.84	0.1223	0.5017
632.81	0.1283	0.5024
633.79	0.1343	0.502
634.77	0.1402	0.5006
635.74	0.1456	0.498
636.72	0.1505	0.4942
637.7	0.1545	0.4895
638.67	0.1575	0.4838
639.65	0.1594	0.4775
640.63	0.16	0.4707
641.6	0.1592	0.4638
642.58	0.157	0.4571
643.55	0.1533	0.4509
644.53	0.1482	0.4456
645.51	0.1417	0.4413
646.48	0.1341	0.4384
647.46	0.1254	0.437
648.44	0.1159	0.4372
649.41	0.1058	0.439
650.39	0.0953	0.4424
651.37	0.0847	0.4473
652.34	0.0743	0.4533
653.32	0.0643	0.4604
654.3	0.055	0.4681
655.27	0.0466	0.4761
656.25	0.0392	0.484
657.23	0.0331	0.4915
658.2	0.0283	0.4983
659.18	0.025	0.504
660.16	0.023	0.5086
661.13	0.0224	0.5117
662.11	0.0232	0.5133
663.09	0.0251	0.5135
664.06	0.028	0.5122
665.04	0.0318	0.5097
666.02	0.0362	0.5061
666.99	0.0409	0.5017
667.97	0.0457	0.4969
668.95	0.0505	0.4918
669.92	0.0549	0.4867
670.9	0.0587	0.482
671.88	0.0618	0.4779
672.85	0.064	0.4745
673.83	0.0651	0.472
674.8	0.0652	0.4704
675.78	0.0642	0.4696
676.76	0.0621	0.4696
677.73	0.059	0.4703
678.71	0.055	0.4713
679.69	0.0502	0.4726
680.66	0.0449	0.4738
681.64	0.0392	0.4747
682.62	0.0334	0.475
683.59	0.0277	0.4746
684.57	0.0223	0.4733
685.55	0.0175	0.471
686.52	0.0135	0.4678
687.5	0.0105	0.4636
688.48	0.0087	0.4585
689.45	0.0081	0.4528
690.43	0.0089	0.4467
691.41	0.0109	0.4404
692.38	0.0144	0.4343
693.36	0.019	0.4286
694.34	0.0248	0.4236
695.31	0.0315	0.4197
696.29	0.0389	0.417
697.27	0.0468	0.4157
698.24	0.0549	0.4159
699.22	0.0629	0.4175
700.2	0.0705	0.4206
701.17	0.0775	0.4251
702.15	0.0835	0.4306
703.13	0.0882	0.4371
704.1	0.0916	0.4441
705.08	0.0933	0.4516
706.05	0.0934	0.459
707.03	0.0917	0.4662
708.01	0.0882	0.4729
708.98	0.083	0.4789
709.96	0.0762	0.4842
710.94	0.0679	0.4885
711.91	0.0585	0.4921
712.89	0.0482	0.4948
713.87	0.0372	0.4969
714.84	0.026	0.4986
715.82	0.0148	0.5001
716.8	0.0041	0.5017
717.77	-0.0059	0.5037
718.75	-0.0148	0.5063
719.73	-0.0223	0.5097
720.7	-0.0281	0.5141
721.68	-0.0322	0.5197
722.66	-0.0343	0.5264
723.63	-0.0343	0.5342
724.61	-0.0324	0.543
725.59	-0.0284	0.5526
726.56	-0.0227	0.5628
727.54	-0.0152	0.5732
728.52	-0.0064	0.5834
729.49	0.0036	0.5932
730.47	0.0144	0.6021
731.45	0.0258	0.6098
732.42	0.0372	0.616
733.4	0.0485	0.6206
734.38	0.0593	0.6232
735.35	0.0693	0.6239
736.33	0.0782	0.6227
737.3	0.0858	0.6198
738.28	0.092	0.6153
739.26	0.0966	0.6095
740.23	0.0995	0.6027
741.21	0.1009	0.5955
742.19	0.1007	0.588
743.16	0.0991	0.5809
744.14	0.0962	0.5743
745.12	0.0922	0.5688
746.09	0.0874	0.5645
747.07	0.0819	0.5617
748.05	0.0759	0.5605
749.02	0.0698	0.5609
750	0.0638	0.5628
750.98	0.058	0.5662
751.95	0.0525	0.5708
752.93	0.0477	0.5763
753.91	0.0434	0.5824
754.88	0.0398	0.5888
755.86	0.0369	0.5953
756.84	0.0346	0.6013
757.81	0.033	0.6068
758.79	0.0317	0.6115
759.77	0.0309	0.6153
760.74	0.0302	0.6181
761.72	0.0297	0.6198
762.7	0.029	0.6207
763.67	0.0282	0.6208
764.65	0.0269	0.6203
765.63	0.0253	0.6195
766.6	0.0231	0.6186
767.58	0.0204	0.6179
768.55	0.0171	0.6175
769.53	0.0133	0.6176
770.51	0.0089	0.6185
771.48	0.0041	0.6201
772.46	-0.0009	0.6224
773.44	-0.0062	0.6254
774.41	-0.0116	0.6289
775.39	-0.0169	0.6327
776.37	-0.022	0.6366
777.34	-0.0268	0.6403
778.32	-0.0311	0.6434
779.3	-0.0349	0.6458
780.27	-0.0381	0.6472
781.25	-0.0406	0.6474
782.23	-0.0425	0.6463
783.2	-0.0437	0.6438
784.18	-0.0443	0.64
785.16	-0.0443	0.635
786.13	-0.0439	0.6291
787.11	-0.0432	0.6225
788.09	-0.0422	0.6155
789.06	-0.0412	0.6086
790.04	-0.0401	0.6021
791.02	-0.0391	0.5964
791.99	-0.0383	0.592
792.97	-0.0379	0.5889
793.95	-0.0377	0.5875
794.92	-0.038	0.5878
795.9	-0.0386	0.5898
796.88	-0.0396	0.5933
797.85	-0.0409	0.5982
798.83	-0.0424	0.6041
799.8	-0.0441	0.6104
800.78	-0.0459	0.6168
801.76	-0.0475	0.6226
802.73	-0.0491	0.6274
803.71	-0.0503	0.6306
804.69	-0.0512	0.6317
805.66	-0.0516	0.6303
806.64	-0.0515	0.6263
807.62	-0.0508	0.6195
808.59	-0.0496	0.6098
809.57	-0.0478	0.5976
810.55	-0.0456	0.583
811.52	-0.043	0.5665
812.5	-0.0401	0.5488
813.48	-0.0371	0.5304
814.45	-0.0341	0.5121
815.43	-0.0314	0.4946
816.41	-0.029	0.4784
817.38	-0.0273	0.4644
818.36	-0.0263	0.4529
819.34	-0.0262	0.4444
820.31	-0.0272	0.439
821.29	-0.0293	0.4369
822.27	-0.0327	0.4378
823.24	-0.0373	0.4416
824.22	-0.0432	0.4478
825.2	-0.0503	0.4557
826.17	-0.0584	0.4647
827.15	-0.0675	0.4741
828.13	-0.0773	0.4829
829.1	-0.0875	0.4906
830.08	-0.098	0.4964
831.05	-0.1084	0.4997
832.03	-0.1184	0.5
833.01	-0.1278	0.4972
833.98	-0.1362	0.4911
834.96	-0.1434	0.4817
835.94	-0.149	0.4695
836.91	-0.153	0.4548
837.89	-0.155	0.4382
838.87	-0.1551	0.4205
839.84	-0.1531	0.4024
840.82	-0.149	0.3848
841.8	-0.1429	0.3684
842.77	-0.135	0.354
843.75	-0.1253	0.3421
844.73	-0.1142	0.3333
845.7	-0.102	0.3277
846.68	-0.0888	0.3255
847.66	-0.0753	0.3266
848.63	-0.0616	0.3306
849.61	-0.0481	0.3371
850.59	-0.0353	0.3453
851.56	-0.0235	0.3546
852.54	-0.0129	0.3641
853.52	-0.0039	0.373
854.49	0.0033	0.3805
855.47	0.0086	0.3859
856.45	0.0118	0.3885
857.42	0.013	0.388
858.4	0.0122	0.3841
859.38	0.0095	0.3769
860.35	0.005	0.3665
861.33	-0.0009	0.3535
862.3	-0.0082	0.3383
863.28	-0.0164	0.3219
864.26	-0.0252	0.305
865.23	-0.0344	0.2886
866.21	-0.0435	0.2737
867.19	-0.0524	0.2611
868.16	-0.0607	0.2518
869.14	-0.0683	0.2462
870.12	-0.0749	0.2449
871.09	-0.0805	0.248
872.07	-0.0849	0.2555
873.05	-0.0882	0.2671
874.02	-0.0905	0.2823
875	-0.0919	0.3003
875.98	-0.0925	0.3201
876.95	-0.0925	0.3407
877.93	-0.0923	0.3609
878.91	-0.0919	0.3796
879.88	-0.0918	0.3956
880.86	-0.0921	0.4081
881.84	-0.093	0.4162
882.81	-0.0947	0.4192
883.79	-0.0974	0.4169
884.77	-0.1011	0.4092
885.74	-0.1058	0.3963
886.72	-0.1115	0.3788
887.7	-0.1181	0.3573
888.67	-0.1254	0.3328
889.65	-0.1332	0.3065
890.63	-0.1413	0.2795
891.6	-0.1493	0.2531
892.58	-0.1571	0.2285
893.55	-0.1641	0.2067
894.53	-0.1703	0.1887
895.51	-0.1752	0.1752
896.48	-0.1787	0.1667
897.46	-0.1805	0.1633
898.44	-0.1806	0.1648
899.41	-0.1788	0.171
900.39	-0.1753	0.1811
901.37	-0.17	0.1942
902.34	-0.1631	0.2095
903.32	-0.1548	0.2257
904.3	-0.1455	0.2417
905.27	-0.1353	0.2564
906.25	-0.1246	0.2688
907.23	-0.1137	0.2781
908.2	-0.1031	0.2836
909.18	-0.093	0.285
910.16	-0.0837	0.2822
911.13	-0.0755	0.2755
912.11	-0.0685	0.2652
913.09	-0.0631	0.2521
914.06	-0.0591	0.237
915.04	-0.0566	0.221
916.02	-0.0555	0.2051
916.99	-0.0558	0.1905
917.97	-0.0571	0.1781
918.95	-0.0594	0.1688
919.92	-0.0622	0.1632
920.9	-0.0654	0.1618
921.88	-0.0686	0.1647
922.85	-0.0716	0.1716
923.83	-0.074	0.1822
924.8	-0.0757	0.1958
925.78	-0.0764	0.2113
926.76	-0.0761	0.2277
927.73	-0.0747	0.2438
928.71	-0.0722	0.2583
929.69	-0.0686	0.27
930.66	-0.0642	0.2779
931.64	-0.0591	0.2812
932.62	-0.0535	0.2793
933.59	-0.0478	0.272
934.57	-0.0421	0.2594
935.55	-0.0369	0.242
936.52	-0.0324	0.2205
937.5	-0.0289	0.1961
938.48	-0.0267	0.1701
939.45	-0.0259	0.1441
940.43	-0.0267	0.1196
941.41	-0.0292	0.0983
942.38	-0.0333	0.0815
943.36	-0.0391	0.0707
944.34	-0.0463	0.0667
945.31	-0.0549	0.0702
946.29	-0.0646	0.0813
947.27	-0.0751	0.0998
948.24	-0.0861	0.125
949.22	-0.0972	0.1558
950.2	-0.1082	0.1906
951.17	-0.1186	0.2276
952.15	-0.1283	0.2648
953.13	-0.1369	0.3
954.1	-0.1442	0.3312
955.08	-0.1499	0.3563
956.05	-0.1541	0.3738
957.03	-0.1566	0.3822
958.01	-0.1574	0.3809
958.98	-0.1566	0.3695
959.96	-0.1542	0.3482
960.94	-0.1505	0.3182
961.91	-0.1456	0.2807
962.89	-0.1398	0.2379
963.87	-0.1333	0.1921
964.84	-0.1262	0.1461
965.82	-0.119	0.1027
966.8	-0.1118	0.0649
967.77	-0.1049	0.0353
968.75	-0.0984	0.0163
969.73	-0.0924	0.0099
970.7	-0.0872	0.0173
971.68	-0.0828	0.0392
972.66	-0.0792	0.0752
973.63	-0.0765	0.1244
974.61	-0.0746	0.1848
975.59	-0.0734	0.2539
976.56	-0.0729	0.3282
977.54	-0.073	0.4039
978.52	-0.0735	0.4768
979.49	-0.0743	0.5423
980.47	-0.0753	0.5962
981.45	-0.0763	0.6342
982.42	-0.0773	0.6525
983.4	-0.078	0.6483
984.38	-0.0785	0.6191
985.35	-0.0786	0.5639
986.33	-0.0781	0.4823
987.3	-0.0772	0.3755
988.28	-0.0757	0.2455
989.26	-0.0736	0.0954
990.23	-0.0708	-0.0706
991.21	-0.0675	-0.2475
992.19	-0.0635	-0.4296
993.16	-0.0589	-0.611
994.14	-0.0537	-0.7855
995.12	-0.048	-0.947
996.09	-0.0418	-1.0898
997.07	-0.0351	-1.2087
998.05	-0.0281	-1.2993
999.02	-0.0207	-1.3585
1000	-0.2243	-2.6409
1000.98	-0.1873	-2.3786
1001.95	-0.1525	-2.0922
1002.93	-0.1206	-1.7885
1003.91	-0.0922	-1.4747
1004.88	-0.0679	-1.1587
1005.86	-0.048	-0.8479
1006.84	-0.0326	-0.55
1007.81	-0.0219	-0.2715
1008.79	-0.0155	-0.0187
1009.77	-0.0132	0.2037
1010.74	-0.0146	0.3918
1011.72	-0.0191	0.5432
1012.7	-0.026	0.657
1013.67	-0.0347	0.7335
1014.65	-0.0444	0.7745
1015.63	-0.0543	0.7827
1016.6	-0.064	0.7622
1017.58	-0.0727	0.7177
1018.55	-0.0801	0.6545
1019.53	-0.0856	0.5783
1020.51	-0.0891	0.4949
1021.48	-0.0904	0.4097
1022.46	-0.0896	0.3279
1023.44	-0.0867	0.254
1024.41	-0.0821	0.1918
1025.39	-0.076	0.1439
1026.37	-0.0689	0.1121
1027.34	-0.0611	0.0974
1028.32	-0.0532	0.0993
1029.3	-0.0457	0.117
1030.27	-0.0389	0.1483
1031.25	-0.0333	0.1909
1032.23	-0.0292	0.2417
1033.2	-0.0268	0.2974
1034.18	-0.0263	0.3547
1035.16	-0.0277	0.4103
1036.13	-0.0309	0.4611
1037.11	-0.0358	0.5048
1038.09	-0.0422	0.5391
1039.06	-0.0497	0.5628
1040.04	-0.0579	0.5752
1041.02	-0.0666	0.5761
1041.99	-0.0752	0.5663
1042.97	-0.0834	0.5469
1043.95	-0.0908	0.5196
1044.92	-0.0969	0.4864
1045.9	-0.1016	0.4497
1046.88	-0.1047	0.4118
1047.85	-0.1058	0.3751
1048.83	-0.1051	0.3418
1049.8	-0.1025	0.3136
1050.78	-0.0981	0.2921
1051.76	-0.0921	0.2784
1052.73	-0.0846	0.2729
1053.71	-0.076	0.2757
1054.69	-0.0666	0.2863
1055.66	-0.0566	0.3038
1056.64	-0.0463	0.3271
1057.62	-0.0362	0.3545
1058.59	-0.0265	0.3843
1059.57	-0.0174	0.4147
1060.55	-0.0091	0.4441
1061.52	-0.0019	0.4708
1062.5	0.0043	0.4934
1063.48	0.0092	0.5109
1064.45	0.013	0.5225
1065.43	0.0157	0.528
1066.41	0.0173	0.5273
1067.38	0.0179	0.521
1068.36	0.0177	0.5097
1069.34	0.0169	0.4946
1070.31	0.0155	0.4769
1071.29	0.0137	0.4579
1072.27	0.0117	0.4389
1073.24	0.0095	0.4214
1074.22	0.0073	0.4066
1075.2	0.0051	0.3954
1076.17	0.0029	0.3885
1077.15	0.0008	0.3865
1078.13	-0.0012	0.3893
1079.1	-0.0033	0.3969
1080.08	-0.0054	0.4087
1081.05	-0.0076	0.4239
1082.03	-0.0099	0.4417
1083.01	-0.0125	0.4608
1083.98	-0.0153	0.4802
1084.96	-0.0184	0.4986
1085.94	-0.0218	0.5149
1086.91	-0.0256	0.5281
1087.89	-0.0296	0.5375
1088.87	-0.0339	0.5425
1089.84	-0.0383	0.5429
1090.82	-0.0429	0.5386
1091.8	-0.0475	0.5298
1092.77	-0.052	0.5172
1093.75	-0.0564	0.5013
1094.73	-0.0605	0.4832
1095.7	-0.0642	0.4638
1096.68	-0.0674	0.4441
1097.66	-0.0701	0.4251
1098.63	-0.0721	0.4079
1099.61	-0.0736	0.3933
1100.59	-0.0743	0.3819
1101.56	-0.0744	0.3741
1102.54	-0.0738	0.3703
1103.52	-0.0726	0.3703
1104.49	-0.0708	0.3741
1105.47	-0.0684	0.3811
1106.45	-0.0656	0.3909
1107.42	-0.0624	0.4027
1108.4	-0.0589	0.4157
1109.38	-0.0552	0.4291
1110.35	-0.0513	0.4421
1111.33	-0.0473	0.454
1112.3	-0.0433	0.4643
1113.28	-0.0394	0.4725
1114.26	-0.0355	0.4783
1115.23	-0.0319	0.4816
1116.21	-0.0284	0.4825
1117.19	-0.0252	0.4812
1118.16	-0.0222	0.4781
1119.14	-0.0196	0.4736
1120.12	-0.0172	0.4684
1121.09	-0.0152	0.463
1122.07	-0.0136	0.458
1123.05	-0.0124	0.4539
1124.02	-0.0116	0.4511
1125	-0.0112	0.4498
1125.98	-0.0113	0.4503
1126.95	-0.0119	0.4526
1127.93	-0.013	0.4565
1128.91	-0.0146	0.4617
1129.88	-0.0167	0.4678
1130.86	-0.0193	0.4744
1131.84	-0.0223	0.481
1132.81	-0.0259	0.4869
1133.79	-0.0298	0.4916
1134.77	-0.0341	0.4948
1135.74	-0.0387	0.4961
1136.72	-0.0435	0.4952
1137.7	-0.0484	0.4921
1138.67	-0.0533	0.4869
1139.65	-0.0582	0.4798
1140.63	-0.0628	0.4712
1141.6	-0.0672	0.4616
1142.58	-0.0711	0.4517
1143.55	-0.0745	0.442
1144.53	-0.0773	0.4333
1145.51	-0.0794	0.4261
1146.48	-0.0806	0.4212
1147.46	-0.081	0.4188
1148.44	-0.0805	0.4194
1149.41	-0.0791	0.4231
1150.39	-0.0768	0.4299
1151.37	-0.0736	0.4394
1152.34	-0.0695	0.4514
1153.32	-0.0645	0.4653
1154.3	-0.0589	0.4804
1155.27	-0.0527	0.4958
1156.25	-0.0459	0.5109
1157.23	-0.0388	0.5246
1158.2	-0.0314	0.5364
1159.18	-0.0239	0.5454
1160.16	-0.0164	0.5511
1161.13	-0.0091	0.5531
1162.11	-0.0022	0.5513
1163.09	0.0043	0.5457
1164.06	0.0102	0.5365
1165.04	0.0153	0.5241
1166.02	0.0197	0.5091
1166.99	0.0232	0.4924
1167.97	0.0257	0.4747
1168.95	0.0272	0.457
1169.92	0.0276	0.4402
1170.9	0.027	0.4252
1171.88	0.0254	0.4127
1172.85	0.0227	0.4036
1173.83	0.0191	0.398
1174.8	0.0145	0.3965
1175.78	0.0091	0.399
1176.76	0.0029	0.4052
1177.73	-0.004	0.4149
1178.71	-0.0115	0.4275
1179.69	-0.0195	0.4422
1180.66	-0.0279	0.458
1181.64	-0.0365	0.4742
1182.62	-0.0454	0.4897
1183.59	-0.0544	0.5036
1184.57	-0.0633	0.5151
1185.55	-0.0721	0.5234
1186.52	-0.0808	0.528
1187.5	-0.0891	0.5285
1188.48	-0.0971	0.5247
1189.45	-0.1046	0.5169
1190.43	-0.1116	0.5052
1191.41	-0.1179	0.4901
1192.38	-0.1235	0.4723
1193.36	-0.1283	0.4526
1194.34	-0.1322	0.4318
1195.31	-0.1352	0.4109
1196.29	-0.1371	0.3907
1197.27	-0.138	0.3721
1198.24	-0.1376	0.3557
1199.22	-0.1361	0.3422
1200.2	-0.1333	0.3321
1201.17	-0.1293	0.3254
1202.15	-0.1241	0.3224
1203.13	-0.1177	0.3227
1204.1	-0.1102	0.3261
1205.08	-0.1016	0.3321
1206.05	-0.0922	0.34
1207.03	-0.0819	0.3492
1208.01	-0.0712	0.359
1208.98	-0.06	0.3686
1209.96	-0.0488	0.3772
1210.94	-0.0377	0.3844
1211.91	-0.0269	0.3896
1212.89	-0.0168	0.3925
1213.87	-0.0076	0.3929
1214.84	0.0005	0.3907
1215.82	0.0073	0.3861
1216.8	0.0125	0.3793
1217.77	0.0161	0.3708
1218.75	0.0179	0.3611
1219.73	0.0179	0.3507
1220.7	0.0162	0.3402
1221.68	0.0127	0.3302
1222.66	0.0077	0.3212
1223.63	0.0014	0.3137
1224.61	-0.0061	0.308
1225.59	-0.0144	0.3045
1226.56	-0.0232	0.3031
1227.54	-0.0321	0.3038
1228.52	-0.0408	0.3066
1229.49	-0.049	0.311
1230.47	-0.0562	0.3168
1231.45	-0.0622	0.3235
1232.42	-0.0667	0.3305
1233.4	-0.0695	0.3375
1234.38	-0.0704	0.344
1235.35	-0.0694	0.3494
1236.33	-0.0665	0.3535
1237.3	-0.0617	0.356
1238.28	-0.0551	0.3569
1239.26	-0.0471	0.3559
1240.23	-0.0378	0.3533
1241.21	-0.0277	0.3492
1242.19	-0.017	0.3439
1243.16	-0.0063	0.3377
1244.14	0.0042	0.3311
1245.12	0.014	0.3244
1246.09	0.0228	0.318
1247.07	0.0301	0.3123
1248.05	0.0358	0.3075
1249.02	0.0396	0.304
1250	0.0413	0.3019
1250.98	0.041	0.3011
1251.95	0.0386	0.3016
1252.93	0.0343	0.3033
1253.91	0.0282	0.306
1254.88	0.0206	0.3095
1255.86	0.0118	0.3133
1256.84	0.0021	0.3171
1257.81	-0.008	0.3208
1258.79	-0.0182	0.3239
1259.77	-0.028	0.3263
1260.74	-0.0371	0.3279
1261.72	-0.0451	0.3285
1262.7	-0.0517	0.3282
1263.67	-0.0567	0.327
1264.65	-0.06	0.3253
1265.63	-0.0614	0.3233
1266.6	-0.061	0.3212
1267.58	-0.0588	0.3193
1268.55	-0.0549	0.3181
1269.53	-0.0497	0.3178
1270.51	-0.0433	0.3186
1271.48	-0.0361	0.3207
1272.46	-0.0285	0.3242
1273.44	-0.0208	0.3292
1274.41	-0.0134	0.3354
1275.39	-0.0066	0.3428
1276.37	-0.0009	0.3509
1277.34	0.0036	0.3594
1278.32	0.0065	0.3679
1279.3	0.0077	0.376
1280.27	0.0072	0.3831
1281.25	0.0048	0.3889
1282.23	0.0007	0.393
1283.2	-0.0051	0.3952
1284.18	-0.0123	0.3952
1285.16	-0.0208	0.3931
1286.13	-0.0302	0.389
1287.11	-0.0402	0.383
1288.09	-0.0505	0.3757
1289.06	-0.0606	0.3674
1290.04	-0.0703	0.3587
1291.02	-0.0792	0.3502
1291.99	-0.0869	0.3425
1292.97	-0.0932	0.3364
1293.95	-0.0979	0.3322
1294.92	-0.1007	0.3306
1295.9	-0.1016	0.3318
1296.88	-0.1005	0.3361
1297.85	-0.0974	0.3434
1298.83	-0.0924	0.3536
1299.8	-0.0856	0.3665
1300.78	-0.0772	0.3814
1301.76	-0.0674	0.3977
1302.73	-0.0565	0.4148
1303.71	-0.0448	0.4317
1304.69	-0.0326	0.4475
1305.66	-0.0203	0.4614
1306.64	-0.0081	0.4726
1307.62	0.0037	0.4803
1308.59	0.0147	0.484
1309.57	0.0246	0.4832
1310.55	0.0334	0.4777
1311.52	0.0407	0.4675
1312.5	0.0465	0.4529
1313.48	0.0507	0.4342
1314.45	0.0533	0.4122
1315.43	0.0542	0.3876
1316.41	0.0536	0.3614
1317.38	0.0516	0.3345
1318.36	0.0484	0.3082
1319.34	0.0442	0.2834
1320.31	0.0392	0.2612
1321.29	0.0337	0.2424
1322.27	0.028	0.2278
1323.24	0.0224	0.2181
1324.22	0.0172	0.2134
1325.2	0.0125	0.2141
1326.17	0.0088	0.22
1327.15	0.0061	0.2307
1328.13	0.0046	0.2459
1329.1	0.0044	0.2647
1330.08	0.0056	0.2863
1331.05	0.0083	0.31
1332.03	0.0122	0.3345
1333.01	0.0174	0.3591
1333.98	0.0236	0.3828
1334.96	0.0306	0.4046
1335.94	0.0381	0.4239
1336.91	0.046	0.4401
1337.89	0.0537	0.4528
1338.87	0.0611	0.4618
1339.84	0.0678	0.4669
1340.82	0.0735	0.4684
1341.8	0.0779	0.4665
1342.77	0.0809	0.4616
1343.75	0.0821	0.4541
1344.73	0.0816	0.4448
1345.7	0.0792	0.4341
1346.68	0.0751	0.4228
1347.66	0.0692	0.4112
1348.63	0.0618	0.4
1349.61	0.0531	0.3895
1350.59	0.0433	0.3801
1351.56	0.0329	0.3719
1352.54	0.0221	0.3651
1353.52	0.0114	0.3595
1354.49	0.0011	0.3552
1355.47	-0.0084	0.3518
1356.45	-0.0167	0.3492
1357.42	-0.0236	0.3472
1358.4	-0.0288	0.3454
1359.38	-0.0321	0.3437
1360.35	-0.0335	0.3418
1361.33	-0.0329	0.3396
1362.3	-0.0304	0.3371
1363.28	-0.0261	0.3342
1364.26	-0.0203	0.3312
1365.23	-0.0132	0.3282
1366.21	-0.0053	0.3253
1367.19	0.0032	0.3228
1368.16	0.0119	0.3211
1369.14	0.0203	0.3203
1370.12	0.0281	0.3208
1371.09	0.0349	0.3226
1372.07	0.0403	0.3259
1373.05	0.0443	0.3308
1374.02	0.0465	0.337
1375	0.0469	0.3446
1375.98	0.0454	0.3531
1376.95	0.0422	0.3622
1377.93	0.0373	0.3716
1378.91	0.031	0.3808
1379.88	0.0235	0.3892
1380.86	0.0152	0.3964
1381.84	0.0065	0.4019
1382.81	-0.0023	0.4054
1383.79	-0.0108	0.4066
1384.77	-0.0186	0.4052
1385.74	-0.0254	0.4013
1386.72	-0.031	0.3948
1387.7	-0.035	0.3859
1388.67	-0.0373	0.375
1389.65	-0.0378	0.3625
1390.63	-0.0366	0.3488
1391.6	-0.0335	0.3345
1392.58	-0.0289	0.3203
1393.55	-0.0229	0.3066
1394.53	-0.0156	0.2942
1395.51	-0.0075	0.2834
1396.48	0.0013	0.2747
1397.46	0.0103	0.2685
1398.44	0.0193	0.2648
1399.41	0.0279	0.2637
1400.39	0.0359	0.2652
1401.37	0.0431	0.2689
1402.34	0.0491	0.2747
1403.32	0.054	0.282
1404.3	0.0575	0.2903
1405.27	0.0597	0.2992
1406.25	0.0605	0.308
1407.23	0.0601	0.3163
1408.2	0.0585	0.3235
1409.18	0.0558	0.3292
1410.16	0.0523	0.3333
1411.13	0.048	0.3354
1412.11	0.0432	0.3355
1413.09	0.038	0.3338
1414.06	0.0325	0.3303
1415.04	0.027	0.3254
1416.02	0.0214	0.3195
1416.99	0.0159	0.313
1417.97	0.0106	0.3062
1418.95	0.0054	0.2998
1419.92	0.0004	0.2941
1420.9	-0.0044	0.2896
1421.88	-0.0091	0.2864
1422.85	-0.0137	0.2847
1423.83	-0.0182	0.2848
1424.8	-0.0227	0.2864
1425.78	-0.0271	0.2895
1426.76	-0.0314	0.2938
1427.73	-0.0358	0.299
1428.71	-0.04	0.3046
1429.69	-0.044	0.3101
1430.66	-0.0478	0.3151
1431.64	-0.0513	0.3192
1432.62	-0.0543	0.3219
1433.59	-0.0567	0.3229
1434.57	-0.0585	0.3221
1435.55	-0.0596	0.3191
1436.52	-0.0597	0.3142
1437.5	-0.0589	0.3074
1438.48	-0.0572	0.299
1439.45	-0.0545	0.2894
1440.43	-0.0508	0.279
1441.41	-0.0462	0.2683
1442.38	-0.0408	0.258
1443.36	-0.0347	0.2486
1444.34	-0.028	0.2405
1445.31	-0.021	0.2344
1446.29	-0.0137	0.2306
1447.27	-0.0065	0.2293
1448.24	0.0006	0.2307
1449.22	0.0072	0.2347
1450.2	0.0132	0.2413
1451.17	0.0185	0.25
1452.15	0.0228	0.2606
1453.13	0.0261	0.2724
1454.1	0.0282	0.2849
1455.08	0.0292	0.2974
1456.05	0.0289	0.3092
1457.03	0.0275	0.3196
1458.01	0.0248	0.3281
1458.98	0.0211	0.3342
1459.96	0.0163	0.3374
1460.94	0.0107	0.3375
1461.91	0.0043	0.3343
1462.89	-0.0027	0.328
1463.87	-0.0102	0.3187
1464.84	-0.0179	0.3067
1465.82	-0.0258	0.2925
1466.8	-0.0337	0.2767
1467.77	-0.0414	0.2598
1468.75	-0.0487	0.2427
1469.73	-0.0556	0.2258
1470.7	-0.0619	0.21
1471.68	-0.0675	0.1958
1472.66	-0.0724	0.1838
1473.63	-0.0764	0.1742
1474.61	-0.0794	0.1676
1475.59	-0.0814	0.1639
1476.56	-0.0824	0.1631
1477.54	-0.0823	0.1653
1478.52	-0.0812	0.1701
1479.49	-0.0791	0.1772
1480.47	-0.076	0.1862
1481.45	-0.0719	0.1965
1482.42	-0.067	0.2078
1483.4	-0.0614	0.2194
1484.38	-0.0553	0.2308
1485.35	-0.0487	0.2417
1486.33	-0.0418	0.2517
1487.3	-0.0349	0.2603
1488.28	-0.028	0.2675
1489.26	-0.0215	0.2731
1490.23	-0.0155	0.277
1491.21	-0.0101	0.2794
1492.19	-0.0056	0.2803
1493.16	-0.0021	0.2799
1494.14	0.0003	0.2784
1495.12	0.0016	0.2762
1496.09	0.0016	0.2734
1497.07	0.0005	0.2702
1498.05	-0.0018	0.2669
1499.02	-0.0052	0.2636
1500	-0.0095	0.2604
1500.98	-0.0145	0.2573
1501.95	-0.0201	0.2545
1502.93	-0.026	0.2517
1503.91	-0.032	0.249
1504.88	-0.0379	0.2462
1505.86	-0.0434	0.2432
1506.84	-0.0483	0.2399
1507.81	-0.0524	0.2361
1508.79	-0.0556	0.2317
1509.77	-0.0578	0.2268
1510.74	-0.0588	0.2212
1511.72	-0.0587	0.215
1512.7	-0.0575	0.2083
1513.67	-0.0553	0.2013
1514.65	-0.0521	0.194
1515.63	-0.0481	0.1868
1516.6	-0.0436	0.1798
1517.58	-0.0386	0.1733
1518.55	-0.0335	0.1675
1519.53	-0.0283	0.1626
1520.51	-0.0234	0.1587
1521.48	-0.0189	0.1561
1522.46	-0.0149	0.1547
1523.44	-0.0116	0.1546
1524.41	-0.0091	0.1559
1525.39	-0.0073	0.1583
1526.37	-0.0063	0.1618
1527.34	-0.006	0.1661
1528.32	-0.0064	0.1712
1529.3	-0.0074	0.1768
1530.27	-0.0088	0.1826
1531.25	-0.0106	0.1885
1532.23	-0.0126	0.1943
1533.2	-0.0146	0.1999
1534.18	-0.0167	0.2051
1535.16	-0.0186	0.2099
1536.13	-0.0204	0.2144
1537.11	-0.0221	0.2185
1538.09	-0.0235	0.2223
1539.06	-0.0249	0.2259
1540.04	-0.0262	0.2294
1541.02	-0.0275	0.2331
1541.99	-0.0289	0.2369
1542.97	-0.0305	0.2411
1543.95	-0.0325	0.2456
1544.92	-0.0348	0.2505
1545.9	-0.0375	0.2558
1546.88	-0.0407	0.2615
1547.85	-0.0443	0.2674
1548.83	-0.0483	0.2734
1549.8	-0.0525	0.2793
1550.78	-0.0568	0.2849
1551.76	-0.061	0.2901
1552.73	-0.065	0.2946
1553.71	-0.0685	0.2982
1554.69	-0.0712	0.3008
1555.66	-0.0729	0.3024
1556.64	-0.0735	0.3028
1557.62	-0.0726	0.3022
1558.59	-0.0702	0.3006
1559.57	-0.0662	0.2982
1560.55	-0.0606	0.2953
1561.52	-0.0534	0.2921
1562.5	-0.0447	0.2889
1563.48	-0.0347	0.286
1564.45	-0.0236	0.2838
1565.43	-0.0118	0.2826
1566.41	0.0004	0.2825
1567.38	0.0127	0.2839
1568.36	0.0246	0.2867
1569.34	0.0357	0.2911
1570.31	0.0456	0.2969
1571.29	0.0541	0.304
1572.27	0.0609	0.312
1573.24	0.0656	0.3208
1574.22	0.0682	0.3297
1575.2	0.0687	0.3386
1576.17	0.0669	0.3467
1577.15	0.0631	0.3539
1578.13	0.0574	0.3595
1579.1	0.0501	0.3633
1580.08	0.0415	0.365
1581.05	0.032	0.3645
1582.03	0.022	0.3618
1583.01	0.0118	0.3569
1583.98	0.0019	0.35
1584.96	-0.0073	0.3415
1585.94	-0.0155	0.3318
1586.91	-0.0225	0.3215
1587.89	-0.028	0.3111
1588.87	-0.032	0.3012
1589.84	-0.0342	0.2924
1590.82	-0.0348	0.2854
1591.8	-0.0338	0.2805
1592.77	-0.0314	0.2781
1593.75	-0.0278	0.2787
1594.73	-0.0232	0.2822
1595.7	-0.0179	0.2886
1596.68	-0.0122	0.2979
1597.66	-0.0063	0.3096
1598.63	-0.0005	0.3233
1599.61	0.005	0.3384
1600.59	0.0101	0.3542
1601.56	0.0147	0.3701
1602.54	0.0186	0.3854
1603.52	0.0219	0.3993
1604.49	0.0247	0.4112
1605.47	0.027	0.4206
1606.45	0.029	0.427
1607.42	0.0308	0.4302
1608.4	0.0327	0.4301
1609.38	0.0348	0.4266
1610.35	0.0372	0.4202
1611.33	0.0401	0.411
1612.3	0.0437	0.3998
1613.28	0.0479	0.387
1614.26	0.0527	0.3735
1615.23	0.0582	0.3599
1616.21	0.0641	0.3471
1617.19	0.0705	0.3357
1618.16	0.077	0.3264
1619.14	0.0834	0.3197
1620.12	0.0896	0.316
1621.09	0.0952	0.3156
1622.07	0.1002	0.3186
1623.05	0.1041	0.3248
1624.02	0.1069	0.334
1625	0.1085	0.3458
1625.98	0.1087	0.3597
1626.95	0.1076	0.375
1627.93	0.1052	0.391
1628.91	0.1016	0.4071
1629.88	0.097	0.4225
1630.86	0.0915	0.4365
1631.84	0.0855	0.4485
1632.81	0.0791	0.4581
1633.79	0.0727	0.465
1634.77	0.0665	0.4688
1635.74	0.0609	0.4696
1636.72	0.0559	0.4675
1637.7	0.0519	0.4625
1638.67	0.0489	0.4552
1639.65	0.047	0.4459
1640.63	0.0463	0.4352
1641.6	0.0468	0.4235
1642.58	0.0484	0.4115
1643.55	0.051	0.3997
1644.53	0.0544	0.3885
1645.51	0.0585	0.3784
1646.48	0.063	0.3697
1647.46	0.0679	0.3626
1648.44	0.0729	0.3571
1649.41	0.0778	0.3534
1650.39	0.0826	0.3512
1651.37	0.0872	0.3504
1652.34	0.0915	0.3507
1653.32	0.0954	0.3518
1654.3	0.0991	0.3533
1655.27	0.1025	0.355
1656.25	0.1057	0.3564
1657.23	0.1088	0.3574
1658.2	0.1119	0.3577
1659.18	0.1151	0.3572
1660.16	0.1183	0.3558
1661.13	0.1217	0.3535
1662.11	0.1251	0.3504
1663.09	0.1287	0.3467
1664.06	0.1322	0.3425
1665.04	0.1356	0.338
1666.02	0.1386	0.3335
1666.99	0.1411	0.3292
1667.97	0.1429	0.3253
1668.95	0.1437	0.3219
1669.92	0.1434	0.3191
1670.9	0.1417	0.3169
1671.88	0.1385	0.3154
1672.85	0.1338	0.3143
1673.83	0.1274	0.3135
1674.8	0.1194	0.3129
1675.78	0.1099	0.3122
1676.76	0.0991	0.3111
1677.73	0.0872	0.3093
1678.71	0.0746	0.3068
1679.69	0.0616	0.3033
1680.66	0.0486	0.2987
1681.64	0.0361	0.293
1682.62	0.0243	0.2863
1683.59	0.0139	0.2787
1684.57	0.005	0.2704
1685.55	-0.002	0.2617
1686.52	-0.0069	0.2529
1687.5	-0.0096	0.2445
1688.48	-0.01	0.2367
1689.45	-0.0083	0.23
1690.43	-0.0045	0.2247
1691.41	0.001	0.2211
1692.38	0.0079	0.2192
1693.36	0.0157	0.2193
1694.34	0.0241	0.2212
1695.31	0.0325	0.2248
1696.29	0.0404	0.2299
1697.27	0.0474	0.2361
1698.24	0.0531	0.243
1699.22	0.0571	0.25
1700.2	0.0593	0.2567
1701.17	0.0593	0.2625
1702.15	0.0573	0.2669
1703.13	0.0533	0.2694
1704.1	0.0474	0.2698
1705.08	0.0399	0.2676
1706.05	0.0313	0.2628
1707.03	0.0219	0.2554
1708.01	0.0122	0.2455
1708.98	0.0028	0.2333
1709.96	-0.0059	0.2194
1710.94	-0.0135	0.204
1711.91	-0.0195	0.1878
1712.89	-0.0237	0.1715
1713.87	-0.0258	0.1555
1714.84	-0.0257	0.1404
1715.82	-0.0235	0.1269
1716.8	-0.0193	0.1152
1717.77	-0.0133	0.1058
1718.75	-0.0058	0.0988
1719.73	0.0026	0.0941
1720.7	0.0116	0.0918
1721.68	0.0205	0.0915
1722.66	0.029	0.0929
1723.63	0.0364	0.0955
1724.61	0.0424	0.0988
1725.59	0.0465	0.1021
1726.56	0.0485	0.1049
1727.54	0.0482	0.1066
1728.52	0.0455	0.1068
1729.49	0.0406	0.1052
1730.47	0.0336	0.1014
1731.45	0.0249	0.0954
1732.42	0.0147	0.0874
1733.4	0.0037	0.0775
1734.38	-0.0076	0.066
1735.35	-0.0188	0.0536
1736.33	-0.0293	0.0408
1737.3	-0.0385	0.0283
1738.28	-0.0461	0.0168
1739.26	-0.0516	0.0069
1740.23	-0.0549	-0.0008
1741.21	-0.0558	-0.0056
1742.19	-0.0543	-0.0074
1743.16	-0.0506	-0.0057
1744.14	-0.0449	-0.0007
1745.12	-0.0375	0.0077
1746.09	-0.0289	0.019
1747.07	-0.0197	0.0328
1748.05	-0.0103	0.0486
1749.02	-0.0014	0.0654
1750	0.0066	0.0827
1750.98	0.0131	0.0995
1751.95	0.0178	0.1152
1752.93	0.0204	0.1289
1753.91	0.0206	0.14
1754.88	0.0184	0.1483
1755.86	0.014	0.1533
1756.84	0.0074	0.155
1757.81	-0.001	0.1535
1758.79	-0.0106	0.1492
1759.77	-0.0211	0.1427
1760.74	-0.0318	0.1345
1761.72	-0.0422	0.1255
1762.7	-0.0516	0.1165
1763.67	-0.0595	0.1084
1764.65	-0.0654	0.1022
1765.63	-0.0689	0.0985
1766.6	-0.0698	0.0981
1767.58	-0.0678	0.1014
1768.55	-0.063	0.1088
1769.53	-0.0554	0.1202
1770.51	-0.0455	0.1356
1771.48	-0.0334	0.1545
1772.46	-0.0199	0.1765
1773.44	-0.0053	0.2008
1774.41	0.0095	0.2265
1775.39	0.0241	0.2526
1776.37	0.0377	0.2782
1777.34	0.0497	0.3024
1778.32	0.0596	0.3243
1779.3	0.0669	0.3431
1780.27	0.0715	0.3584
1781.25	0.073	0.3698
1782.23	0.0714	0.3771
1783.2	0.0669	0.3807
1784.18	0.0598	0.3808
1785.16	0.0503	0.378
1786.13	0.0391	0.3731
1787.11	0.0266	0.3672
1788.09	0.0136	0.3611
1789.06	0.0007	0.356
1790.04	-0.0114	0.3529
1791.02	-0.0222	0.3526
1791.99	-0.031	0.3561
1792.97	-0.0374	0.3638
1793.95	-0.0411	0.3762
1794.92	-0.0418	0.3934
1795.9	-0.0396	0.4151
1796.88	-0.0343	0.441
1797.85	-0.0263	0.4704
1798.83	-0.0159	0.5025
1799.8	-0.0036	0.5361
1800.78	0.0101	0.5702
1801.76	0.0247	0.6034
1802.73	0.0394	0.6347
1803.71	0.0536	0.6628
1804.69	0.0668	0.6869
1805.66	0.0783	0.7061
1806.64	0.0877	0.7197
1807.62	0.0945	0.7275
1808.59	0.0986	0.7295
1809.57	0.0998	0.7257
1810.55	0.0981	0.7168
1811.52	0.0936	0.7033
1812.5	0.0866	0.6861
1813.48	0.0775	0.6662
1814.45	0.0667	0.6447
1815.43	0.0546	0.6227
1816.41	0.042	0.6011
1817.38	0.0294	0.5809
1818.36	0.0173	0.5628
1819.34	0.0063	0.5474
1820.31	-0.0031	0.5351
1821.29	-0.0106	0.5259
1822.27	-0.0157	0.5197
1823.24	-0.0184	0.5162
1824.22	-0.0186	0.5148
1825.2	-0.0162	0.5148
1826.17	-0.0115	0.5154
1827.15	-0.0047	0.5158
1828.13	0.0038	0.5151
1829.1	0.0136	0.5126
1830.08	0.0242	0.5075
1831.05	0.0351	0.4995
1832.03	0.0458	0.4881
1833.01	0.0556	0.4734
1833.98	0.0641	0.4555
1834.96	0.0708	0.4346
1835.94	0.0755	0.4115
1836.91	0.0776	0.3866
1837.89	0.0771	0.361
1838.87	0.0738	0.3355
1839.84	0.0676	0.311
1840.82	0.0587	0.2882
1841.8	0.0472	0.268
1842.77	0.0334	0.2509
1843.75	0.0175	0.2373
1844.73	0	0.2274
1845.7	-0.0188	0.221
1846.68	-0.0384	0.2178
1847.66	-0.0583	0.2172
1848.63	-0.0783	0.2186
1849.61	-0.0977	0.2209
1850.59	-0.1164	0.2233
1851.56	-0.1339	0.2246
1852.54	-0.15	0.2238
1853.52	-0.1645	0.22
1854.49	-0.1772	0.2124
1855.47	-0.1881	0.2005
1856.45	-0.1972	0.1838
1857.42	-0.2046	0.1624
1858.4	-0.2104	0.1364
1859.38	-0.2146	0.1064
1860.35	-0.2177	0.073
1861.33	-0.2197	0.0372
1862.3	-0.2209	0.0003
1863.28	-0.2216	-0.0365
1864.26	-0.2221	-0.072
1865.23	-0.2225	-0.1049
1866.21	-0.2231	-0.134
1867.19	-0.2241	-0.1582
1868.16	-0.2255	-0.1769
1869.14	-0.2276	-0.1896
1870.12	-0.2304	-0.196
1871.09	-0.2339	-0.1963
1872.07	-0.2381	-0.1911
1873.05	-0.2429	-0.1811
1874.02	-0.2482	-0.1673
1875	-0.254	-0.1511
1875.98	-0.2601	-0.134
1876.95	-0.2662	-0.1173
1877.93	-0.2724	-0.1028
1878.91	-0.2785	-0.0919
1879.88	-0.2842	-0.086
1880.86	-0.2896	-0.0861
1881.84	-0.2944	-0.0931
1882.81	-0.2987	-0.1077
1883.79	-0.3024	-0.1301
1884.77	-0.3055	-0.1601
1885.74	-0.3081	-0.1974
1886.72	-0.3102	-0.2414
1887.7	-0.312	-0.2909
1888.67	-0.3135	-0.345
1889.65	-0.315	-0.4023
1890.63	-0.3165	-0.4614
1891.6	-0.3182	-0.5212
1892.58	-0.3203	-0.5803
1893.55	-0.3229	-0.6377
1894.53	-0.3261	-0.6925
1895.51	-0.3301	-0.7439
1896.48	-0.3348	-0.7915
1897.46	-0.3404	-0.8353
1898.44	-0.3467	-0.8753
1899.41	-0.3537	-0.9118
1900.39	-0.3614	-0.9454
1901.37	-0.3697	-0.9766
1902.34	-0.3783	-1.0063
1903.32	-0.3871	-1.0351
1904.3	-0.3959	-1.0639
1905.27	-0.4046	-1.0932
1906.25	-0.413	-1.1237
1907.23	-0.4208	-1.1556
1908.2	-0.4281	-1.1891
1909.18	-0.4346	-1.2242
1910.16	-0.4404	-1.2606
1911.13	-0.4453	-1.2981
1912.11	-0.4495	-1.336
1913.09	-0.4529	-1.3737
1914.06	-0.4556	-1.4106
1915.04	-0.4579	-1.4461
1916.02	-0.4598	-1.4795
1916.99	-0.4615	-1.5104
1917.97	-0.4632	-1.5386
1918.95	-0.4651	-1.5639
1919.92	-0.4674	-1.5864
1920.9	-0.4702	-1.6065
1921.88	-0.4736	-1.6247
1922.85	-0.4778	-1.6417
1923.83	-0.4826	-1.6584
1924.8	-0.4883	-1.6758
1925.78	-0.4946	-1.6948
1926.76	-0.5015	-1.7162
1927.73	-0.5089	-1.7411
1928.71	-0.5165	-1.7698
1929.69	-0.5242	-1.803
1930.66	-0.5317	-1.8407
1931.64	-0.5389	-1.8828
1932.62	-0.5455	-1.9289
1933.59	-0.5515	-1.9782
1934.57	-0.5565	-2.0298
1935.55	-0.5606	-2.0824
1936.52	-0.5636	-2.1348
1937.5	-0.5656	-2.1854
1938.48	-0.5666	-2.233
1939.45	-0.5668	-2.2762
1940.43	-0.5663	-2.3139
1941.41	-0.5653	-2.3452
1942.38	-0.564	-2.3696
1943.36	-0.5626	-2.387
1944.34	-0.5614	-2.3976
1945.31	-0.5606	-2.402
1946.29	-0.5603	-2.4013
1947.27	-0.5608	-2.3967
1948.24	-0.5622	-2.3899
1949.22	-0.5643	-2.3826
1950.2	-0.5673	-2.3768
1951.17	-0.571	-2.3741
[truncated: 22,577 more rows]
