# Supplementary material for: Effects of different tennis racket string tension on forehand stroke effect and racket dynamic impact
Source: PLoS One. 2025 Jan 15;20(1):e0317442. doi: 10.1371/journal.pone.0317442 (PMC11734973; doi:10.1371/journal.pone.0317442)
Supplement: S1 File — (ZIP) [file pone.0317442.s001.zip › S1/acceleration strain vibration/54bl/4.xlsx]

## Sheet: 4
Time（ms）	acceleration（g=9.8m/s2）	strain（mµ）
0	0.8178	-0.8128
0.98	0.6506	-0.7138
1.95	0.4892	-0.588
2.93	0.3365	-0.4389
3.91	0.1952	-0.2707
4.88	0.0679	-0.0886
5.86	-0.0437	0.102
6.84	-0.138	0.2952
7.81	-0.2141	0.4854
8.79	-0.2716	0.6669
9.77	-0.3108	0.8349
10.74	-0.3325	0.9849
11.72	-0.3378	1.1133
12.7	-0.3285	1.2176
13.67	-0.3066	1.2962
14.65	-0.2745	1.3486
15.63	-0.2347	1.3755
16.6	-0.1897	1.3784
17.58	-0.1421	1.3598
18.55	-0.0943	1.3228
19.53	-0.0485	1.2713
20.51	-0.0066	1.2094
21.48	0.0297	1.1413
22.46	0.0594	1.0714
23.44	0.0816	1.0036
24.41	0.096	0.9416
25.39	0.1026	0.8884
26.37	0.1019	0.8464
27.34	0.0947	0.8171
28.32	0.0819	0.8014
29.3	0.0647	0.7992
30.27	0.0446	0.8099
31.25	0.0228	0.832
32.23	0.0009	0.8636
33.2	-0.0201	0.9024
34.18	-0.0389	0.9455
35.16	-0.0546	0.9903
36.13	-0.0666	1.0341
37.11	-0.0743	1.0742
38.09	-0.0778	1.1084
39.06	-0.0771	1.1349
40.04	-0.0724	1.1525
41.02	-0.0645	1.1602
41.99	-0.0539	1.158
42.97	-0.0416	1.1461
43.95	-0.0283	1.1255
44.92	-0.015	1.0975
45.9	-0.0027	1.0636
46.88	0.0081	1.0258
47.85	0.0165	0.9862
48.83	0.0222	0.9466
49.8	0.0248	0.9092
50.78	0.0241	0.8755
51.76	0.0203	0.847
52.73	0.0136	0.8247
53.71	0.0044	0.8093
54.69	-0.0068	0.8012
55.66	-0.0194	0.7999
56.64	-0.0328	0.8051
57.62	-0.0461	0.8159
58.59	-0.0588	0.831
59.57	-0.0702	0.8491
60.55	-0.0799	0.8687
61.52	-0.0874	0.8884
62.5	-0.0925	0.9068
63.48	-0.095	0.9227
64.45	-0.0951	0.9349
65.43	-0.0928	0.9427
66.41	-0.0885	0.9456
67.38	-0.0825	0.9436
68.36	-0.0754	0.9366
69.34	-0.0675	0.9251
70.31	-0.0595	0.9098
71.29	-0.0519	0.8916
72.27	-0.0451	0.8714
73.24	-0.0396	0.8502
74.22	-0.0356	0.8291
75.2	-0.0333	0.8091
76.17	-0.0329	0.7911
77.15	-0.0342	0.7757
78.13	-0.0373	0.7634
79.1	-0.0418	0.7545
80.08	-0.0474	0.749
81.05	-0.0538	0.7467
82.03	-0.0605	0.7472
83.01	-0.0672	0.7501
83.98	-0.0735	0.7545
84.96	-0.0789	0.7597
85.94	-0.0832	0.765
86.91	-0.0861	0.7696
87.89	-0.0876	0.7728
88.87	-0.0874	0.7741
89.84	-0.0857	0.773
90.82	-0.0826	0.7694
91.8	-0.0782	0.763
92.77	-0.0728	0.754
93.75	-0.0667	0.7427
94.73	-0.0603	0.7294
95.7	-0.0539	0.7147
96.68	-0.0477	0.6991
97.66	-0.0422	0.6832
98.63	-0.0375	0.6676
99.61	-0.0338	0.653
100.59	-0.0313	0.6397
101.56	-0.0301	0.6281
102.54	-0.03	0.6185
103.52	-0.0311	0.611
104.49	-0.0332	0.6055
105.47	-0.036	0.602
106.45	-0.0395	0.6002
107.42	-0.0433	0.5996
108.4	-0.0473	0.6001
109.38	-0.0511	0.6011
110.35	-0.0547	0.6022
111.33	-0.0578	0.603
112.3	-0.0603	0.6034
113.28	-0.0623	0.603
114.26	-0.0637	0.6017
115.23	-0.0646	0.5995
116.21	-0.0651	0.5965
117.19	-0.0653	0.5928
118.16	-0.0655	0.5888
119.14	-0.0658	0.5847
120.12	-0.0665	0.5808
121.09	-0.0678	0.5775
122.07	-0.0697	0.5751
123.05	-0.0725	0.5737
124.02	-0.0763	0.5736
125	-0.0811	0.5749
125.98	-0.0869	0.5775
126.95	-0.0935	0.5812
127.93	-0.1009	0.5859
128.91	-0.1089	0.5912
129.88	-0.1172	0.5967
130.86	-0.1255	0.6021
131.84	-0.1336	0.6069
132.81	-0.1411	0.6107
133.79	-0.1478	0.6132
134.77	-0.1532	0.614
135.74	-0.1572	0.6132
136.72	-0.1595	0.6105
137.7	-0.1599	0.6062
138.67	-0.1583	0.6004
139.65	-0.1545	0.5935
140.63	-0.1485	0.5859
141.6	-0.1404	0.5782
142.58	-0.1302	0.571
143.55	-0.1181	0.5649
144.53	-0.1041	0.5605
145.51	-0.0887	0.5583
146.48	-0.0718	0.5587
147.46	-0.054	0.5622
148.44	-0.0353	0.5688
149.41	-0.0161	0.5787
150.39	0.0032	0.5916
151.37	0.0225	0.6073
152.34	0.0414	0.6252
153.32	0.0597	0.6449
154.3	0.0771	0.6656
155.27	0.0934	0.6866
156.25	0.1085	0.7071
157.23	0.122	0.7264
158.2	0.1339	0.7438
159.18	0.1441	0.7586
160.16	0.1524	0.7705
161.13	0.1588	0.7792
162.11	0.1633	0.7844
163.09	0.1658	0.7863
164.06	0.1665	0.785
165.04	0.1653	0.7811
166.02	0.1625	0.7749
166.99	0.1582	0.7671
167.97	0.1525	0.7584
168.95	0.1458	0.7495
169.92	0.1382	0.7411
170.9	0.13	0.7339
171.88	0.1216	0.7285
172.85	0.1131	0.7252
173.83	0.1049	0.7243
174.8	0.0973	0.7261
175.78	0.0905	0.7303
176.76	0.0847	0.7369
177.73	0.0801	0.7455
178.71	0.0768	0.7556
179.69	0.0749	0.7668
180.66	0.0743	0.7784
181.64	0.0751	0.7898
182.62	0.077	0.8005
183.59	0.08	0.81
184.57	0.0838	0.818
185.55	0.0882	0.8242
186.52	0.093	0.8285
187.5	0.0978	0.8309
188.48	0.1024	0.8318
189.45	0.1066	0.8314
190.43	0.1101	0.8303
191.41	0.1129	0.829
192.38	0.1147	0.8281
193.36	0.1157	0.8284
194.34	0.1158	0.8303
195.31	0.1151	0.8345
196.29	0.1139	0.8415
197.27	0.1124	0.8514
198.24	0.1108	0.8646
199.22	0.1096	0.8808
200.2	0.109	0.9001
201.17	0.1094	0.922
202.15	0.1112	0.9459
203.13	0.1147	0.9714
204.1	0.12	0.9975
205.08	0.1274	1.0237
206.05	0.137	1.0491
207.03	0.1488	1.073
208.01	0.1626	1.0947
208.98	0.1784	1.1138
209.96	0.1959	1.1297
210.94	0.2146	1.1424
211.91	0.2343	1.1517
212.89	0.2544	1.1579
213.87	0.2745	1.1611
214.84	0.294	1.1619
215.82	0.3126	1.1607
216.8	0.3297	1.1583
217.77	0.345	1.1554
218.75	0.3581	1.1525
219.73	0.369	1.1503
220.7	0.3773	1.1493
221.68	0.3833	1.1499
222.66	0.3868	1.1524
223.63	0.3882	1.1569
224.61	0.3877	1.1632
225.59	0.3856	1.1712
226.56	0.3824	1.1803
227.54	0.3786	1.1902
228.52	0.3745	1.2002
229.49	0.3707	1.2097
230.47	0.3675	1.218
231.45	0.3654	1.2244
232.42	0.3646	1.2286
233.4	0.3655	1.2299
234.38	0.3681	1.2283
235.35	0.3724	1.2237
236.33	0.3786	1.216
237.3	0.3863	1.2058
238.28	0.3955	1.1933
239.26	0.4059	1.1792
240.23	0.4172	1.1643
241.21	0.429	1.1494
242.19	0.4411	1.1352
243.16	0.453	1.1227
244.14	0.4646	1.1125
245.12	0.4756	1.1053
246.09	0.4858	1.1015
247.07	0.4951	1.1016
248.05	0.5036	1.1055
249.02	0.5113	1.1132
250	0.5183	1.1243
250.98	0.5249	1.1384
251.95	0.5313	1.1548
252.93	0.5379	1.1727
253.91	0.5449	1.1913
254.88	0.5527	1.2098
255.86	0.5616	1.2273
256.84	0.5719	1.2429
257.81	0.5838	1.2562
258.79	0.5974	1.2665
259.77	0.6129	1.2736
260.74	0.6301	1.2775
261.72	0.6491	1.2782
262.7	0.6695	1.2761
263.67	0.6911	1.2716
264.65	0.7135	1.2655
265.63	0.7364	1.2585
266.6	0.7592	1.2514
267.58	0.7814	1.245
268.55	0.8026	1.2402
269.53	0.8223	1.2376
270.51	0.8399	1.2377
271.48	0.8551	1.2409
272.46	0.8676	1.2474
273.44	0.877	1.2572
274.41	0.8833	1.2699
275.39	0.8862	1.2851
276.37	0.8859	1.3022
277.34	0.8824	1.3204
278.32	0.8758	1.3389
279.3	0.8665	1.3567
280.27	0.8547	1.373
281.25	0.8409	1.387
282.23	0.8253	1.398
283.2	0.8084	1.4056
284.18	0.7907	1.4094
285.16	0.7726	1.4093
286.13	0.7543	1.4056
287.11	0.7364	1.3985
288.09	0.7191	1.3888
289.06	0.7027	1.377
290.04	0.6873	1.3642
291.02	0.6732	1.3512
291.99	0.6605	1.3389
292.97	0.6492	1.3284
293.95	0.6392	1.3203
294.92	0.6307	1.3154
295.9	0.6233	1.314
296.88	0.6171	1.3164
297.85	0.6119	1.3226
298.83	0.6075	1.3322
299.8	0.6037	1.3448
300.78	0.6003	1.3595
301.76	0.597	1.3755
302.73	0.5937	1.3918
303.71	0.5902	1.4073
304.69	0.5861	1.4209
305.66	0.5814	1.4316
306.64	0.5758	1.4385
307.62	0.5692	1.441
308.59	0.5613	1.4386
309.57	0.5522	1.4312
310.55	0.5416	1.4187
311.52	0.5296	1.4016
312.5	0.516	1.3805
313.48	0.5009	1.3562
314.45	0.4844	1.3297
315.43	0.4664	1.3021
316.41	0.4472	1.2745
317.38	0.4268	1.2482
318.36	0.4055	1.2242
319.34	0.3835	1.2033
320.31	0.3608	1.1863
321.29	0.3379	1.1736
322.27	0.3149	1.1654
323.24	0.2921	1.1616
324.22	0.2696	1.1618
325.2	0.2476	1.1654
326.17	0.2263	1.1715
327.15	0.2058	1.1792
328.13	0.1862	1.1873
329.1	0.1675	1.1948
330.08	0.1496	1.2007
331.05	0.1324	1.204
332.03	0.116	1.2041
333.01	0.1001	1.2005
333.98	0.0845	1.193
334.96	0.0691	1.1818
335.94	0.0537	1.1673
336.91	0.0382	1.1503
337.89	0.0224	1.1317
338.87	0.0063	1.1128
339.84	-0.0102	1.0949
340.82	-0.0271	1.0794
341.8	-0.0443	1.0676
342.77	-0.0616	1.0608
343.75	-0.0787	1.06
344.73	-0.0954	1.066
345.7	-0.1115	1.0792
346.68	-0.1264	1.0998
347.66	-0.1399	1.1273
348.63	-0.1514	1.1612
349.61	-0.1608	1.2005
350.59	-0.1676	1.2438
351.56	-0.1716	1.2895
352.54	-0.1726	1.336
353.52	-0.1704	1.3816
354.49	-0.1652	1.4244
355.47	-0.157	1.463
356.45	-0.146	1.4961
357.42	-0.1326	1.5226
358.4	-0.1172	1.542
359.38	-0.1002	1.554
360.35	-0.0824	1.559
361.33	-0.0642	1.5577
362.3	-0.0464	1.5513
363.28	-0.0295	1.5411
364.26	-0.0141	1.5289
365.23	-0.0007	1.5168
366.21	0.0103	1.5067
367.19	0.0186	1.5004
368.16	0.0239	1.4999
369.14	0.0263	1.5064
370.12	0.0259	1.5212
371.09	0.0229	1.5448
372.07	0.0178	1.5772
373.05	0.0108	1.6181
374.02	0.0028	1.6664
375	-0.0057	1.7206
375.98	-0.014	1.7788
376.95	-0.0215	1.8386
377.93	-0.0274	1.8975
378.91	-0.0311	1.9528
379.88	-0.0322	2.0019
380.86	-0.0302	2.0425
381.84	-0.025	2.0723
382.81	-0.0163	2.0897
383.79	-0.0042	2.0936
384.77	0.0109	2.0834
385.74	0.0289	2.0593
386.72	0.0491	2.0221
387.7	0.071	1.9733
388.67	0.0939	1.9149
389.65	0.117	1.8495
390.63	0.1395	1.7799
391.6	0.1606	1.7094
392.58	0.1796	1.6411
393.55	0.1957	1.5782
394.53	0.2085	1.5236
395.51	0.2175	1.4797
396.48	0.2223	1.4485
397.46	0.2228	1.4314
398.44	0.2191	1.4288
399.41	0.2112	1.4407
400.39	0.1994	1.4662
401.37	0.1843	1.5038
402.34	0.1662	1.5512
403.32	0.1459	1.6058
404.3	0.124	1.6645
405.27	0.1011	1.7239
406.25	0.078	1.781
407.23	0.0553	1.8323
408.2	0.0335	1.8752
409.18	0.0133	1.907
410.16	-0.0051	1.9262
411.13	-0.0213	1.9313
412.11	-0.0353	1.9222
413.09	-0.0468	1.8989
414.06	-0.0562	1.8628
415.04	-0.0634	1.8154
416.02	-0.0689	1.7591
416.99	-0.0729	1.6969
417.97	-0.076	1.6316
418.95	-0.0784	1.5667
419.92	-0.0807	1.5054
420.9	-0.0832	1.4507
421.88	-0.0865	1.4052
422.85	-0.0908	1.3712
423.83	-0.0964	1.3501
424.8	-0.1036	1.3429
425.78	-0.1124	1.3494
426.76	-0.123	1.3692
427.73	-0.1352	1.4009
428.71	-0.149	1.4423
429.69	-0.1643	1.4909
430.66	-0.1807	1.5439
431.64	-0.1981	1.5979
432.62	-0.2162	1.6497
433.59	-0.2346	1.6961
434.57	-0.2531	1.7342
435.55	-0.2715	1.7615
436.52	-0.2894	1.7762
437.5	-0.3067	1.7768
438.48	-0.3232	1.7628
439.45	-0.3387	1.7344
440.43	-0.3532	1.6925
441.41	-0.3667	1.6385
442.38	-0.379	1.5748
443.36	-0.3904	1.5038
444.34	-0.4008	1.4286
445.31	-0.4103	1.3524
446.29	-0.4191	1.2782
447.27	-0.4272	1.2091
448.24	-0.4349	1.1479
449.22	-0.4421	1.0968
450.2	-0.4492	1.0576
451.17	-0.4561	1.0313
452.15	-0.463	1.0185
453.13	-0.47	1.0188
454.1	-0.4772	1.0314
455.08	-0.4846	1.0548
456.05	-0.4925	1.087
457.03	-0.5008	1.1255
458.01	-0.5095	1.1676
458.98	-0.5188	1.2107
459.96	-0.5286	1.2518
460.94	-0.539	1.2885
461.91	-0.55	1.3183
462.89	-0.5615	1.3395
463.87	-0.5734	1.3507
464.84	-0.5858	1.3509
465.82	-0.5984	1.3401
466.8	-0.6113	1.3185
467.77	-0.6241	1.287
468.75	-0.6368	1.2471
469.73	-0.6491	1.2004
470.7	-0.6608	1.1491
471.68	-0.6717	1.0953
472.66	-0.6815	1.0414
473.63	-0.69	0.9896
474.61	-0.6969	0.9417
475.59	-0.7022	0.8996
476.56	-0.7055	0.8646
477.54	-0.7069	0.8376
478.52	-0.7062	0.8189
479.49	-0.7034	0.8086
480.47	-0.6986	0.8062
481.45	-0.692	0.8108
482.42	-0.6836	0.821
483.4	-0.6738	0.8356
484.38	-0.6629	0.8527
485.35	-0.6513	0.8707
486.33	-0.6392	0.888
487.3	-0.6272	0.903
488.28	-0.6157	0.9144
489.26	-0.6051	0.9213
490.23	-0.5957	0.9228
491.21	-0.588	0.9188
492.19	-0.5822	0.9092
493.16	-0.5786	0.8944
494.14	-0.5774	0.8751
495.12	-0.5785	0.8524
496.09	-0.5821	0.8273
497.07	-0.5881	0.801
498.05	-0.5962	0.775
499.02	-0.6063	0.7503
500	-0.6181	0.728
500.98	-0.6313	0.7091
501.95	-0.6455	0.6943
502.93	-0.6603	0.6838
503.91	-0.6753	0.6778
504.88	-0.6903	0.6761
505.86	-0.7048	0.6781
506.84	-0.7185	0.6831
507.81	-0.7313	0.6903
508.79	-0.7429	0.6985
509.77	-0.7531	0.7068
510.74	-0.762	0.7141
511.72	-0.7695	0.7194
512.7	-0.7757	0.7219
513.67	-0.7807	0.7209
514.65	-0.7847	0.7162
515.63	-0.7878	0.7075
516.6	-0.7903	0.695
517.58	-0.7924	0.6793
518.55	-0.7943	0.6608
519.53	-0.7964	0.6405
520.51	-0.7988	0.6193
521.48	-0.8017	0.5983
522.46	-0.8054	0.5786
523.44	-0.81	0.5613
524.41	-0.8157	0.5472
525.39	-0.8227	0.5371
526.37	-0.8309	0.5317
527.34	-0.8405	0.5311
528.32	-0.8517	0.5355
529.3	-0.8643	0.5447
530.27	-0.8786	0.5581
531.25	-0.8944	0.5752
532.23	-0.9118	0.5951
533.2	-0.9309	0.6167
534.18	-0.9515	0.6391
535.16	-0.9737	0.6611
536.13	-0.9974	0.6818
537.11	-1.0224	0.7
538.09	-1.0487	0.7152
539.06	-1.0761	0.7266
540.04	-1.1044	0.7338
541.02	-1.1333	0.7368
541.99	-1.1626	0.7355
542.97	-1.1918	0.7302
543.95	-1.2206	0.7215
544.92	-1.2487	0.7099
545.9	-1.2755	0.6962
546.88	-1.3006	0.6812
547.85	-1.3237	0.6658
548.83	-1.3442	0.6508
549.8	-1.3619	0.637
550.78	-1.3763	0.6248
551.76	-1.3872	0.615
552.73	-1.3944	0.6076
553.71	-1.3977	0.603
554.69	-1.3972	0.6012
555.66	-1.393	0.6018
556.64	-1.3851	0.6047
557.62	-1.3739	0.6094
558.59	-1.3596	0.6155
559.57	-1.3429	0.6224
560.55	-1.324	0.6298
561.52	-1.3036	0.637
562.5	-1.2822	0.6439
563.48	-1.2603	0.6501
564.45	-1.2385	0.6555
565.43	-1.2173	0.66
566.41	-1.197	0.6639
567.38	-1.1781	0.6672
568.36	-1.1608	0.6703
569.34	-1.1453	0.6735
570.31	-1.1316	0.6773
571.29	-1.1197	0.682
572.27	-1.1096	0.6879
573.24	-1.1009	0.6954
574.22	-1.0933	0.7045
575.2	-1.0867	0.7154
576.17	-1.0805	0.7279
577.15	-1.0744	0.7418
578.13	-1.068	0.7568
579.1	-1.0609	0.7724
580.08	-1.0528	0.7881
581.05	-1.0434	0.8033
582.03	-1.0325	0.8173
583.01	-1.02	0.8296
583.98	-1.0058	0.8396
584.96	-0.99	0.847
585.94	-0.9727	0.8514
586.91	-0.9541	0.8527
587.89	-0.9344	0.851
588.87	-0.9139	0.8464
589.84	-0.893	0.8394
590.82	-0.872	0.8305
591.8	-0.8513	0.8205
592.77	-0.8312	0.8101
593.75	-0.812	0.8001
594.73	-0.794	0.7915
595.7	-0.7773	0.785
596.68	-0.7623	0.7814
597.66	-0.7489	0.7814
598.63	-0.7372	0.7853
599.61	-0.7272	0.7934
600.59	-0.7188	0.8058
601.56	-0.7118	0.8223
602.54	-0.7062	0.8425
603.52	-0.7018	0.8659
604.49	-0.6983	0.8918
605.47	-0.6956	0.9193
606.45	-0.6935	0.9475
607.42	-0.6917	0.9753
608.4	-0.69	1.002
609.38	-0.6885	1.0265
610.35	-0.6868	1.0482
611.33	-0.6849	1.0664
612.3	-0.6827	1.0807
613.28	-0.6801	1.0909
614.26	-0.6771	1.0969
615.23	-0.6735	1.099
616.21	-0.6694	1.0975
617.19	-0.6647	1.093
618.16	-0.6594	1.0862
619.14	-0.6533	1.0779
620.12	-0.6464	1.0688
621.09	-0.6388	1.0598
622.07	-0.6302	1.0517
623.05	-0.6208	1.045
624.02	-0.6103	1.0405
625	-0.5989	1.0383
625.98	-0.5865	1.0389
626.95	-0.5732	1.0421
627.93	-0.559	1.0479
628.91	-0.5441	1.056
629.88	-0.5287	1.0659
630.86	-0.5129	1.0772
631.84	-0.4969	1.0892
632.81	-0.4811	1.1013
633.79	-0.4656	1.1129
634.77	-0.4509	1.1236
635.74	-0.4372	1.1328
636.72	-0.4247	1.1403
637.7	-0.4138	1.1459
638.67	-0.4046	1.1495
639.65	-0.3974	1.1513
640.63	-0.3922	1.1515
641.6	-0.389	1.1505
642.58	-0.388	1.1488
643.55	-0.3889	1.1468
644.53	-0.3916	1.145
645.51	-0.396	1.144
646.48	-0.4018	1.1441
647.46	-0.4087	1.1457
648.44	-0.4164	1.1489
649.41	-0.4248	1.1538
650.39	-0.4335	1.1601
651.37	-0.4423	1.1676
652.34	-0.4511	1.1759
653.32	-0.4599	1.1844
654.3	-0.4685	1.1923
655.27	-0.4771	1.199
656.25	-0.4858	1.2036
657.23	-0.4949	1.2055
658.2	-0.5045	1.2038
659.18	-0.515	1.1982
660.16	-0.5268	1.1882
661.13	-0.5402	1.1734
662.11	-0.5555	1.154
663.09	-0.5729	1.13
664.06	-0.5927	1.1019
665.04	-0.615	1.0701
666.02	-0.6398	1.0354
666.99	-0.6669	0.9986
667.97	-0.696	0.9606
668.95	-0.7267	0.9223
669.92	-0.7585	0.8847
670.9	-0.7907	0.8487
671.88	-0.8224	0.815
672.85	-0.853	0.7842
673.83	-0.8814	0.7567
674.8	-0.9066	0.7328
675.78	-0.9278	0.7126
676.76	-0.9441	0.6958
677.73	-0.9547	0.6821
678.71	-0.9589	0.671
679.69	-0.9561	0.6619
680.66	-0.9459	0.6542
681.64	-0.9282	0.647
682.62	-0.9029	0.6398
683.59	-0.8703	0.6319
684.57	-0.8306	0.6228
685.55	-0.7845	0.6122
686.52	-0.7326	0.5998
687.5	-0.6757	0.5859
688.48	-0.6148	0.5704
689.45	-0.5509	0.554
690.43	-0.485	0.5372
691.41	-0.418	0.5206
692.38	-0.3511	0.5052
693.36	-0.2851	0.4918
694.34	-0.2208	0.4813
695.31	-0.1591	0.4745
696.29	-0.1005	0.4721
697.27	-0.0456	0.4746
698.24	0.0053	0.4825
699.22	0.052	0.4958
700.2	0.0943	0.5144
701.17	0.1321	0.5381
702.15	0.1655	0.5662
703.13	0.1946	0.5979
704.1	0.2194	0.6324
705.08	0.2403	0.6684
706.05	0.2571	0.705
707.03	0.2703	0.7408
708.01	0.2797	0.7748
708.98	0.2855	0.8059
709.96	0.2877	0.8332
710.94	0.2864	0.856
711.91	0.2816	0.8736
712.89	0.2731	0.886
713.87	0.2612	0.893
714.84	0.2456	0.8949
715.82	0.2267	0.8921
716.8	0.2043	0.8852
717.77	0.1788	0.8751
718.75	0.1505	0.8627
719.73	0.1196	0.8489
720.7	0.0867	0.8346
721.68	0.0522	0.821
722.66	0.0169	0.8087
723.63	-0.0187	0.7986
724.61	-0.0538	0.7911
725.59	-0.0876	0.7867
726.56	-0.1194	0.7855
727.54	-0.1485	0.7874
728.52	-0.1742	0.7924
729.49	-0.196	0.8
730.47	-0.2134	0.8097
731.45	-0.226	0.8209
732.42	-0.2337	0.8331
733.4	-0.2364	0.8455
734.38	-0.2342	0.8576
735.35	-0.2274	0.8688
736.33	-0.2163	0.8787
737.3	-0.2014	0.887
738.28	-0.1833	0.8934
739.26	-0.1626	0.898
740.23	-0.1401	0.9009
741.21	-0.1164	0.9024
742.19	-0.0922	0.9027
743.16	-0.0681	0.9023
744.14	-0.0446	0.9016
745.12	-0.0223	0.9011
746.09	-0.0014	0.9013
747.07	0.0178	0.9025
748.05	0.0354	0.905
749.02	0.0512	0.909
750	0.0656	0.9145
750.98	0.0786	0.9214
751.95	0.0908	0.9295
752.93	0.1024	0.9385
753.91	0.1138	0.9481
754.88	0.1256	0.9576
755.86	0.138	0.9666
756.84	0.1515	0.9747
757.81	0.1663	0.9812
758.79	0.1827	0.9859
759.77	0.2007	0.9884
760.74	0.2203	0.9885
761.72	0.2416	0.9862
762.7	0.2643	0.9814
763.67	0.2881	0.9744
764.65	0.3128	0.9654
765.63	0.3381	0.9549
766.6	0.3635	0.9433
767.58	0.3887	0.9312
768.55	0.4133	0.9189
769.53	0.4371	0.9069
770.51	0.4599	0.8957
771.48	0.4813	0.8854
772.46	0.5015	0.8764
773.44	0.5204	0.8686
774.41	0.5381	0.8618
775.39	0.5547	0.8559
776.37	0.5706	0.8506
777.34	0.586	0.8452
778.32	0.6013	0.8394
779.3	0.6168	0.8324
780.27	0.6329	0.8239
781.25	0.6498	0.8132
782.23	0.6678	0.8
783.2	0.6872	0.7838
784.18	0.7079	0.7647
785.16	0.73	0.7426
786.13	0.7535	0.7176
787.11	0.7781	0.6902
788.09	0.8035	0.6609
789.06	0.8295	0.6304
790.04	0.8556	0.5996
791.02	0.8813	0.5692
791.99	0.9062	0.5402
792.97	0.9298	0.5135
793.95	0.9516	0.4899
794.92	0.9713	0.4702
795.9	0.9884	0.4548
796.88	1.0028	0.4441
797.85	1.0143	0.4383
798.83	1.0227	0.4372
799.8	1.0283	0.4405
800.78	1.031	0.4477
801.76	1.0313	0.458
802.73	1.0294	0.4705
803.71	1.0257	0.4842
804.69	1.0208	0.498
805.66	1.0152	0.5108
806.64	1.0094	0.5217
807.62	1.0039	0.5296
808.59	0.9993	0.5338
809.57	0.9961	0.5336
810.55	0.9945	0.5287
811.52	0.9951	0.519
812.5	0.9979	0.5046
813.48	1.0033	0.4858
814.45	1.0112	0.4633
815.43	1.0216	0.4376
816.41	1.0345	0.4098
817.38	1.0497	0.3807
818.36	1.0669	0.3515
819.34	1.0858	0.3231
820.31	1.1062	0.2965
821.29	1.1277	0.2723
822.27	1.15	0.2514
823.24	1.1727	0.2341
824.22	1.1956	0.2207
825.2	1.2183	0.2112
826.17	1.2406	0.2054
827.15	1.2622	0.203
828.13	1.2832	0.2033
829.1	1.3032	0.2058
830.08	1.3222	0.2095
831.05	1.3402	0.2138
832.03	1.3572	0.2179
833.01	1.3731	0.2209
833.98	1.3881	0.2224
834.96	1.4022	0.2217
835.94	1.4154	0.2187
836.91	1.4277	0.2131
837.89	1.4394	0.205
838.87	1.4504	0.1946
839.84	1.4608	0.1823
840.82	1.4706	0.1686
841.8	1.4799	0.1541
842.77	1.4887	0.1395
843.75	1.4971	0.1254
844.73	1.505	0.1125
845.7	1.5125	0.1013
846.68	1.5197	0.0922
847.66	1.5265	0.0856
848.63	1.533	0.0816
849.61	1.5392	0.0803
850.59	1.5451	0.0814
851.56	1.5509	0.0846
852.54	1.5564	0.0895
853.52	1.5619	0.0956
854.49	1.5672	0.1023
855.47	1.5726	0.1091
856.45	1.578	0.1153
857.42	1.5835	0.1204
858.4	1.5893	0.1242
859.38	1.5952	0.1263
860.35	1.6015	0.1267
861.33	1.6082	0.1254
862.3	1.6154	0.1225
863.28	1.6232	0.1185
864.26	1.6316	0.1139
865.23	1.6408	0.1091
866.21	1.6509	0.1049
867.19	1.6619	0.1018
868.16	1.674	0.1003
869.14	1.6872	0.1011
870.12	1.7017	0.1044
871.09	1.7175	0.1106
872.07	1.7347	0.1197
873.05	1.7532	0.1315
874.02	1.7733	0.1458
875	1.7947	0.162
875.98	1.8175	0.1797
876.95	1.8415	0.1979
877.93	1.8668	0.2159
878.91	1.893	0.2328
879.88	1.9201	0.2479
880.86	1.9478	0.2602
881.84	1.9759	0.2691
882.81	2.0041	0.2742
883.79	2.0322	0.275
884.77	2.0599	0.2715
885.74	2.087	0.2638
886.72	2.1132	0.252
887.7	2.1383	0.2368
888.67	2.1622	0.2188
889.65	2.1847	0.1988
890.63	2.2058	0.1776
891.6	2.2253	0.1561
892.58	2.2433	0.1353
893.55	2.2598	0.1159
894.53	2.2749	0.0986
895.51	2.2888	0.0841
896.48	2.3015	0.0726
897.46	2.3133	0.0644
898.44	2.3242	0.0593
899.41	2.3344	0.0571
900.39	2.3441	0.0575
901.37	2.3535	0.0597
902.34	2.3625	0.0632
903.32	2.3713	0.0672
904.3	2.3798	0.071
905.27	2.3882	0.0739
906.25	2.3962	0.0752
907.23	2.404	0.0747
908.2	2.4113	0.0719
909.18	2.418	0.0669
910.16	2.4241	0.0597
911.13	2.4295	0.0507
912.11	2.4339	0.0405
913.09	2.4375	0.0297
914.06	2.44	0.019
915.04	2.4416	0.0093
916.02	2.4423	0.0015
916.99	2.4422	-0.0037
917.97	2.4414	-0.0056
918.95	2.44	-0.0039
919.92	2.4383	0.0019
920.9	2.4364	0.0116
921.88	2.4346	0.0251
922.85	2.433	0.0418
923.83	2.432	0.0611
924.8	2.4316	0.082
925.78	2.4319	0.1033
926.76	2.4331	0.124
927.73	2.4352	0.1428
928.71	2.4382	0.1586
929.69	2.442	0.1702
930.66	2.4464	0.177
931.64	2.4513	0.1781
932.62	2.4565	0.1735
933.59	2.4618	0.163
934.57	2.467	0.147
935.55	2.4719	0.1262
936.52	2.4763	0.1016
937.5	2.48	0.0744
938.48	2.483	0.0461
939.45	2.4852	0.0181
940.43	2.4867	-0.0079
941.41	2.4875	-0.0304
942.38	2.4877	-0.0482
943.36	2.4876	-0.06
944.34	2.4873	-0.0652
945.31	2.487	-0.0633
946.29	2.487	-0.0542
947.27	2.4874	-0.0383
948.24	2.4884	-0.0164
949.22	2.4901	0.0103
950.2	2.4926	0.0404
951.17	2.4957	0.0723
952.15	2.4993	0.1041
953.13	2.5032	0.134
954.1	2.507	0.1602
955.08	2.5103	0.1813
956.05	2.5128	0.1959
957.03	2.5138	0.2031
958.01	2.513	0.2025
958.98	2.5099	0.1942
959.96	2.5041	0.1787
960.94	2.4953	0.157
961.91	2.4833	0.1305
962.89	2.4681	0.1012
963.87	2.4498	0.0711
964.84	2.4287	0.0425
965.82	2.4053	0.0175
966.8	2.3801	-0.0015
967.77	2.354	-0.0128
968.75	2.3278	-0.0149
969.73	2.3025	-0.0068
970.7	2.2789	0.012
971.68	2.2582	0.0412
972.66	2.2411	0.0798
973.63	2.2284	0.1263
974.61	2.2207	0.1785
975.59	2.2181	0.2337
976.56	2.2209	0.2887
977.54	2.2287	0.3401
978.52	2.2409	0.3844
979.49	2.2566	0.4183
980.47	2.2745	0.4386
981.45	2.2932	0.4426
982.42	2.3109	0.4282
983.4	2.3255	0.3942
984.38	2.335	0.3402
985.35	2.3373	0.2665
986.33	2.3302	0.1747
987.3	2.3119	0.0671
988.28	2.2806	-0.0531
989.26	2.2349	-0.1817
990.23	2.1736	-0.3143
991.21	2.0963	-0.4457
992.19	2.0027	-0.5707
993.16	1.8933	-0.684
994.14	1.7689	-0.7807
995.12	1.6309	-0.8561
996.09	1.4814	-0.9065
997.07	1.3225	-0.9288
998.05	1.1569	-0.9211
999.02	0.9877	-0.8823
1000	0.2852	-1.732
1000.98	0.5159	-1.8292
1001.95	0.743	-1.8968
1002.93	0.9614	-1.9334
1003.91	1.1663	-1.9389
1004.88	1.3536	-1.9142
1005.86	1.5196	-1.8616
1006.84	1.6614	-1.7843
1007.81	1.7772	-1.6861
1008.79	1.8657	-1.5719
1009.77	1.927	-1.4468
1010.74	1.9618	-1.3163
1011.72	1.9718	-1.1858
1012.7	1.9594	-1.0604
1013.67	1.9276	-0.9451
1014.65	1.8801	-0.8437
1015.63	1.8206	-0.7596
1016.6	1.7532	-0.6953
1017.58	1.6819	-0.6519
1018.55	1.6103	-0.6301
1019.53	1.5419	-0.629
1020.51	1.4797	-0.6473
1021.48	1.426	-0.6826
1022.46	1.3824	-0.732
1023.44	1.3502	-0.792
1024.41	1.3295	-0.8589
1025.39	1.3201	-0.929
1026.37	1.321	-0.9987
1027.34	1.3311	-1.0645
1028.32	1.3483	-1.1236
1029.3	1.3708	-1.1737
1030.27	1.3964	-1.213
1031.25	1.4228	-1.2409
1032.23	1.4479	-1.2569
1033.2	1.47	-1.2618
1034.18	1.4875	-1.2568
1035.16	1.4992	-1.2435
1036.13	1.5043	-1.2241
1037.11	1.5026	-1.2012
1038.09	1.4941	-1.1772
1039.06	1.4794	-1.1547
1040.04	1.4593	-1.136
1041.02	1.4348	-1.1233
1041.99	1.4074	-1.1179
1042.97	1.3784	-1.1211
1043.95	1.3492	-1.1332
1044.92	1.3211	-1.1543
1045.9	1.2953	-1.1835
1046.88	1.2725	-1.2196
1047.85	1.2536	-1.2611
1048.83	1.2388	-1.3058
1049.8	1.2281	-1.3514
1050.78	1.2211	-1.3957
1051.76	1.2174	-1.4362
1052.73	1.2161	-1.4709
1053.71	1.2162	-1.4978
1054.69	1.2166	-1.5155
1055.66	1.2162	-1.5229
1056.64	1.2139	-1.5196
1057.62	1.2089	-1.5055
1058.59	1.2002	-1.4814
1059.57	1.1874	-1.4482
1060.55	1.1702	-1.4075
1061.52	1.1486	-1.3612
1062.5	1.1228	-1.3114
1063.48	1.0935	-1.2602
1064.45	1.0614	-1.21
1065.43	1.0275	-1.1628
1066.41	0.9929	-1.1207
1067.38	0.9588	-1.085
1068.36	0.9265	-1.0571
1069.34	0.8969	-1.0376
1070.31	0.8712	-1.0268
1071.29	0.8502	-1.0245
1072.27	0.8345	-1.0299
1073.24	0.8245	-1.0421
1074.22	0.8202	-1.0595
1075.2	0.8214	-1.0806
1076.17	0.8279	-1.1035
1077.15	0.8389	-1.1264
1078.13	0.8536	-1.1476
1079.1	0.8712	-1.1653
1080.08	0.8905	-1.1784
1081.05	0.9107	-1.1856
1082.03	0.9307	-1.1865
1083.01	0.9497	-1.1807
1083.98	0.967	-1.1684
1084.96	0.9822	-1.1502
1085.94	0.9948	-1.1269
1086.91	1.0047	-1.0996
1087.89	1.0122	-1.0699
1088.87	1.0176	-1.0391
1089.84	1.0212	-1.0088
1090.82	1.0237	-0.9805
1091.8	1.0259	-0.9555
1092.77	1.0283	-0.935
1093.75	1.0318	-0.9196
1094.73	1.0369	-0.9099
1095.7	1.0442	-0.906
1096.68	1.054	-0.9077
1097.66	1.0664	-0.9143
1098.63	1.0814	-0.9249
1099.61	1.0989	-0.9383
1100.59	1.1184	-0.9532
1101.56	1.1392	-0.968
1102.54	1.1608	-0.9812
1103.52	1.1822	-0.9913
1104.49	1.2027	-0.9969
1105.47	1.2213	-0.9969
1106.45	1.2373	-0.9905
1107.42	1.25	-0.9769
1108.4	1.2587	-0.956
1109.38	1.2632	-0.9279
1110.35	1.2631	-0.893
1111.33	1.2586	-0.8521
1112.3	1.2498	-0.8062
1113.28	1.2372	-0.7566
1114.26	1.2214	-0.7047
1115.23	1.203	-0.6519
1116.21	1.1829	-0.5999
1117.19	1.162	-0.5498
1118.16	1.1412	-0.5031
1119.14	1.1212	-0.4607
1120.12	1.1029	-0.4236
1121.09	1.0868	-0.3923
1122.07	1.0733	-0.3669
1123.05	1.0627	-0.3476
1124.02	1.0551	-0.3339
1125	1.0503	-0.3253
1125.98	1.0481	-0.321
1126.95	1.0478	-0.3201
1127.93	1.0491	-0.3215
1128.91	1.051	-0.3241
1129.88	1.053	-0.3269
1130.86	1.0541	-0.3288
1131.84	1.0539	-0.3289
1132.81	1.0515	-0.3266
1133.79	1.0465	-0.3212
1134.77	1.0386	-0.3125
1135.74	1.0276	-0.3002
1136.72	1.0133	-0.2845
1137.7	0.996	-0.2657
1138.67	0.976	-0.2441
1139.65	0.9536	-0.2203
1140.63	0.9296	-0.195
1141.6	0.9044	-0.1688
1142.58	0.8788	-0.1425
1143.55	0.8534	-0.1165
1144.53	0.8288	-0.0917
1145.51	0.8056	-0.0684
1146.48	0.7843	-0.0469
1147.46	0.7651	-0.0277
1148.44	0.7482	-0.0106
1149.41	0.7337	0.0042
1150.39	0.7214	0.0169
1151.37	0.711	0.0277
1152.34	0.7024	0.037
1153.32	0.6949	0.045
1154.3	0.6881	0.0521
1155.27	0.6816	0.0587
1156.25	0.6748	0.065
1157.23	0.6674	0.0713
1158.2	0.6589	0.0777
1159.18	0.6492	0.0844
1160.16	0.6381	0.0915
1161.13	0.6257	0.0988
1162.11	0.6119	0.1062
1163.09	0.5971	0.1137
1164.06	0.5817	0.121
1165.04	0.5659	0.1279
1166.02	0.5503	0.1343
1166.99	0.5353	0.1401
1167.97	0.5213	0.145
1168.95	0.5087	0.1491
1169.92	0.4978	0.1525
1170.9	0.4888	0.1552
1171.88	0.4817	0.1574
1172.85	0.4764	0.1592
1173.83	0.4727	0.1611
1174.8	0.4702	0.1632
1175.78	0.4685	0.1658
1176.76	0.4671	0.1693
1177.73	0.4653	0.1738
1178.71	0.4624	0.1796
1179.69	0.4579	0.1867
1180.66	0.4511	0.1952
1181.64	0.4416	0.2049
1182.62	0.429	0.2159
1183.59	0.413	0.2277
1184.57	0.3935	0.2402
1185.55	0.3706	0.253
1186.52	0.3445	0.2656
1187.5	0.3157	0.2777
1188.48	0.2846	0.2889
1189.45	0.2519	0.2988
1190.43	0.2183	0.3071
1191.41	0.1847	0.3136
1192.38	0.1516	0.3182
1193.36	0.12	0.3209
1194.34	0.0904	0.3217
1195.31	0.0635	0.3208
1196.29	0.0397	0.3185
1197.27	0.0192	0.3151
1198.24	0.0023	0.311
1199.22	-0.0111	0.3066
1200.2	-0.0212	0.3022
1201.17	-0.0283	0.2984
1202.15	-0.0328	0.2952
1203.13	-0.0353	0.2931
1204.1	-0.0364	0.2922
1205.08	-0.0366	0.2924
1206.05	-0.0367	0.2936
1207.03	-0.037	0.2957
1208.01	-0.0382	0.2983
1208.98	-0.0407	0.3011
1209.96	-0.0446	0.3035
1210.94	-0.0501	0.305
1211.91	-0.0572	0.3051
1212.89	-0.0659	0.3032
1213.87	-0.0758	0.299
1214.84	-0.0866	0.292
1215.82	-0.098	0.282
1216.8	-0.1095	0.2688
1217.77	-0.1206	0.2524
1218.75	-0.131	0.2331
1219.73	-0.1402	0.211
1220.7	-0.1479	0.1868
1221.68	-0.1539	0.1608
1222.66	-0.1581	0.1339
1223.63	-0.1605	0.1067
1224.61	-0.1611	0.08
1225.59	-0.1602	0.0546
1226.56	-0.1581	0.0312
1227.54	-0.1551	0.0105
1228.52	-0.1516	-0.0071
1229.49	-0.1481	-0.0212
1230.47	-0.145	-0.0315
1231.45	-0.1426	-0.0379
1232.42	-0.1413	-0.0406
1233.4	-0.1413	-0.0399
1234.38	-0.1427	-0.0361
1235.35	-0.1457	-0.0299
1236.33	-0.1501	-0.022
1237.3	-0.1558	-0.013
1238.28	-0.1625	-0.0038
1239.26	-0.1699	0.0049
1240.23	-0.1777	0.0124
1241.21	-0.1854	0.0179
1242.19	-0.1927	0.021
1243.16	-0.1991	0.0212
1244.14	-0.2044	0.0182
1245.12	-0.2083	0.012
1246.09	-0.2107	0.0025
1247.07	-0.2115	-0.01
1248.05	-0.2107	-0.0253
1249.02	-0.2086	-0.0428
1250	-0.2053	-0.0621
1250.98	-0.2013	-0.0825
1251.95	-0.1968	-0.1034
1252.93	-0.1923	-0.1243
1253.91	-0.1883	-0.1446
1254.88	-0.1851	-0.1636
1255.86	-0.1831	-0.1811
1256.84	-0.1827	-0.1967
1257.81	-0.184	-0.2102
1258.79	-0.1872	-0.2215
1259.77	-0.1922	-0.2306
1260.74	-0.1989	-0.2377
1261.72	-0.2072	-0.243
1262.7	-0.2166	-0.2468
1263.67	-0.2269	-0.2496
1264.65	-0.2375	-0.2517
1265.63	-0.2481	-0.2536
1266.6	-0.258	-0.2558
1267.58	-0.267	-0.2585
1268.55	-0.2746	-0.2621
1269.53	-0.2805	-0.2669
1270.51	-0.2845	-0.2732
1271.48	-0.2866	-0.281
1272.46	-0.2869	-0.2905
1273.44	-0.2854	-0.3016
1274.41	-0.2826	-0.3142
1275.39	-0.2788	-0.3283
1276.37	-0.2744	-0.3437
1277.34	-0.2701	-0.3601
1278.32	-0.2663	-0.3776
1279.3	-0.2636	-0.3957
1280.27	-0.2625	-0.4145
1281.25	-0.2635	-0.4336
1282.23	-0.2668	-0.4531
1283.2	-0.2727	-0.4728
1284.18	-0.2811	-0.4926
1285.16	-0.2922	-0.5125
1286.13	-0.3055	-0.5325
1287.11	-0.3208	-0.5525
1288.09	-0.3375	-0.5725
1289.06	-0.3551	-0.5924
1290.04	-0.3728	-0.6123
1291.02	-0.3899	-0.6319
1291.99	-0.4058	-0.6513
1292.97	-0.4197	-0.6703
1293.95	-0.4309	-0.6888
1294.92	-0.439	-0.7065
1295.9	-0.4434	-0.7232
1296.88	-0.444	-0.7389
1297.85	-0.4406	-0.7532
1298.83	-0.4332	-0.7661
1299.8	-0.422	-0.7775
1300.78	-0.4073	-0.7872
1301.76	-0.3897	-0.7952
1302.73	-0.3698	-0.8016
1303.71	-0.3482	-0.8065
1304.69	-0.3256	-0.81
1305.66	-0.3028	-0.8124
1306.64	-0.2806	-0.8139
1307.62	-0.2595	-0.8148
1308.59	-0.2403	-0.8155
1309.57	-0.2235	-0.8163
1310.55	-0.2094	-0.8175
1311.52	-0.1983	-0.8194
1312.5	-0.1903	-0.8221
1313.48	-0.1855	-0.8259
1314.45	-0.1836	-0.8307
1315.43	-0.1846	-0.8366
1316.41	-0.188	-0.8435
1317.38	-0.1935	-0.851
1318.36	-0.2006	-0.859
1319.34	-0.2089	-0.8671
1320.31	-0.2179	-0.8748
1321.29	-0.2272	-0.8816
1322.27	-0.2365	-0.8872
1323.24	-0.2454	-0.8909
1324.22	-0.2537	-0.8926
1325.2	-0.2613	-0.8917
1326.17	-0.268	-0.8881
1327.15	-0.274	-0.8815
1328.13	-0.2792	-0.872
1329.1	-0.2837	-0.8596
1330.08	-0.2878	-0.8446
1331.05	-0.2916	-0.8273
1332.03	-0.2953	-0.808
1333.01	-0.299	-0.7874
1333.98	-0.3029	-0.7659
1334.96	-0.3071	-0.7442
1335.94	-0.3116	-0.723
1336.91	-0.3164	-0.7028
1337.89	-0.3214	-0.6841
1338.87	-0.3265	-0.6675
1339.84	-0.3315	-0.6533
1340.82	-0.3363	-0.6418
1341.8	-0.3407	-0.6331
1342.77	-0.3443	-0.6273
1343.75	-0.347	-0.6241
1344.73	-0.3486	-0.6235
1345.7	-0.3489	-0.625
1346.68	-0.3478	-0.6283
1347.66	-0.3452	-0.6329
1348.63	-0.3411	-0.6384
1349.61	-0.3357	-0.6441
1350.59	-0.3289	-0.6497
1351.56	-0.3209	-0.6548
1352.54	-0.312	-0.659
1353.52	-0.3024	-0.662
1354.49	-0.2924	-0.6637
1355.47	-0.2823	-0.6641
1356.45	-0.2724	-0.6632
1357.42	-0.2628	-0.6611
1358.4	-0.254	-0.6581
1359.38	-0.246	-0.6545
1360.35	-0.239	-0.6506
1361.33	-0.2331	-0.6468
1362.3	-0.2285	-0.6434
1363.28	-0.225	-0.6408
1364.26	-0.2228	-0.6393
1365.23	-0.2217	-0.639
1366.21	-0.2215	-0.6401
1367.19	-0.2223	-0.6426
1368.16	-0.2237	-0.6465
1369.14	-0.2258	-0.6516
1370.12	-0.2283	-0.6578
1371.09	-0.2312	-0.6647
1372.07	-0.2342	-0.672
1373.05	-0.2374	-0.6794
1374.02	-0.2407	-0.6865
1375	-0.244	-0.693
1375.98	-0.2472	-0.6985
1376.95	-0.2506	-0.703
1377.93	-0.2539	-0.7061
1378.91	-0.2573	-0.7079
1379.88	-0.2608	-0.7083
1380.86	-0.2645	-0.7076
1381.84	-0.2682	-0.7059
1382.81	-0.2722	-0.7034
1383.79	-0.2763	-0.7006
1384.77	-0.2805	-0.6978
1385.74	-0.2848	-0.6954
1386.72	-0.289	-0.6938
1387.7	-0.2933	-0.6934
1388.67	-0.2973	-0.6943
1389.65	-0.3011	-0.6969
1390.63	-0.3045	-0.7013
1391.6	-0.3073	-0.7074
1392.58	-0.3096	-0.7154
1393.55	-0.3112	-0.7249
1394.53	-0.3121	-0.7357
1395.51	-0.312	-0.7476
1396.48	-0.3111	-0.7601
1397.46	-0.3093	-0.7729
1398.44	-0.3065	-0.7855
1399.41	-0.3028	-0.7974
1400.39	-0.2982	-0.8084
1401.37	-0.2926	-0.8182
1402.34	-0.2863	-0.8265
1403.32	-0.2791	-0.8332
1404.3	-0.2712	-0.8384
1405.27	-0.2627	-0.842
1406.25	-0.2536	-0.8442
1407.23	-0.244	-0.8455
1408.2	-0.234	-0.8461
1409.18	-0.2238	-0.8464
1410.16	-0.2135	-0.847
1411.13	-0.2031	-0.8482
1412.11	-0.1929	-0.8506
1413.09	-0.183	-0.8545
1414.06	-0.1737	-0.8603
1415.04	-0.1651	-0.8683
1416.02	-0.1575	-0.8786
1416.99	-0.151	-0.8913
1417.97	-0.1459	-0.9062
1418.95	-0.1423	-0.9234
1419.92	-0.1404	-0.9424
1420.9	-0.1404	-0.9629
1421.88	-0.1424	-0.9846
1422.85	-0.1463	-1.0069
1423.83	-0.1522	-1.0293
1424.8	-0.16	-1.0514
1425.78	-0.1696	-1.0727
1426.76	-0.1806	-1.0928
1427.73	-0.193	-1.1113
1428.71	-0.2063	-1.1281
1429.69	-0.2201	-1.1428
1430.66	-0.2343	-1.1554
1431.64	-0.2482	-1.166
1432.62	-0.2617	-1.1746
1433.59	-0.2743	-1.1813
1434.57	-0.2858	-1.1864
1435.55	-0.2961	-1.1901
1436.52	-0.305	-1.1927
1437.5	-0.3126	-1.1943
1438.48	-0.3191	-1.1953
1439.45	-0.3246	-1.1957
1440.43	-0.3297	-1.1958
1441.41	-0.3349	-1.1954
1442.38	-0.3406	-1.1947
1443.36	-0.3477	-1.1935
1444.34	-0.3568	-1.1916
1445.31	-0.3686	-1.1888
1446.29	-0.3839	-1.185
1447.27	-0.4033	-1.1797
1448.24	-0.4274	-1.1728
1449.22	-0.4566	-1.164
1450.2	-0.4912	-1.153
1451.17	-0.5313	-1.1399
1452.15	-0.5769	-1.1244
1453.13	-0.6276	-1.1067
1454.1	-0.6829	-1.0868
1455.08	-0.7423	-1.0649
1456.05	-0.8049	-1.0413
1457.03	-0.8697	-1.0164
1458.01	-0.9357	-0.9906
1458.98	-1.0019	-0.9643
1459.96	-1.0669	-0.938
1460.94	-1.1299	-0.9122
1461.91	-1.1898	-0.8873
1462.89	-1.2457	-0.8636
1463.87	-1.2969	-0.8415
1464.84	-1.3429	-0.8211
1465.82	-1.3835	-0.8026
1466.8	-1.4185	-0.786
1467.77	-1.4482	-0.7712
1468.75	-1.4728	-0.758
1469.73	-1.4932	-0.7461
1470.7	-1.5099	-0.7353
1471.68	-1.5239	-0.7251
1472.66	-1.5362	-0.7151
1473.63	-1.5477	-0.705
1474.61	-1.5596	-0.6945
1475.59	-1.5727	-0.6832
1476.56	-1.5878	-0.6711
1477.54	-1.6056	-0.6579
1478.52	-1.6266	-0.6438
1479.49	-1.651	-0.6287
1480.47	-1.679	-0.613
1481.45	-1.7103	-0.5969
1482.42	-1.7445	-0.581
1483.4	-1.781	-0.5655
1484.38	-1.8192	-0.551
1485.35	-1.8581	-0.5381
1486.33	-1.8969	-0.5271
1487.3	-1.9346	-0.5185
1488.28	-1.9702	-0.5127
1489.26	-2.0029	-0.5098
1490.23	-2.0321	-0.51
1491.21	-2.0572	-0.5132
1492.19	-2.0779	-0.5194
1493.16	-2.094	-0.528
1494.14	-2.1056	-0.5389
1495.12	-2.113	-0.5513
1496.09	-2.1169	-0.5646
1497.07	-2.1178	-0.5781
1498.05	-2.1167	-0.5911
1499.02	-2.1145	-0.6029
1500	-2.1123	-0.6126
1500.98	-2.1111	-0.6197
1501.95	-2.1118	-0.6235
1502.93	-2.1155	-0.6237
1503.91	-2.1228	-0.6199
1504.88	-2.1344	-0.6119
1505.86	-2.1506	-0.5997
1506.84	-2.1716	-0.5834
1507.81	-2.1975	-0.5634
1508.79	-2.2279	-0.5399
1509.77	-2.2624	-0.5134
1510.74	-2.3004	-0.4846
1511.72	-2.341	-0.454
1512.7	-2.3834	-0.4222
1513.67	-2.4265	-0.3899
1514.65	-2.4695	-0.3576
1515.63	-2.5113	-0.3258
1516.6	-2.551	-0.2949
1517.58	-2.5879	-0.2653
1518.55	-2.6212	-0.2372
1519.53	-2.6503	-0.2108
1520.51	-2.675	-0.1859
1521.48	-2.695	-0.1627
1522.46	-2.7103	-0.1408
1523.44	-2.7209	-0.1202
1524.41	-2.7272	-0.1006
1525.39	-2.7294	-0.0818
1526.37	-2.728	-0.0634
1527.34	-2.7236	-0.0454
1528.32	-2.7166	-0.0276
1529.3	-2.7075	-0.0098
1530.27	-2.6968	0.0078
1531.25	-2.685	0.0254
1532.23	-2.6725	0.0426
1533.2	-2.6596	0.0593
1534.18	-2.6464	0.0753
1535.16	-2.6333	0.0901
1536.13	-2.6202	0.1035
1537.11	-2.6072	0.1151
1538.09	-2.5943	0.1245
1539.06	-2.5816	0.1314
1540.04	-2.569	0.1356
1541.02	-2.5564	0.137
1541.99	-2.5439	0.1353
1542.97	-2.5314	0.1305
1543.95	-2.5191	0.1228
1544.92	-2.5069	0.1124
1545.9	-2.4949	0.0993
1546.88	-2.4833	0.084
1547.85	-2.472	0.0669
1548.83	-2.4611	0.0483
1549.8	-2.4507	0.0286
1550.78	-2.4407	0.0084
1551.76	-2.4309	-0.012
1552.73	-2.4214	-0.0322
1553.71	-2.4118	-0.0519
1554.69	-2.4018	-0.0709
1555.66	-2.391	-0.0889
1556.64	-2.3792	-0.1058
1557.62	-2.3657	-0.1217
1558.59	-2.3502	-0.1366
1559.57	-2.3324	-0.1505
1560.55	-2.3118	-0.1638
1561.52	-2.2882	-0.1765
1562.5	-2.2615	-0.189
1563.48	-2.2317	-0.2015
1564.45	-2.199	-0.2143
1565.43	-2.1637	-0.2275
1566.41	-2.1265	-0.2414
1567.38	-2.0879	-0.2562
1568.36	-2.049	-0.272
1569.34	-2.0108	-0.2889
1570.31	-1.9743	-0.3067
1571.29	-1.9407	-0.3256
1572.27	-1.9113	-0.3454
1573.24	-1.8872	-0.3661
1574.22	-1.8694	-0.3873
1575.2	-1.8588	-0.4091
1576.17	-1.8561	-0.4311
1577.15	-1.8618	-0.4532
1578.13	-1.876	-0.4753
1579.1	-1.8987	-0.4971
1580.08	-1.9293	-0.5186
1581.05	-1.9672	-0.5395
1582.03	-2.0114	-0.5599
1583.01	-2.0606	-0.5796
1583.98	-2.1134	-0.5987
1584.96	-2.1681	-0.617
1585.94	-2.2232	-0.6347
1586.91	-2.2769	-0.6516
1587.89	-2.3276	-0.6678
1588.87	-2.3738	-0.6833
1589.84	-2.4141	-0.6981
1590.82	-2.4475	-0.7121
1591.8	-2.4732	-0.7252
1592.77	-2.4907	-0.7375
1593.75	-2.4998	-0.7489
1594.73	-2.5008	-0.7592
1595.7	-2.494	-0.7683
1596.68	-2.4804	-0.7763
1597.66	-2.4609	-0.7828
1598.63	-2.4369	-0.788
1599.61	-2.4095	-0.7917
1600.59	-2.3804	-0.7938
1601.56	-2.3508	-0.7945
1602.54	-2.3222	-0.7936
1603.52	-2.2958	-0.7912
1604.49	-2.2727	-0.7875
1605.47	-2.2536	-0.7824
1606.45	-2.2392	-0.7763
1607.42	-2.2296	-0.7691
1608.4	-2.225	-0.7611
1609.38	-2.225	-0.7524
1610.35	-2.2293	-0.7432
1611.33	-2.237	-0.7337
1612.3	-2.2473	-0.7241
1613.28	-2.2594	-0.7143
1614.26	-2.2722	-0.7046
1615.23	-2.2847	-0.695
1616.21	-2.296	-0.6856
1617.19	-2.3054	-0.6763
1618.16	-2.3122	-0.6672
1619.14	-2.3159	-0.6584
1620.12	-2.3163	-0.6496
1621.09	-2.3134	-0.641
1622.07	-2.3073	-0.6325
1623.05	-2.2984	-0.6239
1624.02	-2.2873	-0.6154
1625	-2.2745	-0.6068
1625.98	-2.2608	-0.5982
1626.95	-2.2469	-0.5894
1627.93	-2.2335	-0.5806
1628.91	-2.2214	-0.5717
1629.88	-2.2111	-0.5626
1630.86	-2.203	-0.5535
1631.84	-2.1975	-0.5442
1632.81	-2.1945	-0.5347
1633.79	-2.1941	-0.5251
1634.77	-2.196	-0.5151
1635.74	-2.1998	-0.5049
1636.72	-2.2049	-0.4941
1637.7	-2.2109	-0.4828
1638.67	-2.217	-0.4708
1639.65	-2.2225	-0.458
1640.63	-2.2268	-0.4443
1641.6	-2.2294	-0.4296
1642.58	-2.2298	-0.4138
1643.55	-2.2277	-0.3968
1644.53	-2.2229	-0.3788
1645.51	-2.2153	-0.3597
1646.48	-2.2053	-0.3397
1647.46	-2.193	-0.3189
1648.44	-2.179	-0.2976
1649.41	-2.1637	-0.276
1650.39	-2.1479	-0.2545
1651.37	-2.1321	-0.2335
1652.34	-2.117	-0.2132
1653.32	-2.1032	-0.194
1654.3	-2.0913	-0.1763
1655.27	-2.0816	-0.1603
1656.25	-2.0744	-0.1464
1657.23	-2.0697	-0.1345
1658.2	-2.0677	-0.1249
1659.18	-2.068	-0.1174
1660.16	-2.0702	-0.1119
1661.13	-2.0739	-0.1082
1662.11	-2.0785	-0.1059
1663.09	-2.0833	-0.1046
1664.06	-2.0876	-0.1038
1665.04	-2.0908	-0.1029
1666.02	-2.0923	-0.1014
1666.99	-2.0914	-0.0988
1667.97	-2.0878	-0.0944
1668.95	-2.0812	-0.0879
1669.92	-2.0715	-0.0788
1670.9	-2.0587	-0.0669
1671.88	-2.043	-0.052
1672.85	-2.0246	-0.0342
1673.83	-2.0041	-0.0135
1674.8	-1.9821	0.0096
1675.78	-1.9591	0.0349
1676.76	-1.9358	0.0616
1677.73	-1.9129	0.0893
1678.71	-1.891	0.1171
1679.69	-1.8706	0.1443
1680.66	-1.8522	0.1701
1681.64	-1.8361	0.1938
1682.62	-1.8225	0.2147
1683.59	-1.8115	0.2323
1684.57	-1.803	0.2462
1685.55	-1.7968	0.256
1686.52	-1.7927	0.2616
1687.5	-1.7903	0.263
1688.48	-1.789	0.2605
1689.45	-1.7885	0.2544
1690.43	-1.7884	0.2453
1691.41	-1.788	0.2336
1692.38	-1.7872	0.2202
1693.36	-1.7856	0.2057
1694.34	-1.783	0.1909
1695.31	-1.7793	0.1765
1696.29	-1.7744	0.1631
1697.27	-1.7684	0.1513
1698.24	-1.7616	0.1415
1699.22	-1.754	0.1341
1700.2	-1.7459	0.1291
1701.17	-1.7376	0.1265
1702.15	-1.7293	0.1263
1703.13	-1.7212	0.1281
1704.1	-1.7135	0.1315
1705.08	-1.7063	0.1361
1706.05	-1.6995	0.1414
1707.03	-1.693	0.1468
1708.01	-1.6868	0.1518
1708.98	-1.6804	0.1559
1709.96	-1.6738	0.1589
1710.94	-1.6665	0.1604
1711.91	-1.6581	0.1603
1712.89	-1.6484	0.1586
1713.87	-1.637	0.1554
1714.84	-1.6239	0.1511
1715.82	-1.6087	0.146
1716.8	-1.5916	0.1405
1717.77	-1.5726	0.1354
1718.75	-1.552	0.131
1719.73	-1.5301	0.128
1720.7	-1.5074	0.127
1721.68	-1.4845	0.1283
1722.66	-1.4619	0.1323
1723.63	-1.4403	0.1392
1724.61	-1.4204	0.1492
1725.59	-1.4028	0.1621
1726.56	-1.3879	0.1776
1727.54	-1.3764	0.1954
1728.52	-1.3683	0.2149
1729.49	-1.364	0.2356
1730.47	-1.3635	0.2566
1731.45	-1.3664	0.2773
1732.42	-1.3726	0.2969
1733.4	-1.3816	0.3147
1734.38	-1.3927	0.3301
1735.35	-1.4052	0.3425
1736.33	-1.4184	0.3517
1737.3	-1.4316	0.3573
1738.28	-1.4439	0.3595
1739.26	-1.4548	0.3583
1740.23	-1.4636	0.354
1741.21	-1.4698	0.3472
1742.19	-1.4732	0.3384
1743.16	-1.4736	0.3284
1744.14	-1.4711	0.3179
1745.12	-1.4658	0.3077
1746.09	-1.4582	0.2987
1747.07	-1.4488	0.2914
1748.05	-1.4381	0.2866
1749.02	-1.4268	0.2847
1750	-1.4155	0.286
1750.98	-1.405	0.2908
1751.95	-1.3959	0.299
1752.93	-1.3887	0.3103
1753.91	-1.3836	0.3245
1754.88	-1.381	0.3411
1755.86	-1.381	0.3594
1756.84	-1.3833	0.3788
1757.81	-1.3878	0.3985
1758.79	-1.3939	0.4178
1759.77	-1.4011	0.4359
1760.74	-1.4088	0.4523
1761.72	-1.4162	0.4664
1762.7	-1.4226	0.4777
1763.67	-1.4274	0.4861
1764.65	-1.4299	0.4913
1765.63	-1.4296	0.4934
1766.6	-1.4262	0.4926
1767.58	-1.4194	0.4892
1768.55	-1.4094	0.4835
1769.53	-1.3962	0.4762
1770.51	-1.3803	0.4676
1771.48	-1.3622	0.4584
1772.46	-1.3425	0.449
1773.44	-1.322	0.44
1774.41	-1.3016	0.4317
1775.39	-1.2821	0.4245
1776.37	-1.2642	0.4187
1777.34	-1.2487	0.4142
1778.32	-1.2362	0.411
1779.3	-1.2272	0.4091
1780.27	-1.2218	0.4083
1781.25	-1.2202	0.4082
1782.23	-1.2222	0.4086
1783.2	-1.2274	0.4092
1784.18	-1.2355	0.4095
1785.16	-1.2456	0.4093
1786.13	-1.2571	0.4083
1787.11	-1.2692	0.4065
1788.09	-1.2809	0.4036
1789.06	-1.2915	0.3996
1790.04	-1.3002	0.3948
1791.02	-1.3063	0.3891
1791.99	-1.3094	0.3829
1792.97	-1.3091	0.3764
1793.95	-1.3054	0.3699
1794.92	-1.2983	0.3636
1795.9	-1.288	0.3579
1796.88	-1.2751	0.353
1797.85	-1.26	0.3489
1798.83	-1.2434	0.3458
1799.8	-1.2261	0.3436
1800.78	-1.209	0.3422
1801.76	-1.1927	0.3413
1802.73	-1.1778	0.3407
1803.71	-1.1651	0.3399
1804.69	-1.155	0.3385
1805.66	-1.1476	0.3361
1806.64	-1.1432	0.3323
1807.62	-1.1415	0.3267
1808.59	-1.1425	0.319
1809.57	-1.1456	0.3089
1810.55	-1.1502	0.2964
1811.52	-1.1559	0.2815
1812.5	-1.1619	0.2644
1813.48	-1.1674	0.2454
1814.45	-1.1719	0.225
1815.43	-1.1747	0.2036
1816.41	-1.1755	0.182
1817.38	-1.1738	0.1608
1818.36	-1.1696	0.1407
1819.34	-1.1629	0.1225
1820.31	-1.1539	0.1067
1821.29	-1.1429	0.0939
1822.27	-1.1305	0.0845
1823.24	-1.1173	0.0788
1824.22	-1.104	0.0768
1825.2	-1.0913	0.0786
1826.17	-1.08	0.0838
1827.15	-1.0707	0.092
1828.13	-1.0639	0.1027
1829.1	-1.0601	0.1152
1830.08	-1.0595	0.1288
1831.05	-1.0623	0.1427
1832.03	-1.0682	0.1561
1833.01	-1.077	0.1683
1833.98	-1.0882	0.1786
1834.96	-1.1011	0.1865
1835.94	-1.1152	0.1916
1836.91	-1.1295	0.1937
1837.89	-1.1432	0.1929
1838.87	-1.1555	0.1891
1839.84	-1.1658	0.1829
1840.82	-1.1734	0.1745
1841.8	-1.1777	0.1648
1842.77	-1.1787	0.1543
1843.75	-1.1761	0.1437
1844.73	-1.1701	0.1339
1845.7	-1.161	0.1254
1846.68	-1.1493	0.1191
1847.66	-1.1356	0.1153
1848.63	-1.1208	0.1144
1849.61	-1.1055	0.1166
1850.59	-1.0908	0.122
1851.56	-1.0774	0.1304
1852.54	-1.0661	0.1416
1853.52	-1.0575	0.155
1854.49	-1.0521	0.1701
1855.47	-1.0503	0.1862
1856.45	-1.052	0.2028
1857.42	-1.0573	0.219
1858.4	-1.0657	0.2343
1859.38	-1.0769	0.2482
1860.35	-1.0902	0.2601
1861.33	-1.1047	0.2698
1862.3	-1.1196	0.2771
1863.28	-1.1342	0.2821
1864.26	-1.1474	0.2848
1865.23	-1.1587	0.2858
1866.21	-1.1671	0.2853
1867.19	-1.1724	0.284
1868.16	-1.1741	0.2823
1869.14	-1.1722	0.281
1870.12	-1.1666	0.2805
1871.09	-1.1577	0.2812
1872.07	-1.146	0.2837
1873.05	-1.132	0.2882
1874.02	-1.1166	0.2946
1875	-1.1005	0.303
1875.98	-1.0846	0.313
1876.95	-1.0698	0.3243
1877.93	-1.0567	0.3363
1878.91	-1.0462	0.3483
1879.88	-1.0386	0.3597
1880.86	-1.0344	0.3698
1881.84	-1.0337	0.3777
1882.81	-1.0365	0.383
1883.79	-1.0426	0.385
1884.77	-1.0516	0.3835
1885.74	-1.063	0.3783
1886.72	-1.0761	0.3693
1887.7	-1.0901	0.3568
1888.67	-1.1044	0.3412
1889.65	-1.1181	0.3231
1890.63	-1.1306	0.3033
1891.6	-1.1413	0.2826
1892.58	-1.1497	0.2619
1893.55	-1.1553	0.2422
1894.53	-1.1582	0.2243
1895.51	-1.1581	0.209
1896.48	-1.1554	0.1969
1897.46	-1.1502	0.1885
1898.44	-1.1429	0.1842
1899.41	-1.1341	0.1837
1900.39	-1.1243	0.1871
1901.37	-1.114	0.1937
1902.34	-1.1037	0.2031
1903.32	-1.0939	0.2143
1904.3	-1.0851	0.2266
1905.27	-1.0775	0.2388
1906.25	-1.0712	0.2502
1907.23	-1.0663	0.2597
1908.2	-1.0627	0.2665
1909.18	-1.0603	0.2701
1910.16	-1.0587	0.27
1911.13	-1.0576	0.266
1912.11	-1.0566	0.2581
1913.09	-1.0554	0.2467
1914.06	-1.0536	0.2323
1915.04	-1.0509	0.2156
1916.02	-1.0472	0.1976
1916.99	-1.0424	0.1791
1917.97	-1.0365	0.1613
1918.95	-1.0296	0.1452
1919.92	-1.0222	0.1315
1920.9	-1.0144	0.1212
1921.88	-1.0068	0.1148
1922.85	-0.9998	0.1126
1923.83	-0.994	0.1145
1924.8	-0.9896	0.1204
1925.78	-0.9871	0.1297
1926.76	-0.9868	0.1416
1927.73	-0.9888	0.1552
1928.71	-0.993	0.1694
1929.69	-0.9993	0.1828
1930.66	-1.0074	0.1942
1931.64	-1.0167	0.2026
1932.62	-1.0267	0.2069
1933.59	-1.0366	0.2063
1934.57	-1.0458	0.2003
1935.55	-1.0534	0.1886
1936.52	-1.0589	0.1716
1937.5	-1.0615	0.1496
1938.48	-1.0608	0.1236
1939.45	-1.0566	0.0947
1940.43	-1.0488	0.0643
1941.41	-1.0376	0.034
1942.38	-1.0233	0.0054
1943.36	-1.0067	-0.0197
1944.34	-0.9884	-0.0399
1945.31	-0.9695	-0.0539
1946.29	-0.951	-0.0605
1947.27	-0.9342	-0.0591
1948.24	-0.9201	-0.0495
1949.22	-0.9097	-0.0319
1950.2	-0.904	-0.0069
1951.17	-0.9036	0.0242
[truncated: 27,697 more rows]
