# Supplementary material for: Effects of different tennis racket string tension on forehand stroke effect and racket dynamic impact
Source: PLoS One. 2025 Jan 15;20(1):e0317442. doi: 10.1371/journal.pone.0317442 (PMC11734973; doi:10.1371/journal.pone.0317442)
Supplement: S1 File — (ZIP) [file pone.0317442.s001.zip › S1/acceleration strain vibration/54bl/5.xlsx]

## Sheet: 5
Time（ms）	acceleration（g=9.8m/s2）	strain（mµ）
0	-0.1183	0.1887
0.98	-0.1179	0.0425
1.95	-0.1169	-0.0982
2.93	-0.1153	-0.2291
3.91	-0.1132	-0.3463
4.88	-0.1109	-0.4466
5.86	-0.1085	-0.5275
6.84	-0.106	-0.5875
7.81	-0.1037	-0.626
8.79	-0.1016	-0.6433
9.77	-0.0999	-0.6406
10.74	-0.0985	-0.6199
11.72	-0.0976	-0.5838
12.7	-0.0972	-0.5357
13.67	-0.0971	-0.479
14.65	-0.0974	-0.4177
15.63	-0.098	-0.3553
16.6	-0.0987	-0.2955
17.58	-0.0995	-0.2415
18.55	-0.1002	-0.1959
19.53	-0.1007	-0.1609
20.51	-0.1009	-0.1376
21.48	-0.1008	-0.1269
22.46	-0.1001	-0.1285
23.44	-0.0989	-0.1416
24.41	-0.0973	-0.1647
25.39	-0.0951	-0.196
26.37	-0.0924	-0.233
27.34	-0.0894	-0.2731
28.32	-0.0861	-0.3137
29.3	-0.0826	-0.3521
30.27	-0.0791	-0.3859
31.25	-0.0757	-0.4131
32.23	-0.0725	-0.432
33.2	-0.0696	-0.4416
34.18	-0.0672	-0.4414
35.16	-0.0652	-0.4315
36.13	-0.0638	-0.4125
37.11	-0.0629	-0.3856
38.09	-0.0625	-0.3524
39.06	-0.0626	-0.3148
40.04	-0.0631	-0.2751
41.02	-0.0638	-0.2353
41.99	-0.0646	-0.1978
42.97	-0.0655	-0.1645
43.95	-0.0662	-0.1371
44.92	-0.0666	-0.117
45.9	-0.0666	-0.1051
46.88	-0.0662	-0.1018
47.85	-0.0652	-0.1069
48.83	-0.0636	-0.1199
49.8	-0.0614	-0.1398
50.78	-0.0586	-0.165
51.76	-0.0553	-0.1939
52.73	-0.0515	-0.2245
53.71	-0.0474	-0.2548
54.69	-0.043	-0.2829
55.66	-0.0385	-0.307
56.64	-0.0341	-0.3255
57.62	-0.0298	-0.3371
58.59	-0.0258	-0.341
59.57	-0.0221	-0.3369
60.55	-0.0189	-0.3248
61.52	-0.0162	-0.3052
62.5	-0.014	-0.2789
63.48	-0.0123	-0.2474
64.45	-0.0112	-0.212
65.43	-0.0105	-0.1745
66.41	-0.0102	-0.1368
67.38	-0.0103	-0.1007
68.36	-0.0107	-0.0677
69.34	-0.0113	-0.0394
70.31	-0.012	-0.0171
71.29	-0.013	-0.0015
72.27	-0.014	0.0069
73.24	-0.0152	0.008
74.22	-0.0165	0.0021
75.2	-0.018	-0.0101
76.17	-0.0198	-0.0276
77.15	-0.0219	-0.0492
78.13	-0.0244	-0.0733
79.1	-0.0274	-0.0986
80.08	-0.031	-0.1233
81.05	-0.0351	-0.1462
82.03	-0.0399	-0.1659
83.01	-0.0453	-0.1812
83.98	-0.0512	-0.1914
84.96	-0.0577	-0.1961
85.94	-0.0644	-0.195
86.91	-0.0714	-0.1884
87.89	-0.0784	-0.1767
88.87	-0.0851	-0.1606
89.84	-0.0914	-0.1412
90.82	-0.097	-0.1196
91.8	-0.1016	-0.097
92.77	-0.1049	-0.0746
93.75	-0.1068	-0.0535
94.73	-0.1071	-0.0349
95.7	-0.1056	-0.0195
96.68	-0.1022	-0.0081
97.66	-0.0969	-0.001
98.63	-0.0897	0.0017
99.61	-0.0808	0.0001
100.59	-0.0702	-0.0054
101.56	-0.0582	-0.0142
102.54	-0.0449	-0.0255
103.52	-0.0308	-0.0384
104.49	-0.0161	-0.0519
105.47	-0.0012	-0.0652
106.45	0.0136	-0.0773
107.42	0.028	-0.0874
108.4	0.0416	-0.0948
109.38	0.0541	-0.0992
110.35	0.0653	-0.1002
111.33	0.075	-0.0978
112.3	0.083	-0.0922
113.28	0.0891	-0.0837
114.26	0.0934	-0.0729
115.23	0.0958	-0.0603
116.21	0.0964	-0.0468
117.19	0.0953	-0.033
118.16	0.0924	-0.0197
119.14	0.0882	-0.0077
120.12	0.0826	0.0026
121.09	0.0758	0.0107
122.07	0.0682	0.0162
123.05	0.0599	0.0191
124.02	0.0511	0.0193
125	0.0419	0.017
125.98	0.0328	0.0125
126.95	0.0237	0.0063
127.93	0.0149	-0.0011
128.91	0.0065	-0.0093
129.88	-0.0011	-0.0176
130.86	-0.008	-0.0256
131.84	-0.014	-0.0328
132.81	-0.0189	-0.0388
133.79	-0.0226	-0.0435
134.77	-0.0251	-0.0468
135.74	-0.0262	-0.0486
136.72	-0.0259	-0.049
137.7	-0.0241	-0.0484
138.67	-0.021	-0.0471
139.65	-0.0165	-0.0454
140.63	-0.0107	-0.0436
141.6	-0.0038	-0.0423
142.58	0.004	-0.0417
143.55	0.0127	-0.0421
144.53	0.0218	-0.0436
145.51	0.0311	-0.0464
146.48	0.0404	-0.0504
147.46	0.0492	-0.0554
148.44	0.0573	-0.0613
149.41	0.0645	-0.0676
150.39	0.0703	-0.0739
151.37	0.0746	-0.0799
152.34	0.0772	-0.0851
153.32	0.078	-0.089
154.3	0.077	-0.0914
155.27	0.0742	-0.092
156.25	0.0697	-0.0907
157.23	0.0638	-0.0875
158.2	0.0567	-0.0825
159.18	0.0487	-0.0759
160.16	0.0403	-0.0682
161.13	0.0319	-0.0599
162.11	0.0239	-0.0514
163.09	0.0168	-0.0435
164.06	0.0111	-0.0366
165.04	0.007	-0.0314
166.02	0.0048	-0.0283
166.99	0.0048	-0.0278
167.97	0.0071	-0.03
168.95	0.0116	-0.0351
169.92	0.0183	-0.043
170.9	0.0269	-0.0534
171.88	0.0371	-0.066
172.85	0.0485	-0.0801
173.83	0.0605	-0.0953
174.8	0.0727	-0.1106
175.78	0.0845	-0.1254
176.76	0.0952	-0.1389
177.73	0.1045	-0.1504
178.71	0.1118	-0.1593
179.69	0.1167	-0.165
180.66	0.119	-0.1673
181.64	0.1185	-0.166
182.62	0.1151	-0.1612
183.59	0.109	-0.1532
184.57	0.1005	-0.1423
185.55	0.0899	-0.1293
186.52	0.0776	-0.1147
187.5	0.0643	-0.0995
188.48	0.0504	-0.0846
189.45	0.0367	-0.0708
190.43	0.0239	-0.0589
191.41	0.0123	-0.0497
192.38	0.0027	-0.0439
193.36	-0.0046	-0.0418
194.34	-0.0093	-0.0437
195.31	-0.0113	-0.0497
196.29	-0.0104	-0.0596
197.27	-0.0068	-0.0731
198.24	-0.0007	-0.0895
199.22	0.0074	-0.1083
200.2	0.0171	-0.1286
201.17	0.0277	-0.1496
202.15	0.0388	-0.1704
203.13	0.0497	-0.1901
204.1	0.0596	-0.2081
205.08	0.0682	-0.2236
206.05	0.0748	-0.2361
207.03	0.0791	-0.2454
208.01	0.0808	-0.2514
208.98	0.0798	-0.254
209.96	0.0762	-0.2535
210.94	0.07	-0.2503
211.91	0.0617	-0.245
212.89	0.0515	-0.2383
213.87	0.04	-0.2308
214.84	0.0278	-0.2233
215.82	0.0154	-0.2164
216.8	0.0035	-0.2108
217.77	-0.0075	-0.2071
218.75	-0.0169	-0.2055
219.73	-0.0244	-0.2063
220.7	-0.0297	-0.2096
221.68	-0.0326	-0.2153
222.66	-0.0331	-0.223
223.63	-0.0312	-0.2323
224.61	-0.0272	-0.2427
225.59	-0.0214	-0.2536
226.56	-0.0143	-0.2643
227.54	-0.0062	-0.2742
228.52	0.0022	-0.2827
229.49	0.0106	-0.2892
230.47	0.0183	-0.2933
231.45	0.0249	-0.2949
232.42	0.0301	-0.2936
233.4	0.0336	-0.2897
234.38	0.0353	-0.2834
235.35	0.0352	-0.2749
236.33	0.0332	-0.2649
237.3	0.0296	-0.2538
238.28	0.0246	-0.2425
239.26	0.0187	-0.2315
240.23	0.012	-0.2217
241.21	0.0052	-0.2135
242.19	-0.0016	-0.2075
243.16	-0.0079	-0.2042
244.14	-0.0135	-0.2039
245.12	-0.0182	-0.2066
246.09	-0.0218	-0.2124
247.07	-0.0246	-0.2211
248.05	-0.0265	-0.2323
249.02	-0.0277	-0.2455
250	-0.0287	-0.2603
250.98	-0.0297	-0.276
251.95	-0.0312	-0.2919
252.93	-0.0335	-0.3074
253.91	-0.037	-0.322
254.88	-0.0421	-0.3351
255.86	-0.0489	-0.3462
256.84	-0.0576	-0.3551
257.81	-0.0682	-0.3617
258.79	-0.0805	-0.3657
259.77	-0.0941	-0.3674
260.74	-0.1088	-0.3668
261.72	-0.1239	-0.3644
262.7	-0.1389	-0.3604
263.67	-0.153	-0.3552
264.65	-0.1656	-0.3493
265.63	-0.176	-0.3431
266.6	-0.1835	-0.3368
267.58	-0.1877	-0.3309
268.55	-0.1882	-0.3255
269.53	-0.1848	-0.3207
270.51	-0.1775	-0.3166
271.48	-0.1665	-0.3132
272.46	-0.1521	-0.3103
273.44	-0.135	-0.3078
274.41	-0.1158	-0.3054
275.39	-0.0956	-0.3029
276.37	-0.0752	-0.3002
277.34	-0.0557	-0.297
278.32	-0.038	-0.2933
279.3	-0.0232	-0.289
280.27	-0.012	-0.2841
281.25	-0.0051	-0.2787
282.23	-0.0029	-0.273
283.2	-0.0057	-0.2674
284.18	-0.0133	-0.2621
285.16	-0.0255	-0.2574
286.13	-0.0418	-0.2538
287.11	-0.0612	-0.2515
288.09	-0.0828	-0.2508
289.06	-0.1055	-0.252
290.04	-0.1279	-0.255
291.02	-0.1487	-0.26
291.99	-0.1668	-0.2668
292.97	-0.181	-0.275
293.95	-0.1902	-0.2844
294.92	-0.1937	-0.2944
295.9	-0.1909	-0.3045
296.88	-0.1816	-0.3141
297.85	-0.166	-0.3225
298.83	-0.1442	-0.3292
299.8	-0.1172	-0.3337
300.78	-0.0857	-0.3355
301.76	-0.0509	-0.3343
302.73	-0.0142	-0.3301
303.71	0.0231	-0.3229
304.69	0.0595	-0.3128
305.66	0.0936	-0.3003
306.64	0.1243	-0.286
307.62	0.1504	-0.2705
308.59	0.1712	-0.2546
309.57	0.1861	-0.2391
310.55	0.195	-0.2247
311.52	0.198	-0.2124
312.5	0.1955	-0.2027
313.48	0.1884	-0.1961
314.45	0.1775	-0.1929
315.43	0.1641	-0.1934
316.41	0.1495	-0.1972
317.38	0.1351	-0.2042
318.36	0.1221	-0.2137
319.34	0.1118	-0.225
320.31	0.1052	-0.2372
321.29	0.103	-0.2492
322.27	0.1058	-0.2601
323.24	0.1135	-0.2687
324.22	0.1259	-0.2742
325.2	0.1425	-0.2759
326.17	0.1621	-0.2731
327.15	0.1836	-0.2657
328.13	0.2053	-0.2536
329.1	0.2257	-0.2373
330.08	0.2429	-0.2174
331.05	0.2551	-0.195
332.03	0.2608	-0.1714
333.01	0.2585	-0.148
333.98	0.247	-0.1267
334.96	0.2254	-0.1091
335.94	0.1934	-0.097
336.91	0.1511	-0.0919
337.89	0.099	-0.0953
338.87	0.0381	-0.1083
339.84	-0.0303	-0.1317
340.82	-0.1042	-0.1656
341.8	-0.1815	-0.2099
342.77	-0.2599	-0.2638
343.75	-0.3369	-0.3263
344.73	-0.4099	-0.3956
345.7	-0.4765	-0.4696
346.68	-0.5345	-0.5459
347.66	-0.5819	-0.6218
348.63	-0.6171	-0.6945
349.61	-0.6389	-0.7611
350.59	-0.6467	-0.819
351.56	-0.6405	-0.8655
352.54	-0.6205	-0.8987
353.52	-0.5876	-0.9168
354.49	-0.5433	-0.9186
355.47	-0.4893	-0.9035
356.45	-0.4277	-0.8717
357.42	-0.3608	-0.8238
358.4	-0.2911	-0.7612
359.38	-0.2211	-0.6858
360.35	-0.1532	-0.6
361.33	-0.0897	-0.5065
362.3	-0.0325	-0.4085
363.28	0.0165	-0.3092
364.26	0.0562	-0.2118
365.23	0.0857	-0.1196
366.21	0.1044	-0.0354
367.19	0.1124	0.0381
368.16	0.11	0.0988
369.14	0.0979	0.1451
370.12	0.0772	0.1759
371.09	0.0493	0.1909
372.07	0.0154	0.1901
373.05	-0.0228	0.1743
374.02	-0.0637	0.1447
375	-0.1059	0.1031
375.98	-0.1479	0.0514
376.95	-0.1886	-0.008
377.93	-0.2268	-0.0726
378.91	-0.2619	-0.14
379.88	-0.2932	-0.2078
380.86	-0.3205	-0.2737
381.84	-0.3436	-0.3357
382.81	-0.3626	-0.392
383.79	-0.3778	-0.4414
384.77	-0.3895	-0.4829
385.74	-0.3981	-0.516
386.72	-0.404	-0.5404
387.7	-0.4076	-0.5563
388.67	-0.4092	-0.5641
389.65	-0.4091	-0.5645
390.63	-0.4073	-0.5584
391.6	-0.404	-0.5468
392.58	-0.3989	-0.5305
393.55	-0.392	-0.5106
394.53	-0.3829	-0.488
395.51	-0.3713	-0.4633
396.48	-0.3569	-0.4373
397.46	-0.3394	-0.4103
398.44	-0.3187	-0.3826
399.41	-0.2945	-0.3544
400.39	-0.2669	-0.3256
401.37	-0.236	-0.2961
402.34	-0.2023	-0.2659
403.32	-0.1661	-0.2347
404.3	-0.1283	-0.2025
405.27	-0.0895	-0.1691
406.25	-0.0506	-0.1347
407.23	-0.0128	-0.0995
408.2	0.0231	-0.0638
409.18	0.0561	-0.0279
410.16	0.0852	0.0073
411.13	0.1096	0.0413
412.11	0.1286	0.0733
413.09	0.1418	0.1025
414.06	0.149	0.1281
415.04	0.1502	0.1495
416.02	0.1455	0.1659
416.99	0.1354	0.1771
417.97	0.1207	0.1828
418.95	0.1021	0.1829
419.92	0.0807	0.1777
420.9	0.0575	0.1677
421.88	0.0336	0.1536
422.85	0.0102	0.1362
423.83	-0.0116	0.1166
424.8	-0.031	0.0959
425.78	-0.0471	0.0754
426.76	-0.0594	0.0562
427.73	-0.0673	0.0395
428.71	-0.0709	0.0262
429.69	-0.07	0.0172
430.66	-0.0651	0.013
431.64	-0.0565	0.014
432.62	-0.0448	0.0203
433.59	-0.0309	0.0315
434.57	-0.0156	0.0473
435.55	0.0004	0.0669
436.52	0.016	0.0893
437.5	0.0306	0.1136
438.48	0.0433	0.1385
439.45	0.0537	0.1629
440.43	0.0613	0.1857
441.41	0.0658	0.2057
442.38	0.0671	0.2222
443.36	0.0654	0.2345
444.34	0.0608	0.2422
445.31	0.0537	0.245
446.29	0.0445	0.2431
447.27	0.0338	0.2369
448.24	0.0222	0.227
449.22	0.0101	0.2142
450.2	-0.0019	0.1994
451.17	-0.0134	0.1837
452.15	-0.0241	0.1682
453.13	-0.0336	0.1539
454.1	-0.0419	0.1419
455.08	-0.049	0.1328
456.05	-0.055	0.1275
457.03	-0.0601	0.1263
458.01	-0.0646	0.1293
458.98	-0.0689	0.1365
459.96	-0.0732	0.1477
460.94	-0.078	0.1622
461.91	-0.0836	0.1793
462.89	-0.0901	0.1983
463.87	-0.0979	0.2182
464.84	-0.1068	0.2381
465.82	-0.117	0.257
466.8	-0.1281	0.2741
467.77	-0.1401	0.2888
468.75	-0.1524	0.3005
469.73	-0.1646	0.309
470.7	-0.1764	0.3142
471.68	-0.1872	0.3162
472.66	-0.1965	0.3155
473.63	-0.204	0.3126
474.61	-0.2092	0.3081
475.59	-0.212	0.3031
476.56	-0.2122	0.2982
477.54	-0.2099	0.2944
478.52	-0.2052	0.2925
479.49	-0.1983	0.2932
480.47	-0.1897	0.2971
481.45	-0.1799	0.3044
482.42	-0.1695	0.3154
483.4	-0.159	0.33
484.38	-0.1492	0.3477
485.35	-0.1405	0.3681
486.33	-0.1337	0.3904
487.3	-0.129	0.4139
488.28	-0.127	0.4374
489.26	-0.1276	0.46
490.23	-0.1311	0.4808
491.21	-0.1374	0.4989
492.19	-0.146	0.5134
493.16	-0.1567	0.5238
494.14	-0.169	0.5297
495.12	-0.1822	0.531
496.09	-0.1957	0.5278
497.07	-0.2088	0.5205
498.05	-0.2208	0.5095
499.02	-0.2311	0.4958
500	-0.2392	0.4802
500.98	-0.2446	0.4637
501.95	-0.2471	0.4474
502.93	-0.2465	0.4324
503.91	-0.2429	0.4197
504.88	-0.2364	0.4101
505.86	-0.2273	0.4043
506.84	-0.2161	0.4027
507.81	-0.2035	0.4057
508.79	-0.1898	0.4131
509.77	-0.176	0.4248
510.74	-0.1626	0.4402
511.72	-0.1502	0.4586
512.7	-0.1395	0.4793
513.67	-0.1308	0.5013
514.65	-0.1247	0.5235
515.63	-0.1212	0.5449
516.6	-0.1205	0.5646
517.58	-0.1224	0.5818
518.55	-0.1269	0.5957
519.53	-0.1336	0.6059
520.51	-0.142	0.6122
521.48	-0.1516	0.6144
522.46	-0.162	0.6127
523.44	-0.1725	0.6076
524.41	-0.1827	0.5997
525.39	-0.1919	0.5896
526.37	-0.1999	0.5783
527.34	-0.2062	0.5665
528.32	-0.2108	0.5553
529.3	-0.2133	0.5453
530.27	-0.214	0.5375
531.25	-0.2128	0.5322
532.23	-0.2101	0.53
533.2	-0.2061	0.5311
534.18	-0.2011	0.5355
535.16	-0.1956	0.5429
536.13	-0.1899	0.553
537.11	-0.1844	0.5652
538.09	-0.1794	0.5789
539.06	-0.1752	0.5932
540.04	-0.1719	0.6074
541.02	-0.1697	0.6206
541.99	-0.1686	0.6321
542.97	-0.1684	0.6413
543.95	-0.169	0.6477
544.92	-0.1702	0.6509
545.9	-0.1717	0.6508
546.88	-0.1733	0.6474
547.85	-0.1745	0.641
548.83	-0.1752	0.6319
549.8	-0.1751	0.6208
550.78	-0.1739	0.6082
551.76	-0.1717	0.5949
552.73	-0.1684	0.5816
553.71	-0.1641	0.5691
554.69	-0.1588	0.558
555.66	-0.1529	0.5489
556.64	-0.1465	0.5422
557.62	-0.14	0.5381
558.59	-0.1338	0.5368
559.57	-0.1281	0.5382
560.55	-0.1233	0.542
561.52	-0.1195	0.5478
562.5	-0.1171	0.5551
563.48	-0.116	0.5633
564.45	-0.1162	0.5717
565.43	-0.1177	0.5797
566.41	-0.1203	0.5867
567.38	-0.1236	0.5922
568.36	-0.1274	0.5956
569.34	-0.1311	0.5968
570.31	-0.1344	0.5956
571.29	-0.1369	0.592
572.27	-0.1381	0.5863
573.24	-0.1376	0.5788
574.22	-0.1353	0.57
575.2	-0.1309	0.5604
576.17	-0.1245	0.5507
577.15	-0.116	0.5416
578.13	-0.1057	0.5336
579.1	-0.094	0.5274
580.08	-0.0813	0.5235
581.05	-0.0681	0.5221
582.03	-0.055	0.5234
583.01	-0.0427	0.5275
583.98	-0.0318	0.5343
584.96	-0.0229	0.5433
585.94	-0.0165	0.5542
586.91	-0.0132	0.5663
587.89	-0.013	0.5789
588.87	-0.0164	0.5913
589.84	-0.0232	0.6028
590.82	-0.0333	0.6126
591.8	-0.0463	0.6202
592.77	-0.062	0.625
593.75	-0.0795	0.6265
594.73	-0.0984	0.6247
595.7	-0.1177	0.6195
596.68	-0.1368	0.611
597.66	-0.1549	0.5995
598.63	-0.1712	0.5854
599.61	-0.1852	0.5695
600.59	-0.1963	0.5523
601.56	-0.2041	0.5346
602.54	-0.2084	0.5171
603.52	-0.2092	0.5006
604.49	-0.2066	0.4855
605.47	-0.2008	0.4725
606.45	-0.1923	0.462
607.42	-0.1817	0.4541
608.4	-0.1696	0.4489
609.38	-0.1566	0.4462
610.35	-0.1435	0.4458
611.33	-0.1311	0.4473
612.3	-0.1198	0.4502
613.28	-0.1103	0.4537
614.26	-0.1031	0.4574
615.23	-0.0984	0.4605
616.21	-0.0963	0.4624
617.19	-0.0969	0.4627
618.16	-0.1	0.4609
619.14	-0.1053	0.4568
620.12	-0.1124	0.4504
621.09	-0.1207	0.4417
622.07	-0.1298	0.4309
623.05	-0.139	0.4185
624.02	-0.1477	0.4049
625	-0.1553	0.3909
625.98	-0.1614	0.377
626.95	-0.1656	0.3641
627.93	-0.1676	0.3528
628.91	-0.1673	0.3437
629.88	-0.1645	0.3374
630.86	-0.1596	0.3343
631.84	-0.1527	0.3345
632.81	-0.1442	0.3383
633.79	-0.1345	0.3454
634.77	-0.1242	0.3556
635.74	-0.1136	0.3685
636.72	-0.1035	0.3834
637.7	-0.0942	0.3997
638.67	-0.0861	0.4166
639.65	-0.0797	0.4334
640.63	-0.0751	0.4492
641.6	-0.0724	0.4633
642.58	-0.0717	0.4752
643.55	-0.0728	0.4844
644.53	-0.0754	0.4904
645.51	-0.0793	0.4932
646.48	-0.0839	0.4927
647.46	-0.089	0.4891
648.44	-0.0939	0.4827
649.41	-0.0983	0.4741
650.39	-0.1017	0.4638
651.37	-0.1038	0.4524
652.34	-0.1042	0.4408
653.32	-0.1028	0.4294
654.3	-0.0995	0.419
655.27	-0.0943	0.4102
656.25	-0.0875	0.4034
657.23	-0.0792	0.3989
658.2	-0.0699	0.3969
659.18	-0.0597	0.3975
660.16	-0.0493	0.4004
661.13	-0.0391	0.4054
662.11	-0.0294	0.4121
663.09	-0.0207	0.42
664.06	-0.0133	0.4286
665.04	-0.0074	0.4373
666.02	-0.0033	0.4456
666.99	-0.0009	0.4529
667.97	-0.0002	0.4587
668.95	-0.0011	0.4628
669.92	-0.0034	0.4649
670.9	-0.0066	0.465
671.88	-0.0106	0.4631
672.85	-0.0149	0.4593
673.83	-0.0192	0.454
674.8	-0.023	0.4476
675.78	-0.0262	0.4405
676.76	-0.0283	0.4333
677.73	-0.0294	0.4265
678.71	-0.0292	0.4205
679.69	-0.0279	0.4157
680.66	-0.0255	0.4126
681.64	-0.0223	0.4114
682.62	-0.0185	0.4121
683.59	-0.0146	0.4147
684.57	-0.0107	0.4191
685.55	-0.0074	0.4251
686.52	-0.0049	0.4321
687.5	-0.0037	0.4397
688.48	-0.004	0.4475
689.45	-0.0059	0.4548
690.43	-0.0095	0.461
691.41	-0.0149	0.4657
692.38	-0.022	0.4684
693.36	-0.0304	0.4688
694.34	-0.0399	0.4666
695.31	-0.0502	0.4617
696.29	-0.0607	0.4541
697.27	-0.071	0.4441
698.24	-0.0807	0.432
699.22	-0.0892	0.4181
700.2	-0.0963	0.403
701.17	-0.1015	0.3874
702.15	-0.1046	0.3718
703.13	-0.1055	0.3568
704.1	-0.1042	0.3432
705.08	-0.1007	0.3314
706.05	-0.0952	0.3219
707.03	-0.0881	0.3152
708.01	-0.0798	0.3113
708.98	-0.0707	0.3106
709.96	-0.0612	0.3129
710.94	-0.0519	0.3181
711.91	-0.0433	0.3259
712.89	-0.0358	0.3361
713.87	-0.0297	0.348
714.84	-0.0254	0.3612
715.82	-0.023	0.3752
716.8	-0.0226	0.3894
717.77	-0.0242	0.4032
718.75	-0.0274	0.4163
719.73	-0.0322	0.4281
720.7	-0.0381	0.4383
721.68	-0.0446	0.4467
722.66	-0.0514	0.453
723.63	-0.058	0.4572
724.61	-0.0638	0.4593
725.59	-0.0684	0.4594
726.56	-0.0715	0.4576
727.54	-0.0728	0.4542
728.52	-0.072	0.4494
729.49	-0.0692	0.4434
730.47	-0.0643	0.4365
731.45	-0.0576	0.4291
732.42	-0.0493	0.4212
733.4	-0.0396	0.4133
734.38	-0.0292	0.4054
735.35	-0.0183	0.3977
736.33	-0.0075	0.3905
737.3	0.0027	0.3837
738.28	0.0119	0.3775
739.26	0.0196	0.372
740.23	0.0257	0.3671
741.21	0.0299	0.3631
742.19	0.032	0.3599
743.16	0.0322	0.3576
744.14	0.0305	0.3562
745.12	0.0271	0.3559
746.09	0.0223	0.3567
747.07	0.0166	0.3585
748.05	0.0104	0.3615
749.02	0.0042	0.3656
750	-0.0017	0.3708
750.98	-0.0067	0.3771
751.95	-0.0105	0.3843
752.93	-0.0127	0.3923
753.91	-0.0132	0.4008
754.88	-0.0119	0.4097
755.86	-0.0086	0.4186
756.84	-0.0034	0.4272
757.81	0.0033	0.4353
758.79	0.0114	0.4426
759.77	0.0206	0.4486
760.74	0.0304	0.4533
761.72	0.0404	0.4565
762.7	0.0502	0.4579
763.67	0.0594	0.4576
764.65	0.0676	0.4556
765.63	0.0746	0.452
766.6	0.08	0.4472
767.58	0.0839	0.4412
768.55	0.0861	0.4347
769.53	0.0867	0.4278
770.51	0.0859	0.4212
771.48	0.0839	0.4152
772.46	0.081	0.4104
773.44	0.0775	0.407
774.41	0.0738	0.4054
775.39	0.0703	0.4059
776.37	0.0674	0.4085
777.34	0.0653	0.4134
778.32	0.0643	0.4203
779.3	0.0647	0.4292
780.27	0.0665	0.4396
781.25	0.0697	0.4512
782.23	0.0742	0.4635
783.2	0.08	0.4759
784.18	0.0867	0.488
785.16	0.094	0.4992
786.13	0.1016	0.509
787.11	0.1091	0.5171
788.09	0.1162	0.5231
789.06	0.1224	0.5269
790.04	0.1275	0.5284
791.02	0.131	0.5277
791.99	0.1329	0.5251
792.97	0.1329	0.5209
793.95	0.1311	0.5155
794.92	0.1274	0.5095
795.9	0.122	0.5034
796.88	0.1151	0.4978
797.85	0.1069	0.4933
798.83	0.0978	0.4904
799.8	0.0881	0.4896
800.78	0.0782	0.4911
801.76	0.0685	0.495
802.73	0.0594	0.5015
803.71	0.0511	0.5104
804.69	0.044	0.5214
805.66	0.0383	0.534
806.64	0.0342	0.5478
807.62	0.0316	0.5622
808.59	0.0307	0.5764
809.57	0.0314	0.5897
810.55	0.0336	0.6016
811.52	0.037	0.6114
812.5	0.0415	0.6187
813.48	0.0469	0.6232
814.45	0.0529	0.6245
815.43	0.0592	0.6228
816.41	0.0656	0.6182
817.38	0.0719	0.6109
818.36	0.078	0.6015
819.34	0.0837	0.5906
820.31	0.0888	0.5789
821.29	0.0934	0.567
822.27	0.0974	0.5558
823.24	0.1008	0.5459
824.22	0.1036	0.5381
825.2	0.106	0.5327
826.17	0.1079	0.5302
827.15	0.1094	0.5307
828.13	0.1107	0.5342
829.1	0.1116	0.5406
830.08	0.1123	0.5494
831.05	0.1127	0.5601
832.03	0.1128	0.572
833.01	0.1125	0.5843
833.98	0.1118	0.5963
834.96	0.1106	0.6071
835.94	0.1088	0.6159
836.91	0.1062	0.622
837.89	0.1028	0.6249
838.87	0.0986	0.6243
839.84	0.0936	0.6199
840.82	0.0876	0.6118
841.8	0.0808	0.6003
842.77	0.0733	0.5859
843.75	0.0652	0.5691
844.73	0.0567	0.5508
845.7	0.048	0.5319
846.68	0.0393	0.5134
847.66	0.031	0.4962
848.63	0.0232	0.4812
849.61	0.0163	0.4692
850.59	0.0106	0.4609
851.56	0.0062	0.4568
852.54	0.0034	0.4569
853.52	0.0022	0.4615
854.49	0.0029	0.4701
855.47	0.0055	0.4824
856.45	0.0099	0.4977
857.42	0.016	0.5151
858.4	0.0236	0.5338
859.38	0.0327	0.5526
860.35	0.0429	0.5705
861.33	0.0539	0.5866
862.3	0.0655	0.5999
863.28	0.0773	0.6098
864.26	0.089	0.6156
865.23	0.1004	0.6172
866.21	0.111	0.6143
867.19	0.1207	0.6071
868.16	0.1293	0.5961
869.14	0.1365	0.5817
870.12	0.1424	0.5649
871.09	0.1469	0.5463
872.07	0.1499	0.527
873.05	0.1515	0.508
874.02	0.1518	0.49
875	0.1509	0.4739
875.98	0.149	0.4603
876.95	0.1462	0.4496
877.93	0.1428	0.4421
878.91	0.1389	0.4378
879.88	0.1347	0.4365
880.86	0.1304	0.4376
881.84	0.1262	0.4407
882.81	0.1222	0.4449
883.79	0.1185	0.4494
884.77	0.1151	0.4533
885.74	0.1122	0.4558
886.72	0.1097	0.4563
887.7	0.1077	0.454
888.67	0.1062	0.4486
889.65	0.1051	0.4399
890.63	0.1043	0.428
891.6	0.1039	0.4132
892.58	0.1036	0.3961
893.55	0.1036	0.3774
894.53	0.1036	0.358
895.51	0.1036	0.3391
896.48	0.1035	0.3217
897.46	0.1033	0.3068
898.44	0.1029	0.2955
899.41	0.1022	0.2887
900.39	0.1012	0.287
901.37	0.0998	0.2908
902.34	0.098	0.3002
903.32	0.0958	0.3149
904.3	0.0931	0.3345
905.27	0.09	0.3581
906.25	0.0864	0.3848
907.23	0.0824	0.4131
908.2	0.078	0.4419
909.18	0.0732	0.4695
910.16	0.0681	0.4946
911.13	0.0629	0.5158
912.11	0.0575	0.532
913.09	0.052	0.5423
914.06	0.0467	0.546
915.04	0.0415	0.543
916.02	0.0366	0.5334
916.99	0.0321	0.5176
917.97	0.028	0.4965
918.95	0.0246	0.4711
919.92	0.0218	0.443
920.9	0.0196	0.4136
921.88	0.0182	0.3845
922.85	0.0174	0.3575
923.83	0.0172	0.334
924.8	0.0176	0.3154
925.78	0.0184	0.3028
926.76	0.0195	0.2971
927.73	0.0207	0.2985
928.71	0.022	0.3071
929.69	0.023	0.3226
930.66	0.0237	0.344
931.64	0.0239	0.3705
932.62	0.0233	0.4005
933.59	0.0219	0.4325
934.57	0.0196	0.4649
935.55	0.0163	0.496
936.52	0.0121	0.5241
937.5	0.0068	0.548
938.48	0.0006	0.5666
939.45	-0.0063	0.579
940.43	-0.0139	0.5849
941.41	-0.0219	0.5844
942.38	-0.0302	0.578
943.36	-0.0385	0.5664
944.34	-0.0465	0.5509
945.31	-0.054	0.533
946.29	-0.0607	0.5143
947.27	-0.0665	0.4965
948.24	-0.0713	0.4814
949.22	-0.0747	0.4705
950.2	-0.0768	0.4651
951.17	-0.0774	0.4662
952.15	-0.0766	0.4743
953.13	-0.0745	0.4894
954.1	-0.0711	0.5113
955.08	-0.0665	0.539
956.05	-0.0609	0.5712
957.03	-0.0546	0.6061
958.01	-0.0476	0.6419
958.98	-0.0404	0.6762
959.96	-0.033	0.7068
960.94	-0.0257	0.7315
961.91	-0.0186	0.7485
962.89	-0.0121	0.7559
963.87	-0.0062	0.7527
964.84	-0.0009	0.7382
965.82	0.0034	0.7123
966.8	0.007	0.6756
967.77	0.0096	0.6294
968.75	0.0114	0.5756
969.73	0.0123	0.5163
970.7	0.0124	0.4546
971.68	0.0118	0.3933
972.66	0.0104	0.3358
973.63	0.0085	0.2852
974.61	0.006	0.2445
975.59	0.0031	0.2164
976.56	-0.0003	0.203
977.54	-0.0041	0.2056
978.52	-0.0083	0.2252
979.49	-0.0128	0.2615
980.47	-0.0177	0.3135
981.45	-0.0229	0.3797
982.42	-0.0285	0.4572
983.4	-0.0344	0.543
984.38	-0.0405	0.6333
985.35	-0.0469	0.7239
986.33	-0.0536	0.8104
987.3	-0.0603	0.8885
988.28	-0.0672	0.954
989.26	-0.074	1.0034
990.23	-0.0807	1.0333
991.21	-0.0872	1.0414
992.19	-0.0933	1.0261
993.16	-0.0989	0.9869
994.14	-0.104	0.9242
995.12	-0.1084	0.8394
996.09	-0.112	0.7346
997.07	-0.1148	0.6132
998.05	-0.1168	0.4788
999.02	-0.118	0.3357
1000	-0.0252	0.4508
1000.98	-0.0429	0.3818
1001.95	-0.0599	0.3249
1002.93	-0.0759	0.2821
1003.91	-0.0903	0.255
1004.88	-0.1028	0.2442
1005.86	-0.1131	0.2498
1006.84	-0.121	0.2711
1007.81	-0.1265	0.3067
1008.79	-0.1295	0.3546
1009.77	-0.1301	0.4124
1010.74	-0.1286	0.4772
1011.72	-0.1251	0.546
1012.7	-0.1199	0.6154
1013.67	-0.1134	0.6825
1014.65	-0.1059	0.7441
1015.63	-0.0976	0.7979
1016.6	-0.0891	0.8415
1017.58	-0.0805	0.8734
1018.55	-0.0722	0.8927
1019.53	-0.0643	0.8988
1020.51	-0.0572	0.8921
1021.48	-0.0509	0.8735
1022.46	-0.0455	0.8443
1023.44	-0.041	0.8064
1024.41	-0.0376	0.7621
1025.39	-0.0352	0.7137
1026.37	-0.0337	0.6639
1027.34	-0.0331	0.6152
1028.32	-0.0333	0.5698
1029.3	-0.0342	0.53
1030.27	-0.0357	0.4974
1031.25	-0.0377	0.4734
1032.23	-0.0403	0.4588
1033.2	-0.0432	0.4539
1034.18	-0.0465	0.4585
1035.16	-0.0501	0.472
1036.13	-0.0539	0.4931
1037.11	-0.0579	0.5206
1038.09	-0.062	0.5526
1039.06	-0.0662	0.5874
1040.04	-0.0704	0.623
1041.02	-0.0745	0.6575
1041.99	-0.0784	0.6892
1042.97	-0.0821	0.7165
1043.95	-0.0853	0.7384
1044.92	-0.0881	0.7538
1045.9	-0.0904	0.7624
1046.88	-0.0919	0.7641
1047.85	-0.0926	0.7591
1048.83	-0.0926	0.7482
1049.8	-0.0916	0.7322
1050.78	-0.0898	0.7123
1051.76	-0.0872	0.6899
1052.73	-0.0837	0.6664
1053.71	-0.0796	0.6431
1054.69	-0.0749	0.6215
1055.66	-0.0697	0.6027
1056.64	-0.0644	0.5877
1057.62	-0.0589	0.5771
1058.59	-0.0537	0.5716
1059.57	-0.0488	0.5711
1060.55	-0.0444	0.5756
1061.52	-0.0408	0.5846
1062.5	-0.038	0.5976
1063.48	-0.0361	0.6137
1064.45	-0.0352	0.632
1065.43	-0.0353	0.6514
1066.41	-0.0363	0.671
1067.38	-0.0381	0.6898
1068.36	-0.0406	0.7069
1069.34	-0.0437	0.7217
1070.31	-0.047	0.7336
1071.29	-0.0505	0.7423
1072.27	-0.0539	0.7478
1073.24	-0.0569	0.7501
1074.22	-0.0594	0.7496
1075.2	-0.0611	0.7466
1076.17	-0.062	0.7419
1077.15	-0.062	0.736
1078.13	-0.0611	0.7296
1079.1	-0.0592	0.7235
1080.08	-0.0564	0.7182
1081.05	-0.0529	0.7142
1082.03	-0.0488	0.7119
1083.01	-0.0444	0.7115
1083.98	-0.0398	0.7131
1084.96	-0.0353	0.7166
1085.94	-0.0312	0.7217
1086.91	-0.0276	0.728
1087.89	-0.0247	0.735
1088.87	-0.0228	0.7422
1089.84	-0.0219	0.7489
1090.82	-0.022	0.7545
1091.8	-0.0232	0.7586
1092.77	-0.0253	0.7605
1093.75	-0.0282	0.7601
1094.73	-0.0318	0.7571
1095.7	-0.0358	0.7514
1096.68	-0.0399	0.7431
1097.66	-0.0439	0.7326
1098.63	-0.0475	0.7201
1099.61	-0.0504	0.7062
1100.59	-0.0523	0.6915
1101.56	-0.0531	0.6766
1102.54	-0.0525	0.6621
1103.52	-0.0505	0.6487
1104.49	-0.047	0.637
1105.47	-0.0421	0.6273
1106.45	-0.0359	0.6201
1107.42	-0.0285	0.6156
1108.4	-0.0201	0.6139
1109.38	-0.0111	0.6149
1110.35	-0.0018	0.6183
1111.33	0.0076	0.6239
1112.3	0.0166	0.6312
1113.28	0.025	0.6397
1114.26	0.0324	0.6489
1115.23	0.0386	0.6581
1116.21	0.0434	0.667
1117.19	0.0466	0.675
1118.16	0.0481	0.6817
1119.14	0.048	0.6868
1120.12	0.0464	0.6901
1121.09	0.0433	0.6917
1122.07	0.039	0.6915
1123.05	0.0337	0.6897
1124.02	0.0278	0.6866
1125	0.0216	0.6825
1125.98	0.0154	0.6779
1126.95	0.0097	0.6732
1127.93	0.0046	0.6688
1128.91	0.0006	0.665
1129.88	-0.0021	0.6621
1130.86	-0.0034	0.6606
1131.84	-0.003	0.6604
1132.81	-0.001	0.6616
1133.79	0.0027	0.6643
1134.77	0.008	0.6682
1135.74	0.0147	0.6732
1136.72	0.0227	0.6789
1137.7	0.0316	0.6851
1138.67	0.0412	0.6914
1139.65	0.0512	0.6975
1140.63	0.0613	0.7029
1141.6	0.0711	0.7075
1142.58	0.0802	0.7111
1143.55	0.0885	0.7135
1144.53	0.0957	0.7147
1145.51	0.1016	0.7147
1146.48	0.106	0.7137
1147.46	0.1088	0.712
1148.44	0.11	0.7097
1149.41	0.1097	0.7071
1150.39	0.1079	0.7047
1151.37	0.1048	0.7027
1152.34	0.1005	0.7015
1153.32	0.0953	0.7012
1154.3	0.0894	0.702
1155.27	0.0829	0.704
1156.25	0.0763	0.7071
1157.23	0.0697	0.7113
1158.2	0.0633	0.7164
1159.18	0.0573	0.7219
1160.16	0.052	0.7276
1161.13	0.0474	0.7331
1162.11	0.0436	0.738
1163.09	0.0407	0.7417
1164.06	0.0387	0.7439
1165.04	0.0376	0.7443
1166.02	0.0372	0.7426
1166.99	0.0375	0.7387
1167.97	0.0383	0.7324
1168.95	0.0396	0.7238
1169.92	0.041	0.7132
1170.9	0.0425	0.7008
1171.88	0.0438	0.687
1172.85	0.0449	0.6722
1173.83	0.0455	0.657
1174.8	0.0455	0.6419
1175.78	0.0449	0.6275
1176.76	0.0437	0.6142
1177.73	0.0416	0.6026
1178.71	0.0389	0.5929
1179.69	0.0355	0.5854
1180.66	0.0314	0.5803
1181.64	0.0269	0.5776
1182.62	0.0221	0.5772
1183.59	0.017	0.5789
1184.57	0.0119	0.5823
1185.55	0.007	0.587
1186.52	0.0023	0.5926
1187.5	-0.0018	0.5986
1188.48	-0.0053	0.6044
1189.45	-0.008	0.6095
1190.43	-0.0099	0.6136
1191.41	-0.0109	0.6163
1192.38	-0.0109	0.6172
1193.36	-0.0099	0.6163
1194.34	-0.0081	0.6135
1195.31	-0.0055	0.6089
1196.29	-0.0022	0.6026
1197.27	0.0016	0.595
1198.24	0.0058	0.5864
1199.22	0.0101	0.5772
1200.2	0.0143	0.5679
1201.17	0.0183	0.5589
1202.15	0.0217	0.5507
1203.13	0.0246	0.5436
1204.1	0.0266	0.538
1205.08	0.0278	0.5342
1206.05	0.028	0.5321
1207.03	0.0272	0.532
1208.01	0.0254	0.5336
1208.98	0.0227	0.5368
1209.96	0.0193	0.5413
1210.94	0.0152	0.5469
1211.91	0.0106	0.5531
1212.89	0.0058	0.5594
1213.87	0.001	0.5655
1214.84	-0.0035	0.5711
1215.82	-0.0076	0.5756
1216.8	-0.011	0.5788
1217.77	-0.0136	0.5806
1218.75	-0.0151	0.5808
1219.73	-0.0156	0.5794
1220.7	-0.0148	0.5764
1221.68	-0.0129	0.5719
1222.66	-0.0098	0.5663
1223.63	-0.0057	0.5598
1224.61	-0.0007	0.5527
1225.59	0.005	0.5455
1226.56	0.0112	0.5383
1227.54	0.0176	0.5317
1228.52	0.024	0.5258
1229.49	0.0302	0.5209
1230.47	0.0359	0.5172
1231.45	0.0409	0.5149
1232.42	0.0451	0.5139
1233.4	0.0483	0.5142
1234.38	0.0505	0.5157
1235.35	0.0516	0.5183
1236.33	0.0518	0.5216
1237.3	0.0509	0.5256
1238.28	0.0493	0.5299
1239.26	0.047	0.5344
1240.23	0.0443	0.5388
1241.21	0.0413	0.5429
1242.19	0.0383	0.5466
1243.16	0.0355	0.5497
1244.14	0.033	0.5524
1245.12	0.031	0.5544
1246.09	0.0296	0.556
1247.07	0.0289	0.5572
1248.05	0.0289	0.5581
1249.02	0.0295	0.5589
1250	0.0307	0.5595
1250.98	0.0323	0.5602
1251.95	0.0342	0.5609
1252.93	0.0362	0.5618
1253.91	0.0381	0.5627
1254.88	0.0396	0.5637
1255.86	0.0407	0.5646
1256.84	0.041	0.5653
1257.81	0.0406	0.5656
1258.79	0.0392	0.5653
1259.77	0.037	0.5642
1260.74	0.0338	0.5622
1261.72	0.0297	0.5591
1262.7	0.025	0.5548
1263.67	0.0197	0.5493
1264.65	0.014	0.5426
1265.63	0.0082	0.535
1266.6	0.0025	0.5266
1267.58	-0.0028	0.5176
1268.55	-0.0076	0.5085
1269.53	-0.0117	0.4997
1270.51	-0.0149	0.4916
1271.48	-0.0172	0.4846
1272.46	-0.0186	0.4792
1273.44	-0.0191	0.4759
1274.41	-0.0188	0.4748
1275.39	-0.018	0.4764
1276.37	-0.0168	0.4808
1277.34	-0.0156	0.4879
1278.32	-0.0146	0.4977
1279.3	-0.0142	0.51
1280.27	-0.0146	0.5244
1281.25	-0.0162	0.5405
1282.23	-0.0191	0.5578
1283.2	-0.0236	0.5755
1284.18	-0.0297	0.5931
1285.16	-0.0374	0.6099
1286.13	-0.0467	0.6253
1287.11	-0.0574	0.6386
1288.09	-0.0691	0.6494
1289.06	-0.0817	0.6572
1290.04	-0.0946	0.6619
1291.02	-0.1074	0.6632
1291.99	-0.1197	0.6614
1292.97	-0.1309	0.6564
1293.95	-0.1405	0.6488
1294.92	-0.1483	0.6389
1295.9	-0.1537	0.6273
1296.88	-0.1565	0.6147
1297.85	-0.1566	0.6017
1298.83	-0.1539	0.5891
1299.8	-0.1484	0.5775
1300.78	-0.1403	0.5675
1301.76	-0.1299	0.5596
1302.73	-0.1175	0.5543
1303.71	-0.1037	0.5518
1304.69	-0.0889	0.5522
1305.66	-0.0737	0.5555
1306.64	-0.0587	0.5615
1307.62	-0.0445	0.57
1308.59	-0.0316	0.5804
1309.57	-0.0205	0.5923
1310.55	-0.0114	0.6052
1311.52	-0.0048	0.6184
1312.5	-0.0008	0.6313
1313.48	0.0006	0.6436
1314.45	-0.0005	0.6546
1315.43	-0.0039	0.664
1316.41	-0.0093	0.6716
1317.38	-0.0164	0.6772
1318.36	-0.0247	0.6808
1319.34	-0.0337	0.6826
1320.31	-0.0429	0.6828
1321.29	-0.0518	0.6817
1322.27	-0.0599	0.6798
1323.24	-0.0668	0.6774
1324.22	-0.0722	0.6751
1325.2	-0.0759	0.6733
1326.17	-0.0777	0.6724
1327.15	-0.0777	0.6727
1328.13	-0.0758	0.6745
1329.1	-0.0724	0.6779
1330.08	-0.0676	0.6829
1331.05	-0.0618	0.6894
1332.03	-0.0554	0.6972
1333.01	-0.0488	0.7059
1333.98	-0.0424	0.7152
1334.96	-0.0366	0.7245
1335.94	-0.0318	0.7333
1336.91	-0.0281	0.7412
1337.89	-0.0258	0.7477
1338.87	-0.025	0.7524
1339.84	-0.0257	0.7549
1340.82	-0.0278	0.755
1341.8	-0.031	0.7527
1342.77	-0.0351	0.7481
1343.75	-0.0398	0.7411
1344.73	-0.0446	0.7323
1345.7	-0.0492	0.7219
1346.68	-0.0532	0.7105
1347.66	-0.0563	0.6985
1348.63	-0.058	0.6868
1349.61	-0.0582	0.6757
1350.59	-0.0567	0.6658
1351.56	-0.0534	0.6577
1352.54	-0.0485	0.6518
1353.52	-0.042	0.6484
1354.49	-0.0342	0.6476
1355.47	-0.0255	0.6494
1356.45	-0.0162	0.6539
1357.42	-0.0069	0.6607
1358.4	0.002	0.6694
1359.38	0.01	0.6797
1360.35	0.0166	0.6911
1361.33	0.0215	0.7029
1362.3	0.0243	0.7146
1363.28	0.0247	0.7256
1364.26	0.0227	0.7354
1365.23	0.0182	0.7437
1366.21	0.0114	0.7499
1367.19	0.0025	0.7541
1368.16	-0.0082	0.7559
1369.14	-0.0203	0.7555
1370.12	-0.0331	0.753
1371.09	-0.0462	0.7486
1372.07	-0.059	0.7427
1373.05	-0.0709	0.7358
1374.02	-0.0814	0.7282
1375	-0.09	0.7205
1375.98	-0.0964	0.7131
1376.95	-0.1002	0.7064
1377.93	-0.1013	0.7008
1378.91	-0.0997	0.6965
1379.88	-0.0954	0.6939
1380.86	-0.0888	0.6928
1381.84	-0.0802	0.6934
1382.81	-0.07	0.6954
1383.79	-0.0588	0.6987
1384.77	-0.0471	0.7029
1385.74	-0.0355	0.7078
1386.72	-0.0248	0.7129
1387.7	-0.0153	0.7179
1388.67	-0.0077	0.7225
1389.65	-0.0024	0.7264
1390.63	0.0004	0.7292
1391.6	0.0004	0.7309
1392.58	-0.0025	0.7314
1393.55	-0.0082	0.7307
1394.53	-0.0164	0.7289
1395.51	-0.027	0.7263
1396.48	-0.0394	0.7232
1397.46	-0.0533	0.7198
1398.44	-0.0679	0.7165
1399.41	-0.0827	0.7136
1400.39	-0.0972	0.7116
1401.37	-0.1107	0.7108
1402.34	-0.1227	0.7113
1403.32	-0.1327	0.7133
1404.3	-0.1404	0.717
1405.27	-0.1455	0.7223
1406.25	-0.1479	0.7291
1407.23	-0.1474	0.7371
1408.2	-0.1443	0.7461
1409.18	-0.1387	0.7557
1410.16	-0.1308	0.7655
1411.13	-0.1212	0.775
1412.11	-0.1103	0.7839
1413.09	-0.0985	0.7918
1414.06	-0.0864	0.7982
1415.04	-0.0746	0.8029
1416.02	-0.0636	0.8058
1416.99	-0.0537	0.8067
1417.97	-0.0455	0.8057
1418.95	-0.0393	0.8028
1419.92	-0.0353	0.7984
1420.9	-0.0336	0.7926
1421.88	-0.0342	0.786
1422.85	-0.0373	0.7788
1423.83	-0.0424	0.7716
1424.8	-0.0496	0.7646
1425.78	-0.0584	0.7584
1426.76	-0.0685	0.7533
1427.73	-0.0796	0.7495
1428.71	-0.0911	0.7471
1429.69	-0.1027	0.7462
1430.66	-0.1139	0.7469
1431.64	-0.1244	0.7488
1432.62	-0.1338	0.7518
1433.59	-0.1419	0.7555
1434.57	-0.1484	0.7596
1435.55	-0.153	0.7636
1436.52	-0.1558	0.767
1437.5	-0.1566	0.7695
1438.48	-0.1556	0.7706
1439.45	-0.1526	0.77
1440.43	-0.148	0.7675
1441.41	-0.1419	0.763
1442.38	-0.1345	0.7563
1443.36	-0.1259	0.7478
1444.34	-0.1166	0.7374
1445.31	-0.1067	0.7255
1446.29	-0.0965	0.7126
1447.27	-0.0863	0.6991
1448.24	-0.0762	0.6855
1449.22	-0.0665	0.6722
1450.2	-0.0574	0.6599
1451.17	-0.049	0.649
1452.15	-0.0414	0.6398
1453.13	-0.0346	0.6327
1454.1	-0.0289	0.6279
1455.08	-0.024	0.6254
1456.05	-0.0201	0.6253
1457.03	-0.0171	0.6275
1458.01	-0.0149	0.6315
1458.98	-0.0135	0.6372
1459.96	-0.0126	0.6441
1460.94	-0.0123	0.6517
1461.91	-0.0124	0.6595
1462.89	-0.0127	0.6671
1463.87	-0.0132	0.674
1464.84	-0.0137	0.6798
1465.82	-0.0142	0.6842
1466.8	-0.0146	0.687
1467.77	-0.0148	0.688
1468.75	-0.0147	0.6873
1469.73	-0.0144	0.6849
1470.7	-0.0139	0.6811
1471.68	-0.0131	0.6761
1472.66	-0.012	0.6704
1473.63	-0.0108	0.6642
1474.61	-0.0095	0.6582
1475.59	-0.0082	0.6527
1476.56	-0.0069	0.648
1477.54	-0.0057	0.6447
1478.52	-0.0046	0.6428
1479.49	-0.0038	0.6428
1480.47	-0.0032	0.6445
1481.45	-0.0029	0.6481
1482.42	-0.0028	0.6535
1483.4	-0.003	0.6603
1484.38	-0.0034	0.6683
1485.35	-0.004	0.6772
1486.33	-0.0046	0.6865
1487.3	-0.0051	0.6958
1488.28	-0.0055	0.7046
1489.26	-0.0056	0.7127
1490.23	-0.0053	0.7194
1491.21	-0.0046	0.7246
1492.19	-0.0032	0.7281
1493.16	-0.0013	0.7296
1494.14	0.0014	0.7292
1495.12	0.0048	0.7268
1496.09	0.0088	0.7227
1497.07	0.0135	0.717
1498.05	0.0186	0.71
1499.02	0.0241	0.702
1500	0.0298	0.6934
1500.98	0.0355	0.6845
1501.95	0.041	0.6758
1502.93	0.046	0.6675
1503.91	0.0504	0.6599
1504.88	0.0539	0.6533
1505.86	0.0564	0.6477
1506.84	0.0577	0.6432
1507.81	0.0577	0.6399
1508.79	0.0563	0.6377
1509.77	0.0536	0.6365
1510.74	0.0495	0.6361
1511.72	0.0442	0.6362
1512.7	0.0378	0.6367
1513.67	0.0305	0.6374
1514.65	0.0225	0.638
1515.63	0.0141	0.6383
1516.6	0.0055	0.6382
1517.58	-0.0029	0.6376
1518.55	-0.0108	0.6365
1519.53	-0.0182	0.6348
1520.51	-0.0246	0.6326
1521.48	-0.0299	0.63
1522.46	-0.034	0.6271
1523.44	-0.0368	0.6241
1524.41	-0.0382	0.6212
1525.39	-0.0384	0.6186
1526.37	-0.0373	0.6163
1527.34	-0.0351	0.6146
1528.32	-0.032	0.6136
1529.3	-0.0282	0.6132
1530.27	-0.0239	0.6135
1531.25	-0.0193	0.6145
1532.23	-0.0147	0.6161
1533.2	-0.0103	0.6181
1534.18	-0.0062	0.6204
1535.16	-0.0027	0.6228
1536.13	0.0003	0.6251
1537.11	0.0025	0.627
1538.09	0.0041	0.6285
1539.06	0.005	0.6293
1540.04	0.0053	0.6293
1541.02	0.0051	0.6284
1541.99	0.0045	0.6267
1542.97	0.0037	0.624
1543.95	0.0028	0.6206
1544.92	0.002	0.6164
1545.9	0.0013	0.6117
1546.88	0.0009	0.6066
1547.85	0.0009	0.6013
1548.83	0.0012	0.596
1549.8	0.0018	0.591
1550.78	0.0028	0.5865
1551.76	0.0039	0.5825
1552.73	0.0051	0.5792
1553.71	0.0061	0.5767
1554.69	0.007	0.5751
1555.66	0.0074	0.5743
1556.64	0.0072	0.5744
1557.62	0.0064	0.5751
1558.59	0.0047	0.5766
1559.57	0.0022	0.5785
1560.55	-0.0011	0.5808
1561.52	-0.0052	0.5835
1562.5	-0.01	0.5862
1563.48	-0.0153	0.589
1564.45	-0.0208	0.5919
1565.43	-0.0264	0.5946
1566.41	-0.0318	0.5973
1567.38	-0.0366	0.6
1568.36	-0.0405	0.6027
1569.34	-0.0433	0.6056
1570.31	-0.0448	0.6086
1571.29	-0.0446	0.6119
1572.27	-0.0427	0.6155
1573.24	-0.039	0.6196
1574.22	-0.0335	0.6243
1575.2	-0.0263	0.6294
1576.17	-0.0176	0.635
1577.15	-0.0075	0.6411
1578.13	0.0036	0.6475
1579.1	0.0152	0.6541
1580.08	0.0271	0.6608
1581.05	0.0387	0.6673
1582.03	0.0497	0.6734
1583.01	0.0596	0.6789
1583.98	0.068	0.6837
1584.96	0.0746	0.6876
1585.94	0.079	0.6904
1586.91	0.0811	0.6921
1587.89	0.0808	0.6927
1588.87	0.0781	0.6921
1589.84	0.073	0.6904
1590.82	0.0657	0.688
1591.8	0.0564	0.6848
1592.77	0.0455	0.6812
1593.75	0.0333	0.6774
1594.73	0.0203	0.6738
1595.7	0.0069	0.6705
1596.68	-0.0065	0.6679
1597.66	-0.0194	0.6661
1598.63	-0.0314	0.6654
1599.61	-0.0423	0.6658
1600.59	-0.0516	0.6674
1601.56	-0.0592	0.67
1602.54	-0.0649	0.6737
1603.52	-0.0687	0.6782
1604.49	-0.0706	0.6832
1605.47	-0.0706	0.6884
1606.45	-0.0689	0.6936
1607.42	-0.0657	0.6984
1608.4	-0.0612	0.7025
1609.38	-0.0557	0.7056
1610.35	-0.0495	0.7074
1611.33	-0.0429	0.7077
1612.3	-0.036	0.7066
1613.28	-0.0293	0.7039
1614.26	-0.0229	0.6999
1615.23	-0.0171	0.6946
1616.21	-0.0119	0.6884
1617.19	-0.0075	0.6816
1618.16	-0.004	0.6748
1619.14	-0.0015	0.6682
1620.12	0.0001	0.6624
1621.09	0.0007	0.6579
1622.07	0.0005	0.655
1623.05	-0.0007	0.6542
1624.02	-0.0027	0.6558
1625	-0.0054	0.6598
1625.98	-0.0089	0.6663
1626.95	-0.013	0.6753
1627.93	-0.0177	0.6867
1628.91	-0.023	0.7
1629.88	-0.0287	0.7149
1630.86	-0.0349	0.7308
1631.84	-0.0414	0.7473
1632.81	-0.0482	0.7636
1633.79	-0.0552	0.7793
1634.77	-0.0622	0.7937
1635.74	-0.0692	0.8062
1636.72	-0.076	0.8164
1637.7	-0.0825	0.824
1638.67	-0.0884	0.8286
1639.65	-0.0936	0.8302
1640.63	-0.0979	0.8288
1641.6	-0.1012	0.8246
1642.58	-0.1033	0.8178
1643.55	-0.1042	0.8088
1644.53	-0.1036	0.7981
1645.51	-0.1016	0.7863
1646.48	-0.0983	0.774
1647.46	-0.0936	0.7617
1648.44	-0.0877	0.7502
1649.41	-0.0808	0.7398
1650.39	-0.073	0.7312
1651.37	-0.0648	0.7247
1652.34	-0.0562	0.7205
1653.32	-0.0478	0.7188
1654.3	-0.0397	0.7197
1655.27	-0.0323	0.7231
1656.25	-0.0259	0.7288
1657.23	-0.0206	0.7365
1658.2	-0.0168	0.7458
1659.18	-0.0145	0.7564
1660.16	-0.0138	0.7677
1661.13	-0.0146	0.7794
1662.11	-0.0168	0.791
1663.09	-0.0203	0.8022
1664.06	-0.0248	0.8124
1665.04	-0.03	0.8216
1666.02	-0.0355	0.8295
1666.99	-0.0411	0.836
1667.97	-0.0462	0.8411
1668.95	-0.0506	0.8448
1669.92	-0.054	0.8472
1670.9	-0.0559	0.8485
1671.88	-0.0563	0.8489
1672.85	-0.055	0.8486
1673.83	-0.052	0.8477
1674.8	-0.0472	0.8466
1675.78	-0.0408	0.8453
1676.76	-0.0331	0.844
1677.73	-0.0243	0.8427
1678.71	-0.0147	0.8414
1679.69	-0.0048	0.8402
1680.66	0.005	0.839
1681.64	0.0144	0.8375
1682.62	0.0229	0.8358
1683.59	0.0302	0.8337
1684.57	0.036	0.8309
1685.55	0.0402	0.8276
1686.52	0.0425	0.8234
1687.5	0.0429	0.8185
1688.48	0.0416	0.8128
1689.45	0.0387	0.8064
1690.43	0.0345	0.7996
1691.41	0.0293	0.7923
1692.38	0.0233	0.7849
1693.36	0.0172	0.7777
1694.34	0.0112	0.7709
1695.31	0.0058	0.7648
1696.29	0.0014	0.7597
1697.27	-0.0018	0.7558
1698.24	-0.0036	0.7532
1699.22	-0.0036	0.7522
1700.2	-0.0021	0.7526
1701.17	0.0011	0.7544
1702.15	0.0057	0.7576
1703.13	0.0115	0.7618
1704.1	0.0182	0.7669
1705.08	0.0253	0.7725
1706.05	0.0323	0.7782
1707.03	0.0389	0.7837
1708.01	0.0445	0.7886
1708.98	0.0487	0.7925
1709.96	0.0512	0.7951
1710.94	0.0515	0.7963
1711.91	0.0495	0.7959
1712.89	0.0451	0.7938
1713.87	0.0383	0.7902
1714.84	0.0291	0.7852
1715.82	0.0178	0.779
1716.8	0.0046	0.7719
1717.77	-0.0099	0.7645
1718.75	-0.0254	0.757
1719.73	-0.0413	0.7499
1720.7	-0.0572	0.7438
1721.68	-0.0725	0.7389
1722.66	-0.0867	0.7357
1723.63	-0.0994	0.7343
1724.61	-0.1102	0.735
1725.59	-0.1188	0.7378
1726.56	-0.1251	0.7427
1727.54	-0.129	0.7495
1728.52	-0.1306	0.7579
1729.49	-0.1299	0.7675
1730.47	-0.1271	0.778
1731.45	-0.1226	0.7888
1732.42	-0.1167	0.7995
1733.4	-0.1098	0.8095
1734.38	-0.1022	0.8185
1735.35	-0.0943	0.8261
1736.33	-0.0865	0.8319
1737.3	-0.0791	0.8358
1738.28	-0.0723	0.8377
1739.26	-0.0663	0.8377
1740.23	-0.0611	0.8359
1741.21	-0.0569	0.8326
1742.19	-0.0536	0.8282
1743.16	-0.051	0.8231
1744.14	-0.0491	0.8177
1745.12	-0.0477	0.8127
1746.09	-0.0464	0.8085
1747.07	-0.0453	0.8055
1748.05	-0.044	0.804
1749.02	-0.0425	0.8045
1750	-0.0407	0.8069
1750.98	-0.0385	0.8114
1751.95	-0.036	0.8179
1752.93	-0.0332	0.8261
1753.91	-0.0303	0.8356
1754.88	-0.0276	0.8461
1755.86	-0.0252	0.857
1756.84	-0.0234	0.8678
1757.81	-0.0224	0.8778
1758.79	-0.0226	0.8865
1759.77	-0.0242	0.8935
1760.74	-0.0272	0.8982
1761.72	-0.0318	0.9004
1762.7	-0.0381	0.8998
1763.67	-0.0459	0.8963
1764.65	-0.0551	0.8901
1765.63	-0.0656	0.8814
1766.6	-0.0768	0.8705
1767.58	-0.0886	0.8579
1768.55	-0.1005	0.844
1769.53	-0.1119	0.8295
1770.51	-0.1225	0.8151
1771.48	-0.1318	0.8012
1772.46	-0.1394	0.7886
1773.44	-0.145	0.7776
1774.41	-0.1482	0.7688
1775.39	-0.149	0.7623
1776.37	-0.1472	0.7583
1777.34	-0.1428	0.757
1778.32	-0.1362	0.758
1779.3	-0.1275	0.7613
1780.27	-0.117	0.7664
1781.25	-0.1053	0.7729
1782.23	-0.0927	0.7804
1783.2	-0.0799	0.7883
1784.18	-0.0674	0.7961
1785.16	-0.0556	0.8034
1786.13	-0.0451	0.8098
1787.11	-0.0362	0.8148
1788.09	-0.0293	0.8183
1789.06	-0.0245	0.8203
1790.04	-0.022	0.8206
1791.02	-0.0218	0.8195
1791.99	-0.0238	0.8172
1792.97	-0.0277	0.8139
1793.95	-0.0332	0.81
1794.92	-0.04	0.806
1795.9	-0.0477	0.8023
1796.88	-0.0558	0.7992
1797.85	-0.0638	0.797
1798.83	-0.0714	0.7961
1799.8	-0.0782	0.7966
1800.78	-0.0839	0.7986
1801.76	-0.0882	0.802
1802.73	-0.0911	0.8066
1803.71	-0.0924	0.8122
1804.69	-0.0924	0.8185
1805.66	-0.0911	0.825
1806.64	-0.0887	0.8313
1807.62	-0.0857	0.8369
1808.59	-0.0823	0.8415
1809.57	-0.0789	0.8446
1810.55	-0.0759	0.846
1811.52	-0.0736	0.8455
1812.5	-0.0723	0.8429
1813.48	-0.0723	0.8384
1814.45	-0.0737	0.832
1815.43	-0.0766	0.8241
1816.41	-0.0808	0.8151
1817.38	-0.0864	0.8053
1818.36	-0.093	0.7954
1819.34	-0.1003	0.7858
1820.31	-0.1079	0.7771
1821.29	-0.1155	0.7696
1822.27	-0.1226	0.7638
1823.24	-0.1287	0.7599
1824.22	-0.1334	0.7582
1825.2	-0.1364	0.7585
1826.17	-0.1373	0.7608
1827.15	-0.136	0.7648
1828.13	-0.1323	0.7701
1829.1	-0.1262	0.7761
1830.08	-0.1178	0.7824
1831.05	-0.1074	0.7883
1832.03	-0.0952	0.7931
1833.01	-0.0816	0.7964
1833.98	-0.0672	0.7975
1834.96	-0.0525	0.7962
1835.94	-0.0379	0.792
1836.91	-0.024	0.7851
1837.89	-0.0113	0.7753
1838.87	-0.0004	0.763
1839.84	0.0085	0.7485
1840.82	0.0149	0.7325
1841.8	0.0187	0.7155
1842.77	0.0198	0.6983
1843.75	0.0182	0.6818
1844.73	0.0139	0.6668
1845.7	0.0072	0.6539
1846.68	-0.0017	0.6438
1847.66	-0.0124	0.6371
1848.63	-0.0244	0.6341
1849.61	-0.0374	0.6351
1850.59	-0.0508	0.6399
1851.56	-0.0642	0.6483
1852.54	-0.0771	0.66
1853.52	-0.0892	0.6743
1854.49	-0.1	0.6906
1855.47	-0.1094	0.7079
1856.45	-0.117	0.7253
1857.42	-0.1227	0.7421
1858.4	-0.1264	0.7573
1859.38	-0.1281	0.7702
1860.35	-0.1279	0.7801
1861.33	-0.1258	0.7867
1862.3	-0.122	0.7896
1863.28	-0.1167	0.7888
1864.26	-0.11	0.7846
1865.23	-0.1022	0.7773
1866.21	-0.0933	0.7675
1867.19	-0.0838	0.7559
1868.16	-0.0736	0.7434
1869.14	-0.0631	0.7309
1870.12	-0.0523	0.7192
1871.09	-0.0414	0.7093
1872.07	-0.0305	0.7019
1873.05	-0.0198	0.6976
1874.02	-0.0093	0.6968
1875	0.0009	0.6997
1875.98	0.0107	0.7063
1876.95	0.0198	0.7163
1877.93	0.0284	0.7293
1878.91	0.0362	0.7445
1879.88	0.0431	0.7612
1880.86	0.049	0.7783
1881.84	0.0538	0.795
1882.81	0.0575	0.8101
1883.79	0.0599	0.8228
1884.77	0.0611	0.8322
1885.74	0.0609	0.8377
1886.72	0.0594	0.8388
1887.7	0.0566	0.8354
1888.67	0.0527	0.8275
1889.65	0.0478	0.8153
1890.63	0.042	0.7996
1891.6	0.0356	0.781
1892.58	0.0288	0.7605
1893.55	0.0218	0.7392
1894.53	0.0149	0.7181
1895.51	0.0083	0.6985
1896.48	0.0024	0.6813
1897.46	-0.0027	0.6676
1898.44	-0.0069	0.658
1899.41	-0.01	0.6531
1900.39	-0.0118	0.6532
1901.37	-0.0125	0.6581
1902.34	-0.0121	0.6677
1903.32	-0.0107	0.6813
1904.3	-0.0085	0.6982
1905.27	-0.0056	0.7174
1906.25	-0.0025	0.7377
1907.23	0.0007	0.7579
1908.2	0.0037	0.7769
1909.18	0.0062	0.7935
1910.16	0.0078	0.8068
1911.13	0.0084	0.816
1912.11	0.0078	0.8206
1913.09	0.0059	0.8202
1914.06	0.0025	0.815
1915.04	-0.0023	0.8053
1916.02	-0.0083	0.7917
1916.99	-0.0155	0.7751
1917.97	-0.0237	0.7567
1918.95	-0.0325	0.7375
1919.92	-0.0417	0.7189
1920.9	-0.051	0.7022
1921.88	-0.06	0.6885
1922.85	-0.0684	0.679
1923.83	-0.076	0.6743
1924.8	-0.0824	0.6752
1925.78	-0.0875	0.6817
1926.76	-0.0912	0.6938
1927.73	-0.0934	0.7111
1928.71	-0.0941	0.7327
1929.69	-0.0935	0.7577
1930.66	-0.0916	0.7849
1931.64	-0.0887	0.8127
1932.62	-0.0851	0.8398
1933.59	-0.081	0.8646
1934.57	-0.0767	0.8858
1935.55	-0.0725	0.9021
1936.52	-0.0687	0.9126
1937.5	-0.0654	0.9167
1938.48	-0.063	0.914
1939.45	-0.0615	0.9045
1940.43	-0.061	0.8888
1941.41	-0.0614	0.8675
1942.38	-0.0628	0.8419
1943.36	-0.065	0.8132
1944.34	-0.0678	0.783
1945.31	-0.071	0.7529
1946.29	-0.0744	0.7245
1947.27	-0.0778	0.6995
1948.24	-0.0808	0.6791
1949.22	-0.0834	0.6646
1950.2	-0.0853	0.6566
1951.17	-0.0863	0.6555
[truncated: 37,937 more rows]
