# Supplementary material for: Effects of different tennis racket string tension on forehand stroke effect and racket dynamic impact
Source: PLoS One. 2025 Jan 15;20(1):e0317442. doi: 10.1371/journal.pone.0317442 (PMC11734973; doi:10.1371/journal.pone.0317442)
Supplement: S1 File — (ZIP) [file pone.0317442.s001.zip › S1/acceleration strain vibration/54bl/6.xlsx]

## Sheet: 6
Time（ms）	acceleration（g=9.8m/s2）	strain（mµ）
0	-0.2089	-0.5054
0.98	-0.2027	-0.5189
1.95	-0.1981	-0.5298
2.93	-0.1951	-0.5371
3.91	-0.1937	-0.5405
4.88	-0.1936	-0.5394
5.86	-0.1947	-0.5337
6.84	-0.1967	-0.5232
7.81	-0.1993	-0.5083
8.79	-0.2021	-0.4892
9.77	-0.2048	-0.4667
10.74	-0.207	-0.4414
11.72	-0.2084	-0.4142
12.7	-0.2088	-0.3862
13.67	-0.2079	-0.3583
14.65	-0.2056	-0.3316
15.63	-0.2019	-0.3072
16.6	-0.1967	-0.2859
17.58	-0.1902	-0.2685
18.55	-0.1824	-0.2558
19.53	-0.1738	-0.248
20.51	-0.1645	-0.2455
21.48	-0.1549	-0.2483
22.46	-0.1453	-0.2561
23.44	-0.1361	-0.2686
24.41	-0.1276	-0.285
25.39	-0.1202	-0.3047
26.37	-0.1141	-0.3268
27.34	-0.1094	-0.3504
28.32	-0.1065	-0.3743
29.3	-0.1053	-0.3977
30.27	-0.1058	-0.4197
31.25	-0.1081	-0.4394
32.23	-0.1119	-0.456
33.2	-0.117	-0.4693
34.18	-0.1233	-0.4786
35.16	-0.1305	-0.4841
36.13	-0.1383	-0.4856
37.11	-0.1464	-0.4835
38.09	-0.1544	-0.4781
39.06	-0.1622	-0.4699
40.04	-0.1695	-0.4598
41.02	-0.1761	-0.4483
41.99	-0.1819	-0.4362
42.97	-0.1867	-0.4244
43.95	-0.1905	-0.4134
44.92	-0.1933	-0.404
45.9	-0.1951	-0.3966
46.88	-0.1961	-0.3917
47.85	-0.1963	-0.3893
48.83	-0.1959	-0.3897
49.8	-0.195	-0.3927
50.78	-0.1937	-0.3981
51.76	-0.1922	-0.4055
52.73	-0.1905	-0.4143
53.71	-0.1889	-0.4241
54.69	-0.1872	-0.4342
55.66	-0.1856	-0.444
56.64	-0.184	-0.4528
57.62	-0.1824	-0.46
58.59	-0.1808	-0.4653
59.57	-0.1791	-0.4681
60.55	-0.1772	-0.4682
61.52	-0.175	-0.4656
62.5	-0.1726	-0.4601
63.48	-0.1698	-0.4519
64.45	-0.1666	-0.4414
65.43	-0.163	-0.4287
66.41	-0.159	-0.4144
67.38	-0.1548	-0.3991
68.36	-0.1504	-0.3832
69.34	-0.1458	-0.3672
70.31	-0.1413	-0.3518
71.29	-0.137	-0.3373
72.27	-0.133	-0.3242
73.24	-0.1294	-0.3129
74.22	-0.1265	-0.3034
75.2	-0.1243	-0.2959
76.17	-0.123	-0.2905
77.15	-0.1224	-0.2869
78.13	-0.1228	-0.285
79.1	-0.1239	-0.2845
80.08	-0.1259	-0.2851
81.05	-0.1284	-0.2863
82.03	-0.1315	-0.2878
83.01	-0.135	-0.2892
83.98	-0.1385	-0.2901
84.96	-0.1421	-0.2903
85.94	-0.1455	-0.2894
86.91	-0.1485	-0.2874
87.89	-0.1509	-0.284
88.87	-0.1528	-0.2795
89.84	-0.1539	-0.2738
90.82	-0.1543	-0.2671
91.8	-0.154	-0.2597
92.77	-0.1531	-0.2519
93.75	-0.1517	-0.244
94.73	-0.1499	-0.2364
95.7	-0.1479	-0.2294
96.68	-0.1459	-0.2234
97.66	-0.1442	-0.2186
98.63	-0.1428	-0.2154
99.61	-0.1421	-0.2139
100.59	-0.1421	-0.2143
101.56	-0.143	-0.2165
102.54	-0.1449	-0.2206
103.52	-0.1477	-0.2265
104.49	-0.1514	-0.234
105.47	-0.156	-0.2429
106.45	-0.1613	-0.2529
107.42	-0.1671	-0.2638
108.4	-0.1732	-0.2751
109.38	-0.1793	-0.2867
110.35	-0.1852	-0.2981
111.33	-0.1906	-0.3091
112.3	-0.1953	-0.3195
113.28	-0.199	-0.3291
114.26	-0.2015	-0.3376
115.23	-0.2028	-0.345
116.21	-0.2027	-0.3512
117.19	-0.2013	-0.3562
118.16	-0.1986	-0.36
119.14	-0.1947	-0.3627
120.12	-0.1898	-0.3644
121.09	-0.1842	-0.3652
122.07	-0.1782	-0.3653
123.05	-0.1719	-0.3647
124.02	-0.1659	-0.3637
125	-0.1603	-0.3623
125.98	-0.1556	-0.3607
126.95	-0.1518	-0.359
127.93	-0.1493	-0.3573
128.91	-0.1482	-0.3557
129.88	-0.1487	-0.3542
130.86	-0.1506	-0.3529
131.84	-0.154	-0.3517
132.81	-0.1587	-0.3507
133.79	-0.1644	-0.35
134.77	-0.1711	-0.3494
135.74	-0.1783	-0.349
136.72	-0.1857	-0.3488
137.7	-0.1929	-0.3488
138.67	-0.1997	-0.3489
139.65	-0.2056	-0.3492
140.63	-0.2104	-0.3497
141.6	-0.2138	-0.3504
142.58	-0.2156	-0.3512
143.55	-0.2158	-0.3522
144.53	-0.2142	-0.3533
145.51	-0.211	-0.3546
146.48	-0.2062	-0.3561
147.46	-0.2001	-0.3576
148.44	-0.1929	-0.3593
149.41	-0.185	-0.361
150.39	-0.1766	-0.3627
151.37	-0.1683	-0.3645
152.34	-0.1603	-0.3662
153.32	-0.153	-0.3678
154.3	-0.1468	-0.3694
155.27	-0.142	-0.3709
156.25	-0.1388	-0.3723
157.23	-0.1374	-0.3736
158.2	-0.1378	-0.3748
159.18	-0.1401	-0.376
160.16	-0.1442	-0.3772
161.13	-0.1498	-0.3784
162.11	-0.1568	-0.3796
163.09	-0.1649	-0.3809
164.06	-0.1736	-0.3823
165.04	-0.1826	-0.3838
166.02	-0.1915	-0.3853
166.99	-0.1998	-0.3869
167.97	-0.2071	-0.3885
168.95	-0.2131	-0.39
169.92	-0.2174	-0.3912
170.9	-0.2198	-0.3922
171.88	-0.22	-0.3928
172.85	-0.2179	-0.3927
173.83	-0.2136	-0.3919
174.8	-0.2069	-0.3902
175.78	-0.1981	-0.3875
176.76	-0.1874	-0.3837
177.73	-0.175	-0.3786
178.71	-0.1613	-0.3722
179.69	-0.1467	-0.3646
180.66	-0.1314	-0.3556
181.64	-0.1161	-0.3454
182.62	-0.1011	-0.3341
183.59	-0.0867	-0.3219
184.57	-0.0734	-0.309
185.55	-0.0615	-0.2956
186.52	-0.0513	-0.282
187.5	-0.0429	-0.2686
188.48	-0.0366	-0.2555
189.45	-0.0323	-0.2432
190.43	-0.0301	-0.232
191.41	-0.03	-0.222
192.38	-0.0318	-0.2135
193.36	-0.0353	-0.2067
194.34	-0.0402	-0.2018
195.31	-0.0464	-0.1988
196.29	-0.0535	-0.1977
197.27	-0.0612	-0.1985
198.24	-0.0692	-0.2011
199.22	-0.0772	-0.2053
200.2	-0.0849	-0.2109
201.17	-0.0921	-0.2178
202.15	-0.0985	-0.2255
203.13	-0.104	-0.2339
204.1	-0.1084	-0.2426
205.08	-0.1118	-0.2513
206.05	-0.114	-0.2599
207.03	-0.1151	-0.268
208.01	-0.1152	-0.2754
208.98	-0.1143	-0.282
209.96	-0.1126	-0.2876
210.94	-0.1103	-0.2921
211.91	-0.1075	-0.2955
212.89	-0.1044	-0.2977
213.87	-0.1012	-0.2989
214.84	-0.0981	-0.2991
215.82	-0.0953	-0.2984
216.8	-0.0929	-0.2968
217.77	-0.091	-0.2945
218.75	-0.0898	-0.2916
219.73	-0.0893	-0.2883
220.7	-0.0896	-0.2847
221.68	-0.0907	-0.2809
222.66	-0.0925	-0.277
223.63	-0.0951	-0.2731
224.61	-0.0984	-0.2693
225.59	-0.1023	-0.2657
226.56	-0.1068	-0.2623
227.54	-0.1117	-0.2592
228.52	-0.1169	-0.2565
229.49	-0.1224	-0.2543
230.47	-0.128	-0.2526
231.45	-0.1336	-0.2514
232.42	-0.1393	-0.2509
233.4	-0.1448	-0.2511
234.38	-0.1501	-0.2521
235.35	-0.1552	-0.254
236.33	-0.16	-0.2568
237.3	-0.1645	-0.2605
238.28	-0.1685	-0.2652
239.26	-0.1721	-0.2709
240.23	-0.1752	-0.2776
241.21	-0.1778	-0.2852
242.19	-0.1798	-0.2936
243.16	-0.1811	-0.3027
244.14	-0.1818	-0.3123
245.12	-0.1817	-0.3223
246.09	-0.1809	-0.3324
247.07	-0.1793	-0.3424
248.05	-0.1768	-0.352
249.02	-0.1734	-0.3611
250	-0.1692	-0.3693
250.98	-0.1643	-0.3765
251.95	-0.1585	-0.3824
252.93	-0.1521	-0.387
253.91	-0.1451	-0.3901
254.88	-0.1377	-0.3917
255.86	-0.1301	-0.3917
256.84	-0.1224	-0.3903
257.81	-0.1149	-0.3876
258.79	-0.1077	-0.3837
259.77	-0.1012	-0.379
260.74	-0.0955	-0.3736
261.72	-0.091	-0.3678
262.7	-0.0877	-0.362
263.67	-0.0859	-0.3565
264.65	-0.0856	-0.3516
265.63	-0.087	-0.3475
266.6	-0.0901	-0.3444
267.58	-0.0949	-0.3426
268.55	-0.1013	-0.3421
269.53	-0.1091	-0.343
270.51	-0.1181	-0.3454
271.48	-0.128	-0.349
272.46	-0.1385	-0.3538
273.44	-0.1493	-0.3595
274.41	-0.1601	-0.366
275.39	-0.1703	-0.3729
276.37	-0.1798	-0.3799
277.34	-0.188	-0.3868
278.32	-0.1948	-0.3932
279.3	-0.1998	-0.399
280.27	-0.203	-0.4037
281.25	-0.204	-0.4074
282.23	-0.2031	-0.4097
283.2	-0.2001	-0.4108
284.18	-0.1952	-0.4105
285.16	-0.1886	-0.4089
286.13	-0.1807	-0.4062
287.11	-0.1717	-0.4025
288.09	-0.1621	-0.398
289.06	-0.1522	-0.3929
290.04	-0.1425	-0.3876
291.02	-0.1334	-0.3822
291.99	-0.1253	-0.3771
292.97	-0.1186	-0.3725
293.95	-0.1135	-0.3685
294.92	-0.1101	-0.3654
295.9	-0.1088	-0.3632
296.88	-0.1093	-0.362
297.85	-0.1118	-0.3619
298.83	-0.1161	-0.3627
299.8	-0.1218	-0.3643
300.78	-0.1287	-0.3667
301.76	-0.1365	-0.3697
302.73	-0.1448	-0.373
303.71	-0.153	-0.3765
304.69	-0.1609	-0.38
305.66	-0.1681	-0.3832
306.64	-0.1742	-0.386
307.62	-0.1789	-0.3883
308.59	-0.1821	-0.3899
309.57	-0.1836	-0.3908
310.55	-0.1835	-0.3909
311.52	-0.1819	-0.3903
312.5	-0.1789	-0.389
313.48	-0.1747	-0.387
314.45	-0.1699	-0.3845
315.43	-0.1646	-0.3816
316.41	-0.1595	-0.3784
317.38	-0.1549	-0.3751
318.36	-0.1512	-0.3718
319.34	-0.1489	-0.3686
320.31	-0.1484	-0.3657
321.29	-0.1498	-0.363
322.27	-0.1534	-0.3607
323.24	-0.1592	-0.3588
324.22	-0.1672	-0.3573
325.2	-0.1773	-0.3562
326.17	-0.1892	-0.3554
327.15	-0.2025	-0.3549
328.13	-0.2168	-0.3547
329.1	-0.2316	-0.3546
330.08	-0.2463	-0.3546
331.05	-0.2604	-0.3548
332.03	-0.2734	-0.355
333.01	-0.2847	-0.3553
333.98	-0.2938	-0.3556
334.96	-0.3004	-0.356
335.94	-0.3042	-0.3566
336.91	-0.3051	-0.3574
337.89	-0.3029	-0.3585
338.87	-0.2979	-0.3598
339.84	-0.2901	-0.3617
340.82	-0.28	-0.364
341.8	-0.2679	-0.3668
342.77	-0.2544	-0.3703
343.75	-0.2399	-0.3743
344.73	-0.225	-0.379
345.7	-0.2104	-0.3843
346.68	-0.1966	-0.39
347.66	-0.1841	-0.3963
348.63	-0.1734	-0.4029
349.61	-0.1647	-0.4098
350.59	-0.1584	-0.4168
351.56	-0.1545	-0.4239
352.54	-0.153	-0.431
353.52	-0.1539	-0.4378
354.49	-0.157	-0.4444
355.47	-0.1618	-0.4507
356.45	-0.168	-0.4566
357.42	-0.1752	-0.4621
358.4	-0.1827	-0.4673
359.38	-0.1902	-0.472
360.35	-0.1972	-0.4763
361.33	-0.2031	-0.4803
362.3	-0.2076	-0.4841
363.28	-0.2104	-0.4875
364.26	-0.2112	-0.4908
365.23	-0.2098	-0.4939
366.21	-0.2064	-0.4967
367.19	-0.2009	-0.4994
368.16	-0.1935	-0.5018
369.14	-0.1846	-0.5038
370.12	-0.1743	-0.5055
371.09	-0.1631	-0.5067
372.07	-0.1514	-0.5072
373.05	-0.1397	-0.507
374.02	-0.1283	-0.5061
375	-0.1177	-0.5042
375.98	-0.1082	-0.5014
376.95	-0.1	-0.4976
377.93	-0.0934	-0.4929
378.91	-0.0885	-0.4874
379.88	-0.0853	-0.4811
380.86	-0.0837	-0.4743
381.84	-0.0838	-0.4672
382.81	-0.0852	-0.46
383.79	-0.0877	-0.4532
384.77	-0.091	-0.447
385.74	-0.0948	-0.4417
386.72	-0.0988	-0.4377
387.7	-0.1027	-0.4354
388.67	-0.1061	-0.4349
389.65	-0.1088	-0.4366
390.63	-0.1106	-0.4405
391.6	-0.1114	-0.4467
392.58	-0.111	-0.4552
393.55	-0.1094	-0.4658
394.53	-0.1065	-0.4782
395.51	-0.1026	-0.4923
396.48	-0.0977	-0.5076
397.46	-0.0919	-0.5235
398.44	-0.0855	-0.5395
399.41	-0.0786	-0.5552
400.39	-0.0715	-0.5698
401.37	-0.0643	-0.5829
402.34	-0.0571	-0.5938
403.32	-0.0502	-0.6022
404.3	-0.0437	-0.6076
405.27	-0.0376	-0.6098
406.25	-0.032	-0.6086
407.23	-0.0269	-0.6039
408.2	-0.0223	-0.5959
409.18	-0.0181	-0.5847
410.16	-0.0143	-0.5708
411.13	-0.0109	-0.5545
412.11	-0.0076	-0.5364
413.09	-0.0046	-0.5171
414.06	-0.0016	-0.4972
415.04	0.0012	-0.4776
416.02	0.0041	-0.4586
416.99	0.0069	-0.4412
417.97	0.0097	-0.4256
418.95	0.0124	-0.4126
419.92	0.0151	-0.4023
420.9	0.0176	-0.3951
421.88	0.0199	-0.3911
422.85	0.022	-0.3902
423.83	0.0238	-0.3924
424.8	0.0252	-0.3973
425.78	0.0263	-0.4047
426.76	0.027	-0.414
427.73	0.0274	-0.4248
428.71	0.0274	-0.4365
429.69	0.0273	-0.4486
430.66	0.027	-0.4605
431.64	0.0265	-0.4717
432.62	0.0261	-0.4817
433.59	0.0258	-0.4902
434.57	0.0256	-0.497
435.55	0.0256	-0.5017
436.52	0.0259	-0.5044
437.5	0.0265	-0.505
438.48	0.0274	-0.5037
439.45	0.0284	-0.5006
440.43	0.0297	-0.496
441.41	0.0309	-0.4903
442.38	0.0322	-0.4837
443.36	0.0332	-0.4766
444.34	0.0339	-0.4694
445.31	0.0341	-0.4623
446.29	0.0337	-0.4557
447.27	0.0326	-0.4496
448.24	0.0307	-0.4443
449.22	0.0279	-0.4397
450.2	0.0243	-0.4359
451.17	0.0198	-0.4328
452.15	0.0145	-0.4301
453.13	0.0085	-0.4277
454.1	0.0019	-0.4253
455.08	-0.005	-0.4227
456.05	-0.0122	-0.4194
457.03	-0.0193	-0.4153
458.01	-0.0263	-0.4101
458.98	-0.033	-0.4037
459.96	-0.0392	-0.3958
460.94	-0.0448	-0.3864
461.91	-0.0497	-0.3755
462.89	-0.0539	-0.3633
463.87	-0.0575	-0.3497
464.84	-0.0604	-0.3352
465.82	-0.0629	-0.3199
466.8	-0.0651	-0.3042
467.77	-0.0671	-0.2884
468.75	-0.0693	-0.273
469.73	-0.0718	-0.2584
470.7	-0.0749	-0.2448
471.68	-0.0788	-0.2326
472.66	-0.0835	-0.2221
473.63	-0.0893	-0.2134
474.61	-0.0962	-0.2068
475.59	-0.1041	-0.2022
476.56	-0.113	-0.1997
477.54	-0.1228	-0.1992
478.52	-0.1331	-0.2004
479.49	-0.1438	-0.2031
480.47	-0.1544	-0.2071
481.45	-0.1646	-0.212
482.42	-0.174	-0.2175
483.4	-0.1821	-0.2231
484.38	-0.1885	-0.2285
485.35	-0.193	-0.2334
486.33	-0.1951	-0.2375
487.3	-0.1946	-0.2405
488.28	-0.1914	-0.2421
489.26	-0.1854	-0.2423
490.23	-0.1766	-0.2409
491.21	-0.1651	-0.238
492.19	-0.1513	-0.2335
493.16	-0.1353	-0.2275
494.14	-0.1176	-0.2203
495.12	-0.0987	-0.212
496.09	-0.0791	-0.2028
497.07	-0.0593	-0.193
498.05	-0.0398	-0.1829
499.02	-0.0212	-0.1728
500	-0.004	-0.1628
500.98	0.0115	-0.1534
501.95	0.0247	-0.1446
502.93	0.0356	-0.1368
503.91	0.0438	-0.1301
504.88	0.0493	-0.1247
505.86	0.0522	-0.1207
506.84	0.0526	-0.1181
507.81	0.0506	-0.1171
508.79	0.0466	-0.1175
509.77	0.041	-0.1195
510.74	0.034	-0.1229
511.72	0.0263	-0.1276
512.7	0.0181	-0.1337
513.67	0.01	-0.1409
514.65	0.0023	-0.1491
515.63	-0.0045	-0.1581
516.6	-0.0103	-0.1678
517.58	-0.0146	-0.1781
518.55	-0.0174	-0.1886
519.53	-0.0185	-0.1993
520.51	-0.0179	-0.2099
521.48	-0.0156	-0.2201
522.46	-0.0117	-0.2299
523.44	-0.0064	-0.2389
524.41	0.0002	-0.2471
525.39	0.0078	-0.2542
526.37	0.0163	-0.26
527.34	0.0253	-0.2645
528.32	0.0346	-0.2675
529.3	0.0439	-0.269
530.27	0.0531	-0.2689
531.25	0.0619	-0.2673
532.23	0.07	-0.2642
533.2	0.0775	-0.2596
534.18	0.084	-0.2539
535.16	0.0895	-0.2471
536.13	0.0938	-0.2394
537.11	0.097	-0.2311
538.09	0.0989	-0.2226
539.06	0.0994	-0.2139
540.04	0.0986	-0.2056
541.02	0.0964	-0.1978
541.99	0.0928	-0.1907
542.97	0.0877	-0.1847
543.95	0.0812	-0.18
544.92	0.0733	-0.1766
545.9	0.0641	-0.1747
546.88	0.0536	-0.1743
547.85	0.042	-0.1755
548.83	0.0293	-0.178
549.8	0.0158	-0.1818
550.78	0.0018	-0.1867
551.76	-0.0127	-0.1924
552.73	-0.0272	-0.1987
553.71	-0.0415	-0.2053
554.69	-0.0551	-0.2118
555.66	-0.0679	-0.2179
556.64	-0.0793	-0.2234
557.62	-0.0892	-0.2279
558.59	-0.0972	-0.2312
559.57	-0.103	-0.2332
560.55	-0.1064	-0.2336
561.52	-0.1072	-0.2325
562.5	-0.1055	-0.2298
563.48	-0.1012	-0.2255
564.45	-0.0943	-0.2198
565.43	-0.0851	-0.2129
566.41	-0.0738	-0.205
567.38	-0.0606	-0.1963
568.36	-0.0461	-0.1872
569.34	-0.0305	-0.1779
570.31	-0.0144	-0.1688
571.29	0.0019	-0.1601
572.27	0.0177	-0.1522
573.24	0.0328	-0.1452
574.22	0.0466	-0.1395
575.2	0.0589	-0.1351
576.17	0.0693	-0.1321
577.15	0.0778	-0.1306
578.13	0.084	-0.1305
579.1	0.0881	-0.1318
580.08	0.0901	-0.1344
581.05	0.0901	-0.138
582.03	0.0882	-0.1426
583.01	0.0848	-0.1478
583.98	0.0802	-0.1534
584.96	0.0745	-0.1593
585.94	0.0682	-0.1652
586.91	0.0615	-0.171
587.89	0.0547	-0.1765
588.87	0.048	-0.1815
589.84	0.0416	-0.1861
590.82	0.0357	-0.1902
591.8	0.0302	-0.1938
592.77	0.0251	-0.1971
593.75	0.0204	-0.2002
594.73	0.0159	-0.2031
595.7	0.0115	-0.2061
596.68	0.0069	-0.2094
597.66	0.002	-0.2132
598.63	-0.0034	-0.2175
599.61	-0.0095	-0.2226
600.59	-0.0164	-0.2286
601.56	-0.0242	-0.2355
602.54	-0.0329	-0.2434
603.52	-0.0424	-0.2523
604.49	-0.0526	-0.2619
605.47	-0.0632	-0.2723
606.45	-0.074	-0.2832
607.42	-0.0846	-0.2943
608.4	-0.0947	-0.3054
609.38	-0.1037	-0.3163
610.35	-0.1114	-0.3265
611.33	-0.1171	-0.3358
612.3	-0.1207	-0.3439
613.28	-0.1218	-0.3505
614.26	-0.1201	-0.3555
615.23	-0.1154	-0.3588
616.21	-0.1077	-0.3601
617.19	-0.097	-0.3595
618.16	-0.0835	-0.3572
619.14	-0.0674	-0.3532
620.12	-0.049	-0.3477
621.09	-0.0289	-0.3412
622.07	-0.0075	-0.3338
623.05	0.0147	-0.3261
624.02	0.037	-0.3184
625	0.0589	-0.3112
625.98	0.0798	-0.305
626.95	0.0992	-0.3
627.93	0.1166	-0.2967
628.91	0.1316	-0.2954
629.88	0.144	-0.2963
630.86	0.1536	-0.2994
631.84	0.1603	-0.305
632.81	0.1641	-0.3128
633.79	0.1651	-0.3228
634.77	0.1637	-0.3346
635.74	0.16	-0.3479
636.72	0.1545	-0.3623
637.7	0.1475	-0.3772
638.67	0.1395	-0.3922
639.65	0.1309	-0.4067
640.63	0.1221	-0.4201
641.6	0.1135	-0.4319
642.58	0.1055	-0.4416
643.55	0.0982	-0.4489
644.53	0.092	-0.4533
645.51	0.0868	-0.4546
646.48	0.0827	-0.4528
647.46	0.0798	-0.4479
648.44	0.0778	-0.4398
649.41	0.0767	-0.4289
650.39	0.0764	-0.4155
651.37	0.0764	-0.4001
652.34	0.0768	-0.383
653.32	0.0771	-0.3648
654.3	0.0774	-0.3461
655.27	0.0773	-0.3275
656.25	0.0768	-0.3094
657.23	0.0758	-0.2925
658.2	0.0744	-0.2771
659.18	0.0724	-0.2635
660.16	0.0701	-0.2521
661.13	0.0676	-0.243
662.11	0.0649	-0.2362
663.09	0.0624	-0.2317
664.06	0.0602	-0.2292
665.04	0.0585	-0.2285
666.02	0.0574	-0.2292
666.99	0.0572	-0.231
667.97	0.0579	-0.2333
668.95	0.0597	-0.2358
669.92	0.0625	-0.238
670.9	0.0663	-0.2395
671.88	0.0711	-0.2398
672.85	0.0767	-0.2388
673.83	0.0829	-0.2363
674.8	0.0895	-0.2321
675.78	0.0964	-0.2262
676.76	0.1032	-0.2188
677.73	0.1098	-0.2101
678.71	0.1159	-0.2004
679.69	0.1213	-0.1899
680.66	0.1258	-0.1792
681.64	0.1294	-0.1687
682.62	0.132	-0.1587
683.59	0.1335	-0.1498
684.57	0.134	-0.1423
685.55	0.1336	-0.1365
686.52	0.1324	-0.1327
687.5	0.1305	-0.1309
688.48	0.1281	-0.1313
689.45	0.1255	-0.1336
690.43	0.1228	-0.1378
691.41	0.1203	-0.1436
692.38	0.1182	-0.1505
693.36	0.1165	-0.1581
694.34	0.1156	-0.166
695.31	0.1153	-0.1736
696.29	0.1158	-0.1804
697.27	0.1171	-0.1859
698.24	0.1191	-0.1897
699.22	0.1217	-0.1915
700.2	0.1249	-0.1909
701.17	0.1283	-0.1879
702.15	0.1319	-0.1822
703.13	0.1355	-0.1741
704.1	0.1387	-0.1638
705.08	0.1415	-0.1514
706.05	0.1437	-0.1374
707.03	0.145	-0.1223
708.01	0.1454	-0.1066
708.98	0.1448	-0.0908
709.96	0.143	-0.0754
710.94	0.14	-0.061
711.91	0.1358	-0.048
712.89	0.1306	-0.0369
713.87	0.1243	-0.028
714.84	0.117	-0.0214
715.82	0.1089	-0.0172
716.8	0.1001	-0.0155
717.77	0.0907	-0.016
718.75	0.0809	-0.0186
719.73	0.0709	-0.0228
720.7	0.0607	-0.0284
721.68	0.0506	-0.0349
722.66	0.0406	-0.0416
723.63	0.0308	-0.0483
724.61	0.0214	-0.0544
725.59	0.0123	-0.0595
726.56	0.0038	-0.0632
727.54	-0.0041	-0.0654
728.52	-0.0114	-0.0657
729.49	-0.0181	-0.0642
730.47	-0.0241	-0.0608
731.45	-0.0293	-0.0558
732.42	-0.0339	-0.0493
733.4	-0.0376	-0.0416
734.38	-0.0406	-0.0332
735.35	-0.0427	-0.0243
736.33	-0.0442	-0.0154
737.3	-0.0448	-0.007
738.28	-0.0448	0.0006
739.26	-0.0441	0.0071
740.23	-0.0428	0.0121
741.21	-0.041	0.0155
742.19	-0.0387	0.0171
743.16	-0.0363	0.017
744.14	-0.0336	0.0151
745.12	-0.031	0.0116
746.09	-0.0285	0.0067
747.07	-0.0263	0.0007
748.05	-0.0246	-0.0062
749.02	-0.0234	-0.0135
750	-0.0229	-0.0209
750.98	-0.0232	-0.0282
751.95	-0.0243	-0.0351
752.93	-0.0263	-0.0412
753.91	-0.029	-0.0464
754.88	-0.0325	-0.0506
755.86	-0.0366	-0.0538
756.84	-0.0412	-0.0559
757.81	-0.046	-0.0571
758.79	-0.051	-0.0574
759.77	-0.0557	-0.0571
760.74	-0.06	-0.0564
761.72	-0.0636	-0.0555
762.7	-0.0663	-0.0546
763.67	-0.0678	-0.0539
764.65	-0.0679	-0.0536
765.63	-0.0665	-0.0539
766.6	-0.0634	-0.0548
767.58	-0.0586	-0.0564
768.55	-0.052	-0.0585
769.53	-0.0438	-0.0612
770.51	-0.0341	-0.0643
771.48	-0.0231	-0.0676
772.46	-0.0109	-0.071
773.44	0.0021	-0.0741
774.41	0.0157	-0.0769
775.39	0.0294	-0.079
776.37	0.0429	-0.0805
777.34	0.0559	-0.0812
778.32	0.068	-0.0811
779.3	0.079	-0.0801
780.27	0.0885	-0.0785
781.25	0.0963	-0.0764
782.23	0.1024	-0.0741
783.2	0.1065	-0.0718
784.18	0.1086	-0.0698
785.16	0.1089	-0.0686
786.13	0.1073	-0.0685
787.11	0.104	-0.0698
788.09	0.0992	-0.0729
789.06	0.0933	-0.078
790.04	0.0863	-0.0853
791.02	0.0787	-0.0949
791.99	0.0707	-0.1068
792.97	0.0626	-0.121
793.95	0.0546	-0.1371
794.92	0.0471	-0.155
795.9	0.0402	-0.1743
796.88	0.034	-0.1946
797.85	0.0287	-0.2152
798.83	0.0243	-0.2359
799.8	0.0209	-0.2559
800.78	0.0182	-0.2748
801.76	0.0164	-0.2921
802.73	0.0152	-0.3073
803.71	0.0145	-0.3203
804.69	0.0141	-0.3306
805.66	0.0138	-0.3381
806.64	0.0134	-0.3429
807.62	0.0127	-0.3449
808.59	0.0116	-0.3444
809.57	0.0099	-0.3416
810.55	0.0074	-0.3369
811.52	0.0042	-0.3307
812.5	0.0002	-0.3235
813.48	-0.0046	-0.3158
814.45	-0.0102	-0.308
815.43	-0.0164	-0.3007
816.41	-0.0232	-0.2943
817.38	-0.0305	-0.2891
818.36	-0.038	-0.2855
819.34	-0.0456	-0.2837
820.31	-0.0532	-0.2838
821.29	-0.0605	-0.2859
822.27	-0.0675	-0.2899
823.24	-0.0739	-0.2957
824.22	-0.0797	-0.3032
825.2	-0.0847	-0.3119
826.17	-0.0891	-0.3218
827.15	-0.0926	-0.3323
828.13	-0.0954	-0.3433
829.1	-0.0975	-0.3543
830.08	-0.0989	-0.365
831.05	-0.0998	-0.3751
832.03	-0.1003	-0.3845
833.01	-0.1005	-0.3929
833.98	-0.1005	-0.4002
834.96	-0.1005	-0.4062
835.94	-0.1005	-0.411
836.91	-0.1007	-0.4146
837.89	-0.1011	-0.417
838.87	-0.1019	-0.4184
839.84	-0.1029	-0.4188
840.82	-0.1042	-0.4183
841.8	-0.1058	-0.4171
842.77	-0.1076	-0.4154
843.75	-0.1095	-0.4132
844.73	-0.1114	-0.4107
845.7	-0.1131	-0.4079
846.68	-0.1145	-0.405
847.66	-0.1155	-0.4019
848.63	-0.116	-0.3988
849.61	-0.1158	-0.3957
850.59	-0.1147	-0.3925
851.56	-0.1129	-0.3894
852.54	-0.1101	-0.3864
853.52	-0.1064	-0.3835
854.49	-0.1018	-0.3808
855.47	-0.0963	-0.3782
856.45	-0.0902	-0.376
857.42	-0.0834	-0.3742
858.4	-0.0762	-0.3729
859.38	-0.0688	-0.3721
860.35	-0.0613	-0.3721
861.33	-0.054	-0.3727
862.3	-0.047	-0.3742
863.28	-0.0407	-0.3765
864.26	-0.0352	-0.3796
865.23	-0.0306	-0.3835
866.21	-0.027	-0.3881
867.19	-0.0247	-0.3934
868.16	-0.0236	-0.3991
869.14	-0.0236	-0.4052
870.12	-0.0249	-0.4113
871.09	-0.0272	-0.4173
872.07	-0.0304	-0.423
873.05	-0.0343	-0.4281
874.02	-0.0388	-0.4324
875	-0.0435	-0.4358
875.98	-0.0482	-0.4381
876.95	-0.0527	-0.4392
877.93	-0.0566	-0.439
878.91	-0.0597	-0.4377
879.88	-0.0617	-0.4352
880.86	-0.0626	-0.4318
881.84	-0.0621	-0.4275
882.81	-0.0602	-0.4226
883.79	-0.0567	-0.4174
884.77	-0.0517	-0.4121
885.74	-0.0453	-0.407
886.72	-0.0375	-0.4024
887.7	-0.0286	-0.3986
888.67	-0.0187	-0.3957
889.65	-0.0081	-0.3939
890.63	0.003	-0.3933
891.6	0.0142	-0.394
892.58	0.0253	-0.3959
893.55	0.0359	-0.3989
894.53	0.0458	-0.4029
895.51	0.0548	-0.4076
896.48	0.0627	-0.4129
897.46	0.0692	-0.4185
898.44	0.0742	-0.424
899.41	0.0776	-0.4293
900.39	0.0794	-0.434
901.37	0.0796	-0.438
902.34	0.0782	-0.4411
903.32	0.0753	-0.4431
904.3	0.071	-0.4441
905.27	0.0654	-0.4441
906.25	0.0586	-0.4431
907.23	0.0509	-0.4414
908.2	0.0424	-0.4391
909.18	0.0333	-0.4364
910.16	0.0236	-0.4338
911.13	0.0136	-0.4314
912.11	0.0033	-0.4295
913.09	-0.0071	-0.4284
914.06	-0.0176	-0.4283
915.04	-0.0281	-0.4294
916.02	-0.0386	-0.4318
916.99	-0.0489	-0.4355
917.97	-0.0591	-0.4405
918.95	-0.0692	-0.4466
919.92	-0.079	-0.4537
920.9	-0.0886	-0.4615
921.88	-0.0978	-0.4699
922.85	-0.1067	-0.4783
923.83	-0.1152	-0.4867
924.8	-0.1232	-0.4946
925.78	-0.1306	-0.5017
926.76	-0.1373	-0.5079
927.73	-0.1432	-0.5129
928.71	-0.1484	-0.5167
929.69	-0.1526	-0.5192
930.66	-0.1559	-0.5204
931.64	-0.1582	-0.5205
932.62	-0.1596	-0.5196
933.59	-0.1601	-0.5179
934.57	-0.1598	-0.5159
935.55	-0.1587	-0.5137
936.52	-0.157	-0.5116
937.5	-0.1549	-0.5101
938.48	-0.1526	-0.5093
939.45	-0.1503	-0.5095
940.43	-0.1481	-0.5107
941.41	-0.1464	-0.5132
942.38	-0.1453	-0.5169
943.36	-0.1449	-0.5217
944.34	-0.1455	-0.5275
945.31	-0.1471	-0.534
946.29	-0.1499	-0.5409
947.27	-0.1537	-0.5479
948.24	-0.1586	-0.5546
949.22	-0.1644	-0.5606
950.2	-0.1711	-0.5657
951.17	-0.1784	-0.5694
952.15	-0.1861	-0.5716
953.13	-0.1939	-0.572
954.1	-0.2016	-0.5707
955.08	-0.2089	-0.5675
956.05	-0.2156	-0.5626
957.03	-0.2214	-0.5561
958.01	-0.2261	-0.5484
958.98	-0.2297	-0.5398
959.96	-0.2319	-0.5306
960.94	-0.2329	-0.5213
961.91	-0.2326	-0.5123
962.89	-0.2312	-0.5039
963.87	-0.2289	-0.4966
964.84	-0.2258	-0.4906
965.82	-0.2223	-0.486
966.8	-0.2187	-0.4831
967.77	-0.2153	-0.4817
968.75	-0.2123	-0.4819
969.73	-0.2102	-0.4833
970.7	-0.2091	-0.4857
971.68	-0.2093	-0.4888
972.66	-0.211	-0.492
973.63	-0.2143	-0.4951
974.61	-0.2191	-0.4974
975.59	-0.2253	-0.4987
976.56	-0.233	-0.4985
977.54	-0.2417	-0.4967
978.52	-0.2513	-0.493
979.49	-0.2613	-0.4873
980.47	-0.2715	-0.4798
981.45	-0.2814	-0.4707
982.42	-0.2906	-0.4602
983.4	-0.2988	-0.4488
984.38	-0.3055	-0.437
985.35	-0.3105	-0.4254
986.33	-0.3136	-0.4145
987.3	-0.3147	-0.405
988.28	-0.3135	-0.3975
989.26	-0.3103	-0.3925
990.23	-0.305	-0.3902
991.21	-0.2979	-0.3911
992.19	-0.2893	-0.3951
993.16	-0.2795	-0.4024
994.14	-0.2688	-0.4126
995.12	-0.2576	-0.4254
996.09	-0.2465	-0.4402
997.07	-0.2357	-0.4564
998.05	-0.2256	-0.4732
999.02	-0.2166	-0.4898
1000	-0.3073	-0.8379
1000.98	-0.3	-0.8754
1001.95	-0.2914	-0.9035
1002.93	-0.2818	-0.9208
1003.91	-0.2718	-0.9267
1004.88	-0.2616	-0.9206
1005.86	-0.2516	-0.903
1006.84	-0.2422	-0.8743
1007.81	-0.2337	-0.8358
1008.79	-0.2263	-0.789
1009.77	-0.2201	-0.7359
1010.74	-0.2154	-0.6785
1011.72	-0.2121	-0.6192
1012.7	-0.2102	-0.5603
1013.67	-0.2095	-0.5041
1014.65	-0.21	-0.4526
1015.63	-0.2113	-0.4077
1016.6	-0.2133	-0.371
1017.58	-0.2157	-0.3434
1018.55	-0.2181	-0.3256
1019.53	-0.2203	-0.3178
1020.51	-0.222	-0.3197
1021.48	-0.223	-0.3305
1022.46	-0.223	-0.3493
1023.44	-0.222	-0.3744
1024.41	-0.2198	-0.4043
1025.39	-0.2164	-0.4371
1026.37	-0.2119	-0.471
1027.34	-0.2062	-0.5041
1028.32	-0.1995	-0.5347
1029.3	-0.192	-0.5614
1030.27	-0.1839	-0.5828
1031.25	-0.1754	-0.5981
1032.23	-0.1667	-0.6067
1033.2	-0.158	-0.6086
1034.18	-0.1495	-0.6039
1035.16	-0.1414	-0.5931
1036.13	-0.1339	-0.5771
1037.11	-0.1271	-0.557
1038.09	-0.1209	-0.5341
1039.06	-0.1155	-0.5097
1040.04	-0.1109	-0.4852
1041.02	-0.1069	-0.462
1041.99	-0.1034	-0.4413
1042.97	-0.1004	-0.424
1043.95	-0.0977	-0.411
1044.92	-0.0952	-0.4029
1045.9	-0.0927	-0.3997
1046.88	-0.09	-0.4016
1047.85	-0.087	-0.4081
1048.83	-0.0836	-0.4188
1049.8	-0.0798	-0.4327
1050.78	-0.0755	-0.4491
1051.76	-0.0706	-0.4668
1052.73	-0.0653	-0.4848
1053.71	-0.0595	-0.5022
1054.69	-0.0533	-0.5178
1055.66	-0.0469	-0.5311
1056.64	-0.0403	-0.5412
1057.62	-0.0337	-0.5478
1058.59	-0.0272	-0.5507
1059.57	-0.021	-0.5499
1060.55	-0.0152	-0.5457
1061.52	-0.0099	-0.5385
1062.5	-0.0052	-0.529
1063.48	-0.0011	-0.5179
1064.45	0.0023	-0.5059
1065.43	0.005	-0.494
1066.41	0.007	-0.483
1067.38	0.0084	-0.4736
1068.36	0.0092	-0.4665
1069.34	0.0094	-0.4621
1070.31	0.0091	-0.4608
1071.29	0.0085	-0.4627
1072.27	0.0075	-0.4677
1073.24	0.0063	-0.4757
1074.22	0.0049	-0.4862
1075.2	0.0034	-0.4986
1076.17	0.0017	-0.5124
1077.15	0	-0.5268
1078.13	-0.0019	-0.5412
1079.1	-0.0038	-0.5548
1080.08	-0.0059	-0.5669
1081.05	-0.0081	-0.5771
1082.03	-0.0105	-0.5849
1083.01	-0.0131	-0.5899
1083.98	-0.0159	-0.5922
1084.96	-0.0189	-0.5916
1085.94	-0.022	-0.5884
1086.91	-0.0254	-0.5828
1087.89	-0.0288	-0.5752
1088.87	-0.0323	-0.5662
1089.84	-0.0357	-0.5561
1090.82	-0.0389	-0.5457
1091.8	-0.0419	-0.5354
1092.77	-0.0445	-0.5257
1093.75	-0.0467	-0.5169
1094.73	-0.0482	-0.5094
1095.7	-0.049	-0.5035
1096.68	-0.049	-0.4991
1097.66	-0.0482	-0.4962
1098.63	-0.0465	-0.4948
1099.61	-0.044	-0.4945
1100.59	-0.0406	-0.4951
1101.56	-0.0364	-0.4962
1102.54	-0.0316	-0.4974
1103.52	-0.0262	-0.4984
1104.49	-0.0204	-0.4989
1105.47	-0.0144	-0.4985
1106.45	-0.0083	-0.497
1107.42	-0.0023	-0.4943
1108.4	0.0034	-0.4905
1109.38	0.0085	-0.4855
1110.35	0.0131	-0.4795
1111.33	0.0169	-0.4727
1112.3	0.0199	-0.4654
1113.28	0.0219	-0.458
1114.26	0.0229	-0.4508
1115.23	0.023	-0.4442
1116.21	0.0221	-0.4384
1117.19	0.0204	-0.4337
1118.16	0.0178	-0.4303
1119.14	0.0146	-0.4283
1120.12	0.0107	-0.4278
1121.09	0.0064	-0.4287
1122.07	0.0018	-0.4308
1123.05	-0.0031	-0.4338
1124.02	-0.008	-0.4375
1125	-0.0129	-0.4416
1125.98	-0.0177	-0.4455
1126.95	-0.0224	-0.4491
1127.93	-0.0268	-0.4518
1128.91	-0.0311	-0.4534
1129.88	-0.0351	-0.4537
1130.86	-0.0389	-0.4524
1131.84	-0.0425	-0.4495
1132.81	-0.0459	-0.4449
1133.79	-0.0491	-0.4389
1134.77	-0.0522	-0.4314
1135.74	-0.0552	-0.4229
1136.72	-0.0581	-0.4135
1137.7	-0.0608	-0.4038
1138.67	-0.0633	-0.394
1139.65	-0.0656	-0.3845
1140.63	-0.0676	-0.3756
1141.6	-0.0692	-0.3677
1142.58	-0.0703	-0.361
1143.55	-0.0709	-0.3555
1144.53	-0.0708	-0.3515
1145.51	-0.07	-0.3489
1146.48	-0.0684	-0.3474
1147.46	-0.066	-0.3471
1148.44	-0.0627	-0.3476
1149.41	-0.0585	-0.3486
1150.39	-0.0537	-0.3498
1151.37	-0.0481	-0.3509
1152.34	-0.0419	-0.3515
1153.32	-0.0354	-0.3513
1154.3	-0.0287	-0.3501
1155.27	-0.0219	-0.3478
1156.25	-0.0154	-0.3441
1157.23	-0.0094	-0.3392
1158.2	-0.0041	-0.3331
1159.18	0.0003	-0.3259
1160.16	0.0036	-0.3179
1161.13	0.0056	-0.3093
1162.11	0.0063	-0.3005
1163.09	0.0055	-0.2917
1164.06	0.0032	-0.2834
1165.04	-0.0004	-0.2758
1166.02	-0.0054	-0.2692
1166.99	-0.0116	-0.2639
1167.97	-0.0187	-0.26
1168.95	-0.0266	-0.2576
1169.92	-0.0349	-0.2566
1170.9	-0.0434	-0.2571
1171.88	-0.0517	-0.2589
1172.85	-0.0596	-0.2617
1173.83	-0.0667	-0.2653
1174.8	-0.0728	-0.2693
1175.78	-0.0777	-0.2736
1176.76	-0.0812	-0.2777
1177.73	-0.0832	-0.2814
1178.71	-0.0835	-0.2845
1179.69	-0.0824	-0.2866
1180.66	-0.0797	-0.2878
1181.64	-0.0756	-0.288
1182.62	-0.0704	-0.2871
1183.59	-0.0642	-0.2852
1184.57	-0.0573	-0.2825
1185.55	-0.0499	-0.2792
1186.52	-0.0425	-0.2754
1187.5	-0.0354	-0.2715
1188.48	-0.0287	-0.2676
1189.45	-0.0228	-0.2641
1190.43	-0.018	-0.261
1191.41	-0.0143	-0.2587
1192.38	-0.0121	-0.2571
1193.36	-0.0114	-0.2564
1194.34	-0.0121	-0.2566
1195.31	-0.0144	-0.2576
1196.29	-0.0182	-0.2593
1197.27	-0.0232	-0.2615
1198.24	-0.0294	-0.2641
1199.22	-0.0366	-0.2669
1200.2	-0.0446	-0.2696
1201.17	-0.0531	-0.272
1202.15	-0.0618	-0.2741
1203.13	-0.0705	-0.2757
1204.1	-0.0791	-0.2768
1205.08	-0.0872	-0.2772
1206.05	-0.0948	-0.2772
1207.03	-0.1016	-0.2768
1208.01	-0.1075	-0.2761
1208.98	-0.1124	-0.2754
1209.96	-0.1163	-0.2748
1210.94	-0.1192	-0.2748
1211.91	-0.1211	-0.2754
1212.89	-0.122	-0.2769
1213.87	-0.122	-0.2795
1214.84	-0.1212	-0.2832
1215.82	-0.1197	-0.2883
1216.8	-0.1176	-0.2945
1217.77	-0.1149	-0.302
1218.75	-0.1119	-0.3104
1219.73	-0.1085	-0.3196
1220.7	-0.1049	-0.3292
1221.68	-0.1013	-0.339
1222.66	-0.0975	-0.3485
1223.63	-0.0938	-0.3575
1224.61	-0.0902	-0.3656
1225.59	-0.0866	-0.3724
1226.56	-0.0832	-0.3778
1227.54	-0.08	-0.3815
1228.52	-0.077	-0.3836
1229.49	-0.0743	-0.3838
1230.47	-0.0718	-0.3825
1231.45	-0.0696	-0.3797
1232.42	-0.0678	-0.3758
1233.4	-0.0663	-0.3712
1234.38	-0.0651	-0.3661
1235.35	-0.0644	-0.3611
1236.33	-0.0642	-0.3567
1237.3	-0.0644	-0.3532
1238.28	-0.0651	-0.3511
1239.26	-0.0663	-0.3506
1240.23	-0.0681	-0.3522
1241.21	-0.0704	-0.3558
1242.19	-0.0732	-0.3615
1243.16	-0.0765	-0.3694
1244.14	-0.0803	-0.3791
1245.12	-0.0846	-0.3905
1246.09	-0.0893	-0.4032
1247.07	-0.0944	-0.4167
1248.05	-0.0997	-0.4307
1249.02	-0.1054	-0.4445
1250	-0.1112	-0.4576
1250.98	-0.1171	-0.4697
1251.95	-0.1231	-0.4803
1252.93	-0.129	-0.4891
1253.91	-0.1349	-0.4958
1254.88	-0.1406	-0.5004
1255.86	-0.146	-0.5027
1256.84	-0.1511	-0.5029
1257.81	-0.1559	-0.5012
1258.79	-0.1601	-0.4979
1259.77	-0.1639	-0.4932
1260.74	-0.167	-0.4878
1261.72	-0.1694	-0.4819
1262.7	-0.171	-0.4762
1263.67	-0.1717	-0.4709
1264.65	-0.1716	-0.4666
1265.63	-0.1704	-0.4635
1266.6	-0.1681	-0.4619
1267.58	-0.1647	-0.4619
1268.55	-0.1602	-0.4636
1269.53	-0.1545	-0.467
1270.51	-0.1476	-0.4719
1271.48	-0.1396	-0.4781
1272.46	-0.1304	-0.4852
1273.44	-0.1202	-0.493
1274.41	-0.1091	-0.501
1275.39	-0.0972	-0.5089
1276.37	-0.0846	-0.5163
1277.34	-0.0716	-0.5229
1278.32	-0.0584	-0.5284
1279.3	-0.0451	-0.5327
1280.27	-0.032	-0.5356
1281.25	-0.0192	-0.5373
1282.23	-0.0071	-0.5377
1283.2	0.0041	-0.5371
1284.18	0.0144	-0.5358
1285.16	0.0236	-0.5341
1286.13	0.0314	-0.5324
1287.11	0.038	-0.5311
1288.09	0.0431	-0.5306
1289.06	0.0468	-0.5313
1290.04	0.0492	-0.5336
1291.02	0.0504	-0.5377
1291.99	0.0504	-0.5438
1292.97	0.0495	-0.552
1293.95	0.0477	-0.5623
1294.92	0.0453	-0.5747
1295.9	0.0425	-0.5889
1296.88	0.0394	-0.6047
1297.85	0.0363	-0.6218
1298.83	0.0333	-0.6397
1299.8	0.0305	-0.6581
1300.78	0.0281	-0.6765
1301.76	0.026	-0.6945
1302.73	0.0244	-0.7117
1303.71	0.0232	-0.7279
1304.69	0.0224	-0.7427
1305.66	0.0219	-0.7559
1306.64	0.0216	-0.7675
1307.62	0.0214	-0.7773
1308.59	0.0213	-0.7855
1309.57	0.021	-0.7922
1310.55	0.0205	-0.7974
1311.52	0.0197	-0.8015
1312.5	0.0185	-0.8046
1313.48	0.017	-0.807
1314.45	0.0151	-0.8089
1315.43	0.0128	-0.8106
1316.41	0.0102	-0.8121
1317.38	0.0075	-0.8136
1318.36	0.0047	-0.8153
1319.34	0.002	-0.817
1320.31	-0.0004	-0.8188
1321.29	-0.0024	-0.8206
1322.27	-0.0038	-0.8223
1323.24	-0.0046	-0.8237
1324.22	-0.0047	-0.8248
1325.2	-0.0039	-0.8254
1326.17	-0.0023	-0.8255
1327.15	0.0001	-0.8248
1328.13	0.0032	-0.8235
1329.1	0.0068	-0.8215
1330.08	0.0109	-0.819
1331.05	0.015	-0.8161
1332.03	0.0191	-0.813
1333.01	0.0229	-0.8098
1333.98	0.026	-0.807
1334.96	0.0282	-0.8048
1335.94	0.0293	-0.8034
1336.91	0.0291	-0.8031
1337.89	0.0274	-0.8042
1338.87	0.0242	-0.8067
1339.84	0.0193	-0.8109
1340.82	0.0128	-0.8167
1341.8	0.0048	-0.8241
1342.77	-0.0045	-0.833
1343.75	-0.015	-0.8431
1344.73	-0.0263	-0.8541
1345.7	-0.0382	-0.8657
1346.68	-0.0503	-0.8776
1347.66	-0.0624	-0.8893
1348.63	-0.0741	-0.9005
1349.61	-0.085	-0.9107
1350.59	-0.095	-0.9197
1351.56	-0.1037	-0.9273
1352.54	-0.1111	-0.9332
1353.52	-0.117	-0.9374
1354.49	-0.1213	-0.94
1355.47	-0.1242	-0.9409
1356.45	-0.1257	-0.9406
1357.42	-0.126	-0.9391
1358.4	-0.1252	-0.937
1359.38	-0.1236	-0.9347
1360.35	-0.1214	-0.9324
1361.33	-0.1189	-0.9308
1362.3	-0.1163	-0.9302
1363.28	-0.1139	-0.9309
1364.26	-0.1117	-0.9332
1365.23	-0.11	-0.9374
1366.21	-0.1088	-0.9433
1367.19	-0.1081	-0.9511
1368.16	-0.1078	-0.9605
1369.14	-0.1079	-0.9713
1370.12	-0.1082	-0.9831
1371.09	-0.1084	-0.9955
1372.07	-0.1085	-1.0079
1373.05	-0.1081	-1.0199
1374.02	-0.1069	-1.0308
1375	-0.1049	-1.0403
1375.98	-0.1018	-1.0478
1376.95	-0.0975	-1.053
1377.93	-0.0919	-1.0556
1378.91	-0.0851	-1.0556
1379.88	-0.0771	-1.0529
1380.86	-0.0681	-1.0478
1381.84	-0.0583	-1.0404
1382.81	-0.0479	-1.0313
1383.79	-0.0374	-1.0209
1384.77	-0.0271	-1.0099
1385.74	-0.0173	-0.9989
1386.72	-0.0085	-0.9886
1387.7	-0.0009	-0.9797
1388.67	0.005	-0.9727
1389.65	0.0091	-0.9683
1390.63	0.0111	-0.9669
1391.6	0.0111	-0.9687
1392.58	0.009	-0.9739
1393.55	0.0048	-0.9825
1394.53	-0.0011	-0.9943
1395.51	-0.0085	-1.0091
1396.48	-0.017	-1.0263
1397.46	-0.0263	-1.0454
1398.44	-0.0358	-1.0657
1399.41	-0.0451	-1.0864
1400.39	-0.0536	-1.1068
1401.37	-0.0611	-1.1262
1402.34	-0.0671	-1.1438
1403.32	-0.0712	-1.1591
1404.3	-0.0732	-1.1714
1405.27	-0.0732	-1.1804
1406.25	-0.0709	-1.1858
1407.23	-0.0666	-1.1876
1408.2	-0.0604	-1.1858
1409.18	-0.0526	-1.1807
1410.16	-0.0438	-1.1726
1411.13	-0.0342	-1.162
1412.11	-0.0245	-1.1495
1413.09	-0.0151	-1.1357
1414.06	-0.0066	-1.1213
1415.04	0.0005	-1.1071
1416.02	0.0058	-1.0936
1416.99	0.0089	-1.0814
1417.97	0.0096	-1.0711
1418.95	0.0078	-1.0631
1419.92	0.0034	-1.0575
1420.9	-0.0035	-1.0546
1421.88	-0.0128	-1.0543
1422.85	-0.024	-1.0565
1423.83	-0.0367	-1.0609
1424.8	-0.0506	-1.0672
1425.78	-0.065	-1.0749
1426.76	-0.0794	-1.0836
1427.73	-0.0932	-1.0927
1428.71	-0.106	-1.1016
1429.69	-0.1172	-1.1099
1430.66	-0.1265	-1.117
1431.64	-0.1336	-1.1227
1432.62	-0.1383	-1.1266
1433.59	-0.1405	-1.1285
1434.57	-0.1402	-1.1282
1435.55	-0.1377	-1.1259
1436.52	-0.1331	-1.1215
1437.5	-0.1269	-1.1154
1438.48	-0.1195	-1.1078
1439.45	-0.1113	-1.099
1440.43	-0.1028	-1.0894
1441.41	-0.0947	-1.0795
1442.38	-0.0873	-1.0696
1443.36	-0.0811	-1.0601
1444.34	-0.0765	-1.0514
1445.31	-0.0737	-1.0439
1446.29	-0.073	-1.0376
1447.27	-0.0744	-1.0327
1448.24	-0.0778	-1.0294
1449.22	-0.0833	-1.0275
1450.2	-0.0905	-1.0271
1451.17	-0.0991	-1.0278
1452.15	-0.1088	-1.0296
1453.13	-0.1192	-1.0321
1454.1	-0.1298	-1.035
1455.08	-0.1401	-1.0379
1456.05	-0.1498	-1.0406
1457.03	-0.1585	-1.0427
1458.01	-0.1659	-1.044
1458.98	-0.1717	-1.0441
1459.96	-0.1758	-1.0428
1460.94	-0.178	-1.0401
1461.91	-0.1784	-1.0359
1462.89	-0.1771	-1.0301
1463.87	-0.1743	-1.0228
1464.84	-0.1702	-1.0142
1465.82	-0.1651	-1.0043
1466.8	-0.1594	-0.9935
1467.77	-0.1533	-0.9819
1468.75	-0.1473	-0.9699
1469.73	-0.1417	-0.9578
1470.7	-0.1367	-0.9459
1471.68	-0.1327	-0.9344
1472.66	-0.1297	-0.9237
1473.63	-0.1281	-0.9141
1474.61	-0.1278	-0.9057
1475.59	-0.1288	-0.8987
1476.56	-0.131	-0.8932
1477.54	-0.1345	-0.8894
1478.52	-0.139	-0.8873
1479.49	-0.1443	-0.8867
1480.47	-0.1503	-0.8876
1481.45	-0.1567	-0.8899
1482.42	-0.1634	-0.8933
1483.4	-0.17	-0.8976
1484.38	-0.1766	-0.9025
1485.35	-0.183	-0.9078
1486.33	-0.189	-0.913
1487.3	-0.1947	-0.9179
1488.28	-0.2	-0.9221
1489.26	-0.2049	-0.9253
1490.23	-0.2095	-0.9273
1491.21	-0.2139	-0.9279
1492.19	-0.218	-0.9268
1493.16	-0.222	-0.9239
1494.14	-0.226	-0.9192
1495.12	-0.23	-0.9128
1496.09	-0.2339	-0.9046
1497.07	-0.2378	-0.895
1498.05	-0.2417	-0.884
1499.02	-0.2453	-0.8721
1500	-0.2487	-0.8595
1500.98	-0.2517	-0.8468
1501.95	-0.2541	-0.8342
1502.93	-0.2557	-0.8224
1503.91	-0.2564	-0.8116
1504.88	-0.2559	-0.8023
1505.86	-0.2542	-0.7949
1506.84	-0.2512	-0.7896
1507.81	-0.2466	-0.7868
1508.79	-0.2407	-0.7866
1509.77	-0.2332	-0.7889
1510.74	-0.2244	-0.7939
1511.72	-0.2144	-0.8013
1512.7	-0.2033	-0.8109
1513.67	-0.1914	-0.8224
1514.65	-0.1789	-0.8354
1515.63	-0.1662	-0.8494
1516.6	-0.1535	-0.8639
1517.58	-0.1411	-0.8784
1518.55	-0.1293	-0.8924
1519.53	-0.1185	-0.9054
1520.51	-0.1088	-0.917
1521.48	-0.1004	-0.9267
1522.46	-0.0936	-0.9343
1523.44	-0.0883	-0.9397
1524.41	-0.0846	-0.9427
1525.39	-0.0826	-0.9433
1526.37	-0.0821	-0.9418
1527.34	-0.0831	-0.9383
1528.32	-0.0853	-0.9333
1529.3	-0.0887	-0.9269
1530.27	-0.093	-0.9199
1531.25	-0.0981	-0.9125
1532.23	-0.1037	-0.9052
1533.2	-0.1096	-0.8986
1534.18	-0.1157	-0.893
1535.16	-0.1218	-0.8887
1536.13	-0.1277	-0.886
1537.11	-0.1335	-0.8849
1538.09	-0.1389	-0.8856
1539.06	-0.144	-0.888
1540.04	-0.1488	-0.8918
1541.02	-0.1531	-0.8968
1541.99	-0.1571	-0.9026
1542.97	-0.1606	-0.9087
1543.95	-0.1638	-0.9149
1544.92	-0.1665	-0.9204
1545.9	-0.1689	-0.9251
1546.88	-0.1708	-0.9283
1547.85	-0.1722	-0.9299
1548.83	-0.1731	-0.9295
1549.8	-0.1734	-0.9271
1550.78	-0.173	-0.9226
1551.76	-0.1719	-0.9161
1552.73	-0.1701	-0.9079
1553.71	-0.1674	-0.8982
1554.69	-0.1639	-0.8875
1555.66	-0.1595	-0.8763
1556.64	-0.1544	-0.8651
1557.62	-0.1486	-0.8545
1558.59	-0.1423	-0.8449
1559.57	-0.1355	-0.8369
1560.55	-0.1285	-0.8309
1561.52	-0.1214	-0.8271
1562.5	-0.1146	-0.8258
1563.48	-0.1081	-0.827
1564.45	-0.1024	-0.8307
1565.43	-0.0975	-0.8365
1566.41	-0.0937	-0.8442
1567.38	-0.0911	-0.8533
1568.36	-0.0897	-0.8632
1569.34	-0.0897	-0.8732
1570.31	-0.091	-0.8827
1571.29	-0.0935	-0.8911
1572.27	-0.097	-0.8977
1573.24	-0.1013	-0.9019
1574.22	-0.1062	-0.9033
1575.2	-0.1114	-0.9015
1576.17	-0.1165	-0.8964
1577.15	-0.1212	-0.8879
1578.13	-0.1252	-0.8761
1579.1	-0.1281	-0.8615
1580.08	-0.1299	-0.8443
1581.05	-0.1302	-0.8253
1582.03	-0.129	-0.8051
1583.01	-0.1263	-0.7845
1583.98	-0.1221	-0.7643
1584.96	-0.1167	-0.7454
1585.94	-0.1102	-0.7284
1586.91	-0.103	-0.7142
1587.89	-0.0956	-0.7033
1588.87	-0.0884	-0.6962
1589.84	-0.0819	-0.6932
1590.82	-0.0766	-0.6944
1591.8	-0.0729	-0.6997
1592.77	-0.0714	-0.709
1593.75	-0.0724	-0.7219
1594.73	-0.0762	-0.7377
1595.7	-0.083	-0.7558
1596.68	-0.0928	-0.7754
1597.66	-0.1056	-0.7958
1598.63	-0.1212	-0.8159
1599.61	-0.1393	-0.8349
1600.59	-0.1594	-0.8521
1601.56	-0.181	-0.8667
1602.54	-0.2034	-0.8782
1603.52	-0.2259	-0.8859
1604.49	-0.2479	-0.8897
1605.47	-0.2684	-0.8894
1606.45	-0.2869	-0.8849
1607.42	-0.3026	-0.8764
1608.4	-0.315	-0.8643
1609.38	-0.3235	-0.849
1610.35	-0.3278	-0.8312
1611.33	-0.3277	-0.8113
1612.3	-0.323	-0.7902
1613.28	-0.314	-0.7685
1614.26	-0.3007	-0.7471
1615.23	-0.2837	-0.7265
1616.21	-0.2633	-0.7075
1617.19	-0.2402	-0.6905
1618.16	-0.2151	-0.6761
1619.14	-0.1887	-0.6647
1620.12	-0.1618	-0.6565
1621.09	-0.1351	-0.6516
1622.07	-0.1093	-0.65
1623.05	-0.0852	-0.6518
1624.02	-0.0633	-0.6567
1625	-0.044	-0.6645
1625.98	-0.0277	-0.6749
1626.95	-0.0147	-0.6875
1627.93	-0.005	-0.702
1628.91	0.0015	-0.7179
1629.88	0.0049	-0.7349
1630.86	0.0054	-0.7523
1631.84	0.0035	-0.77
1632.81	-0.0004	-0.7873
1633.79	-0.0057	-0.804
1634.77	-0.0121	-0.8197
1635.74	-0.0188	-0.834
1636.72	-0.0254	-0.8467
1637.7	-0.0314	-0.8574
1638.67	-0.0363	-0.8659
1639.65	-0.0399	-0.8721
1640.63	-0.0417	-0.8757
1641.6	-0.0417	-0.8766
1642.58	-0.0397	-0.8748
1643.55	-0.0356	-0.8701
1644.53	-0.0296	-0.8627
1645.51	-0.0218	-0.8527
1646.48	-0.0124	-0.8401
1647.46	-0.0017	-0.8253
1648.44	0.0101	-0.8085
1649.41	0.0225	-0.79
1650.39	0.0354	-0.7703
1651.37	0.0482	-0.7499
1652.34	0.0607	-0.7293
1653.32	0.0726	-0.7089
1654.3	0.0837	-0.6894
1655.27	0.0936	-0.6713
1656.25	0.1022	-0.6551
1657.23	0.1094	-0.6413
1658.2	0.115	-0.6303
1659.18	0.1189	-0.6224
1660.16	0.1213	-0.6178
1661.13	0.122	-0.6168
1662.11	0.1211	-0.6192
1663.09	0.1187	-0.625
1664.06	0.1149	-0.6339
1665.04	0.1097	-0.6457
1666.02	0.1033	-0.6599
1666.99	0.0959	-0.6759
1667.97	0.0875	-0.6933
1668.95	0.0784	-0.7114
1669.92	0.0685	-0.7296
1670.9	0.0582	-0.7473
1671.88	0.0475	-0.7641
1672.85	0.0366	-0.7793
1673.83	0.0256	-0.7927
1674.8	0.0147	-0.8038
1675.78	0.004	-0.8126
1676.76	-0.0063	-0.8189
1677.73	-0.0162	-0.8228
1678.71	-0.0255	-0.8244
1679.69	-0.0342	-0.8239
1680.66	-0.0421	-0.8217
1681.64	-0.0493	-0.8181
1682.62	-0.0557	-0.8136
1683.59	-0.0613	-0.8084
1684.57	-0.0661	-0.803
1685.55	-0.0703	-0.7978
1686.52	-0.0739	-0.7929
1687.5	-0.0769	-0.7888
1688.48	-0.0797	-0.7854
1689.45	-0.0822	-0.7828
1690.43	-0.0846	-0.7811
1691.41	-0.0871	-0.78
1692.38	-0.0899	-0.7793
1693.36	-0.093	-0.7789
1694.34	-0.0965	-0.7784
1695.31	-0.1005	-0.7776
1696.29	-0.1051	-0.7761
1697.27	-0.1102	-0.7738
1698.24	-0.1158	-0.7704
1699.22	-0.1218	-0.7659
1700.2	-0.128	-0.7601
1701.17	-0.1344	-0.7532
1702.15	-0.1407	-0.7452
1703.13	-0.1468	-0.7364
1704.1	-0.1524	-0.7272
1705.08	-0.1572	-0.7178
1706.05	-0.1612	-0.7087
1707.03	-0.1641	-0.7003
1708.01	-0.1657	-0.693
1708.98	-0.1661	-0.6872
1709.96	-0.165	-0.6832
1710.94	-0.1625	-0.6813
1711.91	-0.1587	-0.6815
1712.89	-0.1536	-0.6839
1713.87	-0.1475	-0.6884
1714.84	-0.1404	-0.6947
1715.82	-0.1327	-0.7026
1716.8	-0.1246	-0.7116
1717.77	-0.1164	-0.7212
1718.75	-0.1083	-0.7308
1719.73	-0.1008	-0.7397
1720.7	-0.094	-0.7475
1721.68	-0.0882	-0.7535
1722.66	-0.0836	-0.7572
1723.63	-0.0804	-0.7582
1724.61	-0.0785	-0.7563
1725.59	-0.0782	-0.7511
1726.56	-0.0794	-0.7427
1727.54	-0.0819	-0.7312
1728.52	-0.0858	-0.7167
1729.49	-0.0908	-0.6998
1730.47	-0.0967	-0.6808
1731.45	-0.1034	-0.6602
1732.42	-0.1105	-0.6387
1733.4	-0.118	-0.6169
1734.38	-0.1255	-0.5953
1735.35	-0.1329	-0.5746
1736.33	-0.14	-0.5553
1737.3	-0.1467	-0.5377
1738.28	-0.1529	-0.522
1739.26	-0.1585	-0.5085
1740.23	-0.1636	-0.4971
1741.21	-0.1682	-0.4877
1742.19	-0.1724	-0.4801
1743.16	-0.1762	-0.4739
1744.14	-0.1798	-0.4687
1745.12	-0.1833	-0.4639
1746.09	-0.1868	-0.459
1747.07	-0.1905	-0.4535
1748.05	-0.1945	-0.4469
1749.02	-0.1988	-0.4389
1750	-0.2035	-0.429
1750.98	-0.2087	-0.4171
1751.95	-0.2142	-0.403
1752.93	-0.2201	-0.3869
1753.91	-0.2263	-0.3688
1754.88	-0.2326	-0.349
1755.86	-0.239	-0.328
1756.84	-0.2452	-0.3062
1757.81	-0.2513	-0.2842
1758.79	-0.2569	-0.2624
1759.77	-0.2621	-0.2415
1760.74	-0.2667	-0.222
1761.72	-0.2706	-0.2044
1762.7	-0.2738	-0.189
1763.67	-0.2763	-0.176
1764.65	-0.278	-0.1658
1765.63	-0.2792	-0.1583
1766.6	-0.2798	-0.1534
1767.58	-0.28	-0.1509
1768.55	-0.2798	-0.1505
1769.53	-0.2795	-0.1519
1770.51	-0.2792	-0.1547
1771.48	-0.279	-0.1583
1772.46	-0.2791	-0.1623
1773.44	-0.2794	-0.1662
1774.41	-0.2802	-0.1698
1775.39	-0.2813	-0.1726
1776.37	-0.283	-0.1745
1777.34	-0.2849	-0.1754
1778.32	-0.2873	-0.1752
1779.3	-0.2898	-0.1741
1780.27	-0.2924	-0.1721
1781.25	-0.295	-0.1697
1782.23	-0.2973	-0.1671
1783.2	-0.2993	-0.1647
1784.18	-0.3008	-0.1629
1785.16	-0.3017	-0.162
1786.13	-0.3017	-0.1623
1787.11	-0.301	-0.1641
1788.09	-0.2993	-0.1676
1789.06	-0.2966	-0.1729
1790.04	-0.2931	-0.1799
1791.02	-0.2886	-0.1886
1791.99	-0.2834	-0.1987
1792.97	-0.2774	-0.2099
1793.95	-0.2707	-0.2218
1794.92	-0.2635	-0.2341
1795.9	-0.2559	-0.2464
1796.88	-0.248	-0.2581
1797.85	-0.2399	-0.2689
1798.83	-0.2316	-0.2785
1799.8	-0.2233	-0.2865
1800.78	-0.2149	-0.2929
1801.76	-0.2064	-0.2975
1802.73	-0.1979	-0.3004
1803.71	-0.1893	-0.3016
1804.69	-0.1805	-0.3015
1805.66	-0.1715	-0.3004
1806.64	-0.1623	-0.2985
1807.62	-0.1526	-0.2964
1808.59	-0.1426	-0.2943
1809.57	-0.1321	-0.2929
1810.55	-0.1213	-0.2923
1811.52	-0.11	-0.2929
1812.5	-0.0983	-0.295
1813.48	-0.0865	-0.2987
1814.45	-0.0745	-0.304
1815.43	-0.0625	-0.3109
1816.41	-0.0508	-0.3191
1817.38	-0.0395	-0.3285
1818.36	-0.0288	-0.3387
1819.34	-0.0189	-0.3494
1820.31	-0.01	-0.3602
1821.29	-0.0024	-0.3707
1822.27	0.004	-0.3805
1823.24	0.0088	-0.3893
1824.22	0.0122	-0.397
1825.2	0.0141	-0.4033
1826.17	0.0144	-0.4081
1827.15	0.0133	-0.4117
1828.13	0.011	-0.414
1829.1	0.0075	-0.4154
1830.08	0.003	-0.4161
1831.05	-0.0021	-0.4165
1832.03	-0.0078	-0.417
1833.01	-0.0138	-0.418
1833.98	-0.0198	-0.4198
1834.96	-0.0257	-0.4227
1835.94	-0.0313	-0.4269
1836.91	-0.0364	-0.4326
1837.89	-0.0411	-0.4398
1838.87	-0.0451	-0.4482
1839.84	-0.0486	-0.4579
1840.82	-0.0515	-0.4682
1841.8	-0.054	-0.479
1842.77	-0.056	-0.4896
1843.75	-0.0576	-0.4996
1844.73	-0.0591	-0.5083
1845.7	-0.0604	-0.5153
1846.68	-0.0617	-0.5201
1847.66	-0.063	-0.5223
1848.63	-0.0643	-0.5216
1849.61	-0.0656	-0.518
1850.59	-0.0669	-0.5114
1851.56	-0.068	-0.5019
1852.54	-0.0688	-0.49
1853.52	-0.0692	-0.4759
1854.49	-0.0689	-0.4604
1855.47	-0.0678	-0.444
1856.45	-0.0656	-0.4274
1857.42	-0.0622	-0.4113
1858.4	-0.0574	-0.3965
1859.38	-0.0511	-0.3835
1860.35	-0.0433	-0.3729
1861.33	-0.034	-0.365
1862.3	-0.0232	-0.3602
1863.28	-0.0112	-0.3585
1864.26	0.0019	-0.3598
1865.23	0.0156	-0.3638
1866.21	0.0296	-0.3702
1867.19	0.0434	-0.3784
1868.16	0.0567	-0.3878
1869.14	0.0687	-0.3976
1870.12	0.0792	-0.407
1871.09	0.0875	-0.4155
1872.07	0.0933	-0.4224
1873.05	0.0962	-0.427
1874.02	0.0958	-0.4291
1875	0.0921	-0.4282
1875.98	0.085	-0.4244
1876.95	0.0745	-0.4178
1877.93	0.0607	-0.4086
1878.91	0.044	-0.3974
1879.88	0.0248	-0.3845
1880.86	0.0035	-0.3709
1881.84	-0.0192	-0.3571
1882.81	-0.0428	-0.3441
1883.79	-0.0665	-0.3325
1884.77	-0.0897	-0.3229
1885.74	-0.1118	-0.316
1886.72	-0.1321	-0.3121
1887.7	-0.1502	-0.3115
1888.67	-0.1655	-0.3142
1889.65	-0.1777	-0.3199
1890.63	-0.1867	-0.3283
1891.6	-0.1923	-0.3388
1892.58	-0.1946	-0.3508
1893.55	-0.1938	-0.3633
1894.53	-0.1901	-0.3755
1895.51	-0.1839	-0.3865
1896.48	-0.1758	-0.3954
1897.46	-0.1662	-0.4015
1898.44	-0.1557	-0.404
1899.41	-0.1449	-0.4025
1900.39	-0.1344	-0.3968
1901.37	-0.1247	-0.3868
1902.34	-0.1161	-0.3728
1903.32	-0.1092	-0.3552
1904.3	-0.1042	-0.3346
1905.27	-0.1013	-0.312
1906.25	-0.1005	-0.2883
1907.23	-0.1018	-0.2645
1908.2	-0.1051	-0.242
1909.18	-0.1101	-0.2216
1910.16	-0.1165	-0.2045
1911.13	-0.1239	-0.1916
1912.11	-0.132	-0.1836
1913.09	-0.1402	-0.1809
1914.06	-0.1482	-0.1838
1915.04	-0.1555	-0.1922
1916.02	-0.1618	-0.206
1916.99	-0.1668	-0.2246
1917.97	-0.1702	-0.2472
1918.95	-0.1719	-0.2729
1919.92	-0.1718	-0.3006
1920.9	-0.17	-0.3293
1921.88	-0.1665	-0.3578
1922.85	-0.1616	-0.3849
1923.83	-0.1554	-0.4099
1924.8	-0.1482	-0.4317
1925.78	-0.1404	-0.4497
1926.76	-0.1322	-0.4637
1927.73	-0.1241	-0.4733
1928.71	-0.1163	-0.4788
1929.69	-0.1091	-0.4804
1930.66	-0.1027	-0.4786
1931.64	-0.0972	-0.4742
1932.62	-0.0929	-0.4681
1933.59	-0.0898	-0.4611
1934.57	-0.0878	-0.4542
1935.55	-0.087	-0.4482
1936.52	-0.0871	-0.444
1937.5	-0.0881	-0.4421
1938.48	-0.0898	-0.443
1939.45	-0.092	-0.447
1940.43	-0.0944	-0.4541
1941.41	-0.097	-0.464
1942.38	-0.0995	-0.4763
1943.36	-0.1018	-0.4903
1944.34	-0.1039	-0.5053
1945.31	-0.1056	-0.5204
1946.29	-0.107	-0.5346
1947.27	-0.108	-0.5471
1948.24	-0.1088	-0.5571
1949.22	-0.1093	-0.5638
1950.2	-0.1099	-0.5667
1951.17	-0.1104	-0.5656
[truncated: 27,697 more rows]
