# Supplementary material for: Effects of different tennis racket string tension on forehand stroke effect and racket dynamic impact
Source: PLoS One. 2025 Jan 15;20(1):e0317442. doi: 10.1371/journal.pone.0317442 (PMC11734973; doi:10.1371/journal.pone.0317442)
Supplement: S1 File — (ZIP) [file pone.0317442.s001.zip › S1/acceleration strain vibration/54bl/7.xlsx]

## Sheet: 7
Time（ms）	acceleration（g=9.8m/s2）	strain（mµ）
0	-0.0065	0.296
0.98	-0.0061	0.4701
1.95	-0.0059	0.6314
2.93	-0.006	0.7731
3.91	-0.0064	0.8891
4.88	-0.0071	0.9745
5.86	-0.0081	1.0259
6.84	-0.0093	1.041
7.81	-0.0108	1.0196
8.79	-0.0127	0.9627
9.77	-0.0148	0.8731
10.74	-0.0173	0.7549
11.72	-0.0201	0.6133
12.7	-0.0232	0.4547
13.67	-0.0266	0.286
14.65	-0.0303	0.1143
15.63	-0.0341	-0.053
16.6	-0.0381	-0.2091
17.58	-0.0421	-0.3479
18.55	-0.0461	-0.4641
19.53	-0.0498	-0.5536
20.51	-0.0532	-0.6136
21.48	-0.056	-0.6429
22.46	-0.0582	-0.6416
23.44	-0.0595	-0.6112
24.41	-0.0599	-0.5544
25.39	-0.059	-0.4753
26.37	-0.057	-0.3787
27.34	-0.0536	-0.2699
28.32	-0.0489	-0.1549
29.3	-0.0429	-0.0394
30.27	-0.0357	0.071
31.25	-0.0273	0.171
32.23	-0.018	0.2565
33.2	-0.008	0.324
34.18	0.0025	0.371
35.16	0.0131	0.3964
36.13	0.0235	0.4001
37.11	0.0335	0.3831
38.09	0.0426	0.3475
39.06	0.0505	0.2961
40.04	0.0571	0.2325
41.02	0.062	0.1608
41.99	0.0651	0.0851
42.97	0.0663	0.0097
43.95	0.0655	-0.0614
44.92	0.0628	-0.1246
45.9	0.0583	-0.1771
46.88	0.0521	-0.2167
47.85	0.0445	-0.2419
48.83	0.0358	-0.2523
49.8	0.0262	-0.2483
50.78	0.0161	-0.231
51.76	0.0059	-0.2023
52.73	-0.0042	-0.1645
53.71	-0.0137	-0.1205
54.69	-0.0224	-0.0732
55.66	-0.0301	-0.0257
56.64	-0.0365	0.0192
57.62	-0.0417	0.0588
58.59	-0.0454	0.0911
59.57	-0.0478	0.1144
60.55	-0.0489	0.1279
61.52	-0.0488	0.1313
62.5	-0.0478	0.1249
63.48	-0.0459	0.1098
64.45	-0.0435	0.0875
65.43	-0.0407	0.0599
66.41	-0.0379	0.0291
67.38	-0.0351	-0.0024
68.36	-0.0326	-0.0323
69.34	-0.0304	-0.0584
70.31	-0.0287	-0.0789
71.29	-0.0274	-0.0922
72.27	-0.0266	-0.0974
73.24	-0.0262	-0.0939
74.22	-0.0261	-0.0818
75.2	-0.0261	-0.0617
76.17	-0.0261	-0.0348
77.15	-0.0259	-0.0025
78.13	-0.0253	0.0332
79.1	-0.0242	0.0704
80.08	-0.0225	0.107
81.05	-0.02	0.1407
82.03	-0.0168	0.1698
83.01	-0.0128	0.1925
83.98	-0.0081	0.2076
84.96	-0.0028	0.2144
85.94	0.0029	0.2124
86.91	0.0088	0.2019
87.89	0.0147	0.1835
88.87	0.0204	0.1582
89.84	0.0256	0.1276
90.82	0.0301	0.0932
91.8	0.0337	0.0569
92.77	0.0361	0.0208
93.75	0.0373	-0.0134
94.73	0.0372	-0.044
95.7	0.0358	-0.0694
96.68	0.033	-0.0886
97.66	0.029	-0.101
98.63	0.0239	-0.1061
99.61	0.0179	-0.1042
100.59	0.0113	-0.0958
101.56	0.0043	-0.0819
102.54	-0.0029	-0.0636
103.52	-0.0099	-0.0425
104.49	-0.0165	-0.0201
105.47	-0.0225	0.0019
106.45	-0.0276	0.0221
107.42	-0.0319	0.0389
108.4	-0.035	0.0513
109.38	-0.0371	0.0584
110.35	-0.0381	0.0597
111.33	-0.038	0.0552
112.3	-0.0371	0.0449
113.28	-0.0353	0.0295
114.26	-0.033	0.01
115.23	-0.0303	-0.0125
116.21	-0.0274	-0.0368
117.19	-0.0244	-0.0613
118.16	-0.0216	-0.0848
119.14	-0.019	-0.1058
120.12	-0.0168	-0.1233
121.09	-0.015	-0.1362
122.07	-0.0137	-0.144
123.05	-0.0129	-0.1463
124.02	-0.0124	-0.1432
125	-0.0123	-0.1348
125.98	-0.0123	-0.1218
126.95	-0.0124	-0.1052
127.93	-0.0124	-0.0859
128.91	-0.0123	-0.0651
129.88	-0.0118	-0.044
130.86	-0.011	-0.0239
131.84	-0.0097	-0.0058
132.81	-0.008	0.0094
133.79	-0.0057	0.0209
134.77	-0.0031	0.0283
135.74	-0.0002	0.0316
136.72	0.0029	0.0307
137.7	0.0061	0.0261
138.67	0.0091	0.0184
139.65	0.0119	0.0085
140.63	0.0142	-0.0026
141.6	0.016	-0.014
142.58	0.017	-0.0246
143.55	0.0172	-0.0335
144.53	0.0165	-0.0398
145.51	0.0148	-0.0428
146.48	0.0123	-0.0423
147.46	0.0088	-0.038
148.44	0.0046	-0.0301
149.41	-0.0003	-0.0189
150.39	-0.0057	-0.0052
151.37	-0.0116	0.0103
152.34	-0.0177	0.0266
153.32	-0.0238	0.0426
154.3	-0.03	0.0572
155.27	-0.036	0.0694
156.25	-0.0417	0.0784
157.23	-0.0471	0.0832
158.2	-0.0522	0.0835
159.18	-0.0569	0.0789
160.16	-0.0614	0.0695
161.13	-0.0655	0.0555
162.11	-0.0694	0.0376
163.09	-0.0732	0.0165
164.06	-0.0768	-0.0067
165.04	-0.0805	-0.031
166.02	-0.0841	-0.0551
166.99	-0.0877	-0.0778
167.97	-0.0913	-0.0981
168.95	-0.0949	-0.1149
169.92	-0.0983	-0.1273
170.9	-0.1015	-0.1349
171.88	-0.1043	-0.1373
172.85	-0.1066	-0.1345
173.83	-0.1081	-0.1267
174.8	-0.1089	-0.1146
175.78	-0.1086	-0.0987
176.76	-0.1073	-0.0802
177.73	-0.1049	-0.0602
178.71	-0.1012	-0.0396
179.69	-0.0964	-0.0199
180.66	-0.0906	-0.0019
181.64	-0.0839	0.0132
182.62	-0.0764	0.0247
183.59	-0.0686	0.0321
184.57	-0.0606	0.035
185.55	-0.0527	0.0334
186.52	-0.0454	0.0275
187.5	-0.039	0.0178
188.48	-0.0337	0.005
189.45	-0.0299	-0.0101
190.43	-0.0277	-0.0264
191.41	-0.0273	-0.0429
192.38	-0.0288	-0.0586
193.36	-0.0322	-0.0725
194.34	-0.0374	-0.0837
195.31	-0.0441	-0.0917
196.29	-0.0521	-0.0958
197.27	-0.061	-0.0959
198.24	-0.0704	-0.0921
199.22	-0.0799	-0.0845
200.2	-0.0891	-0.0738
201.17	-0.0973	-0.0604
202.15	-0.1043	-0.0454
203.13	-0.1096	-0.0296
204.1	-0.1128	-0.0139
205.08	-0.1139	0.0007
206.05	-0.1125	0.0133
207.03	-0.1088	0.0232
208.01	-0.1028	0.0299
208.98	-0.0946	0.0331
209.96	-0.0847	0.0325
210.94	-0.0733	0.0283
211.91	-0.0609	0.0209
212.89	-0.048	0.0108
213.87	-0.0352	-0.0014
214.84	-0.023	-0.0148
215.82	-0.0118	-0.0284
216.8	-0.0022	-0.0415
217.77	0.0055	-0.0532
218.75	0.0109	-0.0626
219.73	0.014	-0.0692
220.7	0.0145	-0.0724
221.68	0.0125	-0.072
222.66	0.0082	-0.0681
223.63	0.0019	-0.0607
224.61	-0.0063	-0.0502
225.59	-0.0158	-0.0373
226.56	-0.0262	-0.0226
227.54	-0.037	-0.007
228.52	-0.0477	0.0088
229.49	-0.0579	0.0238
230.47	-0.0671	0.0372
231.45	-0.0749	0.0483
232.42	-0.0811	0.0565
233.4	-0.0854	0.0615
234.38	-0.0877	0.063
235.35	-0.0881	0.0611
236.33	-0.0866	0.0559
237.3	-0.0834	0.0478
238.28	-0.0787	0.0375
239.26	-0.0728	0.0255
240.23	-0.066	0.0126
241.21	-0.0588	-0.0003
242.19	-0.0514	-0.0127
243.16	-0.0441	-0.0236
244.14	-0.0374	-0.0326
245.12	-0.0314	-0.0392
246.09	-0.0262	-0.0432
247.07	-0.0221	-0.0444
248.05	-0.019	-0.043
249.02	-0.017	-0.0392
250	-0.0159	-0.0335
250.98	-0.0155	-0.0264
251.95	-0.0159	-0.0186
252.93	-0.0166	-0.0109
253.91	-0.0176	-0.0038
254.88	-0.0186	0.0018
255.86	-0.0195	0.0055
256.84	-0.0201	0.0069
257.81	-0.0203	0.0056
258.79	-0.0202	0.0016
259.77	-0.0196	-0.005
260.74	-0.0188	-0.0139
261.72	-0.0177	-0.0247
262.7	-0.0166	-0.0367
263.67	-0.0157	-0.0493
264.65	-0.015	-0.0615
265.63	-0.0149	-0.0728
266.6	-0.0155	-0.0821
267.58	-0.0169	-0.089
268.55	-0.0192	-0.0927
269.53	-0.0225	-0.093
270.51	-0.0267	-0.0896
271.48	-0.0317	-0.0824
272.46	-0.0375	-0.0718
273.44	-0.0438	-0.0581
274.41	-0.0503	-0.042
275.39	-0.0569	-0.0243
276.37	-0.0631	-0.0057
277.34	-0.0686	0.0126
278.32	-0.0733	0.0298
279.3	-0.0768	0.0449
280.27	-0.0789	0.057
281.25	-0.0796	0.0654
282.23	-0.0786	0.0695
283.2	-0.0762	0.0691
284.18	-0.0723	0.0639
285.16	-0.0673	0.0542
286.13	-0.0612	0.0403
287.11	-0.0545	0.0228
288.09	-0.0475	0.0023
289.06	-0.0406	-0.0201
290.04	-0.0342	-0.0435
291.02	-0.0287	-0.0668
291.99	-0.0245	-0.089
292.97	-0.0218	-0.109
293.95	-0.0209	-0.1261
294.92	-0.0219	-0.1394
295.9	-0.0248	-0.1484
296.88	-0.0296	-0.1527
297.85	-0.0361	-0.1523
298.83	-0.0442	-0.1472
299.8	-0.0534	-0.1377
300.78	-0.0633	-0.1243
301.76	-0.0736	-0.1077
302.73	-0.0838	-0.0887
303.71	-0.0935	-0.0681
304.69	-0.1021	-0.0467
305.66	-0.1093	-0.0256
306.64	-0.1148	-0.0054
307.62	-0.1183	0.013
308.59	-0.1197	0.0292
309.57	-0.1189	0.0426
310.55	-0.116	0.0529
311.52	-0.111	0.0601
312.5	-0.1043	0.0641
313.48	-0.0961	0.0651
314.45	-0.0867	0.0635
315.43	-0.0766	0.0596
316.41	-0.0662	0.0539
317.38	-0.0558	0.0469
318.36	-0.046	0.039
319.34	-0.037	0.0308
320.31	-0.0291	0.0226
321.29	-0.0226	0.0148
322.27	-0.0176	0.0076
323.24	-0.0141	0.0011
324.22	-0.0123	-0.0046
325.2	-0.0119	-0.0096
326.17	-0.0128	-0.0139
327.15	-0.015	-0.0179
328.13	-0.0181	-0.0216
329.1	-0.0219	-0.0253
330.08	-0.0262	-0.0292
331.05	-0.0308	-0.0334
332.03	-0.0355	-0.038
333.01	-0.0401	-0.0431
333.98	-0.0446	-0.0486
334.96	-0.0489	-0.0543
335.94	-0.0531	-0.06
336.91	-0.0572	-0.0655
337.89	-0.0612	-0.0705
338.87	-0.0654	-0.0746
339.84	-0.0698	-0.0776
340.82	-0.0746	-0.079
341.8	-0.0798	-0.0787
342.77	-0.0856	-0.0764
343.75	-0.092	-0.0721
344.73	-0.099	-0.0658
345.7	-0.1064	-0.0576
346.68	-0.114	-0.0477
347.66	-0.1217	-0.0366
348.63	-0.1292	-0.0245
349.61	-0.1361	-0.0121
350.59	-0.1421	0.0001
351.56	-0.1468	0.0117
352.54	-0.1499	0.022
353.52	-0.151	0.0305
354.49	-0.1499	0.0368
355.47	-0.1464	0.0406
356.45	-0.1404	0.0416
357.42	-0.1319	0.0398
358.4	-0.1211	0.0351
359.38	-0.1082	0.0279
360.35	-0.0936	0.0183
361.33	-0.0777	0.0067
362.3	-0.0611	-0.0062
363.28	-0.0443	-0.02
364.26	-0.0279	-0.0342
365.23	-0.0127	-0.048
366.21	0.0008	-0.0609
367.19	0.012	-0.0725
368.16	0.0205	-0.0823
369.14	0.0258	-0.0899
370.12	0.0279	-0.0952
371.09	0.0265	-0.098
372.07	0.0218	-0.0983
373.05	0.0139	-0.0962
374.02	0.0034	-0.0921
375	-0.0094	-0.086
375.98	-0.0238	-0.0785
376.95	-0.0391	-0.0698
377.93	-0.0546	-0.0602
378.91	-0.0695	-0.0503
379.88	-0.083	-0.0402
380.86	-0.0945	-0.0303
381.84	-0.1034	-0.0207
382.81	-0.1091	-0.0117
383.79	-0.1114	-0.0031
384.77	-0.1101	0.0049
385.74	-0.1052	0.0124
386.72	-0.0969	0.0195
387.7	-0.0855	0.0264
388.67	-0.0715	0.033
389.65	-0.0555	0.0395
390.63	-0.0383	0.0459
391.6	-0.0207	0.0522
392.58	-0.0034	0.0584
393.55	0.0128	0.0642
394.53	0.027	0.0695
395.51	0.0387	0.074
396.48	0.0473	0.0774
397.46	0.0525	0.0793
398.44	0.0539	0.0794
399.41	0.0515	0.0774
400.39	0.0454	0.0731
401.37	0.036	0.0662
402.34	0.0236	0.0567
403.32	0.0088	0.0445
404.3	-0.0078	0.03
405.27	-0.0252	0.0134
406.25	-0.0429	-0.0049
407.23	-0.06	-0.0243
408.2	-0.0758	-0.0441
409.18	-0.0897	-0.0635
410.16	-0.101	-0.0818
411.13	-0.1094	-0.0982
412.11	-0.1145	-0.1118
413.09	-0.1164	-0.1221
414.06	-0.1149	-0.1285
415.04	-0.1103	-0.1305
416.02	-0.103	-0.1279
416.99	-0.0935	-0.1206
417.97	-0.0822	-0.1088
418.95	-0.0698	-0.093
419.92	-0.0569	-0.0736
420.9	-0.0443	-0.0513
421.88	-0.0326	-0.0272
422.85	-0.0223	-0.0021
423.83	-0.0138	0.0229
424.8	-0.0077	0.0468
425.78	-0.004	0.0686
426.76	-0.0029	0.0873
427.73	-0.0044	0.1023
428.71	-0.0082	0.113
429.69	-0.0141	0.119
430.66	-0.0216	0.1201
431.64	-0.0304	0.1165
432.62	-0.0398	0.1084
433.59	-0.0493	0.0965
434.57	-0.0584	0.0814
435.55	-0.0665	0.0639
436.52	-0.0732	0.0451
437.5	-0.078	0.0258
438.48	-0.0807	0.0071
439.45	-0.0812	-0.01
440.43	-0.0793	-0.0249
441.41	-0.0752	-0.0367
442.38	-0.069	-0.0452
443.36	-0.0611	-0.0499
444.34	-0.0517	-0.0509
445.31	-0.0414	-0.0484
446.29	-0.0305	-0.0426
447.27	-0.0198	-0.0342
448.24	-0.0095	-0.0239
449.22	-0.0002	-0.0124
450.2	0.0076	-0.0007
451.17	0.0137	0.0105
452.15	0.0178	0.0204
453.13	0.0197	0.0281
454.1	0.0194	0.0333
455.08	0.0169	0.0354
456.05	0.0124	0.0343
457.03	0.006	0.03
458.01	-0.0019	0.0227
458.98	-0.011	0.0128
459.96	-0.0208	0.0009
460.94	-0.031	-0.0124
461.91	-0.0411	-0.0262
462.89	-0.0507	-0.0397
463.87	-0.0595	-0.0522
464.84	-0.0671	-0.0628
465.82	-0.0734	-0.0709
466.8	-0.0782	-0.0759
467.77	-0.0813	-0.0776
468.75	-0.0829	-0.0757
469.73	-0.0829	-0.0704
470.7	-0.0816	-0.0618
471.68	-0.0791	-0.0505
472.66	-0.0758	-0.037
473.63	-0.0719	-0.022
474.61	-0.0677	-0.0064
475.59	-0.0636	0.009
476.56	-0.0598	0.0234
477.54	-0.0566	0.036
478.52	-0.0543	0.0461
479.49	-0.053	0.0532
480.47	-0.0527	0.057
481.45	-0.0537	0.0573
482.42	-0.0558	0.0541
483.4	-0.059	0.0477
484.38	-0.0631	0.0386
485.35	-0.0679	0.0272
486.33	-0.0732	0.0143
487.3	-0.0788	0.0008
488.28	-0.0842	-0.0127
489.26	-0.0893	-0.0253
490.23	-0.0938	-0.0362
491.21	-0.0974	-0.0448
492.19	-0.0999	-0.0505
493.16	-0.1012	-0.0531
494.14	-0.101	-0.0524
495.12	-0.0993	-0.0485
496.09	-0.0961	-0.0414
497.07	-0.0914	-0.0318
498.05	-0.0855	-0.02
499.02	-0.0783	-0.0069
500	-0.0702	0.007
500.98	-0.0613	0.0207
501.95	-0.052	0.0336
502.93	-0.0425	0.0449
503.91	-0.0332	0.054
504.88	-0.0243	0.0605
505.86	-0.0162	0.064
506.84	-0.009	0.0643
507.81	-0.003	0.0616
508.79	0.0017	0.056
509.77	0.0049	0.0478
510.74	0.0065	0.0376
511.72	0.0066	0.026
512.7	0.0052	0.0136
513.67	0.0024	0.0011
514.65	-0.0016	-0.0109
515.63	-0.0066	-0.0217
516.6	-0.0125	-0.0308
517.58	-0.0189	-0.0377
518.55	-0.0255	-0.0424
519.53	-0.0321	-0.0446
520.51	-0.0385	-0.0444
521.48	-0.0443	-0.042
522.46	-0.0493	-0.0378
523.44	-0.0533	-0.0322
524.41	-0.0562	-0.0256
525.39	-0.0579	-0.0187
526.37	-0.0584	-0.0119
527.34	-0.0575	-0.0058
528.32	-0.0555	-0.0009
529.3	-0.0523	0.0027
530.27	-0.0482	0.0045
531.25	-0.0432	0.0047
532.23	-0.0378	0.0033
533.2	-0.0319	0.0004
534.18	-0.026	-0.0035
535.16	-0.0201	-0.0081
536.13	-0.0146	-0.0127
537.11	-0.0096	-0.0169
538.09	-0.0052	-0.0201
539.06	-0.0017	-0.0216
540.04	0.0011	-0.0212
541.02	0.0029	-0.0184
541.99	0.004	-0.0131
542.97	0.0042	-0.0051
543.95	0.0038	0.0055
544.92	0.0028	0.0184
545.9	0.0014	0.0332
546.88	-0.0001	0.0493
547.85	-0.0017	0.0662
548.83	-0.0032	0.0832
549.8	-0.0044	0.0995
550.78	-0.0052	0.1144
551.76	-0.0055	0.1273
552.73	-0.0053	0.1376
553.71	-0.0045	0.1448
554.69	-0.0033	0.1487
555.66	-0.0016	0.149
556.64	0.0004	0.146
557.62	0.0025	0.1397
558.59	0.0046	0.1305
559.57	0.0065	0.1191
560.55	0.008	0.1059
561.52	0.009	0.0918
562.5	0.0093	0.0775
563.48	0.0088	0.0637
564.45	0.0075	0.0511
565.43	0.0054	0.0403
566.41	0.0025	0.0319
567.38	-0.0011	0.0262
568.36	-0.0052	0.0234
569.34	-0.0096	0.0235
570.31	-0.014	0.0265
571.29	-0.0182	0.032
572.27	-0.0219	0.0397
573.24	-0.0248	0.049
574.22	-0.0267	0.0593
575.2	-0.0274	0.07
576.17	-0.0267	0.0806
577.15	-0.0244	0.0904
578.13	-0.0206	0.0989
579.1	-0.0154	0.1057
580.08	-0.0088	0.1106
581.05	-0.0011	0.1133
582.03	0.0074	0.114
583.01	0.0164	0.1127
583.98	0.0254	0.1096
584.96	0.034	0.1052
585.94	0.0418	0.0998
586.91	0.0483	0.094
587.89	0.0531	0.0882
588.87	0.0558	0.0828
589.84	0.0562	0.0783
590.82	0.0541	0.0751
591.8	0.0493	0.0733
592.77	0.042	0.073
593.75	0.0323	0.0743
594.73	0.0204	0.077
595.7	0.0067	0.0809
596.68	-0.0083	0.0857
597.66	-0.0241	0.091
598.63	-0.0401	0.0965
599.61	-0.0556	0.1016
600.59	-0.0701	0.1061
601.56	-0.0829	0.1095
602.54	-0.0934	0.1116
603.52	-0.1013	0.1124
604.49	-0.1061	0.1117
605.47	-0.1075	0.1096
606.45	-0.1055	0.1065
607.42	-0.1001	0.1025
608.4	-0.0914	0.098
609.38	-0.0797	0.0936
610.35	-0.0655	0.0897
611.33	-0.0491	0.0868
612.3	-0.0313	0.0852
613.28	-0.0127	0.0854
614.26	0.0061	0.0876
615.23	0.0244	0.0919
616.21	0.0415	0.0983
617.19	0.057	0.1066
618.16	0.0702	0.1164
619.14	0.0809	0.1274
620.12	0.0888	0.139
621.09	0.0937	0.1506
622.07	0.0956	0.1613
623.05	0.0948	0.1707
624.02	0.0914	0.1779
625	0.0859	0.1825
625.98	0.0786	0.1839
626.95	0.0702	0.1819
627.93	0.0611	0.1763
628.91	0.0519	0.1673
629.88	0.0432	0.1549
630.86	0.0355	0.1397
631.84	0.0291	0.1223
632.81	0.0245	0.1033
633.79	0.0218	0.0836
634.77	0.0212	0.0641
635.74	0.0226	0.0456
636.72	0.026	0.029
637.7	0.0312	0.015
638.67	0.0377	0.0043
639.65	0.0452	-0.0028
640.63	0.0533	-0.0061
641.6	0.0614	-0.0054
642.58	0.0691	-0.001
643.55	0.0759	0.0066
644.53	0.0813	0.017
645.51	0.085	0.0293
646.48	0.0866	0.0426
647.46	0.086	0.0561
648.44	0.083	0.0688
649.41	0.0777	0.0798
650.39	0.07	0.0884
651.37	0.0603	0.094
652.34	0.0487	0.096
653.32	0.0357	0.0942
654.3	0.0216	0.0887
655.27	0.0068	0.0796
656.25	-0.0082	0.0676
657.23	-0.0229	0.0531
658.2	-0.0369	0.037
659.18	-0.0498	0.0204
660.16	-0.0613	0.0041
661.13	-0.0711	-0.0109
662.11	-0.0791	-0.0235
663.09	-0.085	-0.0329
664.06	-0.089	-0.0386
665.04	-0.0909	-0.04
666.02	-0.0908	-0.0369
666.99	-0.089	-0.0293
667.97	-0.0857	-0.0176
668.95	-0.081	-0.0022
669.92	-0.0752	0.016
670.9	-0.0685	0.0361
671.88	-0.0613	0.0571
672.85	-0.0538	0.0778
673.83	-0.0462	0.0971
674.8	-0.0388	0.114
675.78	-0.0315	0.1274
676.76	-0.0247	0.1366
677.73	-0.0184	0.141
678.71	-0.0127	0.1403
679.69	-0.0076	0.1345
680.66	-0.0031	0.1239
681.64	0.0009	0.1089
682.62	0.0042	0.0903
683.59	0.007	0.069
684.57	0.0093	0.0463
685.55	0.0111	0.0231
686.52	0.0125	0.0008
687.5	0.0135	-0.0195
688.48	0.0141	-0.0367
689.45	0.0144	-0.05
690.43	0.0144	-0.0586
691.41	0.014	-0.0623
692.38	0.0134	-0.0608
693.36	0.0125	-0.0543
694.34	0.0114	-0.0432
695.31	0.0101	-0.0282
696.29	0.0086	-0.0101
697.27	0.0071	0.01
698.24	0.0055	0.031
699.22	0.0039	0.0517
700.2	0.0024	0.0711
701.17	0.0011	0.088
702.15	-0.0001	0.1017
703.13	-0.001	0.1113
704.1	-0.0016	0.1166
705.08	-0.002	0.1172
706.05	-0.0021	0.1133
707.03	-0.002	0.1053
708.01	-0.0017	0.0936
708.98	-0.0012	0.0791
709.96	-0.0007	0.0627
710.94	-0.0002	0.0454
711.91	0.0001	0.0282
712.89	0.0002	0.0121
713.87	-0.0001	-0.0019
714.84	-0.0007	-0.0131
715.82	-0.0017	-0.0209
716.8	-0.0033	-0.0249
717.77	-0.0053	-0.025
718.75	-0.0077	-0.0213
719.73	-0.0105	-0.0141
720.7	-0.0135	-0.004
721.68	-0.0168	0.0082
722.66	-0.02	0.0218
723.63	-0.023	0.0358
724.61	-0.0258	0.0494
725.59	-0.0281	0.0617
726.56	-0.0297	0.0719
727.54	-0.0306	0.0795
728.52	-0.0306	0.0839
729.49	-0.0297	0.0851
730.47	-0.0279	0.0831
731.45	-0.0251	0.0781
732.42	-0.0215	0.0705
733.4	-0.0172	0.0611
734.38	-0.0123	0.0506
735.35	-0.0071	0.0398
736.33	-0.0017	0.0297
737.3	0.0037	0.021
738.28	0.0087	0.0146
739.26	0.0132	0.0112
740.23	0.0169	0.0111
741.21	0.0198	0.0146
742.19	0.0216	0.0217
743.16	0.0223	0.0322
744.14	0.0219	0.0456
745.12	0.0204	0.0614
746.09	0.0179	0.0786
747.07	0.0145	0.0963
748.05	0.0105	0.1135
749.02	0.006	0.1293
750	0.0014	0.1427
750.98	-0.0032	0.1529
751.95	-0.0075	0.1591
752.93	-0.0112	0.161
753.91	-0.0141	0.1584
754.88	-0.016	0.1512
755.86	-0.0168	0.1398
756.84	-0.0166	0.1247
757.81	-0.0151	0.1066
758.79	-0.0126	0.0865
759.77	-0.009	0.0654
760.74	-0.0047	0.0443
761.72	0.0002	0.0244
762.7	0.0055	0.0065
763.67	0.0109	-0.0083
764.65	0.0161	-0.0193
765.63	0.0209	-0.0262
766.6	0.0251	-0.0287
767.58	0.0284	-0.0268
768.55	0.0306	-0.0208
769.53	0.0318	-0.0112
770.51	0.0319	0.0013
771.48	0.0309	0.0157
772.46	0.0288	0.0312
773.44	0.0259	0.0466
774.41	0.0223	0.0609
775.39	0.0183	0.0733
776.37	0.0141	0.0828
777.34	0.0099	0.089
778.32	0.006	0.0914
779.3	0.0027	0.0899
780.27	0	0.0847
781.25	-0.0017	0.076
782.23	-0.0024	0.0645
783.2	-0.0021	0.0509
784.18	-0.0008	0.0362
785.16	0.0015	0.0214
786.13	0.0047	0.0075
787.11	0.0086	-0.0047
788.09	0.013	-0.0141
789.06	0.0177	-0.0202
790.04	0.0224	-0.0225
791.02	0.0271	-0.0207
791.99	0.0314	-0.0148
792.97	0.0351	-0.0053
793.95	0.0383	0.0074
794.92	0.0407	0.0226
795.9	0.0424	0.0392
796.88	0.0434	0.0563
797.85	0.0436	0.0727
798.83	0.0434	0.0874
799.8	0.0427	0.0993
800.78	0.0417	0.1077
801.76	0.0407	0.1119
802.73	0.0398	0.1114
803.71	0.0393	0.1062
804.69	0.0391	0.0965
805.66	0.0396	0.0827
806.64	0.0407	0.0655
807.62	0.0424	0.0458
808.59	0.0448	0.0249
809.57	0.0477	0.0038
810.55	0.051	-0.0161
811.52	0.0545	-0.0336
812.5	0.0581	-0.0475
813.48	0.0615	-0.057
814.45	0.0645	-0.0614
815.43	0.0669	-0.0602
816.41	0.0684	-0.0532
817.38	0.0689	-0.0408
818.36	0.0682	-0.0234
819.34	0.0663	-0.0018
820.31	0.0632	0.0229
821.29	0.0588	0.0495
822.27	0.0534	0.0766
823.24	0.0469	0.1028
824.22	0.0397	0.1268
825.2	0.0318	0.1473
826.17	0.0237	0.1632
827.15	0.0155	0.1737
828.13	0.0074	0.1782
829.1	-0.0003	0.1766
830.08	-0.0074	0.1688
831.05	-0.0139	0.1553
832.03	-0.0196	0.1369
833.01	-0.0244	0.1145
833.98	-0.0285	0.0892
834.96	-0.0319	0.0624
835.94	-0.0348	0.0354
836.91	-0.0373	0.0096
837.89	-0.0397	-0.014
838.87	-0.0421	-0.0341
839.84	-0.0448	-0.0501
840.82	-0.048	-0.0612
841.8	-0.0518	-0.0674
842.77	-0.0564	-0.0686
843.75	-0.0617	-0.0651
844.73	-0.0679	-0.0576
845.7	-0.0748	-0.0468
846.68	-0.0822	-0.0338
847.66	-0.0899	-0.0197
848.63	-0.0976	-0.0054
849.61	-0.1051	0.0078
850.59	-0.1118	0.0192
851.56	-0.1175	0.028
852.54	-0.1218	0.0337
853.52	-0.1243	0.036
854.49	-0.1247	0.0349
855.47	-0.1228	0.0308
856.45	-0.1184	0.0242
857.42	-0.1114	0.016
858.4	-0.102	0.007
859.38	-0.0902	-0.0018
860.35	-0.0762	-0.0092
861.33	-0.0605	-0.0142
862.3	-0.0434	-0.0161
863.28	-0.0255	-0.014
864.26	-0.0072	-0.0076
865.23	0.0108	0.0033
866.21	0.0281	0.0185
867.19	0.0439	0.0377
868.16	0.058	0.06
869.14	0.0697	0.0844
870.12	0.0787	0.1098
871.09	0.0847	0.1347
872.07	0.0877	0.1579
873.05	0.0875	0.1779
874.02	0.0842	0.1934
875	0.0779	0.2036
875.98	0.069	0.2075
876.95	0.0577	0.2048
877.93	0.0445	0.1953
878.91	0.0298	0.1793
879.88	0.0141	0.1574
880.86	-0.0021	0.1308
881.84	-0.0183	0.1005
882.81	-0.0342	0.0683
883.79	-0.0492	0.0356
884.77	-0.063	0.0043
885.74	-0.0755	-0.0242
886.72	-0.0865	-0.0481
887.7	-0.0957	-0.0664
888.67	-0.1033	-0.078
889.65	-0.1092	-0.0824
890.63	-0.1135	-0.0794
891.6	-0.1164	-0.0693
892.58	-0.1181	-0.0527
893.55	-0.1188	-0.0308
894.53	-0.1186	-0.0048
895.51	-0.1178	0.0235
896.48	-0.1165	0.0525
897.46	-0.115	0.0803
898.44	-0.1132	0.1051
899.41	-0.1114	0.1255
900.39	-0.1096	0.14
901.37	-0.1077	0.1479
902.34	-0.1058	0.1484
903.32	-0.1038	0.1416
904.3	-0.1017	0.1278
905.27	-0.0994	0.1077
906.25	-0.0969	0.0828
907.23	-0.0941	0.0543
908.2	-0.091	0.0242
909.18	-0.0876	-0.0057
910.16	-0.084	-0.0334
911.13	-0.0802	-0.0572
912.11	-0.0762	-0.0754
913.09	-0.0723	-0.0869
914.06	-0.0684	-0.0907
915.04	-0.0649	-0.0865
916.02	-0.0617	-0.0743
916.99	-0.0591	-0.0549
917.97	-0.0571	-0.0293
918.95	-0.0559	0.0009
919.92	-0.0555	0.034
920.9	-0.0559	0.0677
921.88	-0.0571	0.0999
922.85	-0.059	0.1284
923.83	-0.0616	0.1513
924.8	-0.0646	0.1669
925.78	-0.068	0.1738
926.76	-0.0714	0.1712
927.73	-0.0748	0.159
928.71	-0.0779	0.1375
929.69	-0.0805	0.1077
930.66	-0.0825	0.0711
931.64	-0.0837	0.0296
932.62	-0.0841	-0.0143
933.59	-0.0836	-0.0581
934.57	-0.0822	-0.099
935.55	-0.08	-0.1344
936.52	-0.0772	-0.162
937.5	-0.0738	-0.1797
938.48	-0.0701	-0.186
939.45	-0.0662	-0.18
940.43	-0.0626	-0.1616
941.41	-0.0593	-0.1311
942.38	-0.0566	-0.09
943.36	-0.0547	-0.0401
944.34	-0.0538	0.0161
945.31	-0.0541	0.0755
946.29	-0.0555	0.1351
947.27	-0.058	0.1912
948.24	-0.0617	0.2407
949.22	-0.0664	0.2806
950.2	-0.072	0.308
951.17	-0.0782	0.3212
952.15	-0.0848	0.3188
953.13	-0.0915	0.3005
954.1	-0.098	0.2666
955.08	-0.104	0.2186
956.05	-0.1093	0.1586
957.03	-0.1135	0.0897
958.01	-0.1166	0.0153
958.98	-0.1183	-0.0606
959.96	-0.1186	-0.1337
960.94	-0.1173	-0.2001
961.91	-0.1146	-0.2557
962.89	-0.1105	-0.2972
963.87	-0.105	-0.3217
964.84	-0.0985	-0.3275
965.82	-0.0912	-0.3136
966.8	-0.0832	-0.2802
967.77	-0.0748	-0.2286
968.75	-0.0663	-0.161
969.73	-0.0579	-0.0808
970.7	-0.0499	0.0079
971.68	-0.0425	0.1004
972.66	-0.0359	0.1917
973.63	-0.03	0.2766
974.61	-0.0251	0.3499
975.59	-0.0212	0.4071
976.56	-0.0182	0.4442
977.54	-0.0162	0.4584
978.52	-0.0149	0.4478
979.49	-0.0143	0.4116
980.47	-0.0143	0.3508
981.45	-0.0146	0.2671
982.42	-0.0153	0.1641
983.4	-0.0161	0.046
984.38	-0.0169	-0.0818
985.35	-0.0176	-0.2132
986.33	-0.0181	-0.3419
987.3	-0.0183	-0.4613
988.28	-0.0183	-0.5651
989.26	-0.0179	-0.6477
990.23	-0.0173	-0.7041
991.21	-0.0164	-0.7305
992.19	-0.0154	-0.7247
993.16	-0.0141	-0.6855
994.14	-0.0128	-0.6135
995.12	-0.0115	-0.5109
996.09	-0.0102	-0.3812
997.07	-0.009	-0.2293
998.05	-0.008	-0.0612
999.02	-0.0071	0.1164
1000	-0.0519	-0.2403
1000.98	-0.0676	-0.0784
1001.95	-0.081	0.0893
1002.93	-0.0916	0.2554
1003.91	-0.099	0.4125
1004.88	-0.1027	0.5539
1005.86	-0.1027	0.6733
1006.84	-0.0991	0.7656
1007.81	-0.0918	0.8272
1008.79	-0.0814	0.8555
1009.77	-0.0683	0.8498
1010.74	-0.0531	0.8109
1011.72	-0.0365	0.741
1012.7	-0.0193	0.6439
1013.67	-0.0022	0.5245
1014.65	0.014	0.3886
1015.63	0.0286	0.2427
1016.6	0.0409	0.0937
1017.58	0.0504	-0.0517
1018.55	0.0568	-0.1869
1019.53	0.0597	-0.3062
1020.51	0.0591	-0.4047
1021.48	0.055	-0.4786
1022.46	0.0477	-0.5254
1023.44	0.0376	-0.5442
1024.41	0.0252	-0.5352
1025.39	0.0109	-0.5003
1026.37	-0.0044	-0.4422
1027.34	-0.0202	-0.3651
1028.32	-0.0357	-0.2737
1029.3	-0.0502	-0.1734
1030.27	-0.0631	-0.0697
1031.25	-0.074	0.0318
1032.23	-0.0823	0.1259
1033.2	-0.0879	0.2078
1034.18	-0.0905	0.2738
1035.16	-0.0902	0.3211
1036.13	-0.087	0.3479
1037.11	-0.0812	0.3536
1038.09	-0.0731	0.3389
1039.06	-0.0632	0.3053
1040.04	-0.052	0.2556
1041.02	-0.04	0.1932
1041.99	-0.0277	0.1219
1042.97	-0.0157	0.0463
1043.95	-0.0044	-0.0293
1044.92	0.0057	-0.1005
1045.9	0.0144	-0.1635
1046.88	0.0213	-0.215
1047.85	0.0264	-0.2523
1048.83	0.0296	-0.2738
1049.8	0.0311	-0.2787
1050.78	0.031	-0.2672
1051.76	0.0295	-0.2402
1052.73	0.027	-0.1999
1053.71	0.0237	-0.1487
1054.69	0.0202	-0.0898
1055.66	0.0167	-0.0266
1056.64	0.0135	0.0373
1057.62	0.011	0.0984
1058.59	0.0093	0.1534
1059.57	0.0086	0.1996
1060.55	0.0089	0.2348
1061.52	0.0103	0.2575
1062.5	0.0126	0.2668
1063.48	0.0155	0.2629
1064.45	0.019	0.2465
1065.43	0.0225	0.2191
1066.41	0.0259	0.1827
1067.38	0.0288	0.1397
1068.36	0.0308	0.0929
1069.34	0.0316	0.0452
1070.31	0.031	-0.0007
1071.29	0.0288	-0.0422
1072.27	0.0248	-0.0771
1073.24	0.0191	-0.1036
1074.22	0.0116	-0.1206
1075.2	0.0025	-0.1275
1076.17	-0.008	-0.1244
1077.15	-0.0196	-0.112
1078.13	-0.0319	-0.0915
1079.1	-0.0447	-0.0646
1080.08	-0.0575	-0.0333
1081.05	-0.0699	0.0002
1082.03	-0.0816	0.0336
1083.01	-0.0923	0.0648
1083.98	-0.1016	0.0918
1084.96	-0.1093	0.1131
1085.94	-0.1153	0.1274
1086.91	-0.1196	0.134
1087.89	-0.1222	0.1328
1088.87	-0.1232	0.1241
1089.84	-0.1228	0.1089
1090.82	-0.1211	0.0883
1091.8	-0.1185	0.0641
1092.77	-0.1153	0.0381
1093.75	-0.1118	0.0123
1094.73	-0.1082	-0.0114
1095.7	-0.1048	-0.0312
1096.68	-0.1019	-0.0455
1097.66	-0.0995	-0.0531
1098.63	-0.0979	-0.0532
1099.61	-0.0971	-0.0456
1100.59	-0.0969	-0.0304
1101.56	-0.0972	-0.0083
1102.54	-0.098	0.0196
1103.52	-0.099	0.0517
1104.49	-0.0999	0.0864
1105.47	-0.1004	0.1217
1106.45	-0.1003	0.1555
1107.42	-0.0992	0.186
1108.4	-0.0971	0.2115
1109.38	-0.0936	0.2303
1110.35	-0.0887	0.2416
1111.33	-0.0823	0.2446
1112.3	-0.0746	0.2391
1113.28	-0.0655	0.2254
1114.26	-0.0554	0.2043
1115.23	-0.0445	0.177
1116.21	-0.0331	0.1449
1117.19	-0.0218	0.1099
1118.16	-0.0108	0.0738
1119.14	-0.0007	0.0387
1120.12	0.0081	0.0064
1121.09	0.0152	-0.0214
1122.07	0.0202	-0.0433
1123.05	0.0228	-0.0582
1124.02	0.0229	-0.0654
1125	0.0202	-0.0649
1125.98	0.0149	-0.0567
1126.95	0.0068	-0.0417
1127.93	-0.0037	-0.0209
1128.91	-0.0164	0.0044
1129.88	-0.031	0.0325
1130.86	-0.0469	0.0616
1131.84	-0.0638	0.0901
1132.81	-0.0811	0.1163
1133.79	-0.0982	0.1385
1134.77	-0.1147	0.1557
1135.74	-0.13	0.1668
1136.72	-0.1438	0.1715
1137.7	-0.1556	0.1695
1138.67	-0.1651	0.1613
1139.65	-0.1722	0.1474
1140.63	-0.1767	0.1289
1141.6	-0.1786	0.1071
1142.58	-0.178	0.0835
1143.55	-0.175	0.0597
1144.53	-0.1699	0.0372
1145.51	-0.1631	0.0175
1146.48	-0.1547	0.002
1147.46	-0.1454	-0.0085
1148.44	-0.1353	-0.0131
1149.41	-0.125	-0.0115
1150.39	-0.1148	-0.0038
1151.37	-0.105	0.0095
1152.34	-0.0959	0.0278
1153.32	-0.0878	0.0499
1154.3	-0.0809	0.0746
1155.27	-0.0751	0.1004
1156.25	-0.0706	0.1258
1157.23	-0.0673	0.1492
1158.2	-0.0652	0.1695
1159.18	-0.064	0.1852
1160.16	-0.0636	0.1957
1161.13	-0.0639	0.2002
1162.11	-0.0645	0.1986
1163.09	-0.0654	0.191
1164.06	-0.0661	0.1778
1165.04	-0.0666	0.1599
1166.02	-0.0667	0.1383
1166.99	-0.0663	0.1143
1167.97	-0.0652	0.0893
1168.95	-0.0634	0.0646
1169.92	-0.0609	0.0418
1170.9	-0.0577	0.0219
1171.88	-0.0539	0.0062
1172.85	-0.0496	-0.0046
1173.83	-0.0449	-0.0101
1174.8	-0.0399	-0.01
1175.78	-0.0347	-0.0046
1176.76	-0.0296	0.0057
1177.73	-0.0246	0.02
1178.71	-0.02	0.0374
1179.69	-0.0157	0.0567
1180.66	-0.012	0.0765
1181.64	-0.0088	0.0957
1182.62	-0.0063	0.113
1183.59	-0.0044	0.1272
1184.57	-0.0033	0.1376
1185.55	-0.0028	0.1434
1186.52	-0.003	0.1445
1187.5	-0.0038	0.1406
1188.48	-0.0051	0.1323
1189.45	-0.007	0.1199
1190.43	-0.0093	0.1045
1191.41	-0.012	0.0869
1192.38	-0.0151	0.0685
1193.36	-0.0184	0.0505
1194.34	-0.0219	0.034
1195.31	-0.0256	0.0202
1196.29	-0.0294	0.0101
1197.27	-0.0332	0.0044
1198.24	-0.037	0.0038
1199.22	-0.0407	0.0082
1200.2	-0.0443	0.0178
1201.17	-0.0476	0.032
1202.15	-0.0507	0.0502
1203.13	-0.0535	0.0715
1204.1	-0.0558	0.0948
1205.08	-0.0577	0.1188
1206.05	-0.059	0.1424
1207.03	-0.0598	0.1644
1208.01	-0.0599	0.1835
1208.98	-0.0594	0.1988
1209.96	-0.0581	0.2096
1210.94	-0.0562	0.2154
1211.91	-0.0537	0.216
1212.89	-0.0505	0.2114
1213.87	-0.0467	0.2022
1214.84	-0.0425	0.1888
1215.82	-0.0379	0.1722
1216.8	-0.033	0.1533
1217.77	-0.0281	0.1334
1218.75	-0.0231	0.1135
1219.73	-0.0182	0.0948
1220.7	-0.0137	0.0783
1221.68	-0.0095	0.0649
1222.66	-0.0059	0.0553
1223.63	-0.0028	0.0499
1224.61	-0.0005	0.0489
1225.59	0.0011	0.0522
1226.56	0.0018	0.0594
1227.54	0.0018	0.0699
1228.52	0.001	0.0831
1229.49	-0.0006	0.0979
1230.47	-0.0029	0.1134
1231.45	-0.0059	0.1286
1232.42	-0.0094	0.1424
1233.4	-0.0134	0.1541
1234.38	-0.0177	0.1628
1235.35	-0.0224	0.168
1236.33	-0.0274	0.1694
1237.3	-0.0325	0.1669
1238.28	-0.0378	0.1606
1239.26	-0.0432	0.151
1240.23	-0.0486	0.1385
1241.21	-0.054	0.1238
1242.19	-0.0596	0.1079
1243.16	-0.0651	0.0915
1244.14	-0.0707	0.0756
1245.12	-0.0763	0.0611
1246.09	-0.082	0.0485
1247.07	-0.0876	0.0387
1248.05	-0.0933	0.0319
1249.02	-0.0989	0.0284
1250	-0.1043	0.0284
1250.98	-0.1095	0.0315
1251.95	-0.1143	0.0375
1252.93	-0.1188	0.0459
1253.91	-0.1226	0.0561
1254.88	-0.1258	0.0674
1255.86	-0.1282	0.0792
1256.84	-0.1296	0.0907
1257.81	-0.13	0.1014
1258.79	-0.1293	0.1108
1259.77	-0.1274	0.1184
1260.74	-0.1244	0.1242
1261.72	-0.1203	0.128
1262.7	-0.1151	0.13
1263.67	-0.1089	0.1303
1264.65	-0.1019	0.1294
1265.63	-0.0943	0.1278
1266.6	-0.0862	0.1258
1267.58	-0.078	0.1241
1268.55	-0.0698	0.1232
1269.53	-0.0619	0.1233
1270.51	-0.0545	0.1249
1271.48	-0.0479	0.128
1272.46	-0.0422	0.1327
1273.44	-0.0376	0.1387
1274.41	-0.0342	0.1458
1275.39	-0.0321	0.1534
1276.37	-0.0312	0.1611
1277.34	-0.0315	0.1682
1278.32	-0.0329	0.1741
1279.3	-0.0352	0.178
1280.27	-0.0384	0.1794
1281.25	-0.042	0.1779
1282.23	-0.0459	0.1732
1283.2	-0.0499	0.1651
1284.18	-0.0536	0.1537
1285.16	-0.0569	0.1394
1286.13	-0.0595	0.1226
1287.11	-0.0612	0.1041
1288.09	-0.062	0.0847
1289.06	-0.0618	0.0653
1290.04	-0.0605	0.047
1291.02	-0.0583	0.0309
1291.99	-0.0551	0.0179
1292.97	-0.0512	0.0089
1293.95	-0.0467	0.0047
1294.92	-0.0418	0.0056
1295.9	-0.0369	0.012
1296.88	-0.0321	0.0237
1297.85	-0.0277	0.0406
1298.83	-0.024	0.0619
1299.8	-0.0211	0.0868
1300.78	-0.0192	0.1143
1301.76	-0.0183	0.1431
1302.73	-0.0187	0.1719
1303.71	-0.0201	0.1994
1304.69	-0.0227	0.2241
1305.66	-0.0262	0.2449
1306.64	-0.0304	0.2608
1307.62	-0.0353	0.2708
1308.59	-0.0405	0.2745
1309.57	-0.0457	0.2716
1310.55	-0.0507	0.2621
1311.52	-0.0553	0.2466
1312.5	-0.0591	0.2255
1313.48	-0.062	0.2001
1314.45	-0.0638	0.1713
1315.43	-0.0643	0.1405
1316.41	-0.0636	0.1092
1317.38	-0.0616	0.0789
1318.36	-0.0583	0.0508
1319.34	-0.054	0.0263
1320.31	-0.0486	0.0064
1321.29	-0.0424	-0.0079
1322.27	-0.0358	-0.0163
1323.24	-0.0288	-0.0184
1324.22	-0.0217	-0.0142
1325.2	-0.0148	-0.0042
1326.17	-0.0084	0.0112
1327.15	-0.0025	0.0309
1328.13	0.0025	0.0541
1329.1	0.0066	0.0795
1330.08	0.0098	0.106
1331.05	0.0119	0.1323
1332.03	0.0131	0.1573
1333.01	0.0132	0.18
1333.98	0.0126	0.1997
1334.96	0.0111	0.2155
1335.94	0.0091	0.2273
1336.91	0.0065	0.2349
1337.89	0.0036	0.2382
1338.87	0.0005	0.2378
1339.84	-0.0028	0.234
1340.82	-0.0062	0.2274
1341.8	-0.0096	0.2189
1342.77	-0.013	0.2092
1343.75	-0.0165	0.199
1344.73	-0.02	0.1891
1345.7	-0.0237	0.18
1346.68	-0.0276	0.1721
1347.66	-0.0318	0.1658
1348.63	-0.0364	0.1612
1349.61	-0.0413	0.1581
1350.59	-0.0466	0.1565
1351.56	-0.0523	0.1558
1352.54	-0.0584	0.1556
1353.52	-0.0646	0.1555
1354.49	-0.0708	0.1547
1355.47	-0.0769	0.1529
1356.45	-0.0826	0.1495
1357.42	-0.0875	0.1441
1358.4	-0.0914	0.1367
1359.38	-0.0941	0.127
1360.35	-0.0951	0.1153
1361.33	-0.0942	0.1018
1362.3	-0.0913	0.0871
1363.28	-0.0861	0.0716
1364.26	-0.0787	0.056
1365.23	-0.0689	0.0412
1366.21	-0.0569	0.0279
1367.19	-0.0429	0.0167
1368.16	-0.0272	0.0083
1369.14	-0.0102	0.0031
1370.12	0.0076	0.0016
1371.09	0.0257	0.0038
1372.07	0.0435	0.0097
1373.05	0.0603	0.0189
1374.02	0.0756	0.0309
1375	0.0887	0.0451
1375.98	0.0992	0.0608
1376.95	0.1064	0.0768
1377.93	0.1101	0.0924
1378.91	0.1099	0.1065
1379.88	0.1058	0.1183
1380.86	0.0977	0.127
1381.84	0.0858	0.1321
1382.81	0.0704	0.1331
1383.79	0.0518	0.1298
1384.77	0.0307	0.1225
1385.74	0.0076	0.1113
1386.72	-0.0167	0.0968
1387.7	-0.0415	0.0799
1388.67	-0.066	0.0614
1389.65	-0.0894	0.0424
1390.63	-0.1111	0.0239
1391.6	-0.1303	0.007
1392.58	-0.1466	-0.0073
1393.55	-0.1595	-0.0182
1394.53	-0.1686	-0.0249
1395.51	-0.174	-0.027
1396.48	-0.1755	-0.0243
1397.46	-0.1734	-0.0169
1398.44	-0.1678	-0.0051
1399.41	-0.1593	0.0105
1400.39	-0.1484	0.0292
1401.37	-0.1355	0.0498
1402.34	-0.1215	0.0714
1403.32	-0.107	0.0927
1404.3	-0.0926	0.1126
1405.27	-0.0789	0.1298
1406.25	-0.0666	0.1436
1407.23	-0.0561	0.1529
1408.2	-0.0478	0.1573
1409.18	-0.0419	0.1564
1410.16	-0.0387	0.1501
1411.13	-0.038	0.1387
1412.11	-0.0397	0.1228
1413.09	-0.0437	0.1029
1414.06	-0.0495	0.08
1415.04	-0.0567	0.0553
1416.02	-0.0649	0.0299
1416.99	-0.0736	0.005
1417.97	-0.0822	-0.0183
1418.95	-0.0902	-0.0388
1419.92	-0.0971	-0.0557
1420.9	-0.1026	-0.0683
1421.88	-0.1063	-0.076
1422.85	-0.1081	-0.0786
1423.83	-0.1078	-0.0762
1424.8	-0.1054	-0.069
1425.78	-0.101	-0.0575
1426.76	-0.0947	-0.0424
1427.73	-0.087	-0.0246
1428.71	-0.0781	-0.005
1429.69	-0.0684	0.0154
1430.66	-0.0585	0.0357
1431.64	-0.0486	0.0549
1432.62	-0.0393	0.0723
1433.59	-0.031	0.0873
1434.57	-0.024	0.0994
1435.55	-0.0187	0.1083
1436.52	-0.0151	0.1142
1437.5	-0.0135	0.1171
1438.48	-0.0139	0.1174
1439.45	-0.0161	0.1157
1440.43	-0.0202	0.1126
1441.41	-0.0258	0.1088
1442.38	-0.0326	0.1049
1443.36	-0.0405	0.1017
1444.34	-0.0489	0.0997
1445.31	-0.0575	0.0996
1446.29	-0.066	0.1015
1447.27	-0.074	0.1058
1448.24	-0.0812	0.1123
1449.22	-0.0874	0.121
1450.2	-0.0924	0.1315
1451.17	-0.096	0.1433
1452.15	-0.0982	0.1559
1453.13	-0.099	0.1686
1454.1	-0.0984	0.1808
1455.08	-0.0967	0.1918
1456.05	-0.0939	0.201
1457.03	-0.0903	0.208
1458.01	-0.0861	0.2124
1458.98	-0.0817	0.2139
1459.96	-0.0771	0.2127
1460.94	-0.0727	0.2086
1461.91	-0.0687	0.2022
1462.89	-0.0652	0.1937
1463.87	-0.0623	0.1837
1464.84	-0.0602	0.1728
1465.82	-0.0589	0.1616
1466.8	-0.0584	0.1507
1467.77	-0.0586	0.1408
1468.75	-0.0594	0.1323
1469.73	-0.0607	0.1256
1470.7	-0.0623	0.121
1471.68	-0.0642	0.1185
1472.66	-0.066	0.1182
1473.63	-0.0676	0.1197
1474.61	-0.069	0.1227
1475.59	-0.0699	0.1268
1476.56	-0.0702	0.1314
1477.54	-0.0699	0.1361
1478.52	-0.0689	0.1401
1479.49	-0.0672	0.1431
1480.47	-0.0648	0.1445
1481.45	-0.0618	0.1441
1482.42	-0.0581	0.1417
1483.4	-0.054	0.1373
1484.38	-0.0495	0.1309
1485.35	-0.0447	0.123
1486.33	-0.0398	0.1139
1487.3	-0.0348	0.1042
1488.28	-0.03	0.0945
1489.26	-0.0253	0.0855
1490.23	-0.0209	0.0777
1491.21	-0.0168	0.0719
1492.19	-0.0133	0.0685
1493.16	-0.0103	0.0679
1494.14	-0.0078	0.0701
1495.12	-0.006	0.0754
1496.09	-0.0048	0.0834
1497.07	-0.0044	0.0938
1498.05	-0.0047	0.106
1499.02	-0.0057	0.1193
1500	-0.0075	0.1329
1500.98	-0.01	0.1457
1501.95	-0.0134	0.157
1502.93	-0.0174	0.1658
1503.91	-0.0223	0.1714
1504.88	-0.0278	0.1729
1505.86	-0.034	0.1701
1506.84	-0.0408	0.1625
1507.81	-0.048	0.1502
1508.79	-0.0556	0.1334
1509.77	-0.0634	0.1126
1510.74	-0.0713	0.0885
1511.72	-0.0789	0.062
1512.7	-0.0862	0.0341
1513.67	-0.0929	0.006
1514.65	-0.0988	-0.021
1515.63	-0.1037	-0.0459
1516.6	-0.1073	-0.0674
1517.58	-0.1094	-0.0846
1518.55	-0.11	-0.0967
1519.53	-0.1089	-0.1033
1520.51	-0.106	-0.1039
1521.48	-0.1013	-0.0985
1522.46	-0.0949	-0.0875
1523.44	-0.0869	-0.0714
1524.41	-0.0775	-0.0509
1525.39	-0.0668	-0.0269
1526.37	-0.0551	-0.0007
1527.34	-0.0429	0.0267
1528.32	-0.0304	0.0541
1529.3	-0.0181	0.0802
1530.27	-0.0064	0.1041
1531.25	0.0044	0.1247
1532.23	0.0139	0.1414
1533.2	0.0217	0.1537
1534.18	0.0275	0.1613
1535.16	0.0311	0.1642
1536.13	0.0324	0.1628
1537.11	0.0312	0.1574
1538.09	0.0276	0.1487
1539.06	0.0217	0.1376
1540.04	0.0136	0.1248
1541.02	0.0036	0.1114
1541.99	-0.008	0.0981
1542.97	-0.0208	0.0858
1543.95	-0.0345	0.0752
1544.92	-0.0485	0.0668
1545.9	-0.0624	0.061
1546.88	-0.0759	0.0579
1547.85	-0.0884	0.0574
1548.83	-0.0997	0.0593
1549.8	-0.1094	0.0631
1550.78	-0.1173	0.0683
1551.76	-0.1232	0.0742
1552.73	-0.1271	0.0802
1553.71	-0.129	0.0855
1554.69	-0.129	0.0896
1555.66	-0.1272	0.0918
1556.64	-0.1239	0.0919
1557.62	-0.1194	0.0896
1558.59	-0.114	0.0849
1559.57	-0.1081	0.0779
1560.55	-0.1021	0.069
1561.52	-0.0964	0.0586
1562.5	-0.0913	0.0474
1563.48	-0.087	0.036
1564.45	-0.0839	0.0254
1565.43	-0.0822	0.0161
1566.41	-0.0819	0.0089
1567.38	-0.0831	0.0043
1568.36	-0.0859	0.0028
1569.34	-0.09	0.0047
1570.31	-0.0954	0.0099
1571.29	-0.1018	0.0182
1572.27	-0.109	0.0294
1573.24	-0.1166	0.0428
1574.22	-0.1244	0.0576
1575.2	-0.1321	0.073
1576.17	-0.1393	0.0881
1577.15	-0.1458	0.1017
1578.13	-0.1514	0.1131
1579.1	-0.156	0.1213
1580.08	-0.1593	0.1256
1581.05	-0.1613	0.1256
1582.03	-0.1621	0.1208
1583.01	-0.1616	0.1113
1583.98	-0.1601	0.0972
1584.96	-0.1577	0.0791
1585.94	-0.1547	0.0574
1586.91	-0.1511	0.0332
1587.89	-0.1474	0.0075
1588.87	-0.1438	-0.0188
1589.84	-0.1405	-0.0443
1590.82	-0.1377	-0.0681
1591.8	-0.1356	-0.089
1592.77	-0.1344	-0.1062
1593.75	-0.1341	-0.1189
1594.73	-0.1348	-0.1268
1595.7	-0.1363	-0.1295
1596.68	-0.1388	-0.1271
1597.66	-0.1419	-0.1199
1598.63	-0.1455	-0.1085
1599.61	-0.1494	-0.0934
1600.59	-0.1534	-0.0758
1601.56	-0.1572	-0.0565
1602.54	-0.1605	-0.0367
1603.52	-0.1632	-0.0173
1604.49	-0.1649	0.0005
1605.47	-0.1656	0.0161
1606.45	-0.165	0.0286
1607.42	-0.1632	0.0375
1608.4	-0.1602	0.0427
1609.38	-0.1559	0.0441
1610.35	-0.1504	0.0418
1611.33	-0.1441	0.0364
1612.3	-0.137	0.0284
1613.28	-0.1294	0.0187
1614.26	-0.1216	0.008
1615.23	-0.114	-0.0028
1616.21	-0.1067	-0.0128
1617.19	-0.1002	-0.0211
1618.16	-0.0946	-0.0272
1619.14	-0.0902	-0.0305
1620.12	-0.0872	-0.0306
1621.09	-0.0858	-0.0276
1622.07	-0.0859	-0.0214
1623.05	-0.0875	-0.0126
1624.02	-0.0907	-0.0015
1625	-0.0952	0.0111
1625.98	-0.101	0.0245
1626.95	-0.1077	0.0378
1627.93	-0.115	0.05
1628.91	-0.1227	0.0605
1629.88	-0.1305	0.0684
1630.86	-0.1379	0.0732
1631.84	-0.1449	0.0746
1632.81	-0.1509	0.0722
1633.79	-0.1559	0.0662
1634.77	-0.1596	0.0568
1635.74	-0.1619	0.0444
1636.72	-0.1628	0.0299
1637.7	-0.1623	0.0138
1638.67	-0.1604	-0.0028
1639.65	-0.1573	-0.0191
1640.63	-0.1531	-0.034
1641.6	-0.1482	-0.0467
1642.58	-0.1428	-0.0564
1643.55	-0.1372	-0.0626
1644.53	-0.1317	-0.0649
1645.51	-0.1267	-0.0629
1646.48	-0.1223	-0.0569
1647.46	-0.1189	-0.047
1648.44	-0.1167	-0.0338
1649.41	-0.1158	-0.0179
1650.39	-0.1163	-0.0002
1651.37	-0.1182	0.0186
1652.34	-0.1214	0.0373
1653.32	-0.1259	0.055
1654.3	-0.1315	0.0709
1655.27	-0.1379	0.0843
1656.25	-0.1448	0.0944
1657.23	-0.152	0.1009
1658.2	-0.1591	0.1036
1659.18	-0.1657	0.1024
1660.16	-0.1715	0.0978
1661.13	-0.1763	0.0899
1662.11	-0.1797	0.0796
1663.09	-0.1817	0.0674
1664.06	-0.182	0.0543
1665.04	-0.1805	0.0411
1666.02	-0.1773	0.0286
1666.99	-0.1725	0.0176
1667.97	-0.1663	0.0088
1668.95	-0.1587	0.0026
1669.92	-0.1502	-0.0006
1670.9	-0.141	-0.0008
1671.88	-0.1315	0.002
1672.85	-0.1221	0.0076
1673.83	-0.1132	0.0154
1674.8	-0.105	0.0248
1675.78	-0.098	0.0351
1676.76	-0.0924	0.0457
1677.73	-0.0885	0.0556
1678.71	-0.0863	0.0641
1679.69	-0.0861	0.0707
1680.66	-0.0878	0.0747
1681.64	-0.0913	0.0758
1682.62	-0.0965	0.0738
1683.59	-0.1032	0.0688
1684.57	-0.1111	0.0609
1685.55	-0.12	0.0505
1686.52	-0.1294	0.0382
1687.5	-0.139	0.0246
1688.48	-0.1485	0.0105
1689.45	-0.1575	-0.0035
1690.43	-0.1657	-0.0165
1691.41	-0.1728	-0.0278
1692.38	-0.1785	-0.0368
1693.36	-0.1829	-0.0432
1694.34	-0.1856	-0.0466
1695.31	-0.1868	-0.047
1696.29	-0.1864	-0.0444
1697.27	-0.1846	-0.0391
1698.24	-0.1815	-0.0316
1699.22	-0.1774	-0.0225
1700.2	-0.1724	-0.0123
1701.17	-0.1669	-0.002
1702.15	-0.161	0.0079
1703.13	-0.1552	0.0165
1704.1	-0.1496	0.0233
1705.08	-0.1444	0.0279
1706.05	-0.1398	0.0298
1707.03	-0.136	0.0289
1708.01	-0.133	0.0252
1708.98	-0.1309	0.0191
1709.96	-0.1295	0.0107
1710.94	-0.1289	0.0008
1711.91	-0.1289	-0.01
1712.89	-0.1293	-0.0211
1713.87	-0.1299	-0.0317
1714.84	-0.1306	-0.0411
1715.82	-0.1312	-0.0485
1716.8	-0.1314	-0.0534
1717.77	-0.1311	-0.0556
1718.75	-0.1302	-0.0546
1719.73	-0.1287	-0.0505
1720.7	-0.1264	-0.0435
1721.68	-0.1235	-0.0338
1722.66	-0.1199	-0.022
1723.63	-0.1158	-0.0087
1724.61	-0.1114	0.0054
1725.59	-0.1068	0.0195
1726.56	-0.1024	0.0329
1727.54	-0.0983	0.0448
1728.52	-0.0947	0.0546
1729.49	-0.0919	0.0619
1730.47	-0.0902	0.0662
1731.45	-0.0896	0.0676
1732.42	-0.0902	0.0661
1733.4	-0.0921	0.0619
1734.38	-0.0954	0.0555
1735.35	-0.0999	0.0476
1736.33	-0.1055	0.0387
1737.3	-0.112	0.0298
1738.28	-0.1192	0.0216
1739.26	-0.1268	0.0148
1740.23	-0.1345	0.0101
1741.21	-0.142	0.0081
1742.19	-0.149	0.0092
1743.16	-0.1552	0.0134
1744.14	-0.1603	0.0208
1745.12	-0.1641	0.0311
1746.09	-0.1664	0.0438
1747.07	-0.1671	0.0582
1748.05	-0.1662	0.0736
1749.02	-0.1638	0.089
1750	-0.1598	0.1036
1750.98	-0.1545	0.1163
1751.95	-0.1482	0.1263
1752.93	-0.1411	0.1329
1753.91	-0.1335	0.1354
1754.88	-0.1257	0.1336
1755.86	-0.1182	0.1273
1756.84	-0.1112	0.1166
1757.81	-0.1051	0.1019
1758.79	-0.1001	0.0838
1759.77	-0.0965	0.0631
1760.74	-0.0944	0.0408
1761.72	-0.094	0.018
1762.7	-0.0951	-0.0042
1763.67	-0.0979	-0.0247
1764.65	-0.1021	-0.0425
1765.63	-0.1076	-0.0567
1766.6	-0.1141	-0.0666
1767.58	-0.1214	-0.0718
1768.55	-0.129	-0.0719
1769.53	-0.1367	-0.0672
1770.51	-0.1442	-0.0578
1771.48	-0.151	-0.0445
1772.46	-0.1569	-0.028
1773.44	-0.1616	-0.0093
1774.41	-0.1648	0.0105
1775.39	-0.1665	0.0303
1776.37	-0.1666	0.049
1777.34	-0.1649	0.0655
1778.32	-0.1615	0.0788
1779.3	-0.1565	0.0883
1780.27	-0.1501	0.0935
1781.25	-0.1424	0.094
1782.23	-0.1338	0.09
1783.2	-0.1244	0.0818
1784.18	-0.1145	0.0697
1785.16	-0.1044	0.0547
1786.13	-0.0944	0.0376
1787.11	-0.0847	0.0194
1788.09	-0.0755	0.0011
1789.06	-0.067	-0.0162
1790.04	-0.0593	-0.0316
1791.02	-0.0526	-0.0442
1791.99	-0.0467	-0.0535
1792.97	-0.0419	-0.059
1793.95	-0.0379	-0.0606
1794.92	-0.0347	-0.0583
1795.9	-0.0322	-0.0525
1796.88	-0.0302	-0.0438
1797.85	-0.0287	-0.0327
1798.83	-0.0274	-0.0202
1799.8	-0.0262	-0.0071
1800.78	-0.0251	0.0056
1801.76	-0.0238	0.0171
1802.73	-0.0223	0.0267
1803.71	-0.0205	0.0338
1804.69	-0.0186	0.038
1805.66	-0.0163	0.0392
1806.64	-0.0139	0.0374
1807.62	-0.0113	0.033
1808.59	-0.0087	0.0266
1809.57	-0.0062	0.0187
1810.55	-0.0039	0.0104
1811.52	-0.002	0.0023
1812.5	-0.0005	-0.0045
1813.48	0.0005	-0.0092
1814.45	0.0007	-0.011
1815.43	0.0002	-0.0095
1816.41	-0.0012	-0.0042
1817.38	-0.0033	0.0048
1818.36	-0.0064	0.0174
1819.34	-0.0102	0.0332
1820.31	-0.0149	0.0513
1821.29	-0.0202	0.071
1822.27	-0.0262	0.0911
1823.24	-0.0327	0.1104
1824.22	-0.0395	0.1278
1825.2	-0.0466	0.1419
1826.17	-0.0539	0.1519
1827.15	-0.0611	0.1568
1828.13	-0.0682	0.156
1829.1	-0.075	0.1492
1830.08	-0.0815	0.1364
1831.05	-0.0876	0.1179
1832.03	-0.0932	0.0944
1833.01	-0.0982	0.0669
1833.98	-0.1027	0.0366
1834.96	-0.1066	0.0049
1835.94	-0.11	-0.0267
1836.91	-0.1128	-0.0566
1837.89	-0.115	-0.0833
1838.87	-0.1168	-0.1055
1839.84	-0.1182	-0.1221
1840.82	-0.1192	-0.1321
1841.8	-0.1198	-0.1351
1842.77	-0.1202	-0.131
1843.75	-0.1205	-0.12
1844.73	-0.1206	-0.1027
1845.7	-0.1206	-0.0801
1846.68	-0.1205	-0.0534
1847.66	-0.1205	-0.0241
1848.63	-0.1205	0.0061
1849.61	-0.1205	0.0358
1850.59	-0.1206	0.0632
1851.56	-0.1208	0.087
1852.54	-0.121	0.1059
1853.52	-0.1212	0.1191
1854.49	-0.1214	0.126
1855.47	-0.1215	0.1265
1856.45	-0.1215	0.1207
1857.42	-0.1213	0.1093
1858.4	-0.1208	0.0934
1859.38	-0.1199	0.0741
1860.35	-0.1187	0.0529
1861.33	-0.1169	0.0314
1862.3	-0.1146	0.0113
1863.28	-0.1117	-0.006
1864.26	-0.1081	-0.0191
1865.23	-0.1038	-0.0268
1866.21	-0.0987	-0.0285
1867.19	-0.093	-0.0236
1868.16	-0.0866	-0.0123
1869.14	-0.0796	0.0051
1870.12	-0.0721	0.0277
1871.09	-0.0642	0.0543
1872.07	-0.056	0.0834
1873.05	-0.0477	0.1136
1874.02	-0.0395	0.1429
1875	-0.0314	0.1697
1875.98	-0.0238	0.1924
1876.95	-0.0167	0.2096
1877.93	-0.0103	0.2203
1878.91	-0.0048	0.2237
1879.88	-0.0003	0.2197
1880.86	0.0032	0.2083
1881.84	0.0055	0.1904
1882.81	0.0067	0.1669
1883.79	0.0067	0.1392
1884.77	0.0056	0.1091
1885.74	0.0036	0.0785
1886.72	0.0006	0.0492
1887.7	-0.0031	0.0232
1888.67	-0.0074	0.0021
1889.65	-0.0121	-0.0126
1890.63	-0.017	-0.0199
1891.6	-0.022	-0.0191
1892.58	-0.0269	-0.0102
1893.55	-0.0316	0.0063
1894.53	-0.036	0.0296
1895.51	-0.0399	0.0584
1896.48	-0.0435	0.0907
1897.46	-0.0466	0.1247
1898.44	-0.0493	0.158
1899.41	-0.0517	0.1885
1900.39	-0.0539	0.2141
1901.37	-0.0559	0.2327
1902.34	-0.058	0.2428
1903.32	-0.0603	0.2434
1904.3	-0.0628	0.234
1905.27	-0.0658	0.2144
1906.25	-0.0691	0.1854
1907.23	-0.073	0.1483
1908.2	-0.0774	0.1047
1909.18	-0.0822	0.0568
1910.16	-0.0873	0.0072
1911.13	-0.0927	-0.0415
1912.11	-0.098	-0.0865
1913.09	-0.1031	-0.1252
1914.06	-0.1077	-0.1552
1915.04	-0.1115	-0.1747
1916.02	-0.1143	-0.1822
1916.99	-0.1158	-0.177
1917.97	-0.1159	-0.1589
1918.95	-0.1143	-0.1288
1919.92	-0.1109	-0.0877
1920.9	-0.1057	-0.0377
1921.88	-0.0987	0.0188
1922.85	-0.09	0.0789
1923.83	-0.0799	0.1395
1924.8	-0.0686	0.1975
1925.78	-0.0565	0.2499
1926.76	-0.044	0.2937
1927.73	-0.0315	0.3268
1928.71	-0.0196	0.3473
1929.69	-0.0087	0.3542
1930.66	0.0006	0.347
1931.64	0.008	0.3264
1932.62	0.0131	0.2934
1933.59	0.0155	0.2501
1934.57	0.0152	0.1989
1935.55	0.0119	0.1427
1936.52	0.0058	0.0849
1937.5	-0.0031	0.0289
1938.48	-0.0144	-0.0222
1939.45	-0.0277	-0.0653
1940.43	-0.0426	-0.0978
1941.41	-0.0584	-0.1178
1942.38	-0.0747	-0.1242
1943.36	-0.0906	-0.1164
1944.34	-0.1055	-0.095
1945.31	-0.1188	-0.0611
1946.29	-0.13	-0.0169
1947.27	-0.1384	0.035
1948.24	-0.1437	0.0915
1949.22	-0.1457	0.1491
1950.2	-0.1441	0.2041
1951.17	-0.1391	0.253
[truncated: 30,769 more rows]
