# Supplementary material for: Effects of different tennis racket string tension on forehand stroke effect and racket dynamic impact
Source: PLoS One. 2025 Jan 15;20(1):e0317442. doi: 10.1371/journal.pone.0317442 (PMC11734973; doi:10.1371/journal.pone.0317442)
Supplement: S1 File — (ZIP) [file pone.0317442.s001.zip › S1/acceleration strain vibration/54bl/8.xlsx]

## Sheet: 8
Time（ms）	acceleration（g=9.8m/s2）	strain（mµ）
0	-0.1481	-0.2496
0.98	-0.1464	-0.2745
1.95	-0.1457	-0.2931
2.93	-0.1459	-0.3046
3.91	-0.1471	-0.3085
4.88	-0.1494	-0.3045
5.86	-0.1527	-0.2926
6.84	-0.157	-0.2733
7.81	-0.162	-0.2474
8.79	-0.1677	-0.2158
9.77	-0.1739	-0.1798
10.74	-0.1803	-0.1409
11.72	-0.1866	-0.1005
12.7	-0.1928	-0.0603
13.67	-0.1984	-0.0218
14.65	-0.2033	0.0136
15.63	-0.2072	0.0446
16.6	-0.21	0.0702
17.58	-0.2115	0.0896
18.55	-0.2117	0.1024
19.53	-0.2104	0.1083
20.51	-0.2076	0.1076
21.48	-0.2036	0.1008
22.46	-0.1982	0.0885
23.44	-0.1919	0.0717
24.41	-0.1847	0.0515
25.39	-0.1769	0.0291
26.37	-0.1689	0.0058
27.34	-0.1609	-0.0173
28.32	-0.1532	-0.0389
29.3	-0.1462	-0.0582
30.27	-0.1401	-0.0741
31.25	-0.1351	-0.0863
32.23	-0.1316	-0.0943
33.2	-0.1296	-0.098
34.18	-0.1292	-0.0975
35.16	-0.1305	-0.0933
36.13	-0.1333	-0.0858
37.11	-0.1377	-0.0757
38.09	-0.1433	-0.0639
39.06	-0.15	-0.0512
40.04	-0.1575	-0.0384
41.02	-0.1654	-0.0265
41.99	-0.1735	-0.016
42.97	-0.1812	-0.0076
43.95	-0.1884	-0.0016
44.92	-0.1946	0.0015
45.9	-0.1995	0.002
46.88	-0.2029	-0.0003
47.85	-0.2046	-0.0049
48.83	-0.2045	-0.0115
49.8	-0.2025	-0.0194
50.78	-0.1986	-0.0282
51.76	-0.193	-0.037
52.73	-0.1859	-0.0454
53.71	-0.1775	-0.0527
54.69	-0.1682	-0.0585
55.66	-0.1584	-0.0624
56.64	-0.1484	-0.0641
57.62	-0.1387	-0.0636
58.59	-0.1297	-0.061
59.57	-0.122	-0.0566
60.55	-0.1158	-0.0506
61.52	-0.1115	-0.0436
62.5	-0.1093	-0.0361
63.48	-0.1096	-0.0287
64.45	-0.1124	-0.022
65.43	-0.1177	-0.0166
66.41	-0.1254	-0.0128
67.38	-0.1354	-0.0112
68.36	-0.1473	-0.0118
69.34	-0.161	-0.015
70.31	-0.1759	-0.0205
71.29	-0.1915	-0.0282
72.27	-0.2074	-0.0379
73.24	-0.2231	-0.0489
74.22	-0.238	-0.0609
75.2	-0.2515	-0.0732
76.17	-0.2633	-0.0851
77.15	-0.273	-0.0961
78.13	-0.2802	-0.1056
79.1	-0.2846	-0.1131
80.08	-0.2862	-0.1182
81.05	-0.2849	-0.1207
82.03	-0.2807	-0.1204
83.01	-0.2739	-0.1175
83.98	-0.2646	-0.1121
84.96	-0.2532	-0.1044
85.94	-0.2402	-0.095
86.91	-0.226	-0.0844
87.89	-0.211	-0.073
88.87	-0.1958	-0.0615
89.84	-0.1808	-0.0505
90.82	-0.1666	-0.0404
91.8	-0.1536	-0.0317
92.77	-0.142	-0.0248
93.75	-0.1322	-0.0198
94.73	-0.1243	-0.0168
95.7	-0.1184	-0.0158
96.68	-0.1146	-0.0166
97.66	-0.1128	-0.019
98.63	-0.1126	-0.0224
99.61	-0.114	-0.0266
100.59	-0.1166	-0.031
101.56	-0.1201	-0.0351
102.54	-0.124	-0.0386
103.52	-0.128	-0.0409
104.49	-0.1317	-0.0419
105.47	-0.1349	-0.0413
106.45	-0.1373	-0.039
107.42	-0.1386	-0.0352
108.4	-0.1388	-0.0301
109.38	-0.1378	-0.0238
110.35	-0.1356	-0.017
111.33	-0.1325	-0.0099
112.3	-0.1285	-0.0033
113.28	-0.1241	0.0024
114.26	-0.1195	0.0066
115.23	-0.1151	0.0089
116.21	-0.1113	0.0088
117.19	-0.1084	0.0061
118.16	-0.1069	0.0007
119.14	-0.107	-0.0076
120.12	-0.1089	-0.0186
121.09	-0.1128	-0.0319
122.07	-0.1188	-0.0473
123.05	-0.1269	-0.0641
124.02	-0.1369	-0.0818
125	-0.1486	-0.0996
125.98	-0.1618	-0.117
126.95	-0.1759	-0.1332
127.93	-0.1906	-0.1477
128.91	-0.2055	-0.1598
129.88	-0.2199	-0.1691
130.86	-0.2333	-0.1754
131.84	-0.2454	-0.1784
132.81	-0.2556	-0.1781
133.79	-0.2636	-0.1746
134.77	-0.2692	-0.1683
135.74	-0.272	-0.1594
136.72	-0.2722	-0.1484
137.7	-0.2696	-0.136
138.67	-0.2644	-0.1225
139.65	-0.2569	-0.1088
140.63	-0.2473	-0.0952
141.6	-0.2361	-0.0823
142.58	-0.2238	-0.0706
143.55	-0.2107	-0.0604
144.53	-0.1975	-0.0519
145.51	-0.1845	-0.0452
146.48	-0.1723	-0.0404
147.46	-0.1611	-0.0374
148.44	-0.1514	-0.0359
149.41	-0.1433	-0.0358
150.39	-0.137	-0.0368
151.37	-0.1326	-0.0385
152.34	-0.1299	-0.0407
153.32	-0.1288	-0.0432
154.3	-0.129	-0.0456
155.27	-0.1304	-0.0478
156.25	-0.1325	-0.0499
157.23	-0.1351	-0.0516
158.2	-0.1376	-0.0532
159.18	-0.1398	-0.0548
160.16	-0.1413	-0.0565
161.13	-0.1419	-0.0585
162.11	-0.1414	-0.0611
163.09	-0.1396	-0.0645
164.06	-0.1366	-0.0688
165.04	-0.1324	-0.0741
166.02	-0.1271	-0.0804
166.99	-0.121	-0.0877
167.97	-0.1143	-0.0957
168.95	-0.1073	-0.1042
169.92	-0.1004	-0.1127
170.9	-0.094	-0.1209
171.88	-0.0884	-0.1281
172.85	-0.084	-0.1339
173.83	-0.0809	-0.1377
174.8	-0.0794	-0.139
175.78	-0.0796	-0.1373
176.76	-0.0816	-0.1324
177.73	-0.0853	-0.124
178.71	-0.0906	-0.112
179.69	-0.0973	-0.0967
180.66	-0.1051	-0.0782
181.64	-0.1136	-0.0571
182.62	-0.1225	-0.034
183.59	-0.1314	-0.0096
184.57	-0.1399	0.0152
185.55	-0.1477	0.0393
186.52	-0.1543	0.062
187.5	-0.1596	0.0822
188.48	-0.1633	0.0991
189.45	-0.1653	0.1119
190.43	-0.1656	0.1201
191.41	-0.1642	0.1231
192.38	-0.1614	0.1208
193.36	-0.1571	0.1133
194.34	-0.1519	0.1008
195.31	-0.146	0.0838
196.29	-0.1397	0.063
197.27	-0.1334	0.0393
198.24	-0.1276	0.0136
199.22	-0.1225	-0.0128
200.2	-0.1186	-0.039
201.17	-0.1159	-0.0638
202.15	-0.1148	-0.0861
203.13	-0.1154	-0.105
204.1	-0.1176	-0.1199
205.08	-0.1216	-0.1301
206.05	-0.127	-0.1353
207.03	-0.1339	-0.1355
208.01	-0.142	-0.1307
208.98	-0.151	-0.1215
209.96	-0.1606	-0.1084
210.94	-0.1705	-0.0922
211.91	-0.1805	-0.0738
212.89	-0.1902	-0.0542
213.87	-0.1993	-0.0344
214.84	-0.2078	-0.0153
215.82	-0.2153	0.002
216.8	-0.2217	0.0169
217.77	-0.227	0.0286
218.75	-0.2312	0.0368
219.73	-0.2342	0.0413
220.7	-0.2361	0.042
221.68	-0.2369	0.0392
222.66	-0.2368	0.0332
223.63	-0.2358	0.0248
224.61	-0.234	0.0145
225.59	-0.2314	0.0032
226.56	-0.2281	-0.0082
227.54	-0.2243	-0.0189
228.52	-0.2197	-0.0283
229.49	-0.2146	-0.0354
230.47	-0.2088	-0.04
231.45	-0.2023	-0.0416
232.42	-0.1952	-0.04
233.4	-0.1873	-0.0353
234.38	-0.1788	-0.0278
235.35	-0.1696	-0.0178
236.33	-0.1599	-0.0059
237.3	-0.1498	0.0071
238.28	-0.1394	0.0206
239.26	-0.1289	0.0337
240.23	-0.1187	0.0456
241.21	-0.109	0.0557
242.19	-0.1002	0.0632
243.16	-0.0925	0.0678
244.14	-0.0864	0.0692
245.12	-0.0821	0.0672
246.09	-0.08	0.0619
247.07	-0.0803	0.0536
248.05	-0.0832	0.0428
249.02	-0.0887	0.03
250	-0.0969	0.016
250.98	-0.1077	0.0016
251.95	-0.1208	-0.0125
252.93	-0.1359	-0.0254
253.91	-0.1527	-0.0365
254.88	-0.1707	-0.0451
255.86	-0.1894	-0.0509
256.84	-0.2082	-0.0535
257.81	-0.2265	-0.0529
258.79	-0.2437	-0.0493
259.77	-0.2592	-0.0428
260.74	-0.2726	-0.0342
261.72	-0.2835	-0.0239
262.7	-0.2914	-0.0128
263.67	-0.2962	-0.0017
264.65	-0.2978	0.0085
265.63	-0.2961	0.0171
266.6	-0.2914	0.0232
267.58	-0.2839	0.0264
268.55	-0.2739	0.0261
269.53	-0.2619	0.0221
270.51	-0.2483	0.0143
271.48	-0.2338	0.003
272.46	-0.2188	-0.0116
273.44	-0.2038	-0.0287
274.41	-0.1895	-0.0478
275.39	-0.1762	-0.0678
276.37	-0.1643	-0.0878
277.34	-0.1541	-0.107
278.32	-0.1456	-0.1242
279.3	-0.1391	-0.1387
280.27	-0.1344	-0.1496
281.25	-0.1313	-0.1565
282.23	-0.1298	-0.1589
283.2	-0.1295	-0.1567
284.18	-0.1301	-0.15
285.16	-0.1313	-0.139
286.13	-0.1327	-0.1243
287.11	-0.134	-0.1066
288.09	-0.1349	-0.0868
289.06	-0.1353	-0.0659
290.04	-0.1349	-0.0448
291.02	-0.1338	-0.0247
291.99	-0.1319	-0.0064
292.97	-0.1294	0.0091
293.95	-0.1264	0.0212
294.92	-0.1231	0.0292
295.9	-0.1199	0.033
296.88	-0.1169	0.0325
297.85	-0.1144	0.0277
298.83	-0.1128	0.0191
299.8	-0.1122	0.0073
300.78	-0.1128	-0.007
301.76	-0.1146	-0.0228
302.73	-0.1176	-0.0392
303.71	-0.1218	-0.0553
304.69	-0.1268	-0.0701
305.66	-0.1326	-0.0826
306.64	-0.1386	-0.0922
307.62	-0.1445	-0.0983
308.59	-0.15	-0.1005
309.57	-0.1545	-0.0986
310.55	-0.1576	-0.0928
311.52	-0.1591	-0.0833
312.5	-0.1585	-0.0706
313.48	-0.1558	-0.0554
314.45	-0.1508	-0.0384
315.43	-0.1436	-0.0206
316.41	-0.1343	-0.0029
317.38	-0.1232	0.0138
318.36	-0.1107	0.0286
319.34	-0.0973	0.0409
320.31	-0.0835	0.0501
321.29	-0.0701	0.0557
322.27	-0.0575	0.0577
323.24	-0.0466	0.056
324.22	-0.0378	0.0509
325.2	-0.0316	0.0428
326.17	-0.0286	0.0325
327.15	-0.0289	0.0206
328.13	-0.0327	0.008
329.1	-0.0399	-0.0044
330.08	-0.0505	-0.0157
331.05	-0.064	-0.0251
332.03	-0.08	-0.0318
333.01	-0.0979	-0.0352
333.98	-0.117	-0.035
334.96	-0.1365	-0.0308
335.94	-0.1556	-0.0228
336.91	-0.1736	-0.0112
337.89	-0.1897	0.0036
338.87	-0.2032	0.021
339.84	-0.2135	0.0402
340.82	-0.2203	0.0603
341.8	-0.2233	0.0803
342.77	-0.2223	0.0994
343.75	-0.2175	0.1166
344.73	-0.2091	0.1311
345.7	-0.1974	0.1421
346.68	-0.183	0.1491
347.66	-0.1665	0.1518
348.63	-0.1487	0.1501
349.61	-0.1303	0.144
350.59	-0.1121	0.1339
351.56	-0.0948	0.1202
352.54	-0.0791	0.1036
353.52	-0.0657	0.0849
354.49	-0.055	0.065
355.47	-0.0474	0.0448
356.45	-0.0432	0.0251
357.42	-0.0422	0.007
358.4	-0.0446	-0.009
359.38	-0.0501	-0.0221
360.35	-0.0584	-0.032
361.33	-0.069	-0.0384
362.3	-0.0814	-0.0411
363.28	-0.0952	-0.0404
364.26	-0.1098	-0.0367
365.23	-0.1247	-0.0303
366.21	-0.1393	-0.022
367.19	-0.1532	-0.0124
368.16	-0.1662	-0.0025
369.14	-0.1778	0.007
370.12	-0.1881	0.0154
371.09	-0.1968	0.0218
372.07	-0.2041	0.0258
373.05	-0.2099	0.0268
374.02	-0.2146	0.0246
375	-0.2182	0.0191
375.98	-0.221	0.0104
376.95	-0.2231	-0.0013
377.93	-0.2249	-0.0155
378.91	-0.2264	-0.0317
379.88	-0.2277	-0.0491
380.86	-0.2289	-0.067
381.84	-0.2299	-0.0846
382.81	-0.2307	-0.101
383.79	-0.2311	-0.1157
384.77	-0.2308	-0.1279
385.74	-0.2296	-0.1371
386.72	-0.2274	-0.1429
387.7	-0.2237	-0.1451
388.67	-0.2184	-0.1437
389.65	-0.2113	-0.1387
390.63	-0.2023	-0.1306
391.6	-0.1914	-0.1197
392.58	-0.1786	-0.1067
393.55	-0.1641	-0.0921
394.53	-0.1483	-0.0767
395.51	-0.1314	-0.0612
396.48	-0.1139	-0.0464
397.46	-0.0963	-0.0329
398.44	-0.0793	-0.0213
399.41	-0.0634	-0.012
400.39	-0.0492	-0.0055
401.37	-0.0373	-0.0018
402.34	-0.0281	-0.0011
403.32	-0.0221	-0.0032
404.3	-0.0194	-0.0079
405.27	-0.0204	-0.0149
406.25	-0.025	-0.0237
407.23	-0.0331	-0.0337
408.2	-0.0443	-0.0444
409.18	-0.0584	-0.0552
410.16	-0.0748	-0.0657
411.13	-0.093	-0.0752
412.11	-0.1121	-0.0835
413.09	-0.1315	-0.0901
414.06	-0.1505	-0.0949
415.04	-0.1684	-0.0977
416.02	-0.1845	-0.0986
416.99	-0.1984	-0.0978
417.97	-0.2095	-0.0954
418.95	-0.2176	-0.0918
419.92	-0.2224	-0.0873
420.9	-0.224	-0.0825
421.88	-0.2225	-0.0776
422.85	-0.2181	-0.0732
423.83	-0.2113	-0.0695
424.8	-0.2024	-0.067
425.78	-0.1921	-0.0659
426.76	-0.1809	-0.0663
427.73	-0.1694	-0.0683
428.71	-0.1583	-0.0718
429.69	-0.148	-0.0768
430.66	-0.1391	-0.0829
431.64	-0.132	-0.0899
432.62	-0.1269	-0.0975
433.59	-0.124	-0.1051
434.57	-0.1233	-0.1124
435.55	-0.1248	-0.119
436.52	-0.1283	-0.1244
437.5	-0.1335	-0.1283
438.48	-0.14	-0.1305
439.45	-0.1474	-0.1306
440.43	-0.1553	-0.1286
441.41	-0.1633	-0.1243
442.38	-0.1708	-0.1179
443.36	-0.1775	-0.1095
444.34	-0.183	-0.0992
445.31	-0.1872	-0.0874
446.29	-0.1898	-0.0744
447.27	-0.1909	-0.0606
448.24	-0.1903	-0.0463
449.22	-0.1884	-0.0321
450.2	-0.1852	-0.0182
451.17	-0.1811	-0.0051
452.15	-0.1763	0.0068
453.13	-0.1714	0.0173
454.1	-0.1666	0.026
455.08	-0.1623	0.033
456.05	-0.1588	0.0379
457.03	-0.1565	0.0408
458.01	-0.1556	0.0416
458.98	-0.1563	0.0405
459.96	-0.1585	0.0375
460.94	-0.1624	0.0329
461.91	-0.1678	0.0268
462.89	-0.1745	0.0194
463.87	-0.1824	0.0111
464.84	-0.1911	0.002
465.82	-0.2004	-0.0075
466.8	-0.2097	-0.0172
467.77	-0.2189	-0.0268
468.75	-0.2275	-0.036
469.73	-0.2352	-0.0446
470.7	-0.2418	-0.0525
471.68	-0.2469	-0.0593
472.66	-0.2504	-0.0649
473.63	-0.2523	-0.0691
474.61	-0.2524	-0.072
475.59	-0.2507	-0.0732
476.56	-0.2473	-0.0729
477.54	-0.2424	-0.071
478.52	-0.2361	-0.0674
479.49	-0.2287	-0.0624
480.47	-0.2203	-0.0559
481.45	-0.2111	-0.0482
482.42	-0.2016	-0.0394
483.4	-0.1918	-0.0298
484.38	-0.1821	-0.0197
485.35	-0.1726	-0.0094
486.33	-0.1636	0.0008
487.3	-0.1553	0.0105
488.28	-0.1478	0.0194
489.26	-0.1412	0.0271
490.23	-0.1357	0.0331
491.21	-0.1314	0.0373
492.19	-0.1282	0.0392
493.16	-0.1263	0.0388
494.14	-0.1257	0.0358
495.12	-0.1264	0.0301
496.09	-0.1284	0.0218
497.07	-0.1317	0.0109
498.05	-0.1362	-0.0024
499.02	-0.1419	-0.0177
500	-0.1487	-0.0349
500.98	-0.1564	-0.0533
501.95	-0.165	-0.0725
502.93	-0.1743	-0.0921
503.91	-0.1841	-0.1113
504.88	-0.1941	-0.1296
505.86	-0.2042	-0.1465
506.84	-0.2142	-0.1614
507.81	-0.2237	-0.1739
508.79	-0.2325	-0.1835
509.77	-0.2404	-0.1899
510.74	-0.2471	-0.1929
511.72	-0.2524	-0.1925
512.7	-0.2561	-0.1886
513.67	-0.2582	-0.1814
514.65	-0.2586	-0.1712
515.63	-0.2572	-0.1583
516.6	-0.2541	-0.1431
517.58	-0.2493	-0.1263
518.55	-0.2432	-0.1083
519.53	-0.2358	-0.0898
520.51	-0.2274	-0.0715
521.48	-0.2184	-0.0539
522.46	-0.209	-0.0376
523.44	-0.1996	-0.023
524.41	-0.1905	-0.0107
525.39	-0.182	-0.001
526.37	-0.1743	0.006
527.34	-0.1678	0.0101
528.32	-0.1624	0.0113
529.3	-0.1585	0.0098
530.27	-0.1559	0.0058
531.25	-0.1548	-0.0004
532.23	-0.1549	-0.0083
533.2	-0.1561	-0.0176
534.18	-0.1583	-0.0278
535.16	-0.1612	-0.0383
536.13	-0.1647	-0.0487
537.11	-0.1683	-0.0584
538.09	-0.1719	-0.0671
539.06	-0.1753	-0.0744
540.04	-0.1783	-0.08
541.02	-0.1807	-0.0838
541.99	-0.1824	-0.0856
542.97	-0.1835	-0.0856
543.95	-0.184	-0.0836
544.92	-0.1839	-0.08
545.9	-0.1835	-0.075
546.88	-0.1828	-0.0688
547.85	-0.182	-0.0619
548.83	-0.1815	-0.0545
549.8	-0.1814	-0.047
550.78	-0.1819	-0.0398
551.76	-0.1831	-0.0331
552.73	-0.1853	-0.0273
553.71	-0.1883	-0.0225
554.69	-0.1923	-0.0189
555.66	-0.1972	-0.0166
556.64	-0.2027	-0.0155
557.62	-0.2089	-0.0156
558.59	-0.2152	-0.0169
559.57	-0.2216	-0.019
560.55	-0.2277	-0.0219
561.52	-0.2331	-0.0253
562.5	-0.2376	-0.029
563.48	-0.2408	-0.0327
564.45	-0.2426	-0.0364
565.43	-0.2428	-0.0398
566.41	-0.2413	-0.0428
567.38	-0.2381	-0.0453
568.36	-0.2332	-0.0475
569.34	-0.2268	-0.0493
570.31	-0.2192	-0.0508
571.29	-0.2106	-0.0523
572.27	-0.2013	-0.0539
573.24	-0.1918	-0.0558
574.22	-0.1825	-0.0583
575.2	-0.1736	-0.0617
576.17	-0.1657	-0.066
577.15	-0.159	-0.0715
578.13	-0.1538	-0.0782
579.1	-0.1502	-0.0863
580.08	-0.1483	-0.0957
581.05	-0.1481	-0.1062
582.03	-0.1495	-0.1177
583.01	-0.1523	-0.13
583.98	-0.1563	-0.1426
584.96	-0.1612	-0.1552
585.94	-0.1665	-0.1673
586.91	-0.1718	-0.1786
587.89	-0.1769	-0.1885
588.87	-0.1814	-0.1967
589.84	-0.185	-0.2026
590.82	-0.1873	-0.2061
591.8	-0.1884	-0.2069
592.77	-0.1881	-0.2047
593.75	-0.1864	-0.1997
594.73	-0.1836	-0.1918
595.7	-0.1797	-0.1812
596.68	-0.1752	-0.1682
597.66	-0.1704	-0.1532
598.63	-0.1657	-0.1368
599.61	-0.1615	-0.1195
600.59	-0.1583	-0.1018
601.56	-0.1563	-0.0844
602.54	-0.1559	-0.068
603.52	-0.1573	-0.053
604.49	-0.1606	-0.04
605.47	-0.1659	-0.0295
606.45	-0.173	-0.0218
607.42	-0.1817	-0.017
608.4	-0.1916	-0.0153
609.38	-0.2023	-0.0167
610.35	-0.2132	-0.0208
611.33	-0.2239	-0.0275
612.3	-0.2337	-0.0362
613.28	-0.242	-0.0464
614.26	-0.2483	-0.0576
615.23	-0.2521	-0.0691
616.21	-0.2531	-0.0802
617.19	-0.251	-0.0903
618.16	-0.2456	-0.0989
619.14	-0.2372	-0.1053
620.12	-0.2258	-0.1093
621.09	-0.2119	-0.1105
622.07	-0.1959	-0.1087
623.05	-0.1785	-0.104
624.02	-0.1604	-0.0965
625	-0.1423	-0.0865
625.98	-0.1251	-0.0743
626.95	-0.1096	-0.0605
627.93	-0.0964	-0.0456
628.91	-0.0863	-0.0303
629.88	-0.0797	-0.0153
630.86	-0.0771	-0.0012
631.84	-0.0785	0.0113
632.81	-0.0841	0.0217
633.79	-0.0937	0.0296
634.77	-0.107	0.0346
635.74	-0.1233	0.0365
636.72	-0.1421	0.0353
637.7	-0.1626	0.031
638.67	-0.1839	0.0239
639.65	-0.2051	0.0144
640.63	-0.2252	0.003
641.6	-0.2435	-0.0097
642.58	-0.2592	-0.0231
643.55	-0.2714	-0.0364
644.53	-0.2797	-0.049
645.51	-0.2837	-0.0602
646.48	-0.2832	-0.0694
647.46	-0.2781	-0.0761
648.44	-0.2687	-0.0798
649.41	-0.2553	-0.0803
650.39	-0.2383	-0.0774
651.37	-0.2184	-0.0713
652.34	-0.1962	-0.062
653.32	-0.1727	-0.0498
654.3	-0.1485	-0.0353
655.27	-0.1246	-0.0189
656.25	-0.1016	-0.0014
657.23	-0.0802	0.0167
658.2	-0.0611	0.0345
659.18	-0.0446	0.0514
660.16	-0.0312	0.0666
661.13	-0.021	0.0797
662.11	-0.014	0.0899
663.09	-0.0101	0.097
664.06	-0.0092	0.1006
665.04	-0.0109	0.1005
666.02	-0.0148	0.0967
666.99	-0.0206	0.0893
667.97	-0.0277	0.0784
668.95	-0.0357	0.0644
669.92	-0.0442	0.0477
670.9	-0.0528	0.0286
671.88	-0.0612	0.0078
672.85	-0.0693	-0.0142
673.83	-0.0769	-0.037
674.8	-0.0839	-0.0601
675.78	-0.0903	-0.0829
676.76	-0.0964	-0.1051
677.73	-0.1023	-0.1263
678.71	-0.1082	-0.1462
679.69	-0.1142	-0.1647
680.66	-0.1207	-0.1816
681.64	-0.1278	-0.1968
682.62	-0.1357	-0.2104
683.59	-0.1444	-0.2224
684.57	-0.154	-0.2327
685.55	-0.1644	-0.2416
686.52	-0.1755	-0.2491
687.5	-0.187	-0.2553
688.48	-0.1987	-0.2603
689.45	-0.2103	-0.2642
690.43	-0.2214	-0.2669
691.41	-0.2316	-0.2685
692.38	-0.2405	-0.269
693.36	-0.2479	-0.2683
694.34	-0.2533	-0.2665
695.31	-0.2567	-0.2635
696.29	-0.2578	-0.2593
697.27	-0.2566	-0.2538
698.24	-0.2531	-0.2471
699.22	-0.2475	-0.2392
700.2	-0.24	-0.2301
701.17	-0.2309	-0.2201
702.15	-0.2206	-0.2091
703.13	-0.2095	-0.1975
704.1	-0.198	-0.1854
705.08	-0.1866	-0.173
706.05	-0.1757	-0.1606
707.03	-0.1656	-0.1484
708.01	-0.1568	-0.1367
708.98	-0.1493	-0.1257
709.96	-0.1433	-0.1155
710.94	-0.139	-0.1063
711.91	-0.1362	-0.0983
712.89	-0.1347	-0.0915
713.87	-0.1345	-0.0858
714.84	-0.1351	-0.0814
715.82	-0.1363	-0.0781
716.8	-0.1377	-0.0758
717.77	-0.139	-0.0744
718.75	-0.1398	-0.0739
719.73	-0.1398	-0.0741
720.7	-0.1389	-0.0749
721.68	-0.137	-0.0763
722.66	-0.134	-0.0783
723.63	-0.1299	-0.0808
724.61	-0.125	-0.084
725.59	-0.1196	-0.088
726.56	-0.1141	-0.093
727.54	-0.1088	-0.099
728.52	-0.1042	-0.1064
729.49	-0.101	-0.1153
730.47	-0.0995	-0.126
731.45	-0.1003	-0.1385
732.42	-0.1038	-0.153
733.4	-0.1103	-0.1695
734.38	-0.1199	-0.188
735.35	-0.1329	-0.2084
736.33	-0.1491	-0.2304
737.3	-0.1683	-0.2536
738.28	-0.1902	-0.2776
739.26	-0.2144	-0.302
740.23	-0.2401	-0.326
741.21	-0.2667	-0.3491
742.19	-0.2934	-0.3705
743.16	-0.3194	-0.3897
744.14	-0.3439	-0.4058
745.12	-0.3659	-0.4185
746.09	-0.3848	-0.427
747.07	-0.3998	-0.4312
748.05	-0.4105	-0.4307
749.02	-0.4163	-0.4254
750	-0.4171	-0.4154
750.98	-0.4126	-0.4009
751.95	-0.403	-0.3825
752.93	-0.3886	-0.3605
753.91	-0.3697	-0.3358
754.88	-0.3469	-0.3092
755.86	-0.3209	-0.2814
756.84	-0.2925	-0.2535
757.81	-0.2625	-0.2265
758.79	-0.2317	-0.2011
759.77	-0.2012	-0.1782
760.74	-0.1716	-0.1586
761.72	-0.1439	-0.1429
762.7	-0.1187	-0.1316
763.67	-0.0965	-0.1248
764.65	-0.0779	-0.1227
765.63	-0.0631	-0.1252
766.6	-0.0523	-0.1321
767.58	-0.0455	-0.143
768.55	-0.0425	-0.1572
769.53	-0.0431	-0.1741
770.51	-0.0468	-0.193
771.48	-0.0531	-0.2132
772.46	-0.0616	-0.2337
773.44	-0.0715	-0.2539
774.41	-0.0823	-0.2731
775.39	-0.0933	-0.2907
776.37	-0.104	-0.3061
777.34	-0.1138	-0.319
778.32	-0.1224	-0.3293
779.3	-0.1293	-0.3366
780.27	-0.1344	-0.3412
781.25	-0.1375	-0.3432
782.23	-0.1385	-0.3429
783.2	-0.1377	-0.3405
784.18	-0.1351	-0.3365
785.16	-0.131	-0.3314
786.13	-0.1259	-0.3255
787.11	-0.1201	-0.3193
788.09	-0.114	-0.3131
789.06	-0.1081	-0.3073
790.04	-0.1027	-0.302
791.02	-0.0984	-0.2974
791.99	-0.0955	-0.2936
792.97	-0.0941	-0.2904
793.95	-0.0946	-0.2879
794.92	-0.097	-0.2858
795.9	-0.1013	-0.2839
796.88	-0.1075	-0.2819
797.85	-0.1153	-0.2797
798.83	-0.1244	-0.277
799.8	-0.1346	-0.2736
800.78	-0.1454	-0.2693
801.76	-0.1564	-0.2642
802.73	-0.167	-0.2581
803.71	-0.1767	-0.2511
804.69	-0.1852	-0.2435
805.66	-0.1918	-0.2353
806.64	-0.1963	-0.2268
807.62	-0.1983	-0.2184
808.59	-0.1976	-0.2103
809.57	-0.1941	-0.2028
810.55	-0.1876	-0.1963
811.52	-0.1784	-0.191
812.5	-0.1667	-0.187
813.48	-0.1527	-0.1847
814.45	-0.1368	-0.184
815.43	-0.1197	-0.185
816.41	-0.1019	-0.1875
817.38	-0.0839	-0.1915
818.36	-0.0666	-0.1967
819.34	-0.0506	-0.2028
820.31	-0.0365	-0.2097
821.29	-0.025	-0.2171
822.27	-0.0166	-0.2245
823.24	-0.0118	-0.2319
824.22	-0.0109	-0.2389
825.2	-0.0142	-0.2453
826.17	-0.0217	-0.2511
827.15	-0.0333	-0.2562
828.13	-0.0489	-0.2605
829.1	-0.0681	-0.2642
830.08	-0.0903	-0.2673
831.05	-0.115	-0.27
832.03	-0.1415	-0.2724
833.01	-0.1689	-0.2747
833.98	-0.1964	-0.277
834.96	-0.2231	-0.2794
835.94	-0.2482	-0.282
836.91	-0.2708	-0.2848
837.89	-0.2902	-0.2878
838.87	-0.3058	-0.2908
839.84	-0.317	-0.2936
840.82	-0.3234	-0.2959
841.8	-0.3249	-0.2976
842.77	-0.3214	-0.2984
843.75	-0.313	-0.2978
844.73	-0.3	-0.2956
845.7	-0.2829	-0.2917
846.68	-0.2623	-0.2858
847.66	-0.2388	-0.2778
848.63	-0.2134	-0.2678
849.61	-0.1869	-0.2558
850.59	-0.1602	-0.2422
851.56	-0.1342	-0.2272
852.54	-0.1099	-0.2114
853.52	-0.0878	-0.1953
854.49	-0.0689	-0.1794
855.47	-0.0537	-0.1646
856.45	-0.0425	-0.1513
857.42	-0.0358	-0.1403
858.4	-0.0336	-0.1321
859.38	-0.0358	-0.1271
860.35	-0.0422	-0.1258
861.33	-0.0526	-0.1283
862.3	-0.0663	-0.1347
863.28	-0.0828	-0.1448
864.26	-0.1014	-0.1583
865.23	-0.1214	-0.1747
866.21	-0.142	-0.1934
867.19	-0.1625	-0.2137
868.16	-0.1822	-0.2347
869.14	-0.2004	-0.2555
870.12	-0.2166	-0.2752
871.09	-0.2304	-0.2931
872.07	-0.2414	-0.3082
873.05	-0.2495	-0.3201
874.02	-0.2547	-0.3281
875	-0.2569	-0.332
875.98	-0.2565	-0.3316
876.95	-0.2538	-0.327
877.93	-0.2491	-0.3186
878.91	-0.2429	-0.3068
879.88	-0.2357	-0.2922
880.86	-0.228	-0.2757
881.84	-0.2203	-0.258
882.81	-0.2132	-0.2401
883.79	-0.2069	-0.2228
884.77	-0.2018	-0.207
885.74	-0.1982	-0.1935
886.72	-0.1963	-0.1827
887.7	-0.1959	-0.1752
888.67	-0.1972	-0.1712
889.65	-0.1999	-0.1705
890.63	-0.2038	-0.1731
891.6	-0.2086	-0.1785
892.58	-0.2138	-0.1861
893.55	-0.2192	-0.1951
894.53	-0.2242	-0.2047
895.51	-0.2285	-0.2139
896.48	-0.2316	-0.2218
897.46	-0.2332	-0.2275
898.44	-0.2331	-0.2301
899.41	-0.231	-0.2291
900.39	-0.2269	-0.2238
901.37	-0.2205	-0.2142
902.34	-0.2122	-0.2001
903.32	-0.2018	-0.1816
904.3	-0.1898	-0.1594
905.27	-0.1764	-0.134
906.25	-0.162	-0.1062
907.23	-0.1469	-0.0771
908.2	-0.1317	-0.0477
909.18	-0.1167	-0.0191
910.16	-0.1023	0.0074
911.13	-0.0891	0.031
912.11	-0.0773	0.0505
913.09	-0.0673	0.0654
914.06	-0.0593	0.0749
915.04	-0.0536	0.0789
916.02	-0.0501	0.0771
916.99	-0.0491	0.0699
917.97	-0.0503	0.0576
918.95	-0.0538	0.0408
919.92	-0.0594	0.0204
920.9	-0.0668	-0.0026
921.88	-0.0757	-0.0272
922.85	-0.086	-0.0524
923.83	-0.0972	-0.0769
924.8	-0.109	-0.0999
925.78	-0.1212	-0.1203
926.76	-0.1333	-0.1376
927.73	-0.1453	-0.1512
928.71	-0.1567	-0.1608
929.69	-0.1673	-0.1662
930.66	-0.1771	-0.1676
931.64	-0.1859	-0.1653
932.62	-0.1935	-0.1599
933.59	-0.2	-0.1519
934.57	-0.2053	-0.1422
935.55	-0.2095	-0.1315
936.52	-0.2125	-0.1206
937.5	-0.2146	-0.1103
938.48	-0.2158	-0.1012
939.45	-0.2161	-0.0939
940.43	-0.2158	-0.0886
941.41	-0.215	-0.0857
942.38	-0.2137	-0.0851
943.36	-0.212	-0.0867
944.34	-0.2102	-0.09
945.31	-0.2082	-0.0947
946.29	-0.2061	-0.1001
947.27	-0.204	-0.1056
948.24	-0.202	-0.1106
949.22	-0.2	-0.1144
950.2	-0.1981	-0.1164
951.17	-0.1963	-0.1161
952.15	-0.1946	-0.1133
953.13	-0.1929	-0.1078
954.1	-0.1914	-0.0995
955.08	-0.1898	-0.0887
956.05	-0.1883	-0.0757
957.03	-0.1868	-0.061
958.01	-0.1853	-0.0453
958.98	-0.1838	-0.0293
959.96	-0.1823	-0.0137
960.94	-0.1807	0.0007
961.91	-0.1791	0.0133
962.89	-0.1775	0.0234
963.87	-0.176	0.0306
964.84	-0.1745	0.0346
965.82	-0.1731	0.0354
966.8	-0.1718	0.0329
967.77	-0.1707	0.0275
968.75	-0.1698	0.0197
969.73	-0.1692	0.01
970.7	-0.1688	-0.0008
971.68	-0.1687	-0.0118
972.66	-0.169	-0.0223
973.63	-0.1696	-0.0314
974.61	-0.1705	-0.0384
975.59	-0.1718	-0.0427
976.56	-0.1733	-0.0438
977.54	-0.175	-0.0416
978.52	-0.1769	-0.036
979.49	-0.179	-0.0272
980.47	-0.181	-0.0157
981.45	-0.1829	-0.0021
982.42	-0.1847	0.0127
983.4	-0.1863	0.0277
984.38	-0.1874	0.0418
985.35	-0.1882	0.0541
986.33	-0.1884	0.0634
987.3	-0.188	0.0687
988.28	-0.187	0.0693
989.26	-0.1854	0.0645
990.23	-0.1832	0.054
991.21	-0.1805	0.0377
992.19	-0.1772	0.0159
993.16	-0.1735	-0.011
994.14	-0.1695	-0.0421
995.12	-0.1654	-0.0765
996.09	-0.1613	-0.1129
997.07	-0.1573	-0.1499
998.05	-0.1537	-0.186
999.02	-0.1506	-0.2197
1000	-0.1333	-0.053
1000.98	-0.1531	-0.0658
1001.95	-0.1711	-0.0798
1002.93	-0.1863	-0.0937
1003.91	-0.1982	-0.1065
1004.88	-0.2063	-0.1171
1005.86	-0.2103	-0.1247
1006.84	-0.2101	-0.1285
1007.81	-0.2059	-0.1281
1008.79	-0.198	-0.1233
1009.77	-0.1871	-0.1141
1010.74	-0.1737	-0.1008
1011.72	-0.1588	-0.0839
1012.7	-0.1432	-0.0641
1013.67	-0.128	-0.0423
1014.65	-0.114	-0.0194
1015.63	-0.1022	0.0036
1016.6	-0.0934	0.0257
1017.58	-0.0882	0.046
1018.55	-0.0871	0.0636
1019.53	-0.0905	0.0779
1020.51	-0.0985	0.0884
1021.48	-0.1109	0.0948
1022.46	-0.1275	0.097
1023.44	-0.1476	0.0952
1024.41	-0.1708	0.0897
1025.39	-0.1961	0.0809
1026.37	-0.2227	0.0694
1027.34	-0.2497	0.056
1028.32	-0.2761	0.0415
1029.3	-0.301	0.0266
1030.27	-0.3236	0.012
1031.25	-0.3432	-0.0015
1032.23	-0.3591	-0.0134
1033.2	-0.3711	-0.0232
1034.18	-0.3787	-0.0308
1035.16	-0.382	-0.0359
1036.13	-0.381	-0.0385
1037.11	-0.3761	-0.0389
1038.09	-0.3674	-0.0372
1039.06	-0.3557	-0.0339
1040.04	-0.3414	-0.0293
1041.02	-0.3251	-0.024
1041.99	-0.3075	-0.0183
1042.97	-0.2892	-0.0126
1043.95	-0.2707	-0.0074
1044.92	-0.2526	-0.0028
1045.9	-0.2352	0.001
1046.88	-0.2189	0.004
1047.85	-0.2038	0.0062
1048.83	-0.19	0.0078
1049.8	-0.1775	0.0092
1050.78	-0.1663	0.0104
1051.76	-0.1561	0.012
1052.73	-0.1468	0.0143
1053.71	-0.1382	0.0176
1054.69	-0.1301	0.0222
1055.66	-0.1223	0.0282
1056.64	-0.1146	0.0358
1057.62	-0.107	0.045
1058.59	-0.0995	0.0555
1059.57	-0.0921	0.0672
1060.55	-0.0849	0.0797
1061.52	-0.0782	0.0927
1062.5	-0.0721	0.1055
1063.48	-0.067	0.1177
1064.45	-0.0631	0.1288
1065.43	-0.0607	0.1384
1066.41	-0.06	0.1459
1067.38	-0.0613	0.151
1068.36	-0.0645	0.1537
1069.34	-0.0697	0.1538
1070.31	-0.0769	0.1514
1071.29	-0.0859	0.1467
1072.27	-0.0964	0.1401
1073.24	-0.1081	0.132
1074.22	-0.1205	0.123
1075.2	-0.1331	0.1137
1076.17	-0.1455	0.1048
1077.15	-0.1571	0.0968
1078.13	-0.1675	0.0904
1079.1	-0.176	0.0858
1080.08	-0.1825	0.0837
1081.05	-0.1866	0.084
1082.03	-0.1881	0.0868
1083.01	-0.187	0.0921
1083.98	-0.1834	0.0995
1084.96	-0.1775	0.1085
1085.94	-0.1696	0.1186
1086.91	-0.1603	0.1291
1087.89	-0.1499	0.1393
1088.87	-0.1392	0.1483
1089.84	-0.1287	0.1555
1090.82	-0.1191	0.1601
1091.8	-0.1109	0.1617
1092.77	-0.1048	0.1599
1093.75	-0.1011	0.1543
1094.73	-0.1002	0.145
1095.7	-0.1024	0.1321
1096.68	-0.1076	0.116
1097.66	-0.1159	0.0972
1098.63	-0.127	0.0764
1099.61	-0.1406	0.0544
1100.59	-0.1562	0.0322
1101.56	-0.1734	0.0106
1102.54	-0.1914	-0.0094
1103.52	-0.2097	-0.0269
1104.49	-0.2277	-0.0413
1105.47	-0.2447	-0.0519
1106.45	-0.2601	-0.0583
1107.42	-0.2735	-0.0605
1108.4	-0.2844	-0.0584
1109.38	-0.2927	-0.0523
1110.35	-0.2981	-0.0428
1111.33	-0.3008	-0.0304
1112.3	-0.3007	-0.0161
1113.28	-0.2981	-0.0009
1114.26	-0.2933	0.0144
1115.23	-0.2867	0.0285
1116.21	-0.2789	0.0406
1117.19	-0.2702	0.0498
1118.16	-0.2611	0.0552
1119.14	-0.2522	0.0564
1120.12	-0.2438	0.0531
1121.09	-0.2362	0.045
1122.07	-0.2298	0.0324
1123.05	-0.2248	0.0158
1124.02	-0.2211	-0.0044
1125	-0.2188	-0.0271
1125.98	-0.2178	-0.0516
1126.95	-0.2178	-0.0765
1127.93	-0.2187	-0.1009
1128.91	-0.22	-0.1235
1129.88	-0.2216	-0.1432
1130.86	-0.2231	-0.159
1131.84	-0.2242	-0.1702
1132.81	-0.2247	-0.1761
1133.79	-0.2243	-0.1763
1134.77	-0.2229	-0.1707
1135.74	-0.2204	-0.1594
1136.72	-0.217	-0.1428
1137.7	-0.2127	-0.1216
1138.67	-0.2078	-0.0964
1139.65	-0.2023	-0.0685
1140.63	-0.1967	-0.0388
1141.6	-0.1913	-0.0085
1142.58	-0.1864	0.0211
1143.55	-0.1824	0.0488
1144.53	-0.1794	0.0737
1145.51	-0.1779	0.0946
1146.48	-0.1779	0.1109
1147.46	-0.1797	0.122
1148.44	-0.183	0.1275
1149.41	-0.1881	0.1273
1150.39	-0.1946	0.1216
1151.37	-0.2023	0.1106
1152.34	-0.211	0.0948
1153.32	-0.2202	0.0751
1154.3	-0.2296	0.0521
1155.27	-0.2388	0.0268
1156.25	-0.2473	0.0001
1157.23	-0.2549	-0.0269
1158.2	-0.261	-0.0534
1159.18	-0.2655	-0.0784
1160.16	-0.2681	-0.1013
1161.13	-0.2687	-0.1213
1162.11	-0.2673	-0.138
1163.09	-0.264	-0.1511
1164.06	-0.2589	-0.1602
1165.04	-0.2523	-0.1654
1166.02	-0.2444	-0.1668
1166.99	-0.2356	-0.1645
1167.97	-0.2264	-0.1589
1168.95	-0.2171	-0.1503
1169.92	-0.2083	-0.1392
1170.9	-0.2001	-0.126
1171.88	-0.1931	-0.1112
1172.85	-0.1876	-0.0952
1173.83	-0.1836	-0.0786
1174.8	-0.1814	-0.0616
1175.78	-0.1811	-0.0446
1176.76	-0.1825	-0.028
1177.73	-0.1856	-0.0119
1178.71	-0.1901	0.0034
1179.69	-0.1957	0.0178
1180.66	-0.2022	0.0312
1181.64	-0.2091	0.0435
1182.62	-0.2159	0.0546
1183.59	-0.2224	0.0645
1184.57	-0.228	0.0732
1185.55	-0.2324	0.0807
1186.52	-0.2354	0.0869
1187.5	-0.2365	0.0919
1188.48	-0.2357	0.0957
1189.45	-0.2328	0.0983
1190.43	-0.2278	0.0998
1191.41	-0.2207	0.1002
1192.38	-0.2117	0.0997
1193.36	-0.201	0.0984
1194.34	-0.1889	0.0965
1195.31	-0.1756	0.094
1196.29	-0.1616	0.0913
1197.27	-0.1472	0.0886
1198.24	-0.1328	0.0861
1199.22	-0.1188	0.0841
1200.2	-0.1056	0.0827
1201.17	-0.0934	0.0823
1202.15	-0.0826	0.0829
1203.13	-0.0733	0.0847
1204.1	-0.0658	0.0879
1205.08	-0.0601	0.0923
1206.05	-0.0562	0.098
1207.03	-0.0541	0.1048
1208.01	-0.0538	0.1126
1208.98	-0.055	0.1211
1209.96	-0.0576	0.1301
1210.94	-0.0613	0.1391
1211.91	-0.066	0.1479
1212.89	-0.0714	0.1561
1213.87	-0.0772	0.1633
1214.84	-0.0833	0.1692
1215.82	-0.0894	0.1735
1216.8	-0.0955	0.176
1217.77	-0.1013	0.1765
1218.75	-0.1068	0.175
1219.73	-0.112	0.1714
1220.7	-0.1169	0.1657
1221.68	-0.1216	0.1582
1222.66	-0.1262	0.149
1223.63	-0.1307	0.1384
1224.61	-0.1354	0.1267
1225.59	-0.1404	0.1142
1226.56	-0.1458	0.1012
1227.54	-0.1518	0.088
1228.52	-0.1586	0.075
1229.49	-0.1661	0.0624
1230.47	-0.1745	0.0505
1231.45	-0.1838	0.0394
1232.42	-0.1939	0.0292
1233.4	-0.2046	0.0199
1234.38	-0.216	0.0117
1235.35	-0.2276	0.0045
1236.33	-0.2394	-0.0018
1237.3	-0.2509	-0.0072
1238.28	-0.2619	-0.0119
1239.26	-0.2721	-0.016
1240.23	-0.2811	-0.0194
1241.21	-0.2886	-0.0222
1242.19	-0.2943	-0.0245
1243.16	-0.298	-0.0262
1244.14	-0.2995	-0.0272
1245.12	-0.2987	-0.0275
1246.09	-0.2955	-0.0269
1247.07	-0.2899	-0.0253
1248.05	-0.2821	-0.0226
1249.02	-0.2723	-0.0186
1250	-0.2606	-0.0133
1250.98	-0.2474	-0.0066
1251.95	-0.2331	0.0015
1252.93	-0.2181	0.0109
1253.91	-0.2029	0.0216
1254.88	-0.1878	0.0333
1255.86	-0.1734	0.0458
1256.84	-0.16	0.0587
1257.81	-0.148	0.0716
1258.79	-0.1377	0.0842
1259.77	-0.1294	0.096
1260.74	-0.1231	0.1066
1261.72	-0.119	0.1156
1262.7	-0.1171	0.1226
1263.67	-0.1173	0.1274
1264.65	-0.1194	0.1297
1265.63	-0.1232	0.1294
1266.6	-0.1284	0.1265
1267.58	-0.1347	0.1211
1268.55	-0.1417	0.1135
1269.53	-0.149	0.1038
1270.51	-0.1565	0.0926
1271.48	-0.1636	0.0802
1272.46	-0.1703	0.0671
1273.44	-0.1762	0.0539
1274.41	-0.1812	0.0411
1275.39	-0.1854	0.0291
1276.37	-0.1885	0.0184
1277.34	-0.1908	0.0093
1278.32	-0.1923	0.002
1279.3	-0.1932	-0.0032
1280.27	-0.1936	-0.0063
1281.25	-0.1938	-0.0074
1282.23	-0.1939	-0.0066
1283.2	-0.1942	-0.0041
1284.18	-0.1948	-0.0002
1285.16	-0.1958	0.0046
1286.13	-0.1973	0.0102
1287.11	-0.1992	0.0162
1288.09	-0.2014	0.0221
1289.06	-0.2038	0.0279
1290.04	-0.2063	0.0332
1291.02	-0.2084	0.038
1291.99	-0.21	0.0423
1292.97	-0.2106	0.046
1293.95	-0.2102	0.0495
1294.92	-0.2082	0.0528
1295.9	-0.2045	0.0563
1296.88	-0.199	0.0603
1297.85	-0.1915	0.065
1298.83	-0.1821	0.0707
1299.8	-0.1707	0.0777
1300.78	-0.1578	0.086
1301.76	-0.1435	0.0958
1302.73	-0.1283	0.1069
1303.71	-0.1127	0.1192
1304.69	-0.0972	0.1323
1305.66	-0.0824	0.1458
1306.64	-0.0691	0.1591
1307.62	-0.0576	0.1716
1308.59	-0.0487	0.1827
1309.57	-0.0427	0.1916
1310.55	-0.0402	0.1976
1311.52	-0.0413	0.2002
1312.5	-0.0463	0.1989
1313.48	-0.055	0.1931
1314.45	-0.0674	0.1828
1315.43	-0.0831	0.1678
1316.41	-0.1017	0.1483
1317.38	-0.1228	0.1246
1318.36	-0.1455	0.0973
1319.34	-0.1692	0.0672
1320.31	-0.1932	0.035
1321.29	-0.2167	0.0017
1322.27	-0.239	-0.0315
1323.24	-0.2593	-0.0635
1324.22	-0.2771	-0.0934
1325.2	-0.292	-0.12
1326.17	-0.3037	-0.1425
1327.15	-0.3118	-0.1602
1328.13	-0.3165	-0.1724
1329.1	-0.3177	-0.1789
1330.08	-0.3159	-0.1795
1331.05	-0.3112	-0.1744
1332.03	-0.3043	-0.1639
1333.01	-0.2956	-0.1485
1333.98	-0.2857	-0.129
1334.96	-0.2753	-0.1063
1335.94	-0.2649	-0.0814
1336.91	-0.255	-0.0553
1337.89	-0.2461	-0.029
1338.87	-0.2385	-0.0035
1339.84	-0.2325	0.0203
1340.82	-0.2283	0.0417
1341.8	-0.2257	0.0599
1342.77	-0.2248	0.0746
1343.75	-0.2253	0.0856
1344.73	-0.2269	0.0928
1345.7	-0.2292	0.0963
1346.68	-0.232	0.0965
1347.66	-0.2346	0.0938
1348.63	-0.2369	0.0887
1349.61	-0.2384	0.0819
1350.59	-0.2389	0.074
1351.56	-0.2382	0.0657
1352.54	-0.2362	0.0574
1353.52	-0.2329	0.0498
1354.49	-0.2284	0.0431
1355.47	-0.2228	0.0378
1356.45	-0.2166	0.0338
1357.42	-0.2099	0.0313
1358.4	-0.2031	0.0302
1359.38	-0.1966	0.0303
1360.35	-0.1908	0.0312
1361.33	-0.1858	0.0328
1362.3	-0.182	0.0346
1363.28	-0.1795	0.0364
1364.26	-0.1782	0.038
1365.23	-0.1781	0.0391
1366.21	-0.1791	0.0397
1367.19	-0.1807	0.0397
1368.16	-0.1827	0.0394
1369.14	-0.1845	0.0389
1370.12	-0.1857	0.0386
1371.09	-0.1858	0.0387
1372.07	-0.1843	0.0397
1373.05	-0.1808	0.0421
1374.02	-0.1749	0.0461
1375	-0.1664	0.052
1375.98	-0.1553	0.0601
1376.95	-0.1415	0.0704
1377.93	-0.1253	0.0828
1378.91	-0.107	0.097
1379.88	-0.0872	0.1127
1380.86	-0.0664	0.1292
1381.84	-0.0454	0.1458
1382.81	-0.025	0.1618
1383.79	-0.0058	0.1763
1384.77	0.0112	0.1884
1385.74	0.0254	0.1973
1386.72	0.0361	0.2021
1387.7	0.0429	0.2023
1388.67	0.0455	0.1975
1389.65	0.0438	0.1873
1390.63	0.0378	0.1719
1391.6	0.0277	0.1514
1392.58	0.0141	0.1264
1393.55	-0.0025	0.0977
1394.53	-0.0212	0.0663
1395.51	-0.0413	0.0333
1396.48	-0.0618	0.0001
1397.46	-0.0817	-0.032
1398.44	-0.1002	-0.0616
1399.41	-0.1165	-0.0875
1400.39	-0.1299	-0.1085
1401.37	-0.1398	-0.1236
1402.34	-0.1461	-0.1322
1403.32	-0.1485	-0.1338
1404.3	-0.1472	-0.1284
1405.27	-0.1427	-0.1162
1406.25	-0.1353	-0.0979
1407.23	-0.1259	-0.0742
1408.2	-0.1153	-0.0464
1409.18	-0.1045	-0.0159
1410.16	-0.0944	0.0159
1411.13	-0.0861	0.0472
1412.11	-0.0805	0.0765
1413.09	-0.0783	0.1024
1414.06	-0.0802	0.1233
1415.04	-0.0866	0.1382
1416.02	-0.0976	0.1462
1416.99	-0.1132	0.1469
1417.97	-0.1331	0.1399
1418.95	-0.1567	0.1255
1419.92	-0.1833	0.1042
1420.9	-0.2117	0.0769
1421.88	-0.2411	0.0447
1422.85	-0.2701	0.0089
1423.83	-0.2977	-0.0289
1424.8	-0.3225	-0.0674
1425.78	-0.3436	-0.1048
1426.76	-0.3601	-0.1399
1427.73	-0.3711	-0.1714
1428.71	-0.3763	-0.1981
1429.69	-0.3754	-0.2195
1430.66	-0.3685	-0.235
1431.64	-0.3559	-0.2446
1432.62	-0.3382	-0.2485
1433.59	-0.3162	-0.2473
1434.57	-0.291	-0.2418
1435.55	-0.2637	-0.2331
1436.52	-0.2354	-0.2223
1437.5	-0.2076	-0.2107
1438.48	-0.1813	-0.1996
1439.45	-0.1578	-0.1902
1440.43	-0.1379	-0.1835
1441.41	-0.1224	-0.1804
1442.38	-0.1118	-0.1815
1443.36	-0.1063	-0.1869
1444.34	-0.106	-0.1968
1445.31	-0.1105	-0.2107
1446.29	-0.1193	-0.2279
1447.27	-0.1317	-0.2476
1448.24	-0.1466	-0.2686
1449.22	-0.1632	-0.2898
1450.2	-0.1801	-0.3097
1451.17	-0.1964	-0.3272
1452.15	-0.2109	-0.3409
1453.13	-0.2227	-0.3498
1454.1	-0.2309	-0.3531
1455.08	-0.235	-0.3504
1456.05	-0.2346	-0.3414
1457.03	-0.2296	-0.3262
1458.01	-0.2199	-0.3053
1458.98	-0.2062	-0.2795
1459.96	-0.1888	-0.2498
1460.94	-0.1686	-0.2177
1461.91	-0.1464	-0.1844
1462.89	-0.1234	-0.1517
1463.87	-0.1004	-0.1209
1464.84	-0.0786	-0.0936
1465.82	-0.0589	-0.0711
1466.8	-0.042	-0.0544
1467.77	-0.0288	-0.0443
1468.75	-0.0196	-0.0412
1469.73	-0.0147	-0.0452
1470.7	-0.0141	-0.056
1471.68	-0.0177	-0.0729
1472.66	-0.0251	-0.0951
1473.63	-0.0356	-0.1213
1474.61	-0.0486	-0.1501
1475.59	-0.0632	-0.18
1476.56	-0.0786	-0.2093
1477.54	-0.0938	-0.2366
1478.52	-0.108	-0.2606
1479.49	-0.1204	-0.2799
1480.47	-0.1304	-0.2936
1481.45	-0.1375	-0.3013
1482.42	-0.1414	-0.3026
1483.4	-0.1421	-0.2976
1484.38	-0.1395	-0.2869
1485.35	-0.1341	-0.2711
1486.33	-0.1262	-0.2515
1487.3	-0.1163	-0.2291
1488.28	-0.1053	-0.2057
1489.26	-0.0938	-0.1825
1490.23	-0.0826	-0.1612
1491.21	-0.0725	-0.1431
1492.19	-0.064	-0.1294
1493.16	-0.0579	-0.1213
1494.14	-0.0544	-0.1193
1495.12	-0.0539	-0.1239
1496.09	-0.0566	-0.1352
1497.07	-0.0624	-0.1527
1498.05	-0.0711	-0.1759
1499.02	-0.0823	-0.204
1500	-0.0956	-0.2356
1500.98	-0.1104	-0.2697
1501.95	-0.1262	-0.3046
1502.93	-0.1422	-0.3391
1503.91	-0.1579	-0.3717
1504.88	-0.1727	-0.4013
1505.86	-0.1861	-0.4267
1506.84	-0.1977	-0.4471
1507.81	-0.2072	-0.4622
1508.79	-0.2146	-0.4716
1509.77	-0.2197	-0.4754
1510.74	-0.2227	-0.474
1511.72	-0.2238	-0.468
1512.7	-0.2233	-0.4584
1513.67	-0.2216	-0.4461
1514.65	-0.2191	-0.4322
1515.63	-0.2161	-0.4178
1516.6	-0.2132	-0.4041
1517.58	-0.2104	-0.392
1518.55	-0.2082	-0.3824
1519.53	-0.2067	-0.3758
1520.51	-0.2059	-0.3726
1521.48	-0.2058	-0.373
1522.46	-0.2062	-0.3768
1523.44	-0.2069	-0.3837
1524.41	-0.2075	-0.393
1525.39	-0.2078	-0.4039
1526.37	-0.2074	-0.4157
1527.34	-0.2058	-0.4274
1528.32	-0.2028	-0.4381
1529.3	-0.1982	-0.4468
1530.27	-0.1916	-0.453
1531.25	-0.1832	-0.4561
1532.23	-0.173	-0.4556
1533.2	-0.1611	-0.4516
1534.18	-0.1478	-0.4441
1535.16	-0.1336	-0.4336
1536.13	-0.119	-0.4206
1537.11	-0.1045	-0.406
1538.09	-0.0908	-0.3906
1539.06	-0.0784	-0.3756
1540.04	-0.0679	-0.3618
1541.02	-0.0598	-0.3502
1541.99	-0.0546	-0.3419
1542.97	-0.0526	-0.3373
1543.95	-0.0538	-0.3371
1544.92	-0.0583	-0.3415
1545.9	-0.0659	-0.3505
1546.88	-0.0764	-0.3638
1547.85	-0.0893	-0.3808
1548.83	-0.104	-0.4008
1549.8	-0.1199	-0.4228
1550.78	-0.1362	-0.4456
1551.76	-0.1523	-0.4681
1552.73	-0.1675	-0.489
1553.71	-0.181	-0.5072
1554.69	-0.1923	-0.5215
1555.66	-0.201	-0.5311
1556.64	-0.2068	-0.5354
1557.62	-0.2094	-0.5339
1558.59	-0.2089	-0.5266
1559.57	-0.2056	-0.5136
1560.55	-0.1996	-0.4954
1561.52	-0.1914	-0.4728
1562.5	-0.1817	-0.4467
1563.48	-0.1709	-0.4183
1564.45	-0.1598	-0.3888
1565.43	-0.149	-0.3595
1566.41	-0.1392	-0.3317
1567.38	-0.1308	-0.3066
1568.36	-0.1243	-0.2851
1569.34	-0.12	-0.2682
1570.31	-0.118	-0.2563
1571.29	-0.1184	-0.2497
1572.27	-0.1208	-0.2485
1573.24	-0.1251	-0.2523
1574.22	-0.1307	-0.2606
1575.2	-0.1372	-0.2724
1576.17	-0.1438	-0.287
1577.15	-0.1499	-0.303
1578.13	-0.1549	-0.3193
1579.1	-0.1582	-0.3348
1580.08	-0.1591	-0.3482
1581.05	-0.1574	-0.3585
1582.03	-0.1526	-0.3649
1583.01	-0.1447	-0.3669
1583.98	-0.1337	-0.3639
1584.96	-0.1198	-0.3561
1585.94	-0.1034	-0.3435
1586.91	-0.085	-0.3267
1587.89	-0.0653	-0.3062
1588.87	-0.0449	-0.2831
1589.84	-0.0247	-0.2582
1590.82	-0.0054	-0.2328
1591.8	0.0121	-0.208
1592.77	0.0272	-0.1848
1593.75	0.0393	-0.1642
1594.73	0.0478	-0.1471
1595.7	0.0524	-0.1341
1596.68	0.053	-0.1257
1597.66	0.0495	-0.1221
1598.63	0.0422	-0.1231
1599.61	0.0315	-0.1286
1600.59	0.0177	-0.1379
1601.56	0.0016	-0.1504
1602.54	-0.0161	-0.1653
1603.52	-0.0348	-0.1816
1604.49	-0.0536	-0.1984
1605.47	-0.0717	-0.2147
1606.45	-0.0885	-0.2296
1607.42	-0.1033	-0.2424
1608.4	-0.1156	-0.2524
1609.38	-0.1251	-0.2593
1610.35	-0.1314	-0.2627
1611.33	-0.1346	-0.2627
1612.3	-0.1346	-0.2593
1613.28	-0.1317	-0.2529
1614.26	-0.1262	-0.244
1615.23	-0.1185	-0.2331
1616.21	-0.109	-0.2209
1617.19	-0.0982	-0.208
1618.16	-0.0868	-0.1953
1619.14	-0.0753	-0.1832
1620.12	-0.0641	-0.1723
1621.09	-0.0536	-0.1631
1622.07	-0.0442	-0.1557
1623.05	-0.0362	-0.1504
1624.02	-0.0298	-0.147
1625	-0.025	-0.1455
1625.98	-0.0218	-0.1455
1626.95	-0.0202	-0.1466
1627.93	-0.02	-0.1485
1628.91	-0.0211	-0.1507
1629.88	-0.0232	-0.1527
1630.86	-0.0262	-0.154
1631.84	-0.0298	-0.1543
1632.81	-0.0339	-0.1534
1633.79	-0.0382	-0.1511
1634.77	-0.0428	-0.1474
1635.74	-0.0475	-0.1423
1636.72	-0.0523	-0.1362
1637.7	-0.0572	-0.1292
1638.67	-0.0623	-0.1219
1639.65	-0.0676	-0.1146
1640.63	-0.0731	-0.1077
1641.6	-0.0789	-0.1017
1642.58	-0.0851	-0.097
1643.55	-0.0915	-0.0938
1644.53	-0.0981	-0.0923
1645.51	-0.1049	-0.0927
1646.48	-0.1116	-0.0948
1647.46	-0.1181	-0.0986
1648.44	-0.124	-0.1036
1649.41	-0.1292	-0.1095
1650.39	-0.1333	-0.1159
1651.37	-0.1361	-0.1223
1652.34	-0.1373	-0.1282
1653.32	-0.1369	-0.1331
1654.3	-0.1346	-0.1368
1655.27	-0.1306	-0.1389
1656.25	-0.1248	-0.1392
1657.23	-0.1175	-0.138
1658.2	-0.109	-0.1352
1659.18	-0.0997	-0.1314
1660.16	-0.0901	-0.1269
1661.13	-0.0809	-0.1225
1662.11	-0.0727	-0.1188
1663.09	-0.066	-0.1166
1664.06	-0.0617	-0.1167
1665.04	-0.0603	-0.1198
1666.02	-0.0623	-0.1267
1666.99	-0.0682	-0.1379
1667.97	-0.0783	-0.1536
1668.95	-0.0928	-0.1741
1669.92	-0.1114	-0.1992
1670.9	-0.1341	-0.2286
1671.88	-0.1605	-0.2617
1672.85	-0.1899	-0.2977
1673.83	-0.2215	-0.3357
1674.8	-0.2545	-0.3743
1675.78	-0.2879	-0.4125
1676.76	-0.3206	-0.4487
1677.73	-0.3515	-0.4817
1678.71	-0.3796	-0.5103
1679.69	-0.4038	-0.5334
1680.66	-0.4233	-0.5499
1681.64	-0.4374	-0.5594
1682.62	-0.4455	-0.5614
1683.59	-0.4472	-0.5558
1684.57	-0.4424	-0.5428
1685.55	-0.4313	-0.5231
1686.52	-0.4142	-0.4975
1687.5	-0.3917	-0.4671
1688.48	-0.3645	-0.4331
1689.45	-0.3335	-0.3972
1690.43	-0.2999	-0.3607
1691.41	-0.2646	-0.3252
1692.38	-0.229	-0.2923
1693.36	-0.1942	-0.2633
1694.34	-0.1612	-0.2393
1695.31	-0.1311	-0.2213
1696.29	-0.1047	-0.2099
1697.27	-0.0828	-0.2055
1698.24	-0.0658	-0.2079
1699.22	-0.0541	-0.217
1700.2	-0.0477	-0.232
1701.17	-0.0465	-0.2522
1702.15	-0.0503	-0.2763
1703.13	-0.0585	-0.3032
1704.1	-0.0705	-0.3315
1705.08	-0.0857	-0.3598
1706.05	-0.1033	-0.3868
1707.03	-0.1223	-0.4113
1708.01	-0.142	-0.4323
1708.98	-0.1616	-0.4488
1709.96	-0.1804	-0.4603
1710.94	-0.1978	-0.4666
1711.91	-0.2132	-0.4674
1712.89	-0.2263	-0.4631
1713.87	-0.2368	-0.4542
1714.84	-0.2447	-0.4413
1715.82	-0.25	-0.4254
1716.8	-0.2527	-0.4074
1717.77	-0.2532	-0.3884
1718.75	-0.2517	-0.3695
1719.73	-0.2486	-0.3516
1720.7	-0.2442	-0.3358
1721.68	-0.2389	-0.3227
1722.66	-0.2332	-0.313
1723.63	-0.2271	-0.307
1724.61	-0.2211	-0.3049
1725.59	-0.2154	-0.3066
1726.56	-0.2099	-0.3119
1727.54	-0.2047	-0.3202
1728.52	-0.1999	-0.331
1729.49	-0.1954	-0.3435
1730.47	-0.191	-0.357
1731.45	-0.1865	-0.3705
1732.42	-0.1819	-0.3834
1733.4	-0.177	-0.3949
1734.38	-0.1715	-0.4044
1735.35	-0.1656	-0.4115
1736.33	-0.159	-0.4159
1737.3	-0.1519	-0.4175
1738.28	-0.1443	-0.4165
1739.26	-0.1363	-0.413
1740.23	-0.1282	-0.4077
1741.21	-0.1202	-0.4009
1742.19	-0.1126	-0.3934
1743.16	-0.1057	-0.3858
1744.14	-0.0998	-0.3789
1745.12	-0.0952	-0.3735
1746.09	-0.0922	-0.37
1747.07	-0.091	-0.369
1748.05	-0.0918	-0.3709
1749.02	-0.0946	-0.3758
1750	-0.0996	-0.3839
1750.98	-0.1066	-0.3949
1751.95	-0.1154	-0.4086
1752.93	-0.1259	-0.4244
1753.91	-0.1377	-0.4419
1754.88	-0.1504	-0.4602
1755.86	-0.1638	-0.4786
1756.84	-0.1772	-0.4963
1757.81	-0.1904	-0.5127
1758.79	-0.2029	-0.5268
1759.77	-0.2143	-0.5382
1760.74	-0.2242	-0.5463
1761.72	-0.2325	-0.5507
1762.7	-0.2388	-0.5513
1763.67	-0.2431	-0.5479
1764.65	-0.2454	-0.5409
1765.63	-0.2457	-0.5304
1766.6	-0.2442	-0.5168
1767.58	-0.241	-0.5008
1768.55	-0.2365	-0.483
1769.53	-0.231	-0.4641
1770.51	-0.2248	-0.4448
1771.48	-0.2184	-0.4258
1772.46	-0.2121	-0.4079
1773.44	-0.2062	-0.3916
1774.41	-0.2012	-0.3774
1775.39	-0.1972	-0.3657
1776.37	-0.1945	-0.3568
1777.34	-0.1932	-0.3507
1778.32	-0.1934	-0.3474
1779.3	-0.195	-0.3467
1780.27	-0.198	-0.3485
1781.25	-0.2022	-0.3521
1782.23	-0.2074	-0.3573
1783.2	-0.2132	-0.3634
1784.18	-0.2195	-0.3699
1785.16	-0.2258	-0.3763
1786.13	-0.2319	-0.382
1787.11	-0.2374	-0.3865
1788.09	-0.2421	-0.3894
1789.06	-0.2456	-0.3905
1790.04	-0.2479	-0.3894
1791.02	-0.2487	-0.3861
1791.99	-0.248	-0.3806
1792.97	-0.2458	-0.373
1793.95	-0.2422	-0.3635
1794.92	-0.2372	-0.3525
1795.9	-0.2312	-0.3403
1796.88	-0.2244	-0.3275
1797.85	-0.2171	-0.3145
1798.83	-0.2095	-0.3018
1799.8	-0.2021	-0.29
1800.78	-0.1951	-0.2796
1801.76	-0.189	-0.2711
1802.73	-0.1839	-0.2649
1803.71	-0.1801	-0.2613
1804.69	-0.1778	-0.2606
1805.66	-0.1772	-0.263
1806.64	-0.1781	-0.2686
1807.62	-0.1807	-0.2773
1808.59	-0.1849	-0.2889
1809.57	-0.1903	-0.3032
1810.55	-0.1968	-0.3199
1811.52	-0.2042	-0.3386
1812.5	-0.2119	-0.3587
1813.48	-0.2197	-0.3796
1814.45	-0.2272	-0.4008
1815.43	-0.2339	-0.4216
1816.41	-0.2395	-0.4414
1817.38	-0.2436	-0.4596
1818.36	-0.246	-0.4755
1819.34	-0.2464	-0.4887
1820.31	-0.2446	-0.4987
1821.29	-0.2407	-0.5051
1822.27	-0.2345	-0.5077
1823.24	-0.2262	-0.5064
1824.22	-0.2159	-0.5011
1825.2	-0.2041	-0.4919
1826.17	-0.1908	-0.4792
1827.15	-0.1767	-0.4631
1828.13	-0.1621	-0.4442
1829.1	-0.1474	-0.423
1830.08	-0.1332	-0.4002
1831.05	-0.1198	-0.3764
1832.03	-0.1077	-0.3523
1833.01	-0.0973	-0.3285
1833.98	-0.0889	-0.3058
1834.96	-0.0826	-0.2847
1835.94	-0.0787	-0.2657
1836.91	-0.077	-0.2493
1837.89	-0.0777	-0.2358
1838.87	-0.0804	-0.2253
1839.84	-0.0851	-0.2179
1840.82	-0.0913	-0.2135
1841.8	-0.0986	-0.2118
1842.77	-0.1067	-0.2126
1843.75	-0.1152	-0.2154
1844.73	-0.1235	-0.2197
1845.7	-0.1312	-0.225
1846.68	-0.138	-0.2307
1847.66	-0.1436	-0.2362
1848.63	-0.1477	-0.2411
1849.61	-0.1502	-0.2448
1850.59	-0.1509	-0.2471
1851.56	-0.15	-0.2476
1852.54	-0.1476	-0.2463
1853.52	-0.1439	-0.2433
1854.49	-0.1392	-0.2385
1855.47	-0.1338	-0.2324
1856.45	-0.1283	-0.2252
1857.42	-0.123	-0.2174
1858.4	-0.1184	-0.2095
1859.38	-0.1148	-0.2021
1860.35	-0.1127	-0.1957
1861.33	-0.1122	-0.1907
1862.3	-0.1138	-0.1876
1863.28	-0.1173	-0.1868
1864.26	-0.1229	-0.1883
1865.23	-0.1304	-0.1924
1866.21	-0.1397	-0.1988
1867.19	-0.1504	-0.2075
1868.16	-0.1621	-0.218
1869.14	-0.1745	-0.2299
1870.12	-0.1869	-0.2426
1871.09	-0.1988	-0.2556
1872.07	-0.2099	-0.268
1873.05	-0.2195	-0.2793
1874.02	-0.2273	-0.2889
1875	-0.2329	-0.2961
1875.98	-0.2361	-0.3007
1876.95	-0.2367	-0.3023
1877.93	-0.2348	-0.3007
1878.91	-0.2304	-0.2961
1879.88	-0.2238	-0.2886
1880.86	-0.2152	-0.2786
1881.84	-0.2052	-0.2667
1882.81	-0.1941	-0.2534
1883.79	-0.1826	-0.2396
1884.77	-0.1711	-0.226
1885.74	-0.1602	-0.2135
1886.72	-0.1505	-0.2027
1887.7	-0.1422	-0.1943
1888.67	-0.1359	-0.1889
1889.65	-0.1317	-0.1869
1890.63	-0.1298	-0.1885
1891.6	-0.1302	-0.1937
1892.58	-0.1328	-0.2023
1893.55	-0.1374	-0.2139
1894.53	-0.1436	-0.2279
1895.51	-0.1511	-0.2436
1896.48	-0.1592	-0.2601
1897.46	-0.1676	-0.2764
1898.44	-0.1756	-0.2916
1899.41	-0.1828	-0.3048
1900.39	-0.1887	-0.315
1901.37	-0.1928	-0.3214
1902.34	-0.1948	-0.3236
1903.32	-0.1945	-0.321
1904.3	-0.1917	-0.3136
1905.27	-0.1866	-0.3013
1906.25	-0.1791	-0.2846
1907.23	-0.1697	-0.2638
1908.2	-0.1585	-0.2398
1909.18	-0.146	-0.2135
1910.16	-0.1327	-0.1858
1911.13	-0.1191	-0.158
1912.11	-0.1057	-0.1311
1913.09	-0.093	-0.1062
1914.06	-0.0815	-0.0843
1915.04	-0.0717	-0.0663
1916.02	-0.0637	-0.0529
1916.99	-0.0578	-0.0444
1917.97	-0.0542	-0.0413
1918.95	-0.053	-0.0433
1919.92	-0.0539	-0.0503
1920.9	-0.0569	-0.0617
1921.88	-0.0617	-0.0769
1922.85	-0.068	-0.0949
1923.83	-0.0755	-0.1148
1924.8	-0.0838	-0.1356
1925.78	-0.0926	-0.1562
1926.76	-0.1016	-0.1756
1927.73	-0.1104	-0.193
1928.71	-0.1188	-0.2075
1929.69	-0.1266	-0.2186
1930.66	-0.1338	-0.226
1931.64	-0.1403	-0.2294
1932.62	-0.1461	-0.2291
1933.59	-0.1513	-0.2252
1934.57	-0.1561	-0.2184
1935.55	-0.1605	-0.2091
1936.52	-0.1648	-0.1983
1937.5	-0.1691	-0.1866
1938.48	-0.1736	-0.1751
1939.45	-0.1783	-0.1643
1940.43	-0.1833	-0.1552
1941.41	-0.1885	-0.1482
1942.38	-0.1939	-0.1438
1943.36	-0.1994	-0.1423
1944.34	-0.2047	-0.1436
1945.31	-0.2097	-0.1477
1946.29	-0.214	-0.1542
1947.27	-0.2173	-0.1627
1948.24	-0.2195	-0.1724
1949.22	-0.2202	-0.1828
1950.2	-0.2194	-0.193
1951.17	-0.2167	-0.2024
[truncated: 25,649 more rows]
