# Supplementary material for: Effects of different tennis racket string tension on forehand stroke effect and racket dynamic impact
Source: PLoS One. 2025 Jan 15;20(1):e0317442. doi: 10.1371/journal.pone.0317442 (PMC11734973; doi:10.1371/journal.pone.0317442)
Supplement: S1 File — (ZIP) [file pone.0317442.s001.zip › S1/acceleration strain vibration/54bl/9.xlsx]

## Sheet: 9
Time（ms）	acceleration（g=9.8m/s2）	strain（mµ）
0	-0.2693	-1.8297
0.98	-0.2867	-1.8131
1.95	-0.3035	-1.7568
2.93	-0.3193	-1.6627
3.91	-0.3338	-1.5345
4.88	-0.3467	-1.3769
5.86	-0.3578	-1.1956
6.84	-0.367	-0.9972
7.81	-0.3742	-0.7886
8.79	-0.3794	-0.5771
9.77	-0.3826	-0.3698
10.74	-0.3839	-0.1733
11.72	-0.3836	0.0064
12.7	-0.3819	0.1644
13.67	-0.379	0.2968
14.65	-0.3752	0.4008
15.63	-0.3708	0.4752
16.6	-0.3662	0.52
17.58	-0.3617	0.5363
18.55	-0.3575	0.5266
19.53	-0.354	0.4943
20.51	-0.3513	0.4434
21.48	-0.3496	0.3787
22.46	-0.3491	0.3053
23.44	-0.3498	0.228
24.41	-0.3518	0.1517
25.39	-0.3549	0.0807
26.37	-0.3592	0.0189
27.34	-0.3644	-0.0309
28.32	-0.3704	-0.0665
29.3	-0.377	-0.0871
30.27	-0.3839	-0.0922
31.25	-0.3909	-0.0829
32.23	-0.3976	-0.0605
33.2	-0.4039	-0.0275
34.18	-0.4095	0.0133
35.16	-0.4142	0.0589
36.13	-0.4179	0.106
37.11	-0.4204	0.1512
38.09	-0.4216	0.1915
39.06	-0.4217	0.2244
40.04	-0.4205	0.2478
41.02	-0.4183	0.2601
41.99	-0.4151	0.2607
42.97	-0.4113	0.2494
43.95	-0.4069	0.2269
44.92	-0.4025	0.1946
45.9	-0.3981	0.1541
46.88	-0.3941	0.1077
47.85	-0.3908	0.058
48.83	-0.3884	0.0076
49.8	-0.3873	-0.0409
50.78	-0.3874	-0.0851
51.76	-0.3891	-0.1228
52.73	-0.3923	-0.1522
53.71	-0.397	-0.1723
54.69	-0.4031	-0.1822
55.66	-0.4106	-0.1818
56.64	-0.4191	-0.1717
57.62	-0.4283	-0.1528
58.59	-0.4381	-0.1265
59.57	-0.448	-0.0946
60.55	-0.4577	-0.0589
61.52	-0.4668	-0.0217
62.5	-0.4749	0.0149
63.48	-0.4817	0.0492
64.45	-0.487	0.0792
65.43	-0.4906	0.1038
66.41	-0.4922	0.1218
67.38	-0.4919	0.1328
68.36	-0.4896	0.1366
69.34	-0.4855	0.1337
70.31	-0.4798	0.1248
71.29	-0.4728	0.111
72.27	-0.4648	0.0937
73.24	-0.4562	0.0745
74.22	-0.4474	0.0548
75.2	-0.4389	0.0364
76.17	-0.4311	0.0207
77.15	-0.4245	0.0088
78.13	-0.4196	0.0017
79.1	-0.4165	0.0001
80.08	-0.4156	0.004
81.05	-0.4172	0.0135
82.03	-0.4212	0.028
83.01	-0.4277	0.0466
83.98	-0.4365	0.0683
84.96	-0.4476	0.0917
85.94	-0.4607	0.1155
86.91	-0.4753	0.1383
87.89	-0.4912	0.1586
88.87	-0.5078	0.1752
89.84	-0.5247	0.1873
90.82	-0.5415	0.1939
91.8	-0.5577	0.1948
92.77	-0.573	0.1897
93.75	-0.587	0.179
94.73	-0.5994	0.1633
95.7	-0.61	0.1433
96.68	-0.6187	0.1201
97.66	-0.6255	0.095
98.63	-0.6304	0.0692
99.61	-0.6337	0.0441
100.59	-0.6354	0.0209
101.56	-0.6359	0.0006
102.54	-0.6355	-0.0157
103.52	-0.6344	-0.0275
104.49	-0.6331	-0.0344
105.47	-0.6318	-0.0363
106.45	-0.6308	-0.0333
107.42	-0.6305	-0.0259
108.4	-0.631	-0.0149
109.38	-0.6324	-0.001
110.35	-0.6349	0.0147
111.33	-0.6384	0.0312
112.3	-0.6429	0.0474
113.28	-0.6484	0.0624
114.26	-0.6545	0.0754
115.23	-0.6612	0.0857
116.21	-0.6683	0.0929
117.19	-0.6754	0.0967
118.16	-0.6824	0.0973
119.14	-0.6891	0.0948
120.12	-0.6953	0.0899
121.09	-0.7009	0.0831
122.07	-0.7059	0.0753
123.05	-0.7101	0.0672
124.02	-0.7137	0.0599
125	-0.7167	0.0541
125.98	-0.7193	0.0506
126.95	-0.7217	0.0499
127.93	-0.7241	0.0526
128.91	-0.7268	0.0588
129.88	-0.7298	0.0685
130.86	-0.7336	0.0816
131.84	-0.7382	0.0975
132.81	-0.7439	0.1157
133.79	-0.7507	0.1355
134.77	-0.7586	0.156
135.74	-0.7676	0.1764
136.72	-0.7777	0.1958
137.7	-0.7887	0.2135
138.67	-0.8003	0.2288
139.65	-0.8124	0.2412
140.63	-0.8245	0.2502
141.6	-0.8364	0.2559
142.58	-0.8477	0.2582
143.55	-0.8582	0.2574
144.53	-0.8675	0.2539
145.51	-0.8753	0.2483
146.48	-0.8816	0.2412
147.46	-0.8861	0.2335
148.44	-0.8888	0.2258
149.41	-0.8898	0.2189
150.39	-0.8892	0.2133
151.37	-0.8871	0.2096
152.34	-0.884	0.2082
153.32	-0.8801	0.2092
154.3	-0.8759	0.2126
155.27	-0.8718	0.2182
156.25	-0.8682	0.2256
157.23	-0.8656	0.2344
158.2	-0.8645	0.2438
159.18	-0.8653	0.2532
160.16	-0.8683	0.2618
161.13	-0.8738	0.269
162.11	-0.882	0.274
163.09	-0.8931	0.2763
164.06	-0.9071	0.2756
165.04	-0.9238	0.2715
166.02	-0.9432	0.264
166.99	-0.965	0.2532
167.97	-0.9889	0.2395
168.95	-1.0146	0.2233
169.92	-1.0415	0.2052
170.9	-1.0692	0.1859
171.88	-1.0974	0.1662
172.85	-1.1254	0.1469
173.83	-1.1528	0.1287
174.8	-1.1793	0.1123
175.78	-1.2044	0.0982
176.76	-1.2279	0.087
177.73	-1.2494	0.0788
178.71	-1.2687	0.0738
179.69	-1.2858	0.0719
180.66	-1.3005	0.0728
181.64	-1.313	0.0761
182.62	-1.3231	0.0813
183.59	-1.3311	0.0878
184.57	-1.3371	0.0949
185.55	-1.3413	0.1021
186.52	-1.3438	0.1086
187.5	-1.345	0.1139
188.48	-1.345	0.1176
189.45	-1.344	0.1195
190.43	-1.3424	0.1192
191.41	-1.3402	0.117
192.38	-1.3376	0.1128
193.36	-1.3348	0.107
194.34	-1.3318	0.1001
195.31	-1.3289	0.0925
196.29	-1.326	0.0847
197.27	-1.3233	0.0774
198.24	-1.3206	0.0711
199.22	-1.3181	0.0662
200.2	-1.3158	0.0632
201.17	-1.3136	0.0623
202.15	-1.3115	0.0636
203.13	-1.3094	0.0672
204.1	-1.3075	0.0727
205.08	-1.3055	0.08
206.05	-1.3035	0.0886
207.03	-1.3015	0.098
208.01	-1.2994	0.1076
208.98	-1.2972	0.1167
209.96	-1.2948	0.1248
210.94	-1.2922	0.1313
211.91	-1.2894	0.1357
212.89	-1.2863	0.1378
213.87	-1.283	0.1372
214.84	-1.2793	0.134
215.82	-1.2752	0.1281
216.8	-1.2708	0.1199
217.77	-1.266	0.1096
218.75	-1.2608	0.0979
219.73	-1.2552	0.0853
220.7	-1.2492	0.0723
221.68	-1.2428	0.0596
222.66	-1.2361	0.0479
223.63	-1.2292	0.0376
224.61	-1.222	0.0292
225.59	-1.2147	0.023
226.56	-1.2074	0.0192
227.54	-1.2001	0.0178
228.52	-1.1929	0.0187
229.49	-1.1861	0.0217
230.47	-1.1796	0.0264
231.45	-1.1735	0.0322
232.42	-1.168	0.0388
233.4	-1.1631	0.0454
234.38	-1.1589	0.0515
235.35	-1.1554	0.0567
236.33	-1.1527	0.0603
237.3	-1.1507	0.0622
238.28	-1.1495	0.0621
239.26	-1.149	0.0599
240.23	-1.1491	0.0557
241.21	-1.1499	0.0496
242.19	-1.1512	0.042
243.16	-1.1529	0.0333
244.14	-1.1551	0.024
245.12	-1.1575	0.0147
246.09	-1.16	0.0057
247.07	-1.1627	-0.0023
248.05	-1.1653	-0.009
249.02	-1.1679	-0.0141
250	-1.1703	-0.0173
250.98	-1.1725	-0.0186
251.95	-1.1743	-0.018
252.93	-1.1758	-0.0159
253.91	-1.1768	-0.0126
254.88	-1.1774	-0.0085
255.86	-1.1774	-0.0041
256.84	-1.1768	-0.0001
257.81	-1.1756	0.0029
258.79	-1.1738	0.0045
259.77	-1.1712	0.0041
260.74	-1.1679	0.0015
261.72	-1.1638	-0.0038
262.7	-1.1589	-0.0116
263.67	-1.1533	-0.0218
264.65	-1.1468	-0.0343
265.63	-1.1397	-0.0486
266.6	-1.1319	-0.064
267.58	-1.1235	-0.08
268.55	-1.1146	-0.0957
269.53	-1.1054	-0.1103
270.51	-1.096	-0.1232
271.48	-1.0865	-0.1335
272.46	-1.0771	-0.1407
273.44	-1.0681	-0.1443
274.41	-1.0597	-0.1441
275.39	-1.052	-0.14
276.37	-1.0452	-0.1321
277.34	-1.0395	-0.1208
278.32	-1.035	-0.1065
279.3	-1.0319	-0.09
280.27	-1.0301	-0.0722
281.25	-1.0298	-0.0539
282.23	-1.0308	-0.0361
283.2	-1.033	-0.0198
284.18	-1.0363	-0.0059
285.16	-1.0404	0.0049
286.13	-1.0452	0.0119
287.11	-1.0502	0.0147
288.09	-1.0552	0.013
289.06	-1.0598	0.0069
290.04	-1.0636	-0.0033
291.02	-1.0662	-0.0173
291.99	-1.0674	-0.0343
292.97	-1.0669	-0.0536
293.95	-1.0643	-0.0742
294.92	-1.0596	-0.0951
295.9	-1.0527	-0.1154
296.88	-1.0434	-0.134
297.85	-1.0319	-0.1502
298.83	-1.0184	-0.1631
299.8	-1.0031	-0.1723
300.78	-0.9863	-0.1773
301.76	-0.9685	-0.1782
302.73	-0.95	-0.1751
303.71	-0.9314	-0.1681
304.69	-0.9132	-0.158
305.66	-0.8959	-0.1453
306.64	-0.8801	-0.1309
307.62	-0.8662	-0.1156
308.59	-0.8546	-0.1003
309.57	-0.8457	-0.0858
310.55	-0.8398	-0.073
311.52	-0.837	-0.0625
312.5	-0.8373	-0.0547
313.48	-0.8408	-0.0499
314.45	-0.8472	-0.0483
315.43	-0.8564	-0.0496
316.41	-0.8679	-0.0536
317.38	-0.8813	-0.0597
318.36	-0.8961	-0.0675
319.34	-0.9118	-0.0761
320.31	-0.9278	-0.0847
321.29	-0.9435	-0.0927
322.27	-0.9583	-0.0994
323.24	-0.9718	-0.1041
324.22	-0.9835	-0.1064
325.2	-0.9931	-0.106
326.17	-1.0001	-0.1028
327.15	-1.0045	-0.0969
328.13	-1.0062	-0.0887
329.1	-1.0051	-0.0786
330.08	-1.0015	-0.0673
331.05	-0.9956	-0.0555
332.03	-0.9875	-0.0441
333.01	-0.9779	-0.0339
333.98	-0.967	-0.0258
334.96	-0.9553	-0.0205
335.94	-0.9434	-0.0185
336.91	-0.9317	-0.0203
337.89	-0.9207	-0.0261
338.87	-0.9107	-0.0358
339.84	-0.9021	-0.0493
340.82	-0.8952	-0.0659
341.8	-0.8902	-0.0851
342.77	-0.8871	-0.106
343.75	-0.8861	-0.1275
344.73	-0.8869	-0.1486
345.7	-0.8894	-0.1682
346.68	-0.8935	-0.1853
347.66	-0.8987	-0.1988
348.63	-0.9048	-0.208
349.61	-0.9114	-0.2122
350.59	-0.9181	-0.211
351.56	-0.9246	-0.2043
352.54	-0.9305	-0.1922
353.52	-0.9354	-0.175
354.49	-0.9391	-0.1535
355.47	-0.9414	-0.1284
356.45	-0.9421	-0.1007
357.42	-0.9413	-0.0716
358.4	-0.9388	-0.0422
359.38	-0.9347	-0.0138
360.35	-0.9293	0.0126
361.33	-0.9226	0.0359
362.3	-0.9149	0.0553
363.28	-0.9065	0.07
364.26	-0.8976	0.0798
365.23	-0.8885	0.0845
366.21	-0.8795	0.0841
367.19	-0.8709	0.0789
368.16	-0.8628	0.0696
369.14	-0.8555	0.0568
370.12	-0.849	0.0415
371.09	-0.8436	0.0245
372.07	-0.8391	0.0068
373.05	-0.8355	-0.0105
374.02	-0.8329	-0.0266
375	-0.8311	-0.0407
375.98	-0.83	-0.0522
376.95	-0.8294	-0.0607
377.93	-0.8291	-0.066
378.91	-0.8291	-0.0681
379.88	-0.8291	-0.0671
380.86	-0.8291	-0.0635
381.84	-0.8289	-0.0578
382.81	-0.8284	-0.0506
383.79	-0.8277	-0.0427
384.77	-0.8268	-0.0348
385.74	-0.8256	-0.0277
386.72	-0.8242	-0.0219
387.7	-0.8228	-0.018
388.67	-0.8215	-0.0164
389.65	-0.8203	-0.0174
390.63	-0.8195	-0.021
391.6	-0.819	-0.027
392.58	-0.819	-0.0353
393.55	-0.8196	-0.0452
394.53	-0.8207	-0.0563
395.51	-0.8223	-0.068
396.48	-0.8244	-0.0794
397.46	-0.8269	-0.09
398.44	-0.8295	-0.0991
399.41	-0.8322	-0.1061
400.39	-0.8346	-0.1106
401.37	-0.8366	-0.1123
402.34	-0.8379	-0.1111
403.32	-0.8383	-0.1071
404.3	-0.8376	-0.1005
405.27	-0.8355	-0.0916
406.25	-0.832	-0.0811
407.23	-0.827	-0.0696
408.2	-0.8205	-0.0578
409.18	-0.8124	-0.0463
410.16	-0.803	-0.036
411.13	-0.7924	-0.0274
412.11	-0.7808	-0.0212
413.09	-0.7687	-0.0177
414.06	-0.7563	-0.0173
415.04	-0.744	-0.0199
416.02	-0.7321	-0.0256
416.99	-0.7212	-0.0339
417.97	-0.7116	-0.0445
418.95	-0.7035	-0.0568
419.92	-0.6973	-0.07
420.9	-0.6932	-0.0834
421.88	-0.6912	-0.0962
422.85	-0.6915	-0.1075
423.83	-0.6939	-0.1167
424.8	-0.6984	-0.1231
425.78	-0.7046	-0.1262
426.76	-0.7122	-0.1256
427.73	-0.721	-0.1211
428.71	-0.7303	-0.1128
429.69	-0.7398	-0.1008
430.66	-0.7489	-0.0856
431.64	-0.7571	-0.0676
432.62	-0.7641	-0.0474
433.59	-0.7693	-0.026
434.57	-0.7725	-0.004
435.55	-0.7733	0.0177
436.52	-0.7717	0.0384
437.5	-0.7674	0.0572
438.48	-0.7607	0.0735
439.45	-0.7515	0.0869
440.43	-0.7403	0.097
441.41	-0.7272	0.1034
442.38	-0.7127	0.1063
443.36	-0.6972	0.1056
444.34	-0.6813	0.1016
445.31	-0.6654	0.0946
446.29	-0.6501	0.0852
447.27	-0.6358	0.0739
448.24	-0.6229	0.0611
449.22	-0.6119	0.0477
450.2	-0.6029	0.0339
451.17	-0.5962	0.0206
452.15	-0.5918	0.0079
453.13	-0.5897	-0.0036
454.1	-0.5899	-0.0136
455.08	-0.5921	-0.0221
456.05	-0.596	-0.0289
457.03	-0.6014	-0.034
458.01	-0.6078	-0.0374
458.98	-0.6149	-0.0394
459.96	-0.6222	-0.04
460.94	-0.6293	-0.0395
461.91	-0.6359	-0.0381
462.89	-0.6417	-0.0359
463.87	-0.6464	-0.0332
464.84	-0.6498	-0.03
465.82	-0.6518	-0.0264
466.8	-0.6525	-0.0225
467.77	-0.6518	-0.0182
468.75	-0.6499	-0.0136
469.73	-0.6469	-0.0087
470.7	-0.6431	-0.0033
471.68	-0.6387	0.0025
472.66	-0.634	0.0087
473.63	-0.6292	0.0154
474.61	-0.6246	0.0225
475.59	-0.6204	0.0298
476.56	-0.6167	0.0372
477.54	-0.6136	0.0445
478.52	-0.6111	0.0514
479.49	-0.6093	0.0577
480.47	-0.6081	0.063
481.45	-0.6072	0.0671
482.42	-0.6066	0.0697
483.4	-0.6059	0.0704
484.38	-0.605	0.0693
485.35	-0.6035	0.066
486.33	-0.6013	0.0607
487.3	-0.5982	0.0534
488.28	-0.5938	0.0442
489.26	-0.5882	0.0334
490.23	-0.5813	0.0214
491.21	-0.5731	0.0086
492.19	-0.5637	-0.0047
493.16	-0.5533	-0.0177
494.14	-0.542	-0.0301
495.12	-0.5302	-0.0413
496.09	-0.5182	-0.0509
497.07	-0.5063	-0.0585
498.05	-0.4949	-0.0637
499.02	-0.4845	-0.0664
500	-0.4752	-0.0665
500.98	-0.4675	-0.064
501.95	-0.4615	-0.059
502.93	-0.4575	-0.0517
503.91	-0.4555	-0.0425
504.88	-0.4556	-0.0319
505.86	-0.4576	-0.0201
506.84	-0.4615	-0.0079
507.81	-0.4669	0.0045
508.79	-0.4737	0.0165
509.77	-0.4813	0.0276
510.74	-0.4895	0.0377
511.72	-0.4978	0.0464
512.7	-0.5058	0.0536
513.67	-0.513	0.0593
514.65	-0.5192	0.0634
515.63	-0.5239	0.0662
516.6	-0.5269	0.0679
517.58	-0.5281	0.0688
518.55	-0.5272	0.0692
519.53	-0.5244	0.0695
520.51	-0.5195	0.0701
521.48	-0.5129	0.0712
522.46	-0.5046	0.0731
523.44	-0.4949	0.0761
524.41	-0.4842	0.0802
525.39	-0.4727	0.0855
526.37	-0.4609	0.0918
527.34	-0.4492	0.0991
528.32	-0.4378	0.107
529.3	-0.4271	0.1154
530.27	-0.4175	0.1238
531.25	-0.4091	0.1318
532.23	-0.4023	0.1391
533.2	-0.397	0.1454
534.18	-0.3935	0.1503
535.16	-0.3917	0.1536
536.13	-0.3917	0.1552
537.11	-0.3933	0.1549
538.09	-0.3965	0.1529
539.06	-0.4012	0.1492
540.04	-0.4071	0.144
541.02	-0.4142	0.1377
541.99	-0.4221	0.1306
542.97	-0.4308	0.1231
543.95	-0.44	0.1154
544.92	-0.4496	0.1082
545.9	-0.4594	0.1016
546.88	-0.4691	0.096
547.85	-0.4788	0.0916
548.83	-0.4882	0.0885
549.8	-0.4973	0.0869
550.78	-0.5058	0.0866
551.76	-0.5137	0.0876
552.73	-0.5209	0.0895
553.71	-0.5272	0.0922
554.69	-0.5326	0.0954
555.66	-0.537	0.0986
556.64	-0.5402	0.1016
557.62	-0.5422	0.104
558.59	-0.543	0.1056
559.57	-0.5426	0.1061
560.55	-0.5408	0.1054
561.52	-0.5379	0.1033
562.5	-0.5337	0.1001
563.48	-0.5285	0.0957
564.45	-0.5223	0.0903
565.43	-0.5154	0.0843
566.41	-0.508	0.0778
567.38	-0.5003	0.0712
568.36	-0.4926	0.0649
569.34	-0.4853	0.0591
570.31	-0.4784	0.0542
571.29	-0.4725	0.0503
572.27	-0.4676	0.0476
573.24	-0.4641	0.0462
574.22	-0.4621	0.046
575.2	-0.4616	0.0469
576.17	-0.4629	0.0488
577.15	-0.4657	0.0514
578.13	-0.47	0.0545
579.1	-0.4757	0.0577
580.08	-0.4824	0.0607
581.05	-0.4898	0.0633
582.03	-0.4976	0.0651
583.01	-0.5054	0.0661
583.98	-0.5126	0.0661
584.96	-0.519	0.0651
585.94	-0.5241	0.0632
586.91	-0.5274	0.0605
587.89	-0.5288	0.0572
588.87	-0.5279	0.0538
589.84	-0.5245	0.0506
590.82	-0.5187	0.0479
591.8	-0.5105	0.0461
592.77	-0.4999	0.0456
593.75	-0.4874	0.0466
594.73	-0.4731	0.0494
595.7	-0.4575	0.054
596.68	-0.4411	0.0605
597.66	-0.4244	0.0687
598.63	-0.408	0.0783
599.61	-0.3923	0.0889
600.59	-0.3778	0.1002
601.56	-0.3651	0.1114
602.54	-0.3544	0.1221
603.52	-0.3461	0.1315
604.49	-0.3403	0.1391
605.47	-0.3371	0.1444
606.45	-0.3365	0.1469
607.42	-0.3384	0.1463
608.4	-0.3424	0.1424
609.38	-0.3482	0.1351
610.35	-0.3554	0.1246
611.33	-0.3635	0.1112
612.3	-0.372	0.0954
613.28	-0.3805	0.0778
614.26	-0.3884	0.0591
615.23	-0.3952	0.0401
616.21	-0.4007	0.0217
617.19	-0.4044	0.0047
618.16	-0.4062	-0.0102
619.14	-0.4061	-0.0223
620.12	-0.4039	-0.0309
621.09	-0.3998	-0.0358
622.07	-0.3941	-0.0367
623.05	-0.387	-0.0335
624.02	-0.3789	-0.0266
625	-0.3703	-0.0162
625.98	-0.3616	-0.0029
626.95	-0.3533	0.0126
627.93	-0.3458	0.0294
628.91	-0.3395	0.0468
629.88	-0.3349	0.0638
630.86	-0.3321	0.0795
631.84	-0.3315	0.0931
632.81	-0.333	0.1039
633.79	-0.3367	0.1115
634.77	-0.3425	0.1153
635.74	-0.3502	0.1154
636.72	-0.3594	0.1116
637.7	-0.3699	0.1042
638.67	-0.3812	0.0936
639.65	-0.3928	0.0805
640.63	-0.4045	0.0654
641.6	-0.4156	0.0493
642.58	-0.4257	0.0329
643.55	-0.4346	0.017
644.53	-0.4418	0.0025
645.51	-0.4471	-0.0099
646.48	-0.4503	-0.0197
647.46	-0.4515	-0.0264
648.44	-0.4504	-0.0299
649.41	-0.4473	-0.03
650.39	-0.4423	-0.0268
651.37	-0.4355	-0.0206
652.34	-0.4272	-0.0118
653.32	-0.4177	-0.0009
654.3	-0.4073	0.0113
655.27	-0.3963	0.0244
656.25	-0.3849	0.0376
657.23	-0.3735	0.0503
658.2	-0.3623	0.0619
659.18	-0.3515	0.0721
660.16	-0.3413	0.0805
661.13	-0.3317	0.0869
662.11	-0.3228	0.0914
663.09	-0.3147	0.094
664.06	-0.3074	0.095
665.04	-0.3009	0.0948
666.02	-0.2951	0.0938
666.99	-0.2899	0.0924
667.97	-0.2854	0.0912
668.95	-0.2814	0.0906
669.92	-0.278	0.0911
670.9	-0.2751	0.0928
671.88	-0.2727	0.096
672.85	-0.2708	0.1008
673.83	-0.2694	0.107
674.8	-0.2686	0.1144
675.78	-0.2685	0.1226
676.76	-0.2689	0.1313
677.73	-0.2701	0.1398
678.71	-0.2719	0.1477
679.69	-0.2744	0.1543
680.66	-0.2775	0.159
681.64	-0.2812	0.1615
682.62	-0.2853	0.1614
683.59	-0.2898	0.1584
684.57	-0.2944	0.1525
685.55	-0.2991	0.1438
686.52	-0.3035	0.1327
687.5	-0.3075	0.1194
688.48	-0.3109	0.1046
689.45	-0.3135	0.089
690.43	-0.3152	0.0733
691.41	-0.3157	0.0583
692.38	-0.3151	0.0448
693.36	-0.3132	0.0335
694.34	-0.3101	0.025
695.31	-0.3058	0.0198
696.29	-0.3004	0.0182
697.27	-0.294	0.0205
698.24	-0.2868	0.0264
699.22	-0.2791	0.0357
700.2	-0.2711	0.0481
701.17	-0.263	0.0629
702.15	-0.2551	0.0794
703.13	-0.2476	0.0968
704.1	-0.2407	0.1143
705.08	-0.2345	0.1309
706.05	-0.2293	0.146
707.03	-0.225	0.1588
708.01	-0.2218	0.1688
708.98	-0.2196	0.1756
709.96	-0.2184	0.179
710.94	-0.2181	0.1791
711.91	-0.2184	0.176
712.89	-0.2194	0.1701
713.87	-0.2208	0.162
714.84	-0.2224	0.1524
715.82	-0.2241	0.1419
716.8	-0.2259	0.1315
717.77	-0.2275	0.1219
718.75	-0.2288	0.1137
719.73	-0.23	0.1077
720.7	-0.231	0.1043
721.68	-0.2318	0.1038
722.66	-0.2326	0.1063
723.63	-0.2334	0.1117
724.61	-0.2345	0.1197
725.59	-0.2359	0.13
726.56	-0.2379	0.1417
727.54	-0.2406	0.1544
728.52	-0.244	0.167
729.49	-0.2483	0.1789
730.47	-0.2535	0.1893
731.45	-0.2597	0.1974
732.42	-0.2666	0.2027
733.4	-0.2743	0.2047
734.38	-0.2826	0.2032
735.35	-0.2912	0.1982
736.33	-0.2999	0.1898
737.3	-0.3084	0.1784
738.28	-0.3165	0.1646
739.26	-0.3238	0.1489
740.23	-0.3301	0.1323
741.21	-0.3351	0.1155
742.19	-0.3387	0.0994
743.16	-0.3407	0.0847
744.14	-0.3411	0.0722
745.12	-0.3398	0.0625
746.09	-0.3368	0.0559
747.07	-0.3325	0.0525
748.05	-0.3268	0.0525
749.02	-0.3201	0.0555
750	-0.3127	0.0611
750.98	-0.3049	0.0687
751.95	-0.297	0.0776
752.93	-0.2895	0.087
753.91	-0.2825	0.0959
754.88	-0.2764	0.1037
755.86	-0.2714	0.1095
756.84	-0.2678	0.1126
757.81	-0.2655	0.1127
758.79	-0.2648	0.1094
759.77	-0.2655	0.1027
760.74	-0.2675	0.0927
761.72	-0.2707	0.08
762.7	-0.2749	0.0651
763.67	-0.2797	0.0488
764.65	-0.2849	0.0321
765.63	-0.2902	0.0158
766.6	-0.2951	0.0012
767.58	-0.2995	-0.011
768.55	-0.3029	-0.0198
769.53	-0.3052	-0.0244
770.51	-0.3062	-0.0244
771.48	-0.3058	-0.0196
772.46	-0.3038	-0.0097
773.44	-0.3003	0.0048
774.41	-0.2953	0.0236
775.39	-0.289	0.0458
776.37	-0.2816	0.0706
777.34	-0.2732	0.0968
778.32	-0.2641	0.1233
779.3	-0.2546	0.1489
780.27	-0.245	0.1725
781.25	-0.2356	0.1929
782.23	-0.2266	0.2093
783.2	-0.2183	0.221
784.18	-0.2109	0.2275
785.16	-0.2046	0.2287
786.13	-0.1995	0.2247
787.11	-0.1957	0.2159
788.09	-0.1932	0.2029
789.06	-0.1921	0.1865
790.04	-0.1924	0.1677
791.02	-0.1939	0.1476
791.99	-0.1966	0.1274
792.97	-0.2004	0.1082
793.95	-0.2052	0.091
794.92	-0.2109	0.0766
795.9	-0.2173	0.0657
796.88	-0.2243	0.0587
797.85	-0.2318	0.0558
798.83	-0.2397	0.0569
799.8	-0.2478	0.0615
800.78	-0.2561	0.0692
801.76	-0.2644	0.079
802.73	-0.2726	0.0901
803.71	-0.2806	0.1014
804.69	-0.2882	0.1119
805.66	-0.2954	0.1206
806.64	-0.3019	0.1267
807.62	-0.3076	0.1294
808.59	-0.3124	0.1282
809.57	-0.3161	0.123
810.55	-0.3186	0.1138
811.52	-0.3198	0.1009
812.5	-0.3195	0.0848
813.48	-0.3177	0.0664
814.45	-0.3144	0.0467
815.43	-0.3095	0.0266
816.41	-0.3032	0.0075
817.38	-0.2956	-0.0096
818.36	-0.2868	-0.0237
819.34	-0.277	-0.0338
820.31	-0.2665	-0.0392
821.29	-0.2557	-0.0395
822.27	-0.2447	-0.0345
823.24	-0.234	-0.0244
824.22	-0.2239	-0.0097
825.2	-0.2147	0.0089
826.17	-0.2068	0.0306
827.15	-0.2003	0.054
828.13	-0.1956	0.0779
829.1	-0.1928	0.101
830.08	-0.1918	0.122
831.05	-0.1928	0.1396
832.03	-0.1955	0.1528
833.01	-0.2	0.1607
833.98	-0.2058	0.1629
834.96	-0.2127	0.1591
835.94	-0.2204	0.1493
836.91	-0.2284	0.1341
837.89	-0.2364	0.1142
838.87	-0.2439	0.0905
839.84	-0.2506	0.0642
840.82	-0.2561	0.0368
841.8	-0.2602	0.0095
842.77	-0.2626	-0.0161
843.75	-0.2633	-0.0389
844.73	-0.2622	-0.0576
845.7	-0.2593	-0.0713
846.68	-0.2549	-0.0794
847.66	-0.2491	-0.0817
848.63	-0.2423	-0.078
849.61	-0.2348	-0.0687
850.59	-0.227	-0.0544
851.56	-0.2194	-0.0362
852.54	-0.2124	-0.015
853.52	-0.2064	0.0078
854.49	-0.2016	0.031
855.47	-0.1985	0.0531
856.45	-0.1971	0.0731
857.42	-0.1976	0.0897
858.4	-0.2001	0.1023
859.38	-0.2043	0.11
860.35	-0.2103	0.1128
861.33	-0.2175	0.1106
862.3	-0.2259	0.1038
863.28	-0.2348	0.0929
864.26	-0.244	0.0789
865.23	-0.253	0.0627
866.21	-0.2612	0.0456
867.19	-0.2684	0.0287
868.16	-0.2742	0.0132
869.14	-0.2782	0.0001
870.12	-0.2803	-0.0096
871.09	-0.2804	-0.0154
872.07	-0.2784	-0.0168
873.05	-0.2746	-0.0138
874.02	-0.269	-0.0067
875	-0.262	0.0041
875.98	-0.2539	0.0178
876.95	-0.2451	0.0334
877.93	-0.2361	0.0498
878.91	-0.2273	0.0657
879.88	-0.2191	0.0801
880.86	-0.2119	0.0918
881.84	-0.2061	0.0998
882.81	-0.2019	0.1035
883.79	-0.1996	0.1024
884.77	-0.1991	0.0963
885.74	-0.2004	0.0855
886.72	-0.2035	0.0705
887.7	-0.2081	0.052
888.67	-0.2139	0.0312
889.65	-0.2206	0.0091
890.63	-0.2277	-0.0128
891.6	-0.2348	-0.0331
892.58	-0.2415	-0.0506
893.55	-0.2474	-0.0641
894.53	-0.252	-0.0727
895.51	-0.2551	-0.0755
896.48	-0.2565	-0.0725
897.46	-0.256	-0.0634
898.44	-0.2535	-0.0488
899.41	-0.2491	-0.0294
900.39	-0.243	-0.0062
901.37	-0.2353	0.0194
902.34	-0.2264	0.046
903.32	-0.2167	0.0719
904.3	-0.2065	0.0954
905.27	-0.1963	0.1152
906.25	-0.1864	0.1299
907.23	-0.1773	0.1383
908.2	-0.1694	0.1399
909.18	-0.1629	0.1342
910.16	-0.1579	0.1214
911.13	-0.1548	0.1019
912.11	-0.1534	0.0767
913.09	-0.1538	0.0471
914.06	-0.1559	0.0147
915.04	-0.1593	-0.019
916.02	-0.1639	-0.0518
916.99	-0.1693	-0.0821
917.97	-0.1752	-0.1081
918.95	-0.1813	-0.1282
919.92	-0.1871	-0.1413
920.9	-0.1923	-0.1465
921.88	-0.1967	-0.1436
922.85	-0.2001	-0.1325
923.83	-0.2023	-0.1139
924.8	-0.2031	-0.0889
925.78	-0.2026	-0.0587
926.76	-0.2009	-0.0252
927.73	-0.198	0.0098
928.71	-0.1942	0.0441
929.69	-0.1896	0.0758
930.66	-0.1845	0.1029
931.64	-0.1792	0.1239
932.62	-0.174	0.1375
933.59	-0.1691	0.1427
934.57	-0.1646	0.1394
935.55	-0.1609	0.1276
936.52	-0.1579	0.1081
937.5	-0.1558	0.0821
938.48	-0.1545	0.0511
939.45	-0.154	0.0171
940.43	-0.1541	-0.0178
941.41	-0.1547	-0.0513
942.38	-0.1555	-0.0812
943.36	-0.1565	-0.1055
944.34	-0.1572	-0.1226
945.31	-0.1575	-0.1311
946.29	-0.1573	-0.1303
947.27	-0.1563	-0.12
948.24	-0.1543	-0.1006
949.22	-0.1515	-0.073
950.2	-0.1477	-0.0389
951.17	-0.1431	-0.0002
952.15	-0.1377	0.0407
953.13	-0.1317	0.0813
954.1	-0.1255	0.1189
955.08	-0.1191	0.1511
956.05	-0.113	0.1754
957.03	-0.1074	0.1901
958.01	-0.1027	0.1939
958.98	-0.099	0.1859
959.96	-0.0966	0.1662
960.94	-0.0957	0.1355
961.91	-0.0963	0.0954
962.89	-0.0986	0.0478
963.87	-0.1025	-0.0045
964.84	-0.1079	-0.0583
965.82	-0.1146	-0.1103
966.8	-0.1223	-0.1572
967.77	-0.1309	-0.1954
968.75	-0.1399	-0.2221
969.73	-0.149	-0.2347
970.7	-0.1578	-0.2316
971.68	-0.1661	-0.2118
972.66	-0.1734	-0.1752
973.63	-0.1795	-0.123
974.61	-0.1842	-0.057
975.59	-0.1873	0.0196
976.56	-0.1887	0.1033
977.54	-0.1884	0.1895
978.52	-0.1866	0.2732
979.49	-0.1832	0.3492
980.47	-0.1787	0.4123
981.45	-0.1732	0.4576
982.42	-0.1671	0.4806
983.4	-0.1608	0.4775
984.38	-0.1547	0.4458
985.35	-0.1491	0.3838
986.33	-0.1445	0.2913
987.3	-0.1413	0.1694
988.28	-0.1396	0.0204
989.26	-0.1399	-0.1518
990.23	-0.1423	-0.3425
991.21	-0.1468	-0.5458
992.19	-0.1537	-0.7551
993.16	-0.1627	-0.9632
994.14	-0.1738	-1.1628
995.12	-0.1868	-1.347
996.09	-0.2014	-1.5088
997.07	-0.2173	-1.6424
998.05	-0.2342	-1.7427
999.02	-0.2517	-1.8059
1000	0.586	-2.2463
1000.98	0.5462	-2.2275
1001.95	0.5086	-2.162
1002.93	0.474	-2.052
1003.91	0.4429	-1.9016
1004.88	0.4158	-1.7163
1005.86	0.3932	-1.5028
1006.84	0.3754	-1.2687
1007.81	0.3623	-1.0224
1008.79	0.3541	-0.7724
1009.77	0.3505	-0.5272
1010.74	0.3514	-0.2945
1011.72	0.3564	-0.0817
1012.7	0.3649	0.1054
1013.67	0.3765	0.2619
1014.65	0.3904	0.3847
1015.63	0.4062	0.472
1016.6	0.423	0.5238
1017.58	0.4403	0.5414
1018.55	0.4574	0.5277
1019.53	0.4738	0.4866
1020.51	0.4888	0.4231
1021.48	0.502	0.3427
1022.46	0.5131	0.2515
1023.44	0.5218	0.1555
1024.41	0.5279	0.0605
1025.39	0.5314	-0.0282
1026.37	0.5322	-0.106
1027.34	0.5305	-0.1692
1028.32	0.5266	-0.2152
1029.3	0.5206	-0.2426
1030.27	0.5128	-0.2512
1031.25	0.5038	-0.2416
1032.23	0.4938	-0.2157
1033.2	0.4832	-0.1761
1034.18	0.4725	-0.1261
1035.16	0.4621	-0.0695
1036.13	0.4521	-0.0102
1037.11	0.443	0.0478
1038.09	0.4349	0.1011
1039.06	0.4281	0.1462
1040.04	0.4225	0.1807
1041.02	0.4182	0.2027
1041.99	0.4152	0.2111
1042.97	0.4133	0.2058
1043.95	0.4124	0.1875
1044.92	0.4124	0.1576
1045.9	0.413	0.1181
1046.88	0.4139	0.0717
1047.85	0.415	0.0213
1048.83	0.4161	-0.0299
1049.8	0.417	-0.0789
1050.78	0.4175	-0.1226
1051.76	0.4175	-0.1587
1052.73	0.417	-0.185
1053.71	0.4161	-0.2
1054.69	0.4147	-0.203
1055.66	0.4129	-0.1939
1056.64	0.4109	-0.1733
1057.62	0.409	-0.1425
1058.59	0.4071	-0.1033
1059.57	0.4056	-0.0579
1060.55	0.4047	-0.0088
1061.52	0.4044	0.0413
1062.5	0.405	0.0896
1063.48	0.4065	0.1338
1064.45	0.4089	0.1715
1065.43	0.4123	0.2011
1066.41	0.4166	0.221
1067.38	0.4216	0.2307
1068.36	0.4272	0.23
1069.34	0.4331	0.2194
1070.31	0.439	0.1997
1071.29	0.4448	0.1725
1072.27	0.45	0.1396
1073.24	0.4545	0.103
1074.22	0.458	0.0649
1075.2	0.4603	0.0276
1076.17	0.4612	-0.0069
1077.15	0.4606	-0.0367
1078.13	0.4586	-0.0604
1079.1	0.4551	-0.0769
1080.08	0.4504	-0.0856
1081.05	0.4446	-0.0864
1082.03	0.4381	-0.0797
1083.01	0.431	-0.0663
1083.98	0.4238	-0.0473
1084.96	0.4168	-0.0244
1085.94	0.4104	0.001
1086.91	0.405	0.0269
1087.89	0.4007	0.0516
1088.87	0.398	0.0736
1089.84	0.3968	0.0913
1090.82	0.3974	0.1038
1091.8	0.3997	0.1103
1092.77	0.4035	0.1104
1093.75	0.4089	0.1043
1094.73	0.4153	0.0925
1095.7	0.4226	0.0758
1096.68	0.4304	0.0554
1097.66	0.4382	0.0327
1098.63	0.4456	0.0092
1099.61	0.4522	-0.0136
1100.59	0.4576	-0.034
1101.56	0.4615	-0.0508
1102.54	0.4637	-0.0628
1103.52	0.464	-0.0691
1104.49	0.4624	-0.0693
1105.47	0.4589	-0.0633
1106.45	0.4536	-0.0512
1107.42	0.4469	-0.0338
1108.4	0.439	-0.012
1109.38	0.4305	0.0131
1110.35	0.4217	0.0401
1111.33	0.4132	0.0674
1112.3	0.4055	0.0935
1113.28	0.399	0.1171
1114.26	0.3941	0.1369
1115.23	0.3913	0.1517
1116.21	0.3908	0.1609
1117.19	0.3927	0.164
1118.16	0.3971	0.161
1119.14	0.4039	0.1521
1120.12	0.4129	0.1379
1121.09	0.4237	0.1194
1122.07	0.436	0.0978
1123.05	0.4493	0.0742
1124.02	0.4629	0.0502
1125	0.4765	0.0271
1125.98	0.4893	0.0062
1126.95	0.5008	-0.0111
1127.93	0.5107	-0.0241
1128.91	0.5184	-0.032
1129.88	0.5236	-0.0343
1130.86	0.5263	-0.0311
1131.84	0.5262	-0.0226
1132.81	0.5236	-0.0093
1133.79	0.5186	0.0078
1134.77	0.5114	0.0277
1135.74	0.5026	0.0493
1136.72	0.4926	0.0712
1137.7	0.4819	0.0921
1138.67	0.471	0.1108
1139.65	0.4606	0.1263
1140.63	0.4511	0.1375
1141.6	0.443	0.1438
1142.58	0.4367	0.145
1143.55	0.4324	0.1408
1144.53	0.4303	0.1315
1145.51	0.4303	0.1176
1146.48	0.4325	0.0998
1147.46	0.4365	0.079
1148.44	0.4422	0.0564
1149.41	0.4489	0.033
1150.39	0.4564	0.01
1151.37	0.4641	-0.0115
1152.34	0.4715	-0.0304
1153.32	0.478	-0.0459
1154.3	0.4834	-0.0575
1155.27	0.4871	-0.0647
1156.25	0.4889	-0.0673
1157.23	0.4886	-0.0655
1158.2	0.4863	-0.0595
1159.18	0.4818	-0.05
1160.16	0.4755	-0.0376
1161.13	0.4676	-0.0231
1162.11	0.4586	-0.0073
1163.09	0.4487	0.0088
1164.06	0.4387	0.0243
1165.04	0.4289	0.0387
1166.02	0.4199	0.0511
1166.99	0.4122	0.0612
1167.97	0.4062	0.0688
1168.95	0.4023	0.0736
1169.92	0.4007	0.0758
1170.9	0.4015	0.0757
1171.88	0.4048	0.0737
1172.85	0.4105	0.0703
1173.83	0.4183	0.0661
1174.8	0.4279	0.0617
1175.78	0.4389	0.0576
1176.76	0.4509	0.0544
1177.73	0.4634	0.0524
1178.71	0.4759	0.0521
1179.69	0.4878	0.0534
1180.66	0.4987	0.0565
1181.64	0.5082	0.061
1182.62	0.5159	0.0668
1183.59	0.5217	0.0734
1184.57	0.5254	0.0802
1185.55	0.527	0.0867
1186.52	0.5265	0.0924
1187.5	0.524	0.0966
1188.48	0.52	0.0988
1189.45	0.5145	0.0988
1190.43	0.508	0.0962
1191.41	0.5009	0.091
1192.38	0.4936	0.0831
1193.36	0.4863	0.0729
1194.34	0.4795	0.0607
1195.31	0.4733	0.0469
1196.29	0.4681	0.0323
1197.27	0.4638	0.0175
1198.24	0.4606	0.0031
1199.22	0.4584	-0.01
1200.2	0.4571	-0.0214
1201.17	0.4566	-0.0304
1202.15	0.4567	-0.0366
1203.13	0.4571	-0.0398
1204.1	0.4577	-0.0398
1205.08	0.4582	-0.0367
1206.05	0.4583	-0.0307
1207.03	0.458	-0.0223
1208.01	0.4571	-0.0119
1208.98	0.4556	-0.0002
1209.96	0.4536	0.0121
1210.94	0.451	0.0243
1211.91	0.4481	0.0357
1212.89	0.4452	0.0456
1213.87	0.4423	0.0536
1214.84	0.4398	0.059
1215.82	0.438	0.0617
1216.8	0.4371	0.0615
1217.77	0.4374	0.0585
1218.75	0.4389	0.0528
1219.73	0.442	0.0448
1220.7	0.4465	0.0349
1221.68	0.4524	0.0237
1222.66	0.4597	0.0119
1223.63	0.468	0
1224.61	0.4772	-0.0112
1225.59	0.4868	-0.0213
1226.56	0.4964	-0.0298
1227.54	0.5057	-0.0362
1228.52	0.5142	-0.0403
1229.49	0.5214	-0.0419
1230.47	0.527	-0.0413
1231.45	0.5306	-0.0384
1232.42	0.532	-0.0337
1233.4	0.5311	-0.0276
1234.38	0.5277	-0.0205
1235.35	0.5219	-0.013
1236.33	0.5139	-0.0057
1237.3	0.5039	0.0009
1238.28	0.4923	0.0063
1239.26	0.4795	0.0101
1240.23	0.466	0.0118
1241.21	0.4522	0.0114
1242.19	0.4388	0.0087
1243.16	0.4262	0.0038
1244.14	0.4148	-0.0033
1245.12	0.4052	-0.0123
1246.09	0.3976	-0.0229
1247.07	0.3923	-0.0347
1248.05	0.3895	-0.0473
1249.02	0.3891	-0.0604
1250	0.391	-0.0735
1250.98	0.3952	-0.0864
1251.95	0.4013	-0.0988
1252.93	0.409	-0.1106
1253.91	0.4178	-0.1216
1254.88	0.4273	-0.1318
1255.86	0.4371	-0.1414
1256.84	0.4465	-0.1505
1257.81	0.4553	-0.1593
1258.79	0.4629	-0.1681
1259.77	0.4691	-0.177
1260.74	0.4736	-0.1863
1261.72	0.4762	-0.1961
1262.7	0.4767	-0.2066
1263.67	0.4753	-0.2178
1264.65	0.4721	-0.2297
1265.63	0.467	-0.242
1266.6	0.4605	-0.2547
1267.58	0.4528	-0.2673
1268.55	0.4443	-0.2795
1269.53	0.4352	-0.2909
1270.51	0.4258	-0.3011
1271.48	0.4167	-0.3097
1272.46	0.4079	-0.3163
1273.44	0.3998	-0.3206
1274.41	0.3925	-0.3225
1275.39	0.3862	-0.3218
1276.37	0.381	-0.3187
1277.34	0.3769	-0.3132
1278.32	0.3737	-0.3057
1279.3	0.3715	-0.2966
1280.27	0.37	-0.2864
1281.25	0.3692	-0.2758
1282.23	0.3687	-0.2652
1283.2	0.3684	-0.2554
1284.18	0.3682	-0.2469
1285.16	0.3678	-0.2404
1286.13	0.3671	-0.2363
1287.11	0.3661	-0.2349
1288.09	0.3645	-0.2363
1289.06	0.3625	-0.2408
1290.04	0.3601	-0.2481
1291.02	0.3572	-0.2579
1291.99	0.354	-0.2698
1292.97	0.3507	-0.2834
1293.95	0.3472	-0.2978
1294.92	0.3439	-0.3125
1295.9	0.3408	-0.3267
1296.88	0.3381	-0.3398
1297.85	0.3358	-0.3509
1298.83	0.3342	-0.3597
1299.8	0.3332	-0.3655
1300.78	0.3329	-0.3682
1301.76	0.3333	-0.3676
1302.73	0.3344	-0.3638
1303.71	0.3362	-0.3568
1304.69	0.3385	-0.347
1305.66	0.3412	-0.335
1306.64	0.3443	-0.3212
1307.62	0.3477	-0.3063
1308.59	0.3512	-0.291
1309.57	0.3548	-0.276
1310.55	0.3583	-0.2617
1311.52	0.3617	-0.2488
1312.5	0.365	-0.2377
1313.48	0.3681	-0.2286
1314.45	0.371	-0.2217
1315.43	0.3737	-0.217
1316.41	0.3763	-0.2143
1317.38	0.3788	-0.2133
1318.36	0.3812	-0.2136
1319.34	0.3836	-0.2147
1320.31	0.3861	-0.2162
1321.29	0.3886	-0.2174
1322.27	0.3912	-0.2179
1323.24	0.394	-0.2173
1324.22	0.3968	-0.2152
1325.2	0.3998	-0.2114
1326.17	0.4027	-0.2059
1327.15	0.4057	-0.1988
1328.13	0.4086	-0.1903
1329.1	0.4112	-0.1809
1330.08	0.4137	-0.171
1331.05	0.4157	-0.1613
1332.03	0.4173	-0.1525
1333.01	0.4184	-0.1453
1333.98	0.4189	-0.1402
1334.96	0.4187	-0.138
1335.94	0.4178	-0.1391
1336.91	0.4163	-0.1438
1337.89	0.414	-0.1524
1338.87	0.4111	-0.1647
1339.84	0.4075	-0.1807
1340.82	0.4034	-0.1998
1341.8	0.3987	-0.2214
1342.77	0.3937	-0.2448
1343.75	0.3884	-0.2691
1344.73	0.383	-0.2932
1345.7	0.3774	-0.3162
1346.68	0.3719	-0.3371
1347.66	0.3665	-0.3548
1348.63	0.3613	-0.3685
1349.61	0.3565	-0.3776
1350.59	0.3521	-0.3816
1351.56	0.3481	-0.3801
1352.54	0.3448	-0.3732
1353.52	0.3421	-0.361
1354.49	0.34	-0.3439
1355.47	0.3387	-0.3225
1356.45	0.3382	-0.2978
1357.42	0.3385	-0.2706
1358.4	0.3396	-0.242
1359.38	0.3416	-0.2131
1360.35	0.3444	-0.1849
1361.33	0.3482	-0.1586
1362.3	0.3527	-0.1351
1363.28	0.358	-0.1151
1364.26	0.3641	-0.0992
1365.23	0.3709	-0.0879
1366.21	0.3782	-0.0814
1367.19	0.386	-0.0796
1368.16	0.3941	-0.0823
1369.14	0.4023	-0.0891
1370.12	0.4106	-0.0994
1371.09	0.4186	-0.1124
1372.07	0.4263	-0.1274
1373.05	0.4334	-0.1436
1374.02	0.4398	-0.16
1375	0.4453	-0.176
1375.98	0.4496	-0.1908
1376.95	0.4528	-0.2038
1377.93	0.4548	-0.2145
1378.91	0.4554	-0.2227
1379.88	0.4546	-0.2282
1380.86	0.4526	-0.231
1381.84	0.4493	-0.2313
1382.81	0.445	-0.2292
1383.79	0.4396	-0.2253
1384.77	0.4335	-0.2198
1385.74	0.4269	-0.2134
1386.72	0.4199	-0.2063
1387.7	0.413	-0.1992
1388.67	0.4061	-0.1923
1389.65	0.3998	-0.186
1390.63	0.3941	-0.1806
1391.6	0.3892	-0.176
1392.58	0.3854	-0.1723
1393.55	0.3827	-0.1695
1394.53	0.3813	-0.1674
1395.51	0.3811	-0.1658
1396.48	0.3823	-0.1643
1397.46	0.3846	-0.1628
1398.44	0.3881	-0.1608
1399.41	0.3925	-0.1583
1400.39	0.3979	-0.1548
1401.37	0.4039	-0.1504
1402.34	0.4104	-0.145
1403.32	0.4171	-0.1386
1404.3	0.424	-0.1313
1405.27	0.4308	-0.1234
1406.25	0.4374	-0.115
1407.23	0.4436	-0.1066
1408.2	0.4492	-0.0984
1409.18	0.4543	-0.0908
1410.16	0.4586	-0.0842
1411.13	0.4623	-0.0789
1412.11	0.4652	-0.075
1413.09	0.4674	-0.0727
1414.06	0.4689	-0.0722
1415.04	0.4697	-0.0733
1416.02	0.4699	-0.0759
1416.99	0.4694	-0.0797
1417.97	0.4685	-0.0846
1418.95	0.467	-0.09
1419.92	0.4651	-0.0956
1420.9	0.4628	-0.101
1421.88	0.4602	-0.1057
1422.85	0.4573	-0.1094
1423.83	0.4541	-0.1117
1424.8	0.4507	-0.1124
1425.78	0.4471	-0.1113
1426.76	0.4435	-0.1084
1427.73	0.4398	-0.1038
1428.71	0.4362	-0.0976
1429.69	0.4328	-0.09
1430.66	0.4296	-0.0816
1431.64	0.4268	-0.0725
1432.62	0.4246	-0.0634
1433.59	0.4229	-0.0545
1434.57	0.422	-0.0465
1435.55	0.4219	-0.0396
1436.52	0.4227	-0.0342
1437.5	0.4246	-0.0305
1438.48	0.4274	-0.0287
1439.45	0.4312	-0.0289
1440.43	0.4359	-0.0308
1441.41	0.4415	-0.0345
1442.38	0.4478	-0.0395
1443.36	0.4546	-0.0456
1444.34	0.4618	-0.0525
1445.31	0.4691	-0.0596
1446.29	0.4762	-0.0666
1447.27	0.483	-0.0731
1448.24	0.489	-0.0788
1449.22	0.4942	-0.0833
1450.2	0.4983	-0.0866
1451.17	0.501	-0.0886
1452.15	0.5023	-0.0893
1453.13	0.5021	-0.0888
1454.1	0.5003	-0.0873
1455.08	0.497	-0.0851
1456.05	0.4924	-0.0827
1457.03	0.4865	-0.0803
1458.01	0.4796	-0.0783
1458.98	0.472	-0.0772
1459.96	0.4639	-0.0772
1460.94	0.4558	-0.0785
1461.91	0.4478	-0.0813
1462.89	0.4404	-0.0855
1463.87	0.4337	-0.0912
1464.84	0.4282	-0.0981
1465.82	0.4239	-0.1059
1466.8	0.4211	-0.1142
1467.77	0.4199	-0.1224
1468.75	0.4201	-0.1301
1469.73	0.4219	-0.1367
1470.7	0.4251	-0.1415
1471.68	0.4295	-0.1442
1472.66	0.4349	-0.1442
1473.63	0.441	-0.1412
1474.61	0.4477	-0.1349
1475.59	0.4545	-0.1253
1476.56	0.4613	-0.1124
1477.54	0.4678	-0.0963
1478.52	0.4737	-0.0774
1479.49	0.479	-0.0562
1480.47	0.4835	-0.0331
1481.45	0.4871	-0.0089
1482.42	0.49	0.0159
1483.4	0.4921	0.0406
1484.38	0.4937	0.0644
1485.35	0.4948	0.0867
1486.33	0.4958	0.1072
1487.3	0.4968	0.1252
1488.28	0.4981	0.1404
1489.26	0.5	0.1528
1490.23	0.5026	0.1623
1491.21	0.5061	0.1689
1492.19	0.5107	0.1729
1493.16	0.5164	0.1745
1494.14	0.5231	0.1742
1495.12	0.5309	0.1725
1496.09	0.5396	0.1698
1497.07	0.5488	0.1667
1498.05	0.5585	0.1636
1499.02	0.5682	0.1608
1500	0.5776	0.1589
1500.98	0.5864	0.158
1501.95	0.5942	0.1582
1502.93	0.6007	0.1597
1503.91	0.6055	0.1624
1504.88	0.6085	0.1661
1505.86	0.6095	0.1708
1506.84	0.6083	0.1761
1507.81	0.6049	0.1817
1508.79	0.5995	0.1874
1509.77	0.5921	0.1928
1510.74	0.583	0.1978
1511.72	0.5724	0.2021
1512.7	0.5608	0.2056
1513.67	0.5485	0.2083
1514.65	0.5358	0.2102
1515.63	0.5233	0.2115
1516.6	0.5113	0.2122
1517.58	0.5003	0.2127
1518.55	0.4905	0.2131
1519.53	0.4823	0.2139
1520.51	0.4758	0.2152
1521.48	0.4714	0.2174
1522.46	0.469	0.2205
1523.44	0.4687	0.2248
1524.41	0.4704	0.2303
1525.39	0.4741	0.237
1526.37	0.4795	0.2447
1527.34	0.4864	0.2532
1528.32	0.4946	0.2621
1529.3	0.5039	0.2712
1530.27	0.5139	0.2799
1531.25	0.5243	0.2879
1532.23	0.5349	0.2947
1533.2	0.5455	0.2998
1534.18	0.5558	0.303
1535.16	0.5656	0.3038
1536.13	0.5747	0.3023
1537.11	0.5831	0.2982
1538.09	0.5906	0.2916
1539.06	0.5971	0.2827
1540.04	0.6027	0.2719
1541.02	0.6072	0.2595
1541.99	0.6108	0.246
1542.97	0.6134	0.232
1543.95	0.615	0.2182
1544.92	0.6157	0.2052
1545.9	0.6156	0.1936
1546.88	0.6146	0.184
1547.85	0.613	0.1769
1548.83	0.6106	0.1727
1549.8	0.6077	0.1717
1550.78	0.6043	0.1741
1551.76	0.6005	0.18
1552.73	0.5964	0.1892
1553.71	0.5923	0.2015
1554.69	0.5883	0.2166
1555.66	0.5844	0.2341
1556.64	0.581	0.2535
1557.62	0.5782	0.2742
1558.59	0.5762	0.2956
1559.57	0.5752	0.3172
1560.55	0.5754	0.3385
1561.52	0.5768	0.359
1562.5	0.5797	0.3782
1563.48	0.584	0.3959
1564.45	0.5897	0.4117
1565.43	0.5969	0.4257
1566.41	0.6054	0.4376
1567.38	0.6151	0.4476
1568.36	0.6257	0.4558
1569.34	0.6369	0.4623
1570.31	0.6485	0.4673
1571.29	0.6601	0.4711
1572.27	0.6713	0.474
1573.24	0.6818	0.4761
1574.22	0.6912	0.4776
1575.2	0.6991	0.4788
1576.17	0.7053	0.4798
1577.15	0.7095	0.4806
1578.13	0.7115	0.4815
1579.1	0.7113	0.4824
1580.08	0.7088	0.4833
1581.05	0.7041	0.4843
1582.03	0.6974	0.4854
1583.01	0.689	0.4865
1583.98	0.6791	0.4878
1584.96	0.6681	0.4893
1585.94	0.6565	0.491
1586.91	0.6447	0.4932
1587.89	0.6331	0.496
1588.87	0.6222	0.4995
1589.84	0.6124	0.504
1590.82	0.6041	0.5096
1591.8	0.5975	0.5166
1592.77	0.5928	0.525
1593.75	0.5902	0.535
1594.73	0.5897	0.5466
1595.7	0.5912	0.5598
1596.68	0.5947	0.5745
1597.66	0.5998	0.5904
1598.63	0.6063	0.6073
1599.61	0.6138	0.6248
1600.59	0.622	0.6426
1601.56	0.6305	0.6601
1602.54	0.6389	0.6768
1603.52	0.6469	0.6922
1604.49	0.6541	0.706
1605.47	0.6602	0.7175
1606.45	0.6651	0.7266
1607.42	0.6687	0.733
1608.4	0.6708	0.7365
1609.38	0.6716	0.7371
1610.35	0.6712	0.7351
1611.33	0.6697	0.7306
1612.3	0.6673	0.7241
1613.28	0.6644	0.7162
1614.26	0.6613	0.7073
1615.23	0.6582	0.6982
1616.21	0.6555	0.6897
1617.19	0.6535	0.6822
1618.16	0.6524	0.6766
1619.14	0.6525	0.6734
1620.12	0.6539	0.673
1621.09	0.6567	0.6758
1622.07	0.6609	0.6819
1623.05	0.6665	0.6913
1624.02	0.6734	0.7039
1625	0.6814	0.7193
1625.98	0.6904	0.737
1626.95	0.7001	0.7565
1627.93	0.7103	0.777
1628.91	0.7207	0.7978
1629.88	0.7309	0.818
1630.86	0.7409	0.837
1631.84	0.7502	0.854
1632.81	0.7587	0.8684
1633.79	0.7663	0.8797
1634.77	0.7727	0.8876
1635.74	0.7779	0.892
1636.72	0.7817	0.8928
1637.7	0.7841	0.8903
1638.67	0.7851	0.8848
1639.65	0.7847	0.8769
1640.63	0.7829	0.8672
1641.6	0.7798	0.8564
1642.58	0.7754	0.8452
1643.55	0.7698	0.8345
1644.53	0.7631	0.8249
1645.51	0.7554	0.8171
1646.48	0.7467	0.8117
1647.46	0.7371	0.809
1648.44	0.7269	0.8092
1649.41	0.716	0.8124
1650.39	0.7048	0.8186
1651.37	0.6933	0.8274
1652.34	0.6819	0.8385
1653.32	0.6706	0.8512
1654.3	0.6599	0.865
1655.27	0.6498	0.8793
1656.25	0.6409	0.8932
1657.23	0.6332	0.9062
1658.2	0.6271	0.9177
1659.18	0.6229	0.9272
1660.16	0.6207	0.9342
1661.13	0.6208	0.9387
1662.11	0.6232	0.9406
1663.09	0.6281	0.9398
1664.06	0.6353	0.9368
1665.04	0.6448	0.9317
1666.02	0.6563	0.9253
1666.99	0.6695	0.9179
1667.97	0.684	0.9102
1668.95	0.6995	0.9028
1669.92	0.7152	0.8963
1670.9	0.7308	0.8912
1671.88	0.7456	0.8879
1672.85	0.7589	0.8866
1673.83	0.7703	0.8876
1674.8	0.7793	0.8907
1675.78	0.7853	0.8958
1676.76	0.7881	0.9027
1677.73	0.7874	0.9109
1678.71	0.7832	0.9197
1679.69	0.7754	0.9287
1680.66	0.7643	0.9372
1681.64	0.7502	0.9445
1682.62	0.7335	0.95
1683.59	0.7148	0.9531
1684.57	0.6948	0.9535
1685.55	0.6741	0.9507
1686.52	0.6535	0.9446
1687.5	0.6337	0.9352
1688.48	0.6156	0.9226
1689.45	0.5997	0.907
1690.43	0.5866	0.8888
1691.41	0.5768	0.8686
1692.38	0.5706	0.8468
1693.36	0.5682	0.8242
1694.34	0.5696	0.8013
1695.31	0.5747	0.7787
1696.29	0.5832	0.7571
1697.27	0.5946	0.737
1698.24	0.6086	0.7187
1699.22	0.6243	0.7027
1700.2	0.6412	0.689
1701.17	0.6586	0.6778
1702.15	0.6757	0.6691
1703.13	0.6918	0.6628
1704.1	0.7065	0.6587
1705.08	0.7191	0.6566
1706.05	0.7293	0.6562
1707.03	0.7367	0.6574
1708.01	0.7414	0.6598
1708.98	0.7434	0.6633
1709.96	0.7426	0.6679
1710.94	0.7396	0.6733
1711.91	0.7345	0.6796
1712.89	0.7279	0.6869
1713.87	0.7204	0.6953
1714.84	0.7123	0.7049
1715.82	0.7043	0.7158
1716.8	0.6969	0.7283
1717.77	0.6906	0.7425
1718.75	0.6855	0.7584
1719.73	0.6821	0.7759
1720.7	0.6804	0.7951
1721.68	0.6805	0.8156
1722.66	0.6823	0.8372
1723.63	0.6855	0.8594
1724.61	0.6899	0.8816
1725.59	0.695	0.9032
1726.56	0.7005	0.9235
1727.54	0.7059	0.9419
1728.52	0.7106	0.9575
1729.49	0.7142	0.9697
1730.47	0.7164	0.9779
1731.45	0.7167	0.9816
1732.42	0.715	0.9805
1733.4	0.711	0.9743
1734.38	0.7048	0.9631
1735.35	0.6963	0.947
1736.33	0.6859	0.9263
1737.3	0.6736	0.9017
1738.28	0.66	0.8737
1739.26	0.6455	0.8433
1740.23	0.6304	0.8112
1741.21	0.6153	0.7785
1742.19	0.6007	0.746
1743.16	0.587	0.7147
1744.14	0.5746	0.6854
1745.12	0.5639	0.6586
1746.09	0.5551	0.6351
1747.07	0.5485	0.615
1748.05	0.544	0.5985
1749.02	0.5416	0.5856
1750	0.5413	0.576
1750.98	0.5428	0.5693
1751.95	0.5459	0.5648
1752.93	0.5503	0.562
1753.91	0.5555	0.5599
1754.88	0.5613	0.5579
1755.86	0.5672	0.5552
1756.84	0.573	0.5509
1757.81	0.5783	0.5445
1758.79	0.5829	0.5356
1759.77	0.5866	0.5236
1760.74	0.5893	0.5086
1761.72	0.5909	0.4906
1762.7	0.5914	0.4696
1763.67	0.5908	0.4462
1764.65	0.5894	0.4207
1765.63	0.5872	0.3939
1766.6	0.5844	0.3665
1767.58	0.5812	0.339
1768.55	0.5778	0.3124
1769.53	0.5744	0.2872
1770.51	0.5711	0.2641
1771.48	0.568	0.2435
1772.46	0.5653	0.2257
1773.44	0.563	0.211
1774.41	0.5611	0.1994
1775.39	0.5596	0.1907
1776.37	0.5585	0.1847
1777.34	0.5577	0.181
1778.32	0.5571	0.179
1779.3	0.5568	0.1784
1780.27	0.5565	0.1784
1781.25	0.5563	0.1786
1782.23	0.5562	0.1784
1783.2	0.5561	0.1774
1784.18	0.556	0.1751
1785.16	0.5561	0.1715
1786.13	0.5563	0.1663
1787.11	0.5569	0.1596
1788.09	0.5578	0.1515
1789.06	0.5592	0.1422
1790.04	0.5611	0.132
1791.02	0.5637	0.1213
1791.99	0.567	0.1104
1792.97	0.571	0.0996
1793.95	0.5758	0.0894
1794.92	0.5811	0.08
1795.9	0.587	0.0715
1796.88	0.5933	0.0641
1797.85	0.5998	0.0577
1798.83	0.6063	0.0522
1799.8	0.6127	0.0475
1800.78	0.6185	0.0433
1801.76	0.6237	0.0392
1802.73	0.6281	0.035
1803.71	0.6314	0.0302
1804.69	0.6336	0.0246
1805.66	0.6345	0.018
1806.64	0.6342	0.0103
1807.62	0.6328	0.0014
1808.59	0.6302	-0.0086
1809.57	0.6267	-0.0194
1810.55	0.6225	-0.0307
1811.52	0.6178	-0.0421
1812.5	0.6129	-0.053
1813.48	0.6082	-0.0629
1814.45	0.6039	-0.0712
1815.43	0.6002	-0.0773
1816.41	0.5975	-0.0807
1817.38	0.5959	-0.0809
1818.36	0.5955	-0.0778
1819.34	0.5965	-0.0712
1820.31	0.5988	-0.0611
1821.29	0.6025	-0.0477
1822.27	0.6073	-0.0314
1823.24	0.6132	-0.0128
1824.22	0.6199	0.0075
1825.2	0.6272	0.0287
1826.17	0.6348	0.05
1827.15	0.6425	0.0705
1828.13	0.6501	0.0896
1829.1	0.6572	0.1065
1830.08	0.6639	0.1206
1831.05	0.6699	0.1315
1832.03	0.6752	0.1391
1833.01	0.6798	0.1433
1833.98	0.6838	0.1445
1834.96	0.6873	0.1429
1835.94	0.6905	0.1392
1836.91	0.6936	0.1343
1837.89	0.6968	0.1289
1838.87	0.7004	0.1239
1839.84	0.7045	0.1203
1840.82	0.7093	0.1188
1841.8	0.715	0.1202
1842.77	0.7217	0.125
1843.75	0.7294	0.1335
1844.73	0.738	0.1458
1845.7	0.7474	0.1616
1846.68	0.7573	0.1804
1847.66	0.7677	0.2017
1848.63	0.778	0.2244
1849.61	0.7881	0.2475
1850.59	0.7975	0.2697
1851.56	0.8059	0.2898
1852.54	0.813	0.3067
1853.52	0.8186	0.3191
1854.49	0.8224	0.3262
1855.47	0.8243	0.3272
1856.45	0.8244	0.3217
1857.42	0.8227	0.3097
1858.4	0.8193	0.2913
1859.38	0.8146	0.2671
1860.35	0.8089	0.238
1861.33	0.8026	0.2051
1862.3	0.7963	0.1698
1863.28	0.7903	0.1337
1864.26	0.7852	0.0983
1865.23	0.7815	0.0651
1866.21	0.7797	0.0357
1867.19	0.7799	0.0112
1868.16	0.7826	-0.0072
1869.14	0.7877	-0.019
1870.12	0.7955	-0.0238
1871.09	0.8056	-0.0217
1872.07	0.818	-0.0132
1873.05	0.8322	0.0008
1874.02	0.8478	0.0192
1875	0.8642	0.0405
1875.98	0.881	0.0631
1876.95	0.8974	0.0852
1877.93	0.9128	0.105
1878.91	0.9267	0.121
1879.88	0.9386	0.1316
1880.86	0.948	0.1357
1881.84	0.9546	0.1324
1882.81	0.9582	0.1214
1883.79	0.9587	0.1027
1884.77	0.9563	0.0767
1885.74	0.9511	0.0443
1886.72	0.9435	0.0067
1887.7	0.934	-0.0344
1888.67	0.9232	-0.0773
1889.65	0.9115	-0.1201
1890.63	0.8997	-0.1609
1891.6	0.8883	-0.1979
1892.58	0.8781	-0.2294
1893.55	0.8696	-0.2542
1894.53	0.8631	-0.2713
1895.51	0.8591	-0.2803
1896.48	0.8578	-0.281
1897.46	0.8592	-0.2741
1898.44	0.8634	-0.2603
1899.41	0.8701	-0.2412
1900.39	0.879	-0.2182
1901.37	0.8897	-0.1934
1902.34	0.9017	-0.1688
1903.32	0.9144	-0.1464
1904.3	0.9273	-0.1283
1905.27	0.9397	-0.116
1906.25	0.9511	-0.1111
1907.23	0.961	-0.1145
1908.2	0.9689	-0.1265
1909.18	0.9746	-0.1473
1910.16	0.9777	-0.1761
1911.13	0.9784	-0.2119
1912.11	0.9764	-0.2531
1913.09	0.9721	-0.2978
1914.06	0.9656	-0.3437
1915.04	0.9573	-0.3884
1916.02	0.9477	-0.4297
1916.99	0.9371	-0.4653
1917.97	0.926	-0.4932
1918.95	0.9149	-0.5118
1919.92	0.9043	-0.5199
1920.9	0.8946	-0.517
1921.88	0.8859	-0.5032
1922.85	0.8787	-0.4791
1923.83	0.873	-0.4458
1924.8	0.8688	-0.4052
1925.78	0.8662	-0.3594
1926.76	0.8649	-0.3109
1927.73	0.8648	-0.2623
1928.71	0.8656	-0.2164
1929.69	0.8669	-0.1757
1930.66	0.8685	-0.1425
1931.64	0.8701	-0.1185
1932.62	0.8713	-0.1053
1933.59	0.8719	-0.1033
1934.57	0.8718	-0.1128
1935.55	0.8708	-0.133
1936.52	0.8689	-0.1626
1937.5	0.8662	-0.1998
1938.48	0.8628	-0.2421
1939.45	0.8589	-0.287
1940.43	0.8548	-0.3313
1941.41	0.8508	-0.3723
1942.38	0.8472	-0.407
1943.36	0.8444	-0.4331
1944.34	0.8427	-0.4485
1945.31	0.8423	-0.4519
1946.29	0.8434	-0.4425
1947.27	0.8463	-0.4205
1948.24	0.8509	-0.3868
1949.22	0.8573	-0.3429
1950.2	0.8652	-0.2913
1951.17	0.8746	-0.2346
[truncated: 28,721 more rows]
