# Supplementary material for: Effects of different tennis racket string tension on forehand stroke effect and racket dynamic impact
Source: PLoS One. 2025 Jan 15;20(1):e0317442. doi: 10.1371/journal.pone.0317442 (PMC11734973; doi:10.1371/journal.pone.0317442)
Supplement: S1 File — (ZIP) [file pone.0317442.s001.zip › S1/acceleration strain vibration/60bl/1.xlsx]

## Sheet: 1
Time（ms）	acceleration（g=9.8m/s2）	strain（mµ）
0	-0.4584	0.157
0.98	-0.4929	0.2751
1.95	-0.5263	0.3659
2.93	-0.5579	0.4252
3.91	-0.5868	0.4505
4.88	-0.6126	0.4406
5.86	-0.6346	0.396
6.84	-0.6525	0.3188
7.81	-0.6662	0.2124
8.79	-0.6756	0.0816
9.77	-0.6808	-0.0679
10.74	-0.6821	-0.2294
11.72	-0.6799	-0.396
12.7	-0.6747	-0.5606
13.67	-0.667	-0.7162
14.65	-0.6574	-0.8567
15.63	-0.6467	-0.9766
16.6	-0.6353	-1.0715
17.58	-0.624	-1.1385
18.55	-0.6133	-1.1759
19.53	-0.6036	-1.1836
20.51	-0.5954	-1.1628
21.48	-0.5889	-1.1162
22.46	-0.5843	-1.0475
23.44	-0.5817	-0.9615
24.41	-0.581	-0.8635
25.39	-0.5823	-0.7595
26.37	-0.5852	-0.6552
27.34	-0.5895	-0.5563
28.32	-0.5949	-0.4681
29.3	-0.6012	-0.3948
30.27	-0.6079	-0.3399
31.25	-0.6148	-0.3057
32.23	-0.6216	-0.2932
33.2	-0.628	-0.3023
34.18	-0.6338	-0.3317
35.16	-0.6389	-0.379
36.13	-0.6431	-0.4407
37.11	-0.6465	-0.5129
38.09	-0.6489	-0.591
39.06	-0.6505	-0.6703
40.04	-0.6513	-0.7462
41.02	-0.6514	-0.8144
41.99	-0.651	-0.871
42.97	-0.6501	-0.913
43.95	-0.6488	-0.9384
44.92	-0.6473	-0.9459
45.9	-0.6456	-0.9356
46.88	-0.6438	-0.9082
47.85	-0.6419	-0.8658
48.83	-0.6398	-0.8109
49.8	-0.6377	-0.7469
50.78	-0.6354	-0.6776
51.76	-0.6329	-0.607
52.73	-0.6301	-0.539
53.71	-0.6271	-0.4774
54.69	-0.6238	-0.4255
55.66	-0.6201	-0.386
56.64	-0.6162	-0.3606
57.62	-0.612	-0.3506
58.59	-0.6076	-0.3559
59.57	-0.6032	-0.3759
60.55	-0.5988	-0.409
61.52	-0.5946	-0.4529
62.5	-0.5906	-0.5047
63.48	-0.5872	-0.561
64.45	-0.5843	-0.6185
65.43	-0.5821	-0.6735
66.41	-0.5807	-0.7229
67.38	-0.5802	-0.7635
68.36	-0.5805	-0.7932
69.34	-0.5817	-0.8101
70.31	-0.5837	-0.8132
71.29	-0.5863	-0.8024
72.27	-0.5894	-0.7783
73.24	-0.5928	-0.7423
74.22	-0.5964	-0.6962
75.2	-0.5999	-0.6426
76.17	-0.6031	-0.5844
77.15	-0.6058	-0.5245
78.13	-0.6079	-0.466
79.1	-0.6092	-0.4119
80.08	-0.6097	-0.3645
81.05	-0.6093	-0.326
82.03	-0.608	-0.2979
83.01	-0.6059	-0.281
83.98	-0.6031	-0.2754
84.96	-0.5999	-0.2805
85.94	-0.5964	-0.2952
86.91	-0.5929	-0.3177
87.89	-0.5896	-0.3458
88.87	-0.5868	-0.3772
89.84	-0.5847	-0.4091
90.82	-0.5836	-0.439
91.8	-0.5834	-0.4646
92.77	-0.5844	-0.4836
93.75	-0.5866	-0.4946
94.73	-0.59	-0.4964
95.7	-0.5943	-0.4884
96.68	-0.5995	-0.471
97.66	-0.6052	-0.4447
98.63	-0.6113	-0.4109
99.61	-0.6173	-0.3713
100.59	-0.623	-0.3281
101.56	-0.628	-0.2836
102.54	-0.6319	-0.2403
103.52	-0.6344	-0.2005
104.49	-0.6354	-0.1663
105.47	-0.6346	-0.1396
106.45	-0.6319	-0.1218
107.42	-0.6274	-0.1136
108.4	-0.6211	-0.1153
109.38	-0.6132	-0.1266
110.35	-0.604	-0.1465
111.33	-0.5937	-0.1737
112.3	-0.5828	-0.2062
113.28	-0.5716	-0.2419
114.26	-0.5607	-0.2785
115.23	-0.5503	-0.3134
116.21	-0.5409	-0.3443
117.19	-0.5329	-0.3692
118.16	-0.5265	-0.3862
119.14	-0.5218	-0.3941
120.12	-0.519	-0.3921
121.09	-0.5181	-0.3799
122.07	-0.5189	-0.3578
123.05	-0.5212	-0.3267
124.02	-0.5247	-0.2881
125	-0.529	-0.2436
125.98	-0.5335	-0.1954
126.95	-0.5379	-0.1457
127.93	-0.5417	-0.0967
128.91	-0.5442	-0.0508
129.88	-0.5451	-0.0098
130.86	-0.544	0.0246
131.84	-0.5405	0.0512
132.81	-0.5346	0.0692
133.79	-0.526	0.0785
134.77	-0.5149	0.0795
135.74	-0.5013	0.0729
136.72	-0.4857	0.0602
137.7	-0.4684	0.0429
138.67	-0.4498	0.0231
139.65	-0.4306	0.0029
140.63	-0.4113	-0.0155
141.6	-0.3926	-0.0302
142.58	-0.3752	-0.0393
143.55	-0.3595	-0.0412
144.53	-0.3462	-0.0349
145.51	-0.3356	-0.0198
146.48	-0.3281	0.0042
147.46	-0.3239	0.0369
148.44	-0.323	0.0772
149.41	-0.3254	0.1239
150.39	-0.3308	0.1754
151.37	-0.3389	0.2297
152.34	-0.3492	0.2848
153.32	-0.3612	0.3386
154.3	-0.3744	0.3893
155.27	-0.3879	0.4349
156.25	-0.4012	0.4741
157.23	-0.4137	0.5058
158.2	-0.4246	0.5293
159.18	-0.4335	0.5445
160.16	-0.4399	0.5516
161.13	-0.4435	0.5514
162.11	-0.4441	0.5451
163.09	-0.4416	0.5339
164.06	-0.4361	0.5197
165.04	-0.4277	0.5042
166.02	-0.4167	0.4891
166.99	-0.4035	0.4762
167.97	-0.3887	0.467
168.95	-0.3726	0.4627
169.92	-0.3559	0.4642
170.9	-0.3391	0.472
171.88	-0.3229	0.4861
172.85	-0.3076	0.5061
173.83	-0.2937	0.5313
174.8	-0.2816	0.5606
175.78	-0.2716	0.5927
176.76	-0.2638	0.626
177.73	-0.2582	0.6588
178.71	-0.2549	0.6897
179.69	-0.2536	0.717
180.66	-0.2542	0.7395
181.64	-0.2562	0.7561
182.62	-0.2594	0.7662
183.59	-0.2634	0.7695
184.57	-0.2677	0.7659
185.55	-0.2718	0.756
186.52	-0.2755	0.7405
187.5	-0.2784	0.7206
188.48	-0.2801	0.6975
189.45	-0.2805	0.6727
190.43	-0.2793	0.6477
191.41	-0.2765	0.6239
192.38	-0.2721	0.6028
193.36	-0.2662	0.5854
194.34	-0.2589	0.5727
195.31	-0.2504	0.5651
196.29	-0.2411	0.5629
197.27	-0.2311	0.5659
198.24	-0.2208	0.5737
199.22	-0.2106	0.5855
200.2	-0.2007	0.6001
201.17	-0.1914	0.6165
202.15	-0.1829	0.6333
203.13	-0.1756	0.6492
204.1	-0.1696	0.6629
205.08	-0.1649	0.6734
206.05	-0.1616	0.6797
207.03	-0.1597	0.6813
208.01	-0.1591	0.6779
208.98	-0.1598	0.6694
209.96	-0.1615	0.6564
210.94	-0.1642	0.6394
211.91	-0.1675	0.6194
212.89	-0.1714	0.5975
213.87	-0.1754	0.575
214.84	-0.1795	0.5532
215.82	-0.1834	0.5334
216.8	-0.1869	0.5167
217.77	-0.1898	0.5042
218.75	-0.192	0.4966
219.73	-0.1935	0.4944
220.7	-0.194	0.4975
221.68	-0.1937	0.5059
222.66	-0.1924	0.519
223.63	-0.1902	0.536
224.61	-0.1872	0.5557
225.59	-0.1833	0.577
226.56	-0.1787	0.5984
227.54	-0.1734	0.6187
228.52	-0.1675	0.6364
229.49	-0.1612	0.6504
230.47	-0.1546	0.6598
231.45	-0.1477	0.6639
232.42	-0.1406	0.6623
233.4	-0.1334	0.655
234.38	-0.1262	0.6424
235.35	-0.119	0.6251
236.33	-0.112	0.604
237.3	-0.1052	0.5803
238.28	-0.0986	0.5556
239.26	-0.0923	0.5311
240.23	-0.0864	0.5084
241.21	-0.0809	0.489
242.19	-0.0758	0.474
243.16	-0.0713	0.4646
244.14	-0.0674	0.4615
245.12	-0.0642	0.4651
246.09	-0.0617	0.4756
247.07	-0.06	0.4926
248.05	-0.0592	0.5155
249.02	-0.0593	0.5436
250	-0.0604	0.5755
250.98	-0.0626	0.61
251.95	-0.0658	0.6457
252.93	-0.0701	0.681
253.91	-0.0755	0.7145
254.88	-0.0819	0.745
255.86	-0.0894	0.7713
256.84	-0.0978	0.7926
257.81	-0.1071	0.8083
258.79	-0.1172	0.8183
259.77	-0.1279	0.8225
260.74	-0.1389	0.8214
261.72	-0.1503	0.8157
262.7	-0.1616	0.8061
263.67	-0.1727	0.7938
264.65	-0.1834	0.78
265.63	-0.1933	0.7656
266.6	-0.2023	0.7519
267.58	-0.2101	0.7399
268.55	-0.2165	0.7303
269.53	-0.2212	0.7237
270.51	-0.2241	0.7204
271.48	-0.2251	0.7205
272.46	-0.2239	0.7238
273.44	-0.2206	0.7296
274.41	-0.2151	0.7374
275.39	-0.2075	0.7463
276.37	-0.1977	0.7551
277.34	-0.1861	0.763
278.32	-0.1726	0.7689
279.3	-0.1576	0.7718
280.27	-0.1413	0.771
281.25	-0.124	0.7658
282.23	-0.1059	0.7559
283.2	-0.0875	0.7413
284.18	-0.0689	0.722
285.16	-0.0507	0.6985
286.13	-0.033	0.6715
287.11	-0.0161	0.6419
288.09	-0.0003	0.6106
289.06	0.0143	0.5787
290.04	0.0273	0.5473
291.02	0.0388	0.5175
291.99	0.0487	0.4902
292.97	0.0569	0.4661
293.95	0.0634	0.4458
294.92	0.0685	0.4297
295.9	0.0721	0.4176
296.88	0.0745	0.4094
297.85	0.0758	0.4046
298.83	0.0763	0.4025
299.8	0.0761	0.4021
300.78	0.0754	0.4026
301.76	0.0744	0.4027
302.73	0.0733	0.4015
303.71	0.0723	0.3979
304.69	0.0715	0.3911
305.66	0.071	0.3803
306.64	0.0707	0.3652
307.62	0.0708	0.3457
308.59	0.0711	0.3216
309.57	0.0718	0.2935
310.55	0.0726	0.262
311.52	0.0734	0.2278
312.5	0.0743	0.192
313.48	0.0749	0.1558
314.45	0.0753	0.1204
315.43	0.0753	0.0868
316.41	0.0747	0.0563
317.38	0.0736	0.0297
318.36	0.0718	0.008
319.34	0.0693	-0.0084
320.31	0.066	-0.0193
321.29	0.0621	-0.0245
322.27	0.0574	-0.0243
323.24	0.0522	-0.0192
324.22	0.0463	-0.01
325.2	0.0399	0.0025
326.17	0.0331	0.0171
327.15	0.026	0.0329
328.13	0.0186	0.0488
329.1	0.011	0.0636
330.08	0.0032	0.0766
331.05	-0.0047	0.0868
332.03	-0.0127	0.0938
333.01	-0.0208	0.0973
333.98	-0.029	0.0972
334.96	-0.0374	0.0935
335.94	-0.0458	0.0867
336.91	-0.0545	0.0774
337.89	-0.0633	0.0662
338.87	-0.0724	0.0538
339.84	-0.0817	0.0413
340.82	-0.0912	0.0293
341.8	-0.1009	0.0187
342.77	-0.1109	0.0101
343.75	-0.1209	0.0041
344.73	-0.1311	0.0009
345.7	-0.1412	0.0007
346.68	-0.1511	0.0034
347.66	-0.1608	0.0089
348.63	-0.1701	0.0165
349.61	-0.179	0.0259
350.59	-0.1872	0.0363
351.56	-0.1948	0.047
352.54	-0.2017	0.0572
353.52	-0.2078	0.0663
354.49	-0.2131	0.0738
355.47	-0.2176	0.079
356.45	-0.2213	0.0819
357.42	-0.2244	0.0821
358.4	-0.2269	0.0799
359.38	-0.229	0.0754
360.35	-0.2308	0.0692
361.33	-0.2324	0.0618
362.3	-0.234	0.0539
363.28	-0.2358	0.0462
364.26	-0.2378	0.0396
365.23	-0.2403	0.0348
366.21	-0.2432	0.0324
367.19	-0.2467	0.033
368.16	-0.2508	0.0371
369.14	-0.2555	0.0449
370.12	-0.2608	0.0563
371.09	-0.2666	0.0713
372.07	-0.2728	0.0895
373.05	-0.2792	0.1104
374.02	-0.2859	0.1334
375	-0.2926	0.1577
375.98	-0.2992	0.1826
376.95	-0.3056	0.2073
377.93	-0.3117	0.2311
378.91	-0.3173	0.2534
379.88	-0.3224	0.2736
380.86	-0.327	0.2915
381.84	-0.331	0.3069
382.81	-0.3344	0.3199
383.79	-0.3373	0.3306
384.77	-0.3397	0.3396
385.74	-0.3418	0.3473
386.72	-0.3435	0.3545
387.7	-0.345	0.3619
388.67	-0.3463	0.3703
389.65	-0.3476	0.3804
390.63	-0.3488	0.3929
391.6	-0.35	0.4085
392.58	-0.3513	0.4275
393.55	-0.3525	0.4502
394.53	-0.3536	0.4766
395.51	-0.3546	0.5067
396.48	-0.3553	0.5401
397.46	-0.3556	0.5764
398.44	-0.3554	0.6149
399.41	-0.3546	0.6549
400.39	-0.3531	0.6955
401.37	-0.3507	0.7361
402.34	-0.3473	0.7759
403.32	-0.3429	0.8141
404.3	-0.3375	0.8502
405.27	-0.3311	0.8837
406.25	-0.3238	0.9145
407.23	-0.3156	0.9423
408.2	-0.3067	0.9675
409.18	-0.2972	0.9901
410.16	-0.2873	1.0106
411.13	-0.2774	1.0296
412.11	-0.2674	1.0477
413.09	-0.2578	1.0654
414.06	-0.2486	1.0834
415.04	-0.24	1.1023
416.02	-0.2322	1.1225
416.99	-0.2253	1.1443
417.97	-0.2192	1.168
418.95	-0.2141	1.1935
419.92	-0.2097	1.2206
420.9	-0.2061	1.249
421.88	-0.2031	1.2783
422.85	-0.2005	1.3078
423.83	-0.1981	1.3368
424.8	-0.1956	1.3647
425.78	-0.193	1.3907
426.76	-0.1898	1.4143
427.73	-0.1861	1.4349
428.71	-0.1815	1.4521
429.69	-0.1761	1.4657
430.66	-0.1696	1.4757
431.64	-0.1622	1.4824
432.62	-0.1539	1.486
433.59	-0.1447	1.4872
434.57	-0.1349	1.4868
435.55	-0.1246	1.4855
436.52	-0.114	1.4843
437.5	-0.1034	1.4842
438.48	-0.0931	1.4861
439.45	-0.0833	1.4907
440.43	-0.0743	1.4989
441.41	-0.0661	1.5111
442.38	-0.0591	1.5276
443.36	-0.0534	1.5486
444.34	-0.0489	1.5739
445.31	-0.0456	1.6031
446.29	-0.0436	1.6356
447.27	-0.0427	1.6706
448.24	-0.0427	1.7073
449.22	-0.0435	1.7447
450.2	-0.0446	1.7816
451.17	-0.046	1.8171
452.15	-0.0472	1.8502
453.13	-0.0482	1.8801
454.1	-0.0485	1.9061
455.08	-0.048	1.9278
456.05	-0.0465	1.945
457.03	-0.044	1.9577
458.01	-0.0403	1.9661
458.98	-0.0356	1.9708
459.96	-0.0297	1.9722
460.94	-0.0229	1.9713
461.91	-0.0154	1.9689
462.89	-0.0073	1.9659
463.87	0.0011	1.9632
464.84	0.0096	1.9618
465.82	0.0179	1.9624
466.8	0.0257	1.9654
467.77	0.0329	1.9715
468.75	0.0393	1.9806
469.73	0.0448	1.9929
470.7	0.0491	2.0081
471.68	0.0524	2.0257
472.66	0.0546	2.0453
473.63	0.0558	2.0661
474.61	0.0561	2.0873
475.59	0.0557	2.1081
476.56	0.0546	2.1278
477.54	0.0532	2.1457
478.52	0.0516	2.1612
479.49	0.0499	2.174
480.47	0.0484	2.1836
481.45	0.0471	2.1902
482.42	0.0462	2.194
483.4	0.0456	2.1951
484.38	0.0455	2.1942
485.35	0.0457	2.192
486.33	0.0462	2.1891
487.3	0.0469	2.1865
488.28	0.0475	2.1847
489.26	0.048	2.1847
490.23	0.0483	2.187
491.21	0.048	2.1922
492.19	0.0471	2.2005
493.16	0.0456	2.212
494.14	0.0432	2.2268
495.12	0.0401	2.2445
496.09	0.0362	2.2647
497.07	0.0316	2.2867
498.05	0.0265	2.3098
499.02	0.0211	2.3333
500	0.0155	2.3561
500.98	0.01	2.3776
501.95	0.005	2.3969
502.93	0.0007	2.4134
503.91	-0.0027	2.4267
504.88	-0.005	2.4364
505.86	-0.0058	2.4425
506.84	-0.0051	2.445
507.81	-0.0029	2.4442
508.79	0.001	2.4407
509.77	0.0065	2.4351
510.74	0.0134	2.428
511.72	0.0216	2.4204
512.7	0.0307	2.4129
513.67	0.0406	2.4064
514.65	0.0508	2.4015
515.63	0.061	2.3987
516.6	0.0708	2.3985
517.58	0.0799	2.401
518.55	0.088	2.4061
519.53	0.0948	2.4136
520.51	0.1001	2.4231
521.48	0.1036	2.4339
522.46	0.1054	2.4453
523.44	0.1055	2.4566
524.41	0.1038	2.4667
525.39	0.1007	2.4748
526.37	0.0962	2.4802
527.34	0.0906	2.4821
528.32	0.0843	2.48
529.3	0.0776	2.4736
530.27	0.0708	2.4628
531.25	0.0642	2.4477
532.23	0.0583	2.4285
533.2	0.0531	2.4058
534.18	0.0489	2.3803
535.16	0.046	2.3528
536.13	0.0442	2.3243
537.11	0.0437	2.2956
538.09	0.0443	2.2678
539.06	0.0459	2.2416
540.04	0.0483	2.2178
541.02	0.0512	2.197
541.99	0.0544	2.1795
542.97	0.0574	2.1655
543.95	0.0601	2.1548
544.92	0.062	2.1473
545.9	0.063	2.1423
546.88	0.0628	2.1393
547.85	0.0612	2.1373
548.83	0.0582	2.1357
549.8	0.0536	2.1334
550.78	0.0477	2.1296
551.76	0.0404	2.1236
552.73	0.0321	2.1147
553.71	0.0228	2.1024
554.69	0.0131	2.0866
555.66	0.0032	2.0673
556.64	-0.0066	2.0446
557.62	-0.0159	2.019
558.59	-0.0242	1.9912
559.57	-0.0314	1.9619
560.55	-0.0371	1.9322
561.52	-0.0412	1.9029
562.5	-0.0435	1.875
563.48	-0.0439	1.8496
564.45	-0.0426	1.8275
565.43	-0.0396	1.8092
566.41	-0.0352	1.7954
567.38	-0.0295	1.7861
568.36	-0.023	1.7814
569.34	-0.0159	1.7811
570.31	-0.0088	1.7846
571.29	-0.002	1.7911
572.27	0.0041	1.7998
573.24	0.0091	1.8096
574.22	0.0127	1.8194
575.2	0.0145	1.828
576.17	0.0144	1.8344
577.15	0.0122	1.8375
578.13	0.0079	1.8366
579.1	0.0014	1.831
580.08	-0.007	1.8203
581.05	-0.0174	1.8043
582.03	-0.0293	1.7833
583.01	-0.0425	1.7574
583.98	-0.0566	1.7275
584.96	-0.0714	1.6943
585.94	-0.0863	1.6586
586.91	-0.101	1.6217
587.89	-0.1153	1.5846
588.87	-0.1287	1.5483
589.84	-0.141	1.514
590.82	-0.152	1.4824
591.8	-0.1616	1.4544
592.77	-0.1697	1.4303
593.75	-0.1763	1.4106
594.73	-0.1817	1.3952
595.7	-0.1858	1.3841
596.68	-0.189	1.3767
597.66	-0.1915	1.3727
598.63	-0.1936	1.3713
599.61	-0.1956	1.3717
600.59	-0.1979	1.373
601.56	-0.2008	1.3745
602.54	-0.2046	1.3753
603.52	-0.2095	1.3748
604.49	-0.2158	1.3725
605.47	-0.2236	1.3678
606.45	-0.2329	1.3607
607.42	-0.2438	1.351
608.4	-0.2563	1.3389
609.38	-0.2701	1.3247
610.35	-0.2851	1.3087
611.33	-0.301	1.2916
612.3	-0.3176	1.2739
613.28	-0.3345	1.2561
614.26	-0.3514	1.2388
615.23	-0.3679	1.2225
616.21	-0.3837	1.2075
617.19	-0.3985	1.1941
618.16	-0.412	1.1824
619.14	-0.4241	1.1722
620.12	-0.4345	1.1635
621.09	-0.4431	1.1559
622.07	-0.4499	1.1488
623.05	-0.455	1.1419
624.02	-0.4585	1.1344
625	-0.4604	1.126
625.98	-0.4611	1.1159
626.95	-0.4607	1.1037
627.93	-0.4595	1.0892
628.91	-0.4579	1.072
629.88	-0.456	1.0521
630.86	-0.4543	1.0296
631.84	-0.453	1.0047
632.81	-0.4522	0.9779
633.79	-0.4521	0.9497
634.77	-0.453	0.9206
635.74	-0.4548	0.8915
636.72	-0.4576	0.8628
637.7	-0.4614	0.8355
638.67	-0.466	0.8099
639.65	-0.4713	0.7867
640.63	-0.4772	0.7662
641.6	-0.4834	0.7487
642.58	-0.4897	0.7341
643.55	-0.496	0.7224
644.53	-0.502	0.7132
645.51	-0.5075	0.706
646.48	-0.5124	0.7005
647.46	-0.5166	0.6957
648.44	-0.52	0.6911
649.41	-0.5226	0.686
650.39	-0.5245	0.6795
651.37	-0.5257	0.6712
652.34	-0.5264	0.6605
653.32	-0.5268	0.6471
654.3	-0.527	0.6307
655.27	-0.5274	0.6113
656.25	-0.528	0.5891
657.23	-0.5292	0.5644
658.2	-0.5311	0.5376
659.18	-0.5339	0.5093
660.16	-0.5377	0.48
661.13	-0.5426	0.4505
662.11	-0.5486	0.4213
663.09	-0.5556	0.3932
664.06	-0.5636	0.3666
665.04	-0.5724	0.3419
666.02	-0.5818	0.3195
666.99	-0.5915	0.2993
667.97	-0.6012	0.2814
668.95	-0.6106	0.2656
669.92	-0.6194	0.2514
670.9	-0.6274	0.2385
671.88	-0.6343	0.2264
672.85	-0.6398	0.2144
673.83	-0.6438	0.2019
674.8	-0.6463	0.1885
675.78	-0.647	0.1736
676.76	-0.6462	0.157
677.73	-0.6439	0.1383
678.71	-0.6403	0.1175
679.69	-0.6357	0.0948
680.66	-0.6303	0.0703
681.64	-0.6245	0.0445
682.62	-0.6186	0.018
683.59	-0.613	-0.0088
684.57	-0.608	-0.0351
685.55	-0.604	-0.0603
686.52	-0.6012	-0.0836
687.5	-0.5999	-0.1047
688.48	-0.6001	-0.1229
689.45	-0.602	-0.1381
690.43	-0.6056	-0.1501
691.41	-0.6107	-0.159
692.38	-0.6173	-0.165
693.36	-0.6251	-0.1686
694.34	-0.6338	-0.1702
695.31	-0.6431	-0.1707
696.29	-0.6527	-0.1707
697.27	-0.6622	-0.1711
698.24	-0.6712	-0.1727
699.22	-0.6795	-0.1763
700.2	-0.6867	-0.1824
701.17	-0.6926	-0.1916
702.15	-0.6971	-0.2041
703.13	-0.7	-0.2201
704.1	-0.7013	-0.2395
705.08	-0.7011	-0.2619
706.05	-0.6994	-0.2869
707.03	-0.6965	-0.3138
708.01	-0.6927	-0.3418
708.98	-0.6881	-0.3701
709.96	-0.683	-0.3978
710.94	-0.6778	-0.424
711.91	-0.6728	-0.4478
712.89	-0.6682	-0.4687
713.87	-0.6643	-0.486
714.84	-0.6612	-0.4995
715.82	-0.6591	-0.5092
716.8	-0.658	-0.515
717.77	-0.658	-0.5175
718.75	-0.6591	-0.517
719.73	-0.6611	-0.5144
720.7	-0.6638	-0.5105
721.68	-0.6672	-0.5063
722.66	-0.671	-0.5026
723.63	-0.675	-0.5006
724.61	-0.679	-0.5009
725.59	-0.6829	-0.5044
726.56	-0.6865	-0.5116
727.54	-0.6896	-0.5228
728.52	-0.6924	-0.5382
729.49	-0.6946	-0.5576
730.47	-0.6965	-0.5808
731.45	-0.6981	-0.6071
732.42	-0.6995	-0.6358
733.4	-0.7009	-0.6661
734.38	-0.7025	-0.6971
735.35	-0.7045	-0.7277
736.33	-0.7071	-0.7571
737.3	-0.7104	-0.7844
738.28	-0.7145	-0.8089
739.26	-0.7197	-0.83
740.23	-0.7257	-0.8473
741.21	-0.7327	-0.8607
742.19	-0.7405	-0.8703
743.16	-0.749	-0.8764
744.14	-0.7579	-0.8794
745.12	-0.7671	-0.8799
746.09	-0.7761	-0.8787
747.07	-0.7846	-0.8765
748.05	-0.7925	-0.8742
749.02	-0.7993	-0.8724
750	-0.8049	-0.8718
750.98	-0.809	-0.8729
751.95	-0.8115	-0.876
752.93	-0.8124	-0.8813
753.91	-0.8116	-0.8886
754.88	-0.8093	-0.8978
755.86	-0.8057	-0.9084
756.84	-0.801	-0.9198
757.81	-0.7957	-0.9313
758.79	-0.7901	-0.9423
759.77	-0.7846	-0.9519
760.74	-0.7797	-0.9594
761.72	-0.7758	-0.9643
762.7	-0.7734	-0.9662
763.67	-0.7727	-0.9648
764.65	-0.774	-0.9601
765.63	-0.7776	-0.9524
766.6	-0.7835	-0.9419
767.58	-0.7916	-0.9294
768.55	-0.8018	-0.9157
769.53	-0.8139	-0.9017
770.51	-0.8275	-0.8884
771.48	-0.8422	-0.877
772.46	-0.8574	-0.8683
773.44	-0.8725	-0.8633
774.41	-0.8871	-0.8626
775.39	-0.9005	-0.8669
776.37	-0.9122	-0.8763
777.34	-0.9217	-0.8908
778.32	-0.9286	-0.9102
779.3	-0.9326	-0.9337
780.27	-0.9335	-0.9607
781.25	-0.9313	-0.99
782.23	-0.9259	-1.0204
783.2	-0.9177	-1.0507
784.18	-0.9068	-1.0795
785.16	-0.8936	-1.1056
786.13	-0.8787	-1.1279
787.11	-0.8626	-1.1454
788.09	-0.8458	-1.1576
789.06	-0.8289	-1.1639
790.04	-0.8125	-1.1645
791.02	-0.7971	-1.1595
791.99	-0.7831	-1.1496
792.97	-0.7709	-1.1356
793.95	-0.7607	-1.1188
794.92	-0.7528	-1.1005
795.9	-0.7471	-1.0822
796.88	-0.7436	-1.0653
797.85	-0.7422	-1.0513
798.83	-0.7425	-1.0416
799.8	-0.7444	-1.0373
800.78	-0.7474	-1.0391
801.76	-0.7511	-1.0478
802.73	-0.7552	-1.0634
803.71	-0.7594	-1.0859
804.69	-0.7632	-1.1147
805.66	-0.7664	-1.149
806.64	-0.769	-1.1876
807.62	-0.7706	-1.2294
808.59	-0.7715	-1.2728
809.57	-0.7716	-1.3162
810.55	-0.7711	-1.3582
811.52	-0.7703	-1.3974
812.5	-0.7694	-1.4326
813.48	-0.7689	-1.4627
814.45	-0.769	-1.4872
815.43	-0.7701	-1.5056
816.41	-0.7725	-1.5181
817.38	-0.7765	-1.5249
818.36	-0.7824	-1.5266
819.34	-0.7902	-1.5242
820.31	-0.7999	-1.5189
821.29	-0.8116	-1.5118
822.27	-0.8251	-1.5042
823.24	-0.84	-1.4974
824.22	-0.8562	-1.4926
825.2	-0.8731	-1.4907
826.17	-0.8903	-1.4924
827.15	-0.9073	-1.4982
828.13	-0.9237	-1.5081
829.1	-0.939	-1.5219
830.08	-0.9527	-1.539
831.05	-0.9644	-1.5587
832.03	-0.9738	-1.5798
833.01	-0.9808	-1.601
833.98	-0.9851	-1.6211
834.96	-0.9868	-1.6386
835.94	-0.9858	-1.6523
836.91	-0.9825	-1.6611
837.89	-0.9769	-1.6639
838.87	-0.9695	-1.6602
839.84	-0.9606	-1.6497
840.82	-0.9505	-1.6323
841.8	-0.9396	-1.6085
842.77	-0.9284	-1.5789
843.75	-0.9171	-1.5446
844.73	-0.906	-1.5067
845.7	-0.8954	-1.4667
846.68	-0.8854	-1.4261
847.66	-0.8761	-1.3864
848.63	-0.8674	-1.3489
849.61	-0.8594	-1.3149
850.59	-0.8517	-1.2854
851.56	-0.8442	-1.2612
852.54	-0.8367	-1.2425
853.52	-0.8288	-1.2295
854.49	-0.8204	-1.2219
855.47	-0.8112	-1.219
856.45	-0.8009	-1.2199
857.42	-0.7895	-1.2235
858.4	-0.7768	-1.2285
859.38	-0.7628	-1.2336
860.35	-0.7477	-1.2376
861.33	-0.7317	-1.2391
862.3	-0.7149	-1.2372
863.28	-0.6978	-1.2311
864.26	-0.6807	-1.2204
865.23	-0.6641	-1.205
866.21	-0.6485	-1.185
867.19	-0.6344	-1.1611
868.16	-0.6221	-1.1342
869.14	-0.6122	-1.1052
870.12	-0.605	-1.0755
871.09	-0.6007	-1.0465
872.07	-0.5995	-1.0196
873.05	-0.6015	-0.996
874.02	-0.6066	-0.977
875	-0.6146	-0.9634
875.98	-0.6253	-0.9558
876.95	-0.6382	-0.9543
877.93	-0.6529	-0.959
878.91	-0.6689	-0.9692
879.88	-0.6854	-0.984
880.86	-0.702	-1.0022
881.84	-0.7179	-1.0223
882.81	-0.7326	-1.0428
883.79	-0.7455	-1.0618
884.77	-0.7562	-1.0778
885.74	-0.7641	-1.0891
886.72	-0.7692	-1.0943
887.7	-0.7711	-1.0924
888.67	-0.7699	-1.0826
889.65	-0.7657	-1.0647
890.63	-0.7586	-1.0387
891.6	-0.7489	-1.0052
892.58	-0.7371	-0.9651
893.55	-0.7236	-0.9196
894.53	-0.7091	-0.8704
895.51	-0.6939	-0.819
896.48	-0.6789	-0.7673
897.46	-0.6645	-0.7171
898.44	-0.6512	-0.6701
899.41	-0.6396	-0.6277
900.39	-0.6301	-0.591
901.37	-0.623	-0.5608
902.34	-0.6184	-0.5376
903.32	-0.6165	-0.5212
904.3	-0.6172	-0.5112
905.27	-0.6206	-0.5068
906.25	-0.6262	-0.5068
907.23	-0.6339	-0.5098
908.2	-0.6431	-0.5143
909.18	-0.6535	-0.5187
910.16	-0.6646	-0.5215
911.13	-0.6759	-0.5213
912.11	-0.6867	-0.5169
913.09	-0.6967	-0.5077
914.06	-0.7053	-0.4932
915.04	-0.7122	-0.4734
916.02	-0.7171	-0.4488
916.99	-0.7196	-0.4202
917.97	-0.7197	-0.3889
918.95	-0.7173	-0.3563
919.92	-0.7124	-0.324
920.9	-0.7053	-0.2938
921.88	-0.696	-0.2674
922.85	-0.685	-0.2463
923.83	-0.6727	-0.2316
924.8	-0.6593	-0.2245
925.78	-0.6455	-0.2253
926.76	-0.6317	-0.234
927.73	-0.6184	-0.2503
928.71	-0.606	-0.273
929.69	-0.595	-0.3007
930.66	-0.5856	-0.3319
931.64	-0.5783	-0.3642
932.62	-0.5732	-0.3957
933.59	-0.5704	-0.4241
934.57	-0.5699	-0.4472
935.55	-0.5717	-0.4633
936.52	-0.5757	-0.4709
937.5	-0.5815	-0.4689
938.48	-0.5889	-0.4569
939.45	-0.5975	-0.4351
940.43	-0.6069	-0.4041
941.41	-0.6166	-0.3654
942.38	-0.6262	-0.3208
943.36	-0.6352	-0.2725
944.34	-0.6432	-0.223
945.31	-0.6498	-0.1752
946.29	-0.6548	-0.1317
947.27	-0.6579	-0.0951
948.24	-0.6589	-0.0675
949.22	-0.6578	-0.0509
950.2	-0.6546	-0.0461
951.17	-0.6495	-0.0539
952.15	-0.6426	-0.0739
953.13	-0.6343	-0.1051
954.1	-0.6248	-0.1459
955.08	-0.6145	-0.1938
956.05	-0.604	-0.2462
957.03	-0.5935	-0.2998
958.01	-0.5835	-0.3512
958.98	-0.5744	-0.3972
959.96	-0.5665	-0.4346
960.94	-0.5599	-0.4608
961.91	-0.5549	-0.4735
962.89	-0.5515	-0.4715
963.87	-0.5497	-0.4543
964.84	-0.5492	-0.4222
965.82	-0.55	-0.3765
966.8	-0.5515	-0.3196
967.77	-0.5535	-0.2543
968.75	-0.5554	-0.1845
969.73	-0.5568	-0.1142
970.7	-0.5571	-0.048
971.68	-0.5558	0.0097
972.66	-0.5525	0.0547
973.63	-0.5468	0.0832
974.61	-0.5384	0.0921
975.59	-0.5271	0.0793
976.56	-0.5128	0.0436
977.54	-0.4957	-0.0149
978.52	-0.4758	-0.095
979.49	-0.4536	-0.1942
980.47	-0.4295	-0.309
981.45	-0.4041	-0.4347
982.42	-0.3782	-0.5662
983.4	-0.3524	-0.6976
984.38	-0.3276	-0.8228
985.35	-0.3046	-0.9358
986.33	-0.2841	-1.0309
987.3	-0.267	-1.103
988.28	-0.254	-1.1481
989.26	-0.2454	-1.1632
990.23	-0.2419	-1.1466
991.21	-0.2436	-1.0981
992.19	-0.2507	-1.0191
993.16	-0.2631	-0.9123
994.14	-0.2805	-0.7817
995.12	-0.3025	-0.6326
996.09	-0.3286	-0.4711
997.07	-0.3581	-0.3043
998.05	-0.3901	-0.1392
999.02	-0.4239	0.0168
1000	-0.4009	0.1063
1000.98	-0.4068	0.2174
1001.95	-0.4126	0.3129
1002.93	-0.4183	0.3884
1003.91	-0.4234	0.4399
1004.88	-0.4279	0.465
1005.86	-0.4314	0.4624
1006.84	-0.4338	0.4322
1007.81	-0.4351	0.3755
1008.79	-0.435	0.295
1009.77	-0.4336	0.1944
1010.74	-0.431	0.0782
1011.72	-0.4272	-0.0483
1012.7	-0.4223	-0.1793
1013.67	-0.4166	-0.309
1014.65	-0.4101	-0.4317
1015.63	-0.4031	-0.5421
1016.6	-0.3958	-0.6355
1017.58	-0.3884	-0.7082
1018.55	-0.3812	-0.7574
1019.53	-0.3741	-0.7817
1020.51	-0.3676	-0.7806
1021.48	-0.3615	-0.7552
1022.46	-0.3561	-0.7074
1023.44	-0.3514	-0.6403
1024.41	-0.3474	-0.5578
1025.39	-0.3441	-0.4644
1026.37	-0.3415	-0.3651
1027.34	-0.3396	-0.2649
1028.32	-0.3382	-0.1686
1029.3	-0.3374	-0.081
1030.27	-0.3371	-0.0059
1031.25	-0.3372	0.0534
1032.23	-0.3378	0.0947
1033.2	-0.3388	0.1165
1034.18	-0.3402	0.1188
1035.16	-0.3421	0.1022
1036.13	-0.3445	0.0684
1037.11	-0.3474	0.02
1038.09	-0.351	-0.0399
1039.06	-0.3553	-0.1077
1040.04	-0.3603	-0.1794
1041.02	-0.3661	-0.2511
1041.99	-0.3727	-0.319
1042.97	-0.3801	-0.3798
1043.95	-0.3882	-0.4306
1044.92	-0.397	-0.4692
1045.9	-0.4063	-0.4943
1046.88	-0.4159	-0.5052
1047.85	-0.4256	-0.5022
1048.83	-0.4352	-0.4865
1049.8	-0.4445	-0.4596
1050.78	-0.453	-0.4241
1051.76	-0.4605	-0.3826
1052.73	-0.4668	-0.3381
1053.71	-0.4714	-0.2938
1054.69	-0.4742	-0.2526
1055.66	-0.4749	-0.2173
1056.64	-0.4735	-0.1901
1057.62	-0.4697	-0.1729
1058.59	-0.4635	-0.1667
1059.57	-0.455	-0.172
1060.55	-0.4444	-0.1886
1061.52	-0.4317	-0.2156
1062.5	-0.4172	-0.2515
1063.48	-0.4012	-0.2944
1064.45	-0.3841	-0.342
1065.43	-0.3664	-0.3918
1066.41	-0.3483	-0.4412
1067.38	-0.3303	-0.4877
1068.36	-0.3129	-0.5291
1069.34	-0.2965	-0.5636
1070.31	-0.2813	-0.5898
1071.29	-0.2678	-0.6068
1072.27	-0.2562	-0.6144
1073.24	-0.2466	-0.6128
1074.22	-0.2393	-0.6031
1075.2	-0.2341	-0.5865
1076.17	-0.2312	-0.5649
1077.15	-0.2304	-0.5403
1078.13	-0.2316	-0.5151
1079.1	-0.2345	-0.4913
1080.08	-0.2388	-0.4713
1081.05	-0.2444	-0.457
1082.03	-0.2509	-0.4499
1083.01	-0.258	-0.4511
1083.98	-0.2655	-0.4613
1084.96	-0.2729	-0.4806
1085.94	-0.2802	-0.5085
1086.91	-0.287	-0.544
1087.89	-0.2933	-0.5859
1088.87	-0.2989	-0.6322
1089.84	-0.3038	-0.681
1090.82	-0.308	-0.73
1091.8	-0.3114	-0.7771
1092.77	-0.3143	-0.8202
1093.75	-0.3166	-0.8574
1094.73	-0.3185	-0.8871
1095.7	-0.3201	-0.9081
1096.68	-0.3217	-0.9199
1097.66	-0.3233	-0.9222
1098.63	-0.3251	-0.9152
1099.61	-0.3272	-0.8998
1100.59	-0.3296	-0.8771
1101.56	-0.3325	-0.8486
1102.54	-0.3358	-0.8161
1103.52	-0.3396	-0.7814
1104.49	-0.3438	-0.7465
1105.47	-0.3483	-0.7132
1106.45	-0.353	-0.6831
1107.42	-0.3579	-0.6576
1108.4	-0.3628	-0.6376
1109.38	-0.3676	-0.6239
1110.35	-0.3721	-0.6165
1111.33	-0.3763	-0.6151
1112.3	-0.3799	-0.6192
1113.28	-0.3831	-0.6277
1114.26	-0.3855	-0.6392
1115.23	-0.3873	-0.6523
1116.21	-0.3884	-0.6653
1117.19	-0.3888	-0.6767
1118.16	-0.3885	-0.6848
1119.14	-0.3876	-0.6883
1120.12	-0.3863	-0.6862
1121.09	-0.3845	-0.6777
1122.07	-0.3824	-0.6624
1123.05	-0.3801	-0.6403
1124.02	-0.3778	-0.6118
1125	-0.3756	-0.5776
1125.98	-0.3736	-0.5389
1126.95	-0.372	-0.4969
1127.93	-0.3709	-0.4533
1128.91	-0.3703	-0.4095
1129.88	-0.3705	-0.3671
1130.86	-0.3715	-0.3277
1131.84	-0.3733	-0.2926
1132.81	-0.3762	-0.2629
1133.79	-0.38	-0.2392
1134.77	-0.385	-0.2221
1135.74	-0.391	-0.2116
1136.72	-0.3981	-0.2074
1137.7	-0.4064	-0.2089
1138.67	-0.4158	-0.2152
1139.65	-0.4263	-0.2252
1140.63	-0.4378	-0.2374
1141.6	-0.4503	-0.2507
1142.58	-0.4637	-0.2635
1143.55	-0.4779	-0.2746
1144.53	-0.4928	-0.2828
1145.51	-0.5082	-0.2872
1146.48	-0.524	-0.2871
1147.46	-0.54	-0.2822
1148.44	-0.5561	-0.2724
1149.41	-0.572	-0.258
1150.39	-0.5875	-0.2395
1151.37	-0.6024	-0.2177
1152.34	-0.6166	-0.1937
1153.32	-0.6298	-0.1686
1154.3	-0.6418	-0.1436
1155.27	-0.6526	-0.1198
1156.25	-0.662	-0.0985
1157.23	-0.6698	-0.0807
1158.2	-0.6761	-0.0671
1159.18	-0.6808	-0.0584
1160.16	-0.6839	-0.0548
1161.13	-0.6855	-0.0565
1162.11	-0.6855	-0.0632
1163.09	-0.6843	-0.0745
1164.06	-0.6817	-0.0898
1165.04	-0.6782	-0.1082
1166.02	-0.6737	-0.1289
1166.99	-0.6685	-0.1508
1167.97	-0.6627	-0.173
1168.95	-0.6566	-0.1946
1169.92	-0.6504	-0.2148
1170.9	-0.644	-0.2328
1171.88	-0.6378	-0.2484
1172.85	-0.6317	-0.2612
1173.83	-0.6259	-0.2712
1174.8	-0.6204	-0.2786
1175.78	-0.6153	-0.2836
1176.76	-0.6106	-0.2867
1177.73	-0.6062	-0.2886
1178.71	-0.6021	-0.2899
1179.69	-0.5984	-0.2911
1180.66	-0.5949	-0.293
1181.64	-0.5916	-0.296
1182.62	-0.5885	-0.3007
1183.59	-0.5856	-0.3072
1184.57	-0.5829	-0.3157
1185.55	-0.5803	-0.3261
1186.52	-0.578	-0.3382
1187.5	-0.576	-0.3516
1188.48	-0.5743	-0.3658
1189.45	-0.573	-0.3803
1190.43	-0.5722	-0.3945
1191.41	-0.572	-0.4076
1192.38	-0.5725	-0.4192
1193.36	-0.5737	-0.4286
1194.34	-0.5757	-0.4356
1195.31	-0.5786	-0.4398
1196.29	-0.5823	-0.4411
1197.27	-0.5868	-0.4397
1198.24	-0.5922	-0.4357
1199.22	-0.5982	-0.4295
1200.2	-0.6048	-0.4217
1201.17	-0.6119	-0.4128
1202.15	-0.6193	-0.4036
1203.13	-0.6269	-0.3947
1204.1	-0.6344	-0.3867
1205.08	-0.6416	-0.3804
1206.05	-0.6485	-0.3761
1207.03	-0.6547	-0.3744
1208.01	-0.6601	-0.3753
1208.98	-0.6646	-0.3789
1209.96	-0.6682	-0.3852
1210.94	-0.6705	-0.3939
1211.91	-0.6718	-0.4046
1212.89	-0.6719	-0.4169
1213.87	-0.6707	-0.4302
1214.84	-0.6685	-0.4439
1215.82	-0.6652	-0.4574
1216.8	-0.6609	-0.4702
1217.77	-0.6557	-0.4819
1218.75	-0.6497	-0.4922
1219.73	-0.643	-0.5008
1220.7	-0.6356	-0.5079
1221.68	-0.6277	-0.5135
1222.66	-0.6193	-0.5179
1223.63	-0.6103	-0.5216
1224.61	-0.601	-0.5251
1225.59	-0.5911	-0.529
1226.56	-0.5808	-0.534
1227.54	-0.57	-0.5408
1228.52	-0.5586	-0.5499
1229.49	-0.5467	-0.5619
1230.47	-0.5343	-0.5771
1231.45	-0.5212	-0.5959
1232.42	-0.5076	-0.6184
1233.4	-0.4935	-0.6444
1234.38	-0.4789	-0.6737
1235.35	-0.464	-0.7059
1236.33	-0.4489	-0.7404
1237.3	-0.4337	-0.7765
1238.28	-0.4187	-0.8136
1239.26	-0.4041	-0.8508
1240.23	-0.39	-0.8874
1241.21	-0.3768	-0.9227
1242.19	-0.3647	-0.9562
1243.16	-0.3538	-0.9873
1244.14	-0.3443	-1.0158
1245.12	-0.3364	-1.0415
1246.09	-0.3301	-1.0646
1247.07	-0.3256	-1.0852
1248.05	-0.3228	-1.1038
1249.02	-0.3215	-1.1208
1250	-0.3218	-1.137
1250.98	-0.3234	-1.153
1251.95	-0.326	-1.1696
1252.93	-0.3294	-1.1873
1253.91	-0.3332	-1.2069
1254.88	-0.3373	-1.2288
1255.86	-0.3411	-1.2534
1256.84	-0.3445	-1.2809
1257.81	-0.3471	-1.3113
1258.79	-0.3487	-1.3445
1259.77	-0.349	-1.38
1260.74	-0.348	-1.4175
1261.72	-0.3456	-1.4562
1262.7	-0.3416	-1.4955
1263.67	-0.3363	-1.5345
1264.65	-0.3297	-1.5726
1265.63	-0.3219	-1.609
1266.6	-0.3133	-1.643
1267.58	-0.304	-1.6741
1268.55	-0.2944	-1.7019
1269.53	-0.2848	-1.7261
1270.51	-0.2754	-1.7468
1271.48	-0.2666	-1.7641
1272.46	-0.2585	-1.7783
1273.44	-0.2515	-1.7898
1274.41	-0.2457	-1.7992
1275.39	-0.2411	-1.8073
1276.37	-0.2379	-1.8147
1277.34	-0.236	-1.8221
1278.32	-0.2354	-1.8303
1279.3	-0.2359	-1.8397
1280.27	-0.2374	-1.8509
1281.25	-0.2397	-1.8643
1282.23	-0.2426	-1.8799
1283.2	-0.2458	-1.8978
1284.18	-0.2492	-1.9179
1285.16	-0.2526	-1.9397
1286.13	-0.2557	-1.963
1287.11	-0.2584	-1.987
1288.09	-0.2607	-2.0113
1289.06	-0.2624	-2.0351
1290.04	-0.2636	-2.0579
1291.02	-0.2643	-2.0789
1291.99	-0.2645	-2.0979
1292.97	-0.2645	-2.1143
1293.95	-0.2642	-2.1279
1294.92	-0.2638	-2.1387
1295.9	-0.2635	-2.1467
1296.88	-0.2635	-2.1522
1297.85	-0.2637	-2.1555
1298.83	-0.2644	-2.157
1299.8	-0.2656	-2.1573
1300.78	-0.2674	-2.157
1301.76	-0.2698	-2.1566
1302.73	-0.2726	-2.1568
1303.71	-0.276	-2.158
1304.69	-0.2797	-2.1606
1305.66	-0.2837	-2.1648
1306.64	-0.2879	-2.1709
1307.62	-0.2922	-2.1787
1308.59	-0.2965	-2.1882
1309.57	-0.3006	-2.199
1310.55	-0.3046	-2.2108
1311.52	-0.3084	-2.223
1312.5	-0.312	-2.2352
1313.48	-0.3155	-2.2467
1314.45	-0.3189	-2.2572
1315.43	-0.3225	-2.2662
1316.41	-0.3262	-2.2733
1317.38	-0.3304	-2.2783
1318.36	-0.335	-2.281
1319.34	-0.3404	-2.2816
1320.31	-0.3465	-2.2802
1321.29	-0.3536	-2.2771
1322.27	-0.3617	-2.2728
1323.24	-0.3707	-2.2678
1324.22	-0.3807	-2.2626
1325.2	-0.3915	-2.2578
1326.17	-0.4029	-2.254
1327.15	-0.4148	-2.2517
1328.13	-0.4268	-2.2513
1329.1	-0.4387	-2.2529
1330.08	-0.4501	-2.2568
1331.05	-0.4607	-2.2628
1332.03	-0.4701	-2.2708
1333.01	-0.478	-2.2803
1333.98	-0.4842	-2.2909
1334.96	-0.4885	-2.302
1335.94	-0.4908	-2.3129
1336.91	-0.491	-2.3228
1337.89	-0.4893	-2.331
1338.87	-0.4856	-2.337
1339.84	-0.4803	-2.3401
1340.82	-0.4738	-2.3399
1341.8	-0.4663	-2.3363
1342.77	-0.4584	-2.329
1343.75	-0.4505	-2.3184
1344.73	-0.4431	-2.3047
1345.7	-0.4367	-2.2884
1346.68	-0.4318	-2.2703
1347.66	-0.4287	-2.2511
1348.63	-0.4277	-2.2316
1349.61	-0.4292	-2.2129
1350.59	-0.4331	-2.1958
1351.56	-0.4395	-2.1811
1352.54	-0.4482	-2.1695
1353.52	-0.459	-2.1616
1354.49	-0.4716	-2.1577
1355.47	-0.4855	-2.158
1356.45	-0.5003	-2.1625
1357.42	-0.5153	-2.1707
1358.4	-0.53	-2.1823
1359.38	-0.5437	-2.1965
1360.35	-0.556	-2.2125
1361.33	-0.5664	-2.2294
1362.3	-0.5744	-2.2462
1363.28	-0.5797	-2.262
1364.26	-0.5821	-2.2759
1365.23	-0.5815	-2.2871
1366.21	-0.578	-2.2949
1367.19	-0.5717	-2.299
1368.16	-0.5629	-2.299
1369.14	-0.552	-2.2949
1370.12	-0.5394	-2.287
1371.09	-0.5257	-2.2756
1372.07	-0.5114	-2.2613
1373.05	-0.4969	-2.2448
1374.02	-0.4829	-2.2269
1375	-0.4698	-2.2084
1375.98	-0.4579	-2.1902
1376.95	-0.4476	-2.1729
1377.93	-0.4391	-2.1574
1378.91	-0.4325	-2.144
1379.88	-0.4276	-2.1331
1380.86	-0.4244	-2.1248
1381.84	-0.4226	-2.1189
1382.81	-0.4218	-2.1153
1383.79	-0.4218	-2.1135
1384.77	-0.422	-2.1127
1385.74	-0.4221	-2.1124
1386.72	-0.4215	-2.1118
1387.7	-0.42	-2.11
1388.67	-0.4171	-2.1063
1389.65	-0.4127	-2.1001
1390.63	-0.4067	-2.091
1391.6	-0.3989	-2.0787
1392.58	-0.3894	-2.063
1393.55	-0.3785	-2.0442
1394.53	-0.3665	-2.0227
1395.51	-0.3537	-1.999
1396.48	-0.3406	-1.974
1397.46	-0.3277	-1.9486
1398.44	-0.3154	-1.9238
1399.41	-0.3042	-1.9008
1400.39	-0.2947	-1.8807
1401.37	-0.2872	-1.8644
1402.34	-0.2821	-1.8528
1403.32	-0.2794	-1.8465
1404.3	-0.2793	-1.846
1405.27	-0.2818	-1.8514
1406.25	-0.2867	-1.8627
1407.23	-0.2938	-1.8795
1408.2	-0.3026	-1.901
1409.18	-0.3128	-1.9264
1410.16	-0.3238	-1.9547
1411.13	-0.335	-1.9844
1412.11	-0.3459	-2.0145
1413.09	-0.3561	-2.0435
1414.06	-0.365	-2.0701
1415.04	-0.3722	-2.0932
1416.02	-0.3775	-2.1119
1416.99	-0.3806	-2.1253
1417.97	-0.3815	-2.1331
1418.95	-0.3803	-2.1349
1419.92	-0.3771	-2.1309
1420.9	-0.3723	-2.1214
1421.88	-0.3663	-2.1072
1422.85	-0.3595	-2.0889
1423.83	-0.3524	-2.0677
1424.8	-0.3456	-2.0446
1425.78	-0.3396	-2.0208
1426.76	-0.3348	-1.9975
1427.73	-0.3316	-1.9758
1428.71	-0.3304	-1.9564
1429.69	-0.3313	-1.9403
1430.66	-0.3344	-1.9278
1431.64	-0.3396	-1.9193
1432.62	-0.3466	-1.9148
1433.59	-0.3552	-1.9139
1434.57	-0.3649	-1.9162
1435.55	-0.3751	-1.921
1436.52	-0.3852	-1.9276
1437.5	-0.3946	-1.9349
1438.48	-0.4026	-1.942
1439.45	-0.4087	-1.948
1440.43	-0.4122	-1.9521
1441.41	-0.4128	-1.9534
1442.38	-0.4101	-1.9515
1443.36	-0.4038	-1.946
1444.34	-0.3941	-1.9369
1445.31	-0.3809	-1.9242
1446.29	-0.3645	-1.9083
1447.27	-0.3454	-1.8897
1448.24	-0.324	-1.8691
1449.22	-0.3011	-1.8474
1450.2	-0.2773	-1.8253
1451.17	-0.2533	-1.8039
1452.15	-0.23	-1.7838
1453.13	-0.208	-1.7659
1454.1	-0.1881	-1.7506
1455.08	-0.1708	-1.7384
1456.05	-0.1565	-1.7294
1457.03	-0.1456	-1.7236
1458.01	-0.1382	-1.7206
1458.98	-0.1343	-1.72
1459.96	-0.1338	-1.7211
1460.94	-0.1365	-1.7231
1461.91	-0.1417	-1.7251
1462.89	-0.1491	-1.7262
1463.87	-0.158	-1.7255
1464.84	-0.1677	-1.7222
1465.82	-0.1777	-1.7158
1466.8	-0.1871	-1.7056
1467.77	-0.1955	-1.6916
1468.75	-0.2023	-1.6737
1469.73	-0.2071	-1.6521
1470.7	-0.2097	-1.6275
1471.68	-0.2098	-1.6005
1472.66	-0.2075	-1.572
1473.63	-0.2029	-1.543
1474.61	-0.1963	-1.5148
1475.59	-0.1881	-1.4883
1476.56	-0.1788	-1.4647
1477.54	-0.1689	-1.4449
1478.52	-0.1591	-1.4297
1479.49	-0.1499	-1.4196
1480.47	-0.1419	-1.4149
1481.45	-0.1357	-1.4156
1482.42	-0.1317	-1.4214
1483.4	-0.1302	-1.4318
1484.38	-0.1316	-1.4458
1485.35	-0.1358	-1.4625
1486.33	-0.143	-1.4806
1487.3	-0.1528	-1.4988
1488.28	-0.1651	-1.5157
1489.26	-0.1795	-1.5301
1490.23	-0.1955	-1.5408
1491.21	-0.2125	-1.5466
1492.19	-0.2301	-1.5469
1493.16	-0.2476	-1.5411
1494.14	-0.2646	-1.529
1495.12	-0.2805	-1.5106
1496.09	-0.2949	-1.4864
1497.07	-0.3074	-1.4571
1498.05	-0.3179	-1.4235
1499.02	-0.3263	-1.3868
1500	-0.3325	-1.3482
1500.98	-0.3367	-1.3092
1501.95	-0.3392	-1.271
1502.93	-0.3401	-1.2348
1503.91	-0.34	-1.2019
1504.88	-0.3392	-1.173
1505.86	-0.3382	-1.1489
1506.84	-0.3375	-1.1298
1507.81	-0.3376	-1.116
1508.79	-0.3388	-1.1072
1509.77	-0.3414	-1.1028
1510.74	-0.3457	-1.1021
1511.72	-0.3518	-1.1041
1512.7	-0.3598	-1.1077
1513.67	-0.3696	-1.1117
1514.65	-0.381	-1.1148
1515.63	-0.3939	-1.1159
1516.6	-0.4078	-1.1137
1517.58	-0.4224	-1.1075
1518.55	-0.4372	-1.0965
1519.53	-0.4517	-1.0803
1520.51	-0.4656	-1.0586
1521.48	-0.4784	-1.0317
1522.46	-0.4897	-0.9998
1523.44	-0.4992	-0.9635
1524.41	-0.5066	-0.9237
1525.39	-0.5118	-0.8814
1526.37	-0.5147	-0.8376
1527.34	-0.5154	-0.7933
1528.32	-0.5139	-0.7497
1529.3	-0.5105	-0.7078
1530.27	-0.5055	-0.6684
1531.25	-0.4991	-0.6321
1532.23	-0.4918	-0.5994
1533.2	-0.4839	-0.5705
1534.18	-0.476	-0.5453
1535.16	-0.4683	-0.5237
1536.13	-0.4612	-0.505
1537.11	-0.455	-0.4886
1538.09	-0.4501	-0.4736
1539.06	-0.4466	-0.4593
1540.04	-0.4446	-0.4445
1541.02	-0.4441	-0.4284
1541.99	-0.4452	-0.4102
1542.97	-0.4477	-0.3891
1543.95	-0.4514	-0.3645
1544.92	-0.4561	-0.3362
1545.9	-0.4617	-0.3038
1546.88	-0.4676	-0.2676
1547.85	-0.4738	-0.2277
1548.83	-0.4798	-0.1847
1549.8	-0.4853	-0.1392
1550.78	-0.4902	-0.0919
1551.76	-0.4942	-0.0438
1552.73	-0.497	0.0044
1553.71	-0.4987	0.0518
1554.69	-0.499	0.0975
1555.66	-0.4981	0.1409
1556.64	-0.4959	0.1814
1557.62	-0.4925	0.2186
1558.59	-0.4881	0.2524
1559.57	-0.4828	0.2827
1560.55	-0.4769	0.3097
1561.52	-0.4706	0.3337
1562.5	-0.4641	0.3553
1563.48	-0.4577	0.3751
1564.45	-0.4515	0.3938
1565.43	-0.4459	0.412
1566.41	-0.4409	0.4306
1567.38	-0.4368	0.4502
1568.36	-0.4336	0.4713
1569.34	-0.4315	0.4946
1570.31	-0.4305	0.5203
1571.29	-0.4305	0.5487
1572.27	-0.4316	0.5798
1573.24	-0.4337	0.6136
1574.22	-0.4367	0.6497
1575.2	-0.4404	0.6879
1576.17	-0.4446	0.7278
1577.15	-0.4492	0.7688
1578.13	-0.454	0.8104
1579.1	-0.4588	0.8522
1580.08	-0.4633	0.8936
1581.05	-0.4674	0.9341
1582.03	-0.4709	0.9735
1583.01	-0.4736	1.0114
1583.98	-0.4753	1.0477
1584.96	-0.4759	1.0822
1585.94	-0.4754	1.1149
1586.91	-0.4736	1.146
1587.89	-0.4705	1.1755
1588.87	-0.4661	1.2037
1589.84	-0.4604	1.2306
1590.82	-0.4536	1.2564
1591.8	-0.4457	1.2813
1592.77	-0.4368	1.3054
1593.75	-0.4271	1.3287
1594.73	-0.4168	1.3513
1595.7	-0.4061	1.3729
1596.68	-0.3951	1.3936
1597.66	-0.3841	1.413
1598.63	-0.3732	1.4311
1599.61	-0.3626	1.4475
1600.59	-0.3525	1.4622
1601.56	-0.343	1.4748
1602.54	-0.3342	1.4854
1603.52	-0.3261	1.4939
1604.49	-0.3189	1.5003
1605.47	-0.3124	1.5047
1606.45	-0.3065	1.5076
1607.42	-0.3013	1.5091
1608.4	-0.2966	1.5098
1609.38	-0.2921	1.5101
1610.35	-0.2877	1.5106
1611.33	-0.2833	1.5119
1612.3	-0.2786	1.5146
1613.28	-0.2734	1.5192
1614.26	-0.2676	1.5261
1615.23	-0.2609	1.5359
1616.21	-0.2533	1.5487
1617.19	-0.2447	1.5646
1618.16	-0.235	1.5838
1619.14	-0.2243	1.606
1620.12	-0.2127	1.631
1621.09	-0.2001	1.6584
1622.07	-0.187	1.6877
1623.05	-0.1733	1.7184
1624.02	-0.1594	1.7499
1625	-0.1456	1.7816
1625.98	-0.1322	1.8128
1626.95	-0.1193	1.8432
1627.93	-0.1073	1.8722
1628.91	-0.0966	1.8996
1629.88	-0.0871	1.925
1630.86	-0.0793	1.9485
1631.84	-0.0731	1.9701
1632.81	-0.0687	1.99
1633.79	-0.066	2.0084
1634.77	-0.065	2.0258
1635.74	-0.0656	2.0425
1636.72	-0.0675	2.0591
1637.7	-0.0707	2.076
1638.67	-0.0747	2.0936
1639.65	-0.0793	2.1123
1640.63	-0.0841	2.1322
1641.6	-0.0889	2.1537
1642.58	-0.0934	2.1765
1643.55	-0.0972	2.2008
1644.53	-0.1002	2.2261
1645.51	-0.102	2.2522
1646.48	-0.1027	2.2785
1647.46	-0.102	2.3046
1648.44	-0.1	2.3298
1649.41	-0.0968	2.3537
1650.39	-0.0924	2.3755
1651.37	-0.0871	2.395
1652.34	-0.081	2.4116
1653.32	-0.0744	2.425
1654.3	-0.0676	2.4352
1655.27	-0.0609	2.4421
1656.25	-0.0546	2.4458
1657.23	-0.0491	2.4467
1658.2	-0.0444	2.4452
1659.18	-0.041	2.4417
1660.16	-0.0389	2.4369
1661.13	-0.0382	2.4314
1662.11	-0.0391	2.4257
1663.09	-0.0414	2.4205
1664.06	-0.0452	2.4162
1665.04	-0.0503	2.4133
1666.02	-0.0565	2.4121
1666.99	-0.0635	2.4126
1667.97	-0.0711	2.4149
1668.95	-0.0791	2.4188
1669.92	-0.087	2.4239
1670.9	-0.0946	2.4298
1671.88	-0.1015	2.436
1672.85	-0.1075	2.4418
1673.83	-0.1124	2.4467
1674.8	-0.1159	2.4498
1675.78	-0.1178	2.4507
1676.76	-0.1182	2.4488
1677.73	-0.1169	2.4438
1678.71	-0.1139	2.4353
1679.69	-0.1094	2.4232
1680.66	-0.1034	2.4076
1681.64	-0.0961	2.3887
1682.62	-0.0878	2.3668
1683.59	-0.0787	2.3425
1684.57	-0.069	2.3164
1685.55	-0.0591	2.289
1686.52	-0.0491	2.2613
1687.5	-0.0395	2.2338
1688.48	-0.0304	2.2073
1689.45	-0.022	2.1825
1690.43	-0.0147	2.1598
1691.41	-0.0085	2.1396
1692.38	-0.0037	2.1222
1693.36	-0.0001	2.1078
1694.34	0.002	2.0964
1695.31	0.0027	2.0877
1696.29	0.0022	2.0815
1697.27	0.0004	2.0775
1698.24	-0.0025	2.0752
1699.22	-0.0062	2.0742
1700.2	-0.0106	2.0739
1701.17	-0.0155	2.074
1702.15	-0.0205	2.0741
1703.13	-0.0254	2.0739
1704.1	-0.0299	2.0731
1705.08	-0.0337	2.0718
1706.05	-0.0367	2.0699
1707.03	-0.0385	2.0675
1708.01	-0.0389	2.0648
1708.98	-0.0379	2.0621
1709.96	-0.0352	2.0597
1710.94	-0.0307	2.0578
1711.91	-0.0246	2.0568
1712.89	-0.0168	2.0569
1713.87	-0.0073	2.0583
1714.84	0.0036	2.0609
1715.82	0.0157	2.0648
1716.8	0.0287	2.0697
1717.77	0.0425	2.0754
1718.75	0.0565	2.0814
1719.73	0.0705	2.0871
1720.7	0.0839	2.0922
1721.68	0.0966	2.0958
1722.66	0.108	2.0974
1723.63	0.1177	2.0965
1724.61	0.1256	2.0924
1725.59	0.1313	2.0848
1726.56	0.1345	2.0734
1727.54	0.1353	2.0581
1728.52	0.1335	2.0388
1729.49	0.1292	2.0159
1730.47	0.1226	1.9897
1731.45	0.1138	1.9607
1732.42	0.1032	1.9295
1733.4	0.0912	1.897
1734.38	0.0783	1.8639
1735.35	0.0649	1.831
1736.33	0.0516	1.7993
1737.3	0.0389	1.7693
1738.28	0.0274	1.7418
1739.26	0.0176	1.7171
1740.23	0.0099	1.6957
1741.21	0.0048	1.6777
1742.19	0.0025	1.663
1743.16	0.0032	1.6515
1744.14	0.007	1.6427
1745.12	0.0138	1.6361
1746.09	0.0236	1.6311
1747.07	0.036	1.6269
1748.05	0.0506	1.6228
1749.02	0.067	1.6182
1750	0.0846	1.6123
1750.98	0.1028	1.6046
1751.95	0.121	1.5946
1752.93	0.1385	1.5821
1753.91	0.1546	1.5669
1754.88	0.1689	1.549
1755.86	0.1807	1.5288
1756.84	0.1897	1.5065
1757.81	0.1956	1.4827
1758.79	0.198	1.4579
1759.77	0.1971	1.4328
1760.74	0.1928	1.408
1761.72	0.1853	1.3842
1762.7	0.1749	1.362
1763.67	0.1622	1.3418
1764.65	0.1475	1.3239
1765.63	0.1315	1.3087
1766.6	0.1148	1.296
1767.58	0.098	1.2858
1768.55	0.0817	1.2779
1769.53	0.0665	1.2718
1770.51	0.053	1.2671
1771.48	0.0415	1.2633
1772.46	0.0325	1.2597
1773.44	0.0261	1.2557
1774.41	0.0224	1.251
1775.39	0.0215	1.2451
1776.37	0.023	1.2376
1777.34	0.0269	1.2284
1778.32	0.0328	1.2174
1779.3	0.0401	1.2049
1780.27	0.0485	1.191
1781.25	0.0573	1.1763
1782.23	0.0661	1.161
1783.2	0.0744	1.1459
1784.18	0.0816	1.1314
1785.16	0.0874	1.1182
1786.13	0.0914	1.1067
1787.11	0.0933	1.0972
1788.09	0.0931	1.0901
1789.06	0.0906	1.0855
1790.04	0.0859	1.0833
1791.02	0.0792	1.0831
1791.99	0.0707	1.0847
1792.97	0.0607	1.0875
1793.95	0.0496	1.0907
1794.92	0.0378	1.0936
1795.9	0.0257	1.0954
1796.88	0.0137	1.0954
1797.85	0.0022	1.0928
1798.83	-0.0085	1.087
1799.8	-0.0181	1.0776
1800.78	-0.0265	1.0643
1801.76	-0.0335	1.0471
1802.73	-0.039	1.026
1803.71	-0.0432	1.0016
1804.69	-0.0461	0.9744
1805.66	-0.0479	0.9452
1806.64	-0.0488	0.9149
1807.62	-0.0492	0.8845
1808.59	-0.0493	0.8551
1809.57	-0.0493	0.8277
1810.55	-0.0497	0.8031
1811.52	-0.0505	0.7823
1812.5	-0.052	0.7657
1813.48	-0.0543	0.7539
1814.45	-0.0574	0.7468
1815.43	-0.0615	0.7444
1816.41	-0.0664	0.7462
1817.38	-0.0719	0.7515
1818.36	-0.078	0.7596
1819.34	-0.0843	0.7694
1820.31	-0.0906	0.7797
1821.29	-0.0966	0.7893
1822.27	-0.1021	0.7971
1823.24	-0.1068	0.8019
1824.22	-0.1105	0.803
1825.2	-0.1131	0.7995
1826.17	-0.1144	0.791
1827.15	-0.1145	0.7772
1828.13	-0.1133	0.7585
1829.1	-0.1111	0.735
1830.08	-0.1079	0.7076
1831.05	-0.1042	0.6771
1832.03	-0.1	0.6447
1833.01	-0.0959	0.6115
1833.98	-0.0922	0.579
1834.96	-0.0892	0.5484
1835.94	-0.0873	0.5209
1836.91	-0.0869	0.4975
1837.89	-0.0881	0.479
1838.87	-0.0913	0.466
1839.84	-0.0965	0.4588
1840.82	-0.1037	0.4573
1841.8	-0.113	0.4611
1842.77	-0.1241	0.4696
1843.75	-0.1369	0.4818
1844.73	-0.1511	0.4967
1845.7	-0.1662	0.5129
1846.68	-0.182	0.5292
1847.66	-0.1978	0.5443
1848.63	-0.2134	0.5569
1849.61	-0.2282	0.5661
1850.59	-0.2418	0.5709
1851.56	-0.2539	0.5708
1852.54	-0.2641	0.5655
1853.52	-0.2721	0.5552
1854.49	-0.278	0.5402
1855.47	-0.2815	0.5211
1856.45	-0.2827	0.499
1857.42	-0.2818	0.4749
1858.4	-0.2789	0.45
1859.38	-0.2743	0.4258
1860.35	-0.2685	0.4034
1861.33	-0.2618	0.3842
1862.3	-0.2545	0.369
1863.28	-0.2473	0.3586
1864.26	-0.2404	0.3536
1865.23	-0.2344	0.354
1866.21	-0.2295	0.3599
1867.19	-0.2262	0.3705
1868.16	-0.2246	0.3853
1869.14	-0.2249	0.4031
1870.12	-0.2273	0.4227
1871.09	-0.2317	0.4429
1872.07	-0.2381	0.4621
1873.05	-0.2462	0.4792
1874.02	-0.256	0.4928
1875	-0.2672	0.502
1875.98	-0.2794	0.5059
1876.95	-0.2922	0.5042
1877.93	-0.3055	0.4968
1878.91	-0.3187	0.4838
1879.88	-0.3315	0.4657
1880.86	-0.3436	0.4435
1881.84	-0.3548	0.4183
1882.81	-0.3648	0.3912
1883.79	-0.3734	0.3637
1884.77	-0.3805	0.3373
1885.74	-0.3859	0.3131
1886.72	-0.3897	0.2926
1887.7	-0.392	0.2766
1888.67	-0.3927	0.2658
1889.65	-0.3921	0.2608
1890.63	-0.3903	0.2615
1891.6	-0.3875	0.2677
1892.58	-0.3838	0.2787
1893.55	-0.3797	0.2937
1894.53	-0.3752	0.3116
1895.51	-0.3706	0.3311
1896.48	-0.3661	0.3508
1897.46	-0.3619	0.3695
1898.44	-0.3582	0.3859
1899.41	-0.3552	0.3988
1900.39	-0.353	0.4076
1901.37	-0.3516	0.4117
1902.34	-0.3512	0.4108
1903.32	-0.3518	0.4052
1904.3	-0.3534	0.3954
1905.27	-0.356	0.3822
1906.25	-0.3595	0.3667
1907.23	-0.364	0.3501
1908.2	-0.3693	0.3338
1909.18	-0.3752	0.3191
1910.16	-0.3818	0.3074
1911.13	-0.3888	0.2998
1912.11	-0.3962	0.2971
1913.09	-0.4037	0.3
1914.06	-0.4112	0.3084
1915.04	-0.4186	0.3223
1916.02	-0.4257	0.3409
1916.99	-0.4323	0.3633
1917.97	-0.4382	0.3881
1918.95	-0.4434	0.4136
1919.92	-0.4477	0.4382
1920.9	-0.4509	0.4601
1921.88	-0.4531	0.4773
1922.85	-0.4542	0.4884
1923.83	-0.454	0.492
1924.8	-0.4527	0.4871
1925.78	-0.4503	0.4732
1926.76	-0.4468	0.4503
1927.73	-0.4423	0.4189
1928.71	-0.437	0.3799
1929.69	-0.4309	0.3349
1930.66	-0.4243	0.2858
1931.64	-0.4174	0.2347
1932.62	-0.4103	0.184
1933.59	-0.4033	0.1363
1934.57	-0.3965	0.0939
1935.55	-0.3901	0.0591
1936.52	-0.3842	0.0336
1937.5	-0.379	0.0189
1938.48	-0.3746	0.0158
1939.45	-0.3711	0.0246
1940.43	-0.3684	0.0448
1941.41	-0.3666	0.0753
1942.38	-0.3656	0.1144
1943.36	-0.3653	0.1601
1944.34	-0.3656	0.2096
1945.31	-0.3665	0.2602
1946.29	-0.3676	0.3087
1947.27	-0.3689	0.3522
1948.24	-0.3703	0.388
1949.22	-0.3715	0.4137
1950.2	-0.3725	0.4274
1951.17	-0.3731	0.428
[truncated: 31,793 more rows]
