# Supplementary material for: Effects of different tennis racket string tension on forehand stroke effect and racket dynamic impact
Source: PLoS One. 2025 Jan 15;20(1):e0317442. doi: 10.1371/journal.pone.0317442 (PMC11734973; doi:10.1371/journal.pone.0317442)
Supplement: S1 File — (ZIP) [file pone.0317442.s001.zip › S1/acceleration strain vibration/60bl/10.xlsx]

## Sheet: 10
Time（ms）	acceleration（g=9.8m/s2）	strain（mµ）
0	0.4715	-1.8503
0.98	0.4879	-1.6874
1.95	0.5031	-1.4725
2.93	0.5162	-1.2128
3.91	0.5263	-0.9173
4.88	0.5328	-0.5961
5.86	0.5352	-0.2603
6.84	0.5332	0.0787
7.81	0.5268	0.4098
8.79	0.5163	0.7222
9.77	0.5019	1.0066
10.74	0.4845	1.2549
11.72	0.4647	1.4608
12.7	0.4435	1.6202
13.67	0.4217	1.7308
14.65	0.4003	1.7927
15.63	0.3802	1.808
16.6	0.3622	1.7807
17.58	0.347	1.7164
18.55	0.335	1.6219
19.53	0.3266	1.5053
20.51	0.3218	1.3748
21.48	0.3205	1.2389
22.46	0.3225	1.1058
23.44	0.3272	0.983
24.41	0.334	0.8767
25.39	0.3422	0.7923
26.37	0.351	0.7334
27.34	0.3598	0.7021
28.32	0.3676	0.6987
29.3	0.3739	0.7223
30.27	0.3782	0.7703
31.25	0.3799	0.839
32.23	0.3789	0.9237
33.2	0.375	1.019
34.18	0.3685	1.1194
35.16	0.3594	1.219
36.13	0.3483	1.3126
37.11	0.3356	1.3953
38.09	0.3218	1.463
39.06	0.3077	1.5128
40.04	0.2939	1.5428
41.02	0.2808	1.5522
41.99	0.2692	1.5415
42.97	0.2593	1.5121
43.95	0.2515	1.4666
44.92	0.246	1.4082
45.9	0.2428	1.3406
46.88	0.2417	1.2678
47.85	0.2425	1.194
48.83	0.2449	1.1232
49.8	0.2484	1.059
50.78	0.2525	1.0042
51.76	0.2568	0.9612
52.73	0.2607	0.9313
53.71	0.2637	0.9151
54.69	0.2655	0.9123
55.66	0.2658	0.9216
56.64	0.2643	0.9414
57.62	0.261	0.9691
58.59	0.2559	1.0021
59.57	0.249	1.0371
60.55	0.2408	1.0714
61.52	0.2313	1.1019
62.5	0.221	1.1263
63.48	0.2101	1.1425
64.45	0.1992	1.149
65.43	0.1884	1.1453
66.41	0.1781	1.1312
67.38	0.1683	1.1073
68.36	0.1593	1.075
69.34	0.1511	1.0361
70.31	0.1434	0.9926
71.29	0.1363	0.9471
72.27	0.1294	0.902
73.24	0.1224	0.8599
74.22	0.1151	0.8229
75.2	0.1071	0.793
76.17	0.0981	0.7715
77.15	0.088	0.7592
78.13	0.0766	0.7564
79.1	0.0638	0.7627
80.08	0.0496	0.7772
81.05	0.0343	0.7982
82.03	0.018	0.824
83.01	0.0012	0.8523
83.98	-0.0159	0.8807
84.96	-0.0326	0.9067
85.94	-0.0486	0.928
86.91	-0.0634	0.9427
87.89	-0.0765	0.9491
88.87	-0.0876	0.9459
89.84	-0.0965	0.9325
90.82	-0.1031	0.9088
91.8	-0.1073	0.8753
92.77	-0.1094	0.833
93.75	-0.1096	0.7836
94.73	-0.1083	0.7287
95.7	-0.1061	0.6707
96.68	-0.1036	0.6118
97.66	-0.1012	0.5544
98.63	-0.0998	0.5006
99.61	-0.0997	0.4524
100.59	-0.1014	0.4115
101.56	-0.1054	0.379
102.54	-0.1116	0.3557
103.52	-0.1202	0.3416
104.49	-0.1309	0.3365
105.47	-0.1433	0.3395
106.45	-0.1568	0.3493
107.42	-0.1708	0.3644
108.4	-0.1843	0.3829
109.38	-0.1965	0.4028
110.35	-0.2064	0.4221
111.33	-0.2133	0.4389
112.3	-0.2162	0.4515
113.28	-0.2148	0.4586
114.26	-0.2085	0.459
115.23	-0.1974	0.452
116.21	-0.1816	0.4376
117.19	-0.1616	0.4159
118.16	-0.1383	0.3875
119.14	-0.1128	0.3533
120.12	-0.0866	0.3147
121.09	-0.0612	0.2728
122.07	-0.0384	0.2294
123.05	-0.02	0.1858
124.02	-0.0078	0.1433
125	-0.0036	0.1033
125.98	-0.0089	0.0667
126.95	-0.0248	0.034
127.93	-0.0522	0.0057
128.91	-0.0916	-0.0183
129.88	-0.1429	-0.0383
130.86	-0.2056	-0.0548
131.84	-0.2786	-0.0688
132.81	-0.3605	-0.0812
133.79	-0.4494	-0.0929
134.77	-0.5428	-0.1051
135.74	-0.6381	-0.1187
136.72	-0.7327	-0.1344
137.7	-0.8235	-0.1528
138.67	-0.9078	-0.1741
139.65	-0.9828	-0.1984
140.63	-1.0461	-0.2251
141.6	-1.0957	-0.2538
142.58	-1.1298	-0.2835
143.55	-1.1476	-0.313
144.53	-1.1485	-0.3412
145.51	-1.1325	-0.3668
146.48	-1.1004	-0.3885
147.46	-1.0536	-0.4051
148.44	-0.9937	-0.4157
149.41	-0.9231	-0.4196
150.39	-0.8443	-0.4164
151.37	-0.7603	-0.4061
152.34	-0.6739	-0.3891
153.32	-0.5882	-0.3661
154.3	-0.5061	-0.3383
155.27	-0.4301	-0.3069
156.25	-0.3626	-0.2736
157.23	-0.3055	-0.2402
158.2	-0.2602	-0.2084
159.18	-0.2276	-0.1802
160.16	-0.2081	-0.1571
161.13	-0.2014	-0.1406
162.11	-0.2069	-0.1319
163.09	-0.2234	-0.1317
164.06	-0.2494	-0.1406
165.04	-0.2832	-0.1586
166.02	-0.3226	-0.1851
166.99	-0.3656	-0.2194
167.97	-0.41	-0.2604
168.95	-0.4538	-0.3066
169.92	-0.4951	-0.3563
170.9	-0.5323	-0.4078
171.88	-0.5642	-0.4592
172.85	-0.5898	-0.5088
173.83	-0.6085	-0.5549
174.8	-0.6203	-0.5961
175.78	-0.6252	-0.6313
176.76	-0.6238	-0.6596
177.73	-0.617	-0.6807
178.71	-0.6056	-0.6945
179.69	-0.5908	-0.7011
180.66	-0.574	-0.7012
181.64	-0.5563	-0.6957
182.62	-0.539	-0.6856
183.59	-0.523	-0.6722
184.57	-0.5094	-0.6567
185.55	-0.4987	-0.6404
186.52	-0.4914	-0.6247
187.5	-0.4878	-0.6105
188.48	-0.4878	-0.5988
189.45	-0.4912	-0.5904
190.43	-0.4974	-0.5856
191.41	-0.5061	-0.5846
192.38	-0.5163	-0.5875
193.36	-0.5275	-0.5941
194.34	-0.5389	-0.6038
195.31	-0.5497	-0.6162
196.29	-0.5593	-0.6307
197.27	-0.5673	-0.6466
198.24	-0.5733	-0.6633
199.22	-0.5771	-0.6804
200.2	-0.5787	-0.6973
201.17	-0.5783	-0.7139
202.15	-0.576	-0.73
203.13	-0.5724	-0.7458
204.1	-0.5678	-0.7613
205.08	-0.5628	-0.777
206.05	-0.558	-0.7932
207.03	-0.5538	-0.8106
208.01	-0.5508	-0.8296
208.98	-0.5492	-0.8507
209.96	-0.5494	-0.8742
210.94	-0.5514	-0.9005
211.91	-0.5552	-0.9297
212.89	-0.5607	-0.9617
213.87	-0.5675	-0.9963
214.84	-0.5753	-1.0331
215.82	-0.5837	-1.0714
216.8	-0.5921	-1.1107
217.77	-0.6	-1.1499
218.75	-0.6069	-1.1884
219.73	-0.6124	-1.2252
220.7	-0.6161	-1.2595
221.68	-0.6179	-1.2906
222.66	-0.6175	-1.318
223.63	-0.6149	-1.3413
224.61	-0.6105	-1.3604
225.59	-0.6043	-1.3754
226.56	-0.5969	-1.3867
227.54	-0.5887	-1.3947
228.52	-0.5802	-1.4003
229.49	-0.5721	-1.4043
230.47	-0.5649	-1.4078
231.45	-0.5591	-1.4118
232.42	-0.5553	-1.4174
233.4	-0.5537	-1.4255
234.38	-0.5546	-1.4369
235.35	-0.5582	-1.4523
236.33	-0.5644	-1.472
237.3	-0.573	-1.4962
238.28	-0.5837	-1.5248
239.26	-0.5962	-1.5574
240.23	-0.6097	-1.5934
241.21	-0.6239	-1.6318
242.19	-0.638	-1.6718
243.16	-0.6514	-1.712
244.14	-0.6635	-1.7515
245.12	-0.6737	-1.7889
246.09	-0.6817	-1.8231
247.07	-0.6871	-1.8533
248.05	-0.6896	-1.8787
249.02	-0.6892	-1.8988
250	-0.6861	-1.9132
250.98	-0.6803	-1.9221
251.95	-0.6723	-1.9258
252.93	-0.6624	-1.9247
253.91	-0.6512	-1.9197
254.88	-0.6393	-1.9117
255.86	-0.6272	-1.9018
256.84	-0.6154	-1.8912
257.81	-0.6045	-1.8809
258.79	-0.595	-1.872
259.77	-0.5871	-1.8653
260.74	-0.5813	-1.8617
261.72	-0.5775	-1.8615
262.7	-0.5759	-1.8651
263.67	-0.5764	-1.8723
264.65	-0.5787	-1.8829
265.63	-0.5826	-1.8963
266.6	-0.5878	-1.9119
267.58	-0.5937	-1.9286
268.55	-0.6002	-1.9456
269.53	-0.6066	-1.9618
270.51	-0.6127	-1.9762
271.48	-0.6181	-1.988
272.46	-0.6226	-1.9963
273.44	-0.6259	-2.0006
274.41	-0.628	-2.0007
275.39	-0.6288	-1.9963
276.37	-0.6284	-1.9878
277.34	-0.6269	-1.9756
278.32	-0.6245	-1.9603
279.3	-0.6215	-1.9427
280.27	-0.6181	-1.9239
281.25	-0.6145	-1.9048
282.23	-0.6109	-1.8865
283.2	-0.6077	-1.87
284.18	-0.6049	-1.8561
285.16	-0.6025	-1.8454
286.13	-0.6007	-1.8385
287.11	-0.5994	-1.8354
288.09	-0.5983	-1.8362
289.06	-0.5974	-1.8403
290.04	-0.5964	-1.8472
291.02	-0.5951	-1.8561
291.99	-0.5931	-1.8657
292.97	-0.5903	-1.8751
293.95	-0.5862	-1.8829
294.92	-0.5808	-1.888
295.9	-0.5739	-1.8891
296.88	-0.5654	-1.8853
297.85	-0.5554	-1.8758
298.83	-0.5439	-1.8601
299.8	-0.531	-1.8379
300.78	-0.5172	-1.8093
301.76	-0.5026	-1.7747
302.73	-0.4876	-1.7347
303.71	-0.4727	-1.6904
304.69	-0.4583	-1.6429
305.66	-0.4448	-1.5936
306.64	-0.4324	-1.5439
307.62	-0.4217	-1.4953
308.59	-0.4128	-1.4492
309.57	-0.4058	-1.407
310.55	-0.4009	-1.3699
311.52	-0.3981	-1.3388
312.5	-0.3971	-1.3142
313.48	-0.3979	-1.2966
314.45	-0.4	-1.2861
315.43	-0.4032	-1.2822
316.41	-0.407	-1.2846
317.38	-0.411	-1.2924
318.36	-0.4147	-1.3046
319.34	-0.4177	-1.32
320.31	-0.4197	-1.3375
321.29	-0.4202	-1.3556
322.27	-0.4191	-1.3733
323.24	-0.4161	-1.3894
324.22	-0.4112	-1.4028
325.2	-0.4044	-1.4129
326.17	-0.3958	-1.4189
327.15	-0.3857	-1.4206
328.13	-0.3743	-1.4177
329.1	-0.362	-1.4105
330.08	-0.3491	-1.3992
331.05	-0.3361	-1.3842
332.03	-0.3234	-1.3661
333.01	-0.3115	-1.3457
333.98	-0.3006	-1.3235
334.96	-0.2912	-1.3002
335.94	-0.2835	-1.2765
336.91	-0.2778	-1.253
337.89	-0.274	-1.2301
338.87	-0.2723	-1.2081
339.84	-0.2725	-1.1871
340.82	-0.2747	-1.1673
341.8	-0.2785	-1.1485
342.77	-0.2837	-1.1307
343.75	-0.2901	-1.1135
344.73	-0.2974	-1.0968
345.7	-0.3052	-1.0802
346.68	-0.3132	-1.0636
347.66	-0.3212	-1.0467
348.63	-0.3289	-1.0294
349.61	-0.336	-1.0118
350.59	-0.3424	-0.994
351.56	-0.348	-0.9761
352.54	-0.3528	-0.9584
353.52	-0.3566	-0.9414
354.49	-0.3596	-0.9254
355.47	-0.3619	-0.9108
356.45	-0.3634	-0.8981
357.42	-0.3644	-0.8877
358.4	-0.365	-0.8798
359.38	-0.3654	-0.8747
360.35	-0.3656	-0.8724
361.33	-0.3657	-0.8727
362.3	-0.366	-0.8756
363.28	-0.3664	-0.8805
364.26	-0.3671	-0.887
365.23	-0.3679	-0.8945
366.21	-0.369	-0.9023
367.19	-0.3704	-0.9096
368.16	-0.3719	-0.9157
369.14	-0.3735	-0.92
370.12	-0.3752	-0.9217
371.09	-0.3768	-0.9205
372.07	-0.3784	-0.9159
373.05	-0.3798	-0.9078
374.02	-0.3811	-0.8962
375	-0.3822	-0.8813
375.98	-0.383	-0.8634
376.95	-0.3836	-0.8431
377.93	-0.3839	-0.821
378.91	-0.3841	-0.7979
379.88	-0.384	-0.7745
380.86	-0.3838	-0.7516
381.84	-0.3834	-0.7301
382.81	-0.383	-0.7105
383.79	-0.3824	-0.6933
384.77	-0.3819	-0.679
385.74	-0.3812	-0.6678
386.72	-0.3805	-0.6596
387.7	-0.3797	-0.6543
388.67	-0.3788	-0.6515
389.65	-0.3778	-0.6506
390.63	-0.3767	-0.651
391.6	-0.3754	-0.6519
392.58	-0.3738	-0.6525
393.55	-0.3721	-0.652
394.53	-0.37	-0.6497
395.51	-0.3678	-0.6449
396.48	-0.3653	-0.6372
397.46	-0.3626	-0.626
398.44	-0.3597	-0.6113
399.41	-0.3568	-0.5931
400.39	-0.3538	-0.5716
401.37	-0.3509	-0.5473
402.34	-0.3482	-0.5206
403.32	-0.3457	-0.4923
404.3	-0.3437	-0.4633
405.27	-0.3421	-0.4342
406.25	-0.341	-0.4059
407.23	-0.3407	-0.3793
408.2	-0.341	-0.3548
409.18	-0.3421	-0.3332
410.16	-0.344	-0.3147
411.13	-0.3467	-0.2995
412.11	-0.3501	-0.2876
413.09	-0.3543	-0.2788
414.06	-0.3591	-0.2727
415.04	-0.3645	-0.2687
416.02	-0.3704	-0.2661
416.99	-0.3766	-0.2643
417.97	-0.383	-0.2624
418.95	-0.3895	-0.2597
419.92	-0.396	-0.2554
420.9	-0.4023	-0.2491
421.88	-0.4083	-0.2401
422.85	-0.4139	-0.2282
423.83	-0.4189	-0.2134
424.8	-0.4234	-0.1956
425.78	-0.4273	-0.1752
426.76	-0.4304	-0.1527
427.73	-0.4329	-0.1285
428.71	-0.4346	-0.1034
429.69	-0.4357	-0.0781
430.66	-0.4363	-0.0535
431.64	-0.4363	-0.0304
432.62	-0.4359	-0.0094
433.59	-0.4352	0.0089
434.57	-0.4343	0.0239
435.55	-0.4334	0.0354
436.52	-0.4327	0.0433
437.5	-0.4322	0.0476
438.48	-0.4321	0.0485
439.45	-0.4326	0.0465
440.43	-0.4337	0.0421
441.41	-0.4355	0.0358
442.38	-0.4381	0.0286
443.36	-0.4414	0.0209
444.34	-0.4456	0.0136
445.31	-0.4503	0.0074
446.29	-0.4557	0.0027
447.27	-0.4615	-0.0001
448.24	-0.4676	-0.0005
449.22	-0.4737	0.0014
450.2	-0.4796	0.0057
451.17	-0.4851	0.0122
452.15	-0.4899	0.0206
453.13	-0.4937	0.0305
454.1	-0.4964	0.0413
455.08	-0.4978	0.0525
456.05	-0.4975	0.0636
457.03	-0.4957	0.074
458.01	-0.4922	0.0834
458.98	-0.487	0.0913
459.96	-0.4803	0.0976
460.94	-0.4721	0.102
461.91	-0.4627	0.1046
462.89	-0.4524	0.1056
463.87	-0.4416	0.1052
464.84	-0.4305	0.1038
465.82	-0.4195	0.1018
466.8	-0.4092	0.0996
467.77	-0.3997	0.0977
468.75	-0.3915	0.0967
469.73	-0.3849	0.0967
470.7	-0.3801	0.0982
471.68	-0.3771	0.1013
472.66	-0.376	0.1061
473.63	-0.3769	0.1125
474.61	-0.3794	0.1204
475.59	-0.3833	0.1294
476.56	-0.3882	0.1392
477.54	-0.3938	0.1493
478.52	-0.3995	0.1592
479.49	-0.4047	0.1685
480.47	-0.409	0.1766
481.45	-0.4118	0.1832
482.42	-0.4126	0.188
483.4	-0.4109	0.1907
484.38	-0.4066	0.1912
485.35	-0.3993	0.1896
486.33	-0.389	0.186
487.3	-0.3758	0.1808
488.28	-0.3598	0.1743
489.26	-0.3416	0.167
490.23	-0.3215	0.1593
491.21	-0.3002	0.1519
492.19	-0.2784	0.1451
493.16	-0.2568	0.1395
494.14	-0.2363	0.1353
495.12	-0.2176	0.1329
496.09	-0.2016	0.1323
497.07	-0.1888	0.1336
498.05	-0.1798	0.1367
499.02	-0.1751	0.1412
500	-0.1749	0.1468
500.98	-0.1792	0.1532
501.95	-0.1881	0.1597
502.93	-0.201	0.1659
503.91	-0.2177	0.1712
504.88	-0.2374	0.1753
505.86	-0.2593	0.1778
506.84	-0.2827	0.1783
507.81	-0.3066	0.1768
508.79	-0.33	0.1733
509.77	-0.3521	0.1679
510.74	-0.3719	0.1608
511.72	-0.3887	0.1524
512.7	-0.402	0.1433
513.67	-0.4112	0.1338
514.65	-0.416	0.1247
515.63	-0.4165	0.1163
516.6	-0.4126	0.1093
517.58	-0.4048	0.104
518.55	-0.3934	0.1007
519.53	-0.3791	0.0997
520.51	-0.3625	0.101
521.48	-0.3445	0.1044
522.46	-0.3258	0.1099
523.44	-0.3072	0.1171
524.41	-0.2894	0.1255
525.39	-0.273	0.1347
526.37	-0.2586	0.1442
527.34	-0.2464	0.1535
528.32	-0.2366	0.1623
529.3	-0.2292	0.1701
530.27	-0.2239	0.1769
531.25	-0.2205	0.1825
532.23	-0.2183	0.1872
533.2	-0.2169	0.1911
534.18	-0.2153	0.1948
535.16	-0.213	0.1988
536.13	-0.2092	0.2037
537.11	-0.2032	0.2102
538.09	-0.1944	0.2192
539.06	-0.1823	0.2311
540.04	-0.1667	0.2467
541.02	-0.1474	0.2663
541.99	-0.1245	0.2902
542.97	-0.0982	0.3182
543.95	-0.069	0.3502
544.92	-0.0376	0.3857
545.9	-0.0047	0.4238
546.88	0.0288	0.4635
547.85	0.0618	0.5037
548.83	0.0935	0.5428
549.8	0.1227	0.5795
550.78	0.1486	0.6123
551.76	0.1703	0.6397
552.73	0.1871	0.6605
553.71	0.1986	0.6734
554.69	0.2045	0.6778
555.66	0.2045	0.6729
556.64	0.1988	0.6587
557.62	0.1878	0.6353
558.59	0.172	0.6033
559.57	0.152	0.5635
560.55	0.1286	0.5172
561.52	0.1027	0.4659
562.5	0.0754	0.4114
563.48	0.0476	0.3553
564.45	0.0203	0.2996
565.43	-0.0057	0.2461
566.41	-0.0295	0.1965
567.38	-0.0505	0.1521
568.36	-0.0681	0.1143
569.34	-0.0819	0.0839
570.31	-0.0918	0.0613
571.29	-0.0978	0.0467
572.27	-0.0999	0.0398
573.24	-0.0984	0.04
574.22	-0.0936	0.0462
575.2	-0.086	0.0574
576.17	-0.076	0.0721
577.15	-0.0642	0.0889
578.13	-0.051	0.1063
579.1	-0.0368	0.1228
580.08	-0.0222	0.1372
581.05	-0.0073	0.1484
582.03	0.0075	0.1555
583.01	0.0221	0.158
583.98	0.0364	0.1558
584.96	0.0503	0.149
585.94	0.064	0.138
586.91	0.0776	0.1234
587.89	0.091	0.1062
588.87	0.1045	0.0874
589.84	0.1181	0.0681
590.82	0.1318	0.0493
591.8	0.1457	0.032
592.77	0.1596	0.0171
593.75	0.1735	0.0053
594.73	0.1872	-0.0032
595.7	0.2003	-0.0082
596.68	0.2125	-0.0098
597.66	0.2236	-0.0086
598.63	0.2331	-0.0052
599.61	0.2408	-0.0006
600.59	0.2463	0.0042
601.56	0.2493	0.008
602.54	0.2498	0.0099
603.52	0.2476	0.0088
604.49	0.2427	0.0038
605.47	0.2354	-0.0057
606.45	0.2258	-0.02
607.42	0.2144	-0.0392
608.4	0.2017	-0.063
609.38	0.1881	-0.0908
610.35	0.1743	-0.1216
611.33	0.161	-0.1544
612.3	0.1487	-0.1878
613.28	0.1381	-0.2204
614.26	0.1296	-0.2507
615.23	0.1238	-0.2773
616.21	0.121	-0.2991
617.19	0.1213	-0.3149
618.16	0.1247	-0.3242
619.14	0.1312	-0.3266
620.12	0.1405	-0.3222
621.09	0.1522	-0.3115
622.07	0.1657	-0.2954
623.05	0.1804	-0.2751
624.02	0.1956	-0.2523
625	0.2106	-0.2287
625.98	0.2247	-0.2063
626.95	0.237	-0.187
627.93	0.2469	-0.1727
628.91	0.2539	-0.1653
629.88	0.2575	-0.166
630.86	0.2574	-0.176
631.84	0.2535	-0.196
632.81	0.2457	-0.2262
633.79	0.2342	-0.2661
634.77	0.2193	-0.3151
635.74	0.2015	-0.3719
636.72	0.1812	-0.4348
637.7	0.1592	-0.5018
638.67	0.1361	-0.5708
639.65	0.1126	-0.6394
640.63	0.0895	-0.7052
641.6	0.0674	-0.7662
642.58	0.047	-0.8204
643.55	0.0288	-0.866
644.53	0.0132	-0.9019
645.51	0.0006	-0.9273
646.48	-0.0089	-0.9419
647.46	-0.0152	-0.9459
648.44	-0.0183	-0.9401
649.41	-0.0184	-0.9255
650.39	-0.0158	-0.9037
651.37	-0.0107	-0.8765
652.34	-0.0037	-0.8458
653.32	0.005	-0.8137
654.3	0.0149	-0.7819
655.27	0.0256	-0.7524
656.25	0.0366	-0.7267
657.23	0.0475	-0.7059
658.2	0.0582	-0.6909
659.18	0.0682	-0.682
660.16	0.0774	-0.6791
661.13	0.0857	-0.6818
662.11	0.093	-0.6892
663.09	0.0992	-0.7
664.06	0.1044	-0.7129
665.04	0.1085	-0.7263
666.02	0.1118	-0.7387
666.99	0.1142	-0.7484
667.97	0.1159	-0.7543
668.95	0.1169	-0.7551
669.92	0.1174	-0.7501
670.9	0.1174	-0.739
671.88	0.1169	-0.7218
672.85	0.1161	-0.6989
673.83	0.1149	-0.671
674.8	0.1133	-0.6394
675.78	0.1115	-0.6055
676.76	0.1094	-0.5707
677.73	0.107	-0.5368
678.71	0.1044	-0.5054
679.69	0.1015	-0.478
680.66	0.0985	-0.4558
681.64	0.0954	-0.4399
682.62	0.0922	-0.4308
683.59	0.089	-0.4288
684.57	0.0859	-0.4338
685.55	0.0828	-0.445
686.52	0.0798	-0.4615
687.5	0.0769	-0.482
688.48	0.0741	-0.5051
689.45	0.0714	-0.529
690.43	0.0686	-0.5521
691.41	0.0657	-0.5726
692.38	0.0626	-0.5892
693.36	0.0592	-0.6006
694.34	0.0553	-0.6059
695.31	0.0508	-0.6046
696.29	0.0456	-0.5967
697.27	0.0396	-0.5825
698.24	0.0328	-0.5629
699.22	0.0252	-0.5389
700.2	0.0168	-0.512
701.17	0.0078	-0.4838
702.15	-0.0016	-0.4562
703.13	-0.0113	-0.4308
704.1	-0.0209	-0.4093
705.08	-0.0301	-0.3932
706.05	-0.0386	-0.3835
707.03	-0.0461	-0.381
708.01	-0.0521	-0.386
708.98	-0.0566	-0.3983
709.96	-0.0591	-0.4172
710.94	-0.0596	-0.4418
711.91	-0.0581	-0.4707
712.89	-0.0547	-0.5021
713.87	-0.0494	-0.5342
714.84	-0.0428	-0.565
715.82	-0.0352	-0.5927
716.8	-0.0272	-0.6157
717.77	-0.0196	-0.6326
718.75	-0.013	-0.6423
719.73	-0.0084	-0.6444
720.7	-0.0066	-0.6391
721.68	-0.0083	-0.6268
722.66	-0.0145	-0.6087
723.63	-0.0258	-0.5865
724.61	-0.0427	-0.5622
725.59	-0.0658	-0.5383
726.56	-0.0952	-0.5174
727.54	-0.1311	-0.502
728.52	-0.1733	-0.4948
729.49	-0.2213	-0.4981
730.47	-0.2747	-0.5139
731.45	-0.3328	-0.5435
732.42	-0.3945	-0.5879
733.4	-0.4587	-0.6472
734.38	-0.5245	-0.7209
735.35	-0.5904	-0.8077
736.33	-0.6553	-0.9058
737.3	-0.7179	-1.0126
738.28	-0.7771	-1.1251
739.26	-0.8318	-1.2399
740.23	-0.8811	-1.3535
741.21	-0.9243	-1.4622
742.19	-0.9608	-1.5624
743.16	-0.9903	-1.6508
744.14	-1.0127	-1.7247
745.12	-1.028	-1.7817
746.09	-1.0365	-1.8201
747.07	-1.0386	-1.8392
748.05	-1.0349	-1.8386
749.02	-1.0261	-1.8191
750	-1.0129	-1.7818
750.98	-0.9961	-1.7287
751.95	-0.9766	-1.6624
752.93	-0.9552	-1.5855
753.91	-0.9325	-1.5013
754.88	-0.9093	-1.4129
755.86	-0.886	-1.3235
756.84	-0.8632	-1.236
757.81	-0.8413	-1.1531
758.79	-0.8204	-1.0768
759.77	-0.8007	-1.0089
760.74	-0.7822	-0.9502
761.72	-0.7651	-0.9015
762.7	-0.7491	-0.8624
763.67	-0.7342	-0.8323
764.65	-0.7203	-0.8102
765.63	-0.7074	-0.7946
766.6	-0.6953	-0.7838
767.58	-0.6839	-0.7759
768.55	-0.6734	-0.7692
769.53	-0.6637	-0.7619
770.51	-0.655	-0.7525
771.48	-0.6473	-0.74
772.46	-0.6408	-0.7235
773.44	-0.6357	-0.7026
774.41	-0.632	-0.6775
775.39	-0.63	-0.6485
776.37	-0.6297	-0.6165
777.34	-0.6311	-0.5826
778.32	-0.6341	-0.5482
779.3	-0.6388	-0.5146
780.27	-0.6449	-0.4833
781.25	-0.6521	-0.4557
782.23	-0.6602	-0.4328
783.2	-0.6687	-0.4155
784.18	-0.6773	-0.4045
785.16	-0.6856	-0.3998
786.13	-0.693	-0.4013
787.11	-0.6993	-0.4083
788.09	-0.704	-0.4199
789.06	-0.7069	-0.435
790.04	-0.7078	-0.4521
791.02	-0.7067	-0.4697
791.99	-0.7034	-0.4862
792.97	-0.6982	-0.5003
793.95	-0.6912	-0.5106
794.92	-0.6828	-0.5162
795.9	-0.6735	-0.5164
796.88	-0.6636	-0.511
797.85	-0.6538	-0.5
798.83	-0.6445	-0.484
799.8	-0.6363	-0.464
800.78	-0.6298	-0.4412
801.76	-0.6253	-0.417
802.73	-0.6232	-0.3932
803.71	-0.6238	-0.3715
804.69	-0.6273	-0.3535
805.66	-0.6336	-0.3408
806.64	-0.6428	-0.3346
807.62	-0.6546	-0.3361
808.59	-0.6686	-0.3457
809.57	-0.6846	-0.3637
810.55	-0.7019	-0.3897
811.52	-0.7202	-0.423
812.5	-0.7388	-0.4626
813.48	-0.7572	-0.5069
814.45	-0.7749	-0.5543
815.43	-0.7914	-0.603
816.41	-0.8062	-0.6509
817.38	-0.819	-0.6962
818.36	-0.8296	-0.7372
819.34	-0.8378	-0.7725
820.31	-0.8435	-0.8009
821.29	-0.8467	-0.8217
822.27	-0.8477	-0.8346
823.24	-0.8465	-0.8398
824.22	-0.8433	-0.8379
825.2	-0.8385	-0.8298
826.17	-0.8324	-0.8169
827.15	-0.8252	-0.8008
828.13	-0.8173	-0.7831
829.1	-0.8089	-0.7657
830.08	-0.8003	-0.7503
831.05	-0.7916	-0.7384
832.03	-0.7831	-0.7313
833.01	-0.7748	-0.73
833.98	-0.7669	-0.735
834.96	-0.7593	-0.7466
835.94	-0.7521	-0.7644
836.91	-0.7452	-0.7878
837.89	-0.7386	-0.8158
838.87	-0.7323	-0.847
839.84	-0.7263	-0.8799
840.82	-0.7204	-0.9129
841.8	-0.7147	-0.9443
842.77	-0.7091	-0.9725
843.75	-0.7036	-0.9961
844.73	-0.6981	-1.014
845.7	-0.6926	-1.0253
846.68	-0.6871	-1.0297
847.66	-0.6815	-1.0271
848.63	-0.6756	-1.0178
849.61	-0.6693	-1.0026
850.59	-0.6626	-0.9825
851.56	-0.655	-0.9588
852.54	-0.6466	-0.933
853.52	-0.6369	-0.9065
854.49	-0.6257	-0.8808
855.47	-0.6128	-0.8574
856.45	-0.5978	-0.8373
857.42	-0.5808	-0.8214
858.4	-0.5613	-0.8102
859.38	-0.5395	-0.8039
860.35	-0.5152	-0.8024
861.33	-0.4887	-0.805
862.3	-0.46	-0.8109
863.28	-0.4295	-0.819
864.26	-0.3977	-0.828
865.23	-0.3651	-0.8366
866.21	-0.3322	-0.8434
867.19	-0.2998	-0.8473
868.16	-0.2686	-0.8471
869.14	-0.2393	-0.8422
870.12	-0.2126	-0.8322
871.09	-0.1891	-0.8169
872.07	-0.1694	-0.7968
873.05	-0.1539	-0.7725
874.02	-0.1429	-0.7449
875	-0.1366	-0.7154
875.98	-0.1348	-0.6854
876.95	-0.1374	-0.6565
877.93	-0.1438	-0.6299
878.91	-0.1536	-0.6073
879.88	-0.1659	-0.5897
880.86	-0.1799	-0.5778
881.84	-0.1948	-0.5723
882.81	-0.2094	-0.5732
883.79	-0.2229	-0.5799
884.77	-0.2343	-0.5918
885.74	-0.2429	-0.6077
886.72	-0.2479	-0.6259
887.7	-0.2488	-0.6447
888.67	-0.2454	-0.6623
889.65	-0.2374	-0.6767
890.63	-0.2249	-0.6861
891.6	-0.2084	-0.6889
892.58	-0.1881	-0.684
893.55	-0.165	-0.6705
894.53	-0.1396	-0.6481
895.51	-0.1128	-0.617
896.48	-0.0857	-0.578
897.46	-0.0591	-0.5323
898.44	-0.0338	-0.4817
899.41	-0.0107	-0.4281
900.39	0.0098	-0.3739
901.37	0.0271	-0.3216
902.34	0.0409	-0.2735
903.32	0.0514	-0.2319
904.3	0.0586	-0.1986
905.27	0.063	-0.1751
906.25	0.065	-0.1625
907.23	0.0654	-0.1609
908.2	0.0649	-0.1702
909.18	0.0645	-0.1893
910.16	0.0649	-0.2167
911.13	0.0669	-0.2503
912.11	0.0713	-0.2876
913.09	0.0787	-0.3259
914.06	0.0893	-0.3623
915.04	0.1035	-0.394
916.02	0.1211	-0.4184
916.99	0.142	-0.4331
917.97	0.1656	-0.4367
918.95	0.1915	-0.4279
919.92	0.2187	-0.4065
920.9	0.2464	-0.3728
921.88	0.2736	-0.3281
922.85	0.2994	-0.2743
923.83	0.3228	-0.2136
924.8	0.3431	-0.1492
925.78	0.3597	-0.0843
926.76	0.372	-0.0221
927.73	0.3798	0.034
928.71	0.3831	0.0809
929.69	0.3822	0.1162
930.66	0.3775	0.1379
931.64	0.3696	0.1448
932.62	0.3596	0.1367
933.59	0.3482	0.1139
934.57	0.3367	0.0779
935.55	0.3261	0.031
936.52	0.3173	-0.0239
937.5	0.3114	-0.0835
938.48	0.3091	-0.1438
939.45	0.3111	-0.2011
940.43	0.3176	-0.2514
941.41	0.3287	-0.2912
942.38	0.3442	-0.3176
943.36	0.3638	-0.3285
944.34	0.3866	-0.3224
945.31	0.4118	-0.299
946.29	0.4383	-0.2591
947.27	0.465	-0.2044
948.24	0.4906	-0.1376
949.22	0.5139	-0.0623
950.2	0.5338	0.0176
951.17	0.5494	0.0972
952.15	0.5598	0.1721
953.13	0.5646	0.2375
954.1	0.5636	0.2892
955.08	0.5567	0.3238
956.05	0.5443	0.3386
957.03	0.527	0.332
958.01	0.5058	0.3037
958.98	0.4817	0.2546
959.96	0.4559	0.1868
960.94	0.4298	0.104
961.91	0.4047	0.0103
962.89	0.3819	-0.0888
963.87	0.3625	-0.1875
964.84	0.3476	-0.2798
965.82	0.338	-0.3596
966.8	0.3342	-0.4215
967.77	0.3363	-0.4605
968.75	0.3443	-0.473
969.73	0.3578	-0.4566
970.7	0.3761	-0.4103
971.68	0.3984	-0.335
972.66	0.4234	-0.233
973.63	0.4501	-0.1085
974.61	0.477	0.0331
975.59	0.5029	0.185
976.56	0.5266	0.3395
977.54	0.547	0.4882
978.52	0.5631	0.6227
979.49	0.5742	0.7347
980.47	0.5801	0.8166
981.45	0.5804	0.8618
982.42	0.5755	0.8654
983.4	0.5657	0.8239
984.38	0.5517	0.736
985.35	0.5345	0.6024
986.33	0.5149	0.4261
987.3	0.4943	0.2121
988.28	0.4737	-0.0328
989.26	0.4543	-0.2999
990.23	0.4371	-0.5794
991.21	0.423	-0.8605
992.19	0.4128	-1.132
993.16	0.4068	-1.3828
994.14	0.4053	-1.6023
995.12	0.4083	-1.781
996.09	0.4154	-1.9108
997.07	0.426	-1.9856
998.05	0.4396	-2.0012
999.02	0.4551	-1.9559
1000	-0.0651	-2.5014
1000.98	0.007	-2.4233
1001.95	0.0767	-2.2882
1002.93	0.1427	-2.1013
1003.91	0.2037	-1.8695
1004.88	0.2587	-1.6016
1005.86	0.3068	-1.3072
1006.84	0.3476	-0.9971
1007.81	0.3805	-0.6821
1008.79	0.4056	-0.373
1009.77	0.423	-0.0799
1010.74	0.433	0.1881
1011.72	0.4364	0.4233
1012.7	0.434	0.6198
1013.67	0.4267	0.7734
1014.65	0.4155	0.882
1015.63	0.4017	0.9456
1016.6	0.3864	0.9661
1017.58	0.3708	0.9469
1018.55	0.3557	0.8934
1019.53	0.3423	0.8119
1020.51	0.3312	0.7094
1021.48	0.3231	0.5938
1022.46	0.3184	0.4726
1023.44	0.3172	0.3534
1024.41	0.3196	0.2429
1025.39	0.3254	0.1468
1026.37	0.3343	0.0697
1027.34	0.3458	0.0149
1028.32	0.3592	-0.0159
1029.3	0.3739	-0.0224
1030.27	0.3891	-0.0057
1031.25	0.4042	0.0319
1032.23	0.4184	0.0868
1033.2	0.4311	0.1549
1034.18	0.4418	0.2314
1035.16	0.4498	0.3114
1036.13	0.455	0.3898
1037.11	0.4572	0.4621
1038.09	0.4561	0.5243
1039.06	0.452	0.5731
1040.04	0.4449	0.6065
1041.02	0.435	0.623
1041.99	0.4228	0.6226
1042.97	0.4085	0.6062
1043.95	0.3927	0.5755
1044.92	0.3756	0.5333
1045.9	0.3576	0.4825
1046.88	0.3392	0.427
1047.85	0.3206	0.3704
1048.83	0.3021	0.3164
1049.8	0.2838	0.2684
1050.78	0.2659	0.2293
1051.76	0.2483	0.2012
1052.73	0.2311	0.1858
1053.71	0.2141	0.1835
1054.69	0.1974	0.1941
1055.66	0.1807	0.2167
1056.64	0.1639	0.2493
1057.62	0.147	0.2897
1058.59	0.1299	0.3351
1059.57	0.1125	0.3822
1060.55	0.0949	0.4279
1061.52	0.0771	0.4694
1062.5	0.0592	0.5037
1063.48	0.0415	0.5288
1064.45	0.0242	0.543
1065.43	0.0075	0.5455
1066.41	-0.0082	0.5361
1067.38	-0.0227	0.5154
1068.36	-0.0357	0.4847
1069.34	-0.0469	0.4461
1070.31	-0.056	0.402
1071.29	-0.0629	0.3551
1072.27	-0.0674	0.3086
1073.24	-0.0696	0.2653
1074.22	-0.0695	0.2282
1075.2	-0.0671	0.1997
1076.17	-0.0628	0.1819
1077.15	-0.0567	0.1761
1078.13	-0.0492	0.183
1079.1	-0.0407	0.2027
1080.08	-0.0317	0.2344
1081.05	-0.0226	0.2767
1082.03	-0.0138	0.3278
1083.01	-0.0057	0.3851
1083.98	0.0012	0.4458
1084.96	0.0065	0.507
1085.94	0.01	0.5658
1086.91	0.0114	0.6192
1087.89	0.0106	0.665
1088.87	0.0075	0.7009
1089.84	0.0021	0.7255
1090.82	-0.0056	0.7379
1091.8	-0.0155	0.7379
1092.77	-0.0273	0.7259
1093.75	-0.0408	0.703
1094.73	-0.0558	0.6707
1095.7	-0.0721	0.631
1096.68	-0.0893	0.5863
1097.66	-0.1072	0.539
1098.63	-0.1256	0.4918
1099.61	-0.1441	0.4468
1100.59	-0.1627	0.4064
1101.56	-0.1812	0.3722
1102.54	-0.1995	0.3455
1103.52	-0.2175	0.327
1104.49	-0.2352	0.3171
1105.47	-0.2526	0.3152
1106.45	-0.2696	0.3205
1107.42	-0.2864	0.3318
1108.4	-0.3028	0.3474
1109.38	-0.3191	0.3654
1110.35	-0.3352	0.3838
1111.33	-0.351	0.4007
1112.3	-0.3667	0.4142
1113.28	-0.3821	0.4228
1114.26	-0.3972	0.4253
1115.23	-0.4119	0.421
1116.21	-0.4262	0.4095
1117.19	-0.4397	0.3911
1118.16	-0.4526	0.3666
1119.14	-0.4645	0.3369
1120.12	-0.4754	0.3037
1121.09	-0.4851	0.2686
1122.07	-0.4935	0.2335
1123.05	-0.5006	0.2004
1124.02	-0.5063	0.1711
1125	-0.5105	0.1472
1125.98	-0.5134	0.13
1126.95	-0.515	0.1204
1127.93	-0.5154	0.1189
1128.91	-0.5147	0.1254
1129.88	-0.5132	0.1395
1130.86	-0.5111	0.1602
1131.84	-0.5086	0.1861
1132.81	-0.5059	0.2155
1133.79	-0.5034	0.2464
1134.77	-0.5012	0.2769
1135.74	-0.4996	0.3047
1136.72	-0.4988	0.3281
1137.7	-0.4989	0.3452
1138.67	-0.5002	0.3548
1139.65	-0.5026	0.3559
1140.63	-0.5062	0.348
1141.6	-0.5111	0.3312
1142.58	-0.517	0.306
1143.55	-0.524	0.2733
1144.53	-0.5319	0.2345
1145.51	-0.5404	0.1915
1146.48	-0.5495	0.1461
1147.46	-0.5587	0.1006
1148.44	-0.568	0.0569
1149.41	-0.5769	0.0172
1150.39	-0.5854	-0.0169
1151.37	-0.5932	-0.0437
1152.34	-0.6	-0.0624
1153.32	-0.6059	-0.0721
1154.3	-0.6105	-0.0729
1155.27	-0.6139	-0.065
1156.25	-0.6161	-0.0492
1157.23	-0.617	-0.0267
1158.2	-0.6169	0.0009
1159.18	-0.6158	0.0319
1160.16	-0.6138	0.0643
1161.13	-0.6114	0.0962
1162.11	-0.6086	0.1257
1163.09	-0.6057	0.1511
1164.06	-0.6031	0.171
1165.04	-0.601	0.1842
1166.02	-0.5996	0.1902
1166.99	-0.5992	0.1886
1167.97	-0.6	0.1796
1168.95	-0.6021	0.1638
1169.92	-0.6057	0.1422
1170.9	-0.6108	0.1159
1171.88	-0.6174	0.0866
1172.85	-0.6254	0.0557
1173.83	-0.6346	0.0249
1174.8	-0.645	-0.0042
1175.78	-0.6563	-0.0302
1176.76	-0.6681	-0.0518
1177.73	-0.6802	-0.0682
1178.71	-0.6923	-0.0787
1179.69	-0.7039	-0.0832
1180.66	-0.7148	-0.0819
1181.64	-0.7246	-0.0752
1182.62	-0.733	-0.0639
1183.59	-0.7398	-0.0491
1184.57	-0.7447	-0.032
1185.55	-0.7476	-0.0138
1186.52	-0.7484	0.004
1187.5	-0.7471	0.0204
1188.48	-0.7438	0.0341
1189.45	-0.7384	0.0444
1190.43	-0.7313	0.0507
1191.41	-0.7226	0.0527
1192.38	-0.7126	0.0503
1193.36	-0.7017	0.044
1194.34	-0.69	0.0343
1195.31	-0.678	0.0222
1196.29	-0.6659	0.0086
1197.27	-0.6542	-0.0052
1198.24	-0.643	-0.0182
1199.22	-0.6326	-0.029
1200.2	-0.6232	-0.0368
1201.17	-0.6149	-0.0407
1202.15	-0.6078	-0.04
1203.13	-0.6019	-0.0344
1204.1	-0.5973	-0.0239
1205.08	-0.5937	-0.0087
1206.05	-0.5911	0.0105
1207.03	-0.5893	0.033
1208.01	-0.5881	0.0577
1208.98	-0.5873	0.0834
1209.96	-0.5868	0.1089
1210.94	-0.5863	0.1329
1211.91	-0.5857	0.1542
1212.89	-0.5847	0.1718
1213.87	-0.5833	0.1847
1214.84	-0.5814	0.1925
1215.82	-0.5789	0.1947
1216.8	-0.5758	0.1915
1217.77	-0.5721	0.183
1218.75	-0.5679	0.17
1219.73	-0.5633	0.1533
1220.7	-0.5582	0.1339
1221.68	-0.5528	0.1131
1222.66	-0.5471	0.0923
1223.63	-0.5412	0.0726
1224.61	-0.5351	0.0554
1225.59	-0.5288	0.0418
1226.56	-0.5223	0.0327
1227.54	-0.5155	0.0287
1228.52	-0.5084	0.0303
1229.49	-0.5007	0.0376
1230.47	-0.4923	0.0503
1231.45	-0.4832	0.0681
1232.42	-0.4731	0.0901
1233.4	-0.4618	0.1155
1234.38	-0.4494	0.1432
1235.35	-0.4356	0.1721
1236.33	-0.4204	0.2009
1237.3	-0.404	0.2284
1238.28	-0.3863	0.2537
1239.26	-0.3674	0.2759
1240.23	-0.3477	0.2943
1241.21	-0.3274	0.3085
1242.19	-0.3067	0.3181
1243.16	-0.2862	0.3233
1244.14	-0.2662	0.3243
1245.12	-0.2472	0.3215
1246.09	-0.2296	0.3157
1247.07	-0.2138	0.3075
1248.05	-0.2002	0.2978
1249.02	-0.1891	0.2874
1250	-0.1807	0.2771
1250.98	-0.1753	0.2676
1251.95	-0.1729	0.2595
1252.93	-0.1735	0.2531
1253.91	-0.1768	0.2489
1254.88	-0.1826	0.2468
1255.86	-0.1906	0.2467
1256.84	-0.2004	0.2484
1257.81	-0.2113	0.2514
1258.79	-0.2229	0.2554
1259.77	-0.2344	0.2597
1260.74	-0.2454	0.2638
1261.72	-0.2552	0.2673
1262.7	-0.2633	0.2696
1263.67	-0.2692	0.2706
1264.65	-0.2724	0.2699
1265.63	-0.2727	0.2676
1266.6	-0.27	0.2638
1267.58	-0.2641	0.2588
1268.55	-0.2551	0.253
1269.53	-0.2432	0.247
1270.51	-0.2287	0.2413
1271.48	-0.2119	0.2365
1272.46	-0.1935	0.2333
1273.44	-0.1738	0.2321
1274.41	-0.1535	0.2334
1275.39	-0.1331	0.2375
1276.37	-0.1133	0.2445
1277.34	-0.0945	0.2544
1278.32	-0.0772	0.2668
1279.3	-0.0619	0.2814
1280.27	-0.0489	0.2976
1281.25	-0.0382	0.3146
1282.23	-0.0301	0.3316
1283.2	-0.0246	0.3478
1284.18	-0.0214	0.3622
1285.16	-0.0204	0.3741
1286.13	-0.0213	0.3828
1287.11	-0.0237	0.3876
1288.09	-0.0271	0.3881
1289.06	-0.0312	0.3843
1290.04	-0.0355	0.376
1291.02	-0.0394	0.3636
1291.99	-0.0426	0.3475
1292.97	-0.0448	0.3283
1293.95	-0.0456	0.3069
1294.92	-0.0448	0.2841
1295.9	-0.0422	0.2609
1296.88	-0.0379	0.2383
1297.85	-0.0318	0.2172
1298.83	-0.024	0.1984
1299.8	-0.0148	0.1825
1300.78	-0.0043	0.17
1301.76	0.007	0.1613
1302.73	0.019	0.1563
1303.71	0.0313	0.1549
1304.69	0.0435	0.1567
1305.66	0.0552	0.1612
1306.64	0.0663	0.1675
1307.62	0.0764	0.175
1308.59	0.0854	0.1828
1309.57	0.093	0.19
1310.55	0.0993	0.1957
1311.52	0.1041	0.1994
1312.5	0.1076	0.2004
1313.48	0.1097	0.1985
1314.45	0.1108	0.1935
1315.43	0.1108	0.1854
1316.41	0.1101	0.1746
1317.38	0.1089	0.1616
1318.36	0.1074	0.1469
1319.34	0.1059	0.1315
1320.31	0.1045	0.1161
1321.29	0.1036	0.1017
1322.27	0.1032	0.0891
1323.24	0.1035	0.0791
1324.22	0.1047	0.0722
1325.2	0.1067	0.0691
1326.17	0.1096	0.0698
1327.15	0.1135	0.0744
1328.13	0.1181	0.0827
1329.1	0.1235	0.0941
1330.08	0.1295	0.108
1331.05	0.136	0.1235
1332.03	0.1428	0.1396
1333.01	0.1498	0.1552
1333.98	0.1568	0.1693
1334.96	0.1636	0.1807
1335.94	0.1701	0.1885
1336.91	0.1762	0.192
1337.89	0.1816	0.1904
1338.87	0.1865	0.1835
1339.84	0.1906	0.1712
1340.82	0.194	0.1537
1341.8	0.1965	0.1315
1342.77	0.1984	0.1052
1343.75	0.1996	0.0758
1344.73	0.2001	0.0445
1345.7	0.2002	0.0124
1346.68	0.1998	-0.0191
1347.66	0.1993	-0.0488
1348.63	0.1986	-0.0754
1349.61	0.198	-0.0979
1350.59	0.1977	-0.1153
1351.56	0.1977	-0.127
1352.54	0.1983	-0.1325
1353.52	0.1995	-0.1318
1354.49	0.2014	-0.125
1355.47	0.2041	-0.1124
1356.45	0.2077	-0.0947
1357.42	0.2121	-0.0728
1358.4	0.2172	-0.0478
1359.38	0.223	-0.0207
1360.35	0.2293	0.0073
1361.33	0.236	0.035
1362.3	0.2428	0.0612
1363.28	0.2496	0.085
1364.26	0.2561	0.1055
1365.23	0.262	0.1221
1366.21	0.2672	0.1344
1367.19	0.2713	0.1422
1368.16	0.2743	0.1455
1369.14	0.2759	0.1446
1370.12	0.276	0.14
1371.09	0.2746	0.1321
1372.07	0.2716	0.1218
1373.05	0.2673	0.1099
1374.02	0.2616	0.0972
1375	0.2548	0.0844
1375.98	0.2473	0.0723
1376.95	0.2392	0.0616
1377.93	0.2309	0.0529
1378.91	0.2229	0.0464
1379.88	0.2155	0.0423
1380.86	0.2091	0.0409
1381.84	0.2041	0.0419
1382.81	0.2008	0.0453
1383.79	0.1994	0.0505
1384.77	0.2	0.0574
1385.74	0.2029	0.0653
1386.72	0.208	0.0739
1387.7	0.2152	0.0826
1388.67	0.2243	0.0911
1389.65	0.2351	0.099
1390.63	0.247	0.1061
1391.6	0.2598	0.1121
1392.58	0.2729	0.1169
1393.55	0.2857	0.1206
1394.53	0.2978	0.1232
1395.51	0.3086	0.1248
1396.48	0.3175	0.1258
1397.46	0.3242	0.1261
1398.44	0.3283	0.1262
1399.41	0.3294	0.1262
1400.39	0.3275	0.1262
1401.37	0.3226	0.1264
1402.34	0.3145	0.1268
1403.32	0.3036	0.1275
1404.3	0.2902	0.1283
1405.27	0.2746	0.1291
1406.25	0.2572	0.1299
1407.23	0.2387	0.1303
1408.2	0.2196	0.1301
1409.18	0.2004	0.1293
1410.16	0.1817	0.1277
1411.13	0.164	0.1251
1412.11	0.1477	0.1214
1413.09	0.1332	0.1169
1414.06	0.1207	0.1115
1415.04	0.1104	0.1054
1416.02	0.1022	0.099
1416.99	0.0962	0.0925
1417.97	0.092	0.0863
1418.95	0.0894	0.0809
1419.92	0.0879	0.0766
1420.9	0.0872	0.0737
1421.88	0.0868	0.0727
1422.85	0.0861	0.0737
1423.83	0.0848	0.0769
1424.8	0.0823	0.0823
1425.78	0.0782	0.09
1426.76	0.0724	0.0997
1427.73	0.0647	0.1112
1428.71	0.0549	0.1241
1429.69	0.0431	0.138
1430.66	0.0295	0.1524
1431.64	0.0143	0.1667
1432.62	-0.0021	0.1806
1433.59	-0.0193	0.1934
1434.57	-0.0367	0.2049
1435.55	-0.0539	0.2148
1436.52	-0.0703	0.2227
1437.5	-0.0854	0.2287
1438.48	-0.0989	0.2327
1439.45	-0.1102	0.235
1440.43	-0.1191	0.2358
1441.41	-0.1254	0.2355
1442.38	-0.1291	0.2346
1443.36	-0.1301	0.2335
1444.34	-0.1288	0.2327
1445.31	-0.1252	0.2328
1446.29	-0.1199	0.2343
1447.27	-0.1133	0.2373
1448.24	-0.1059	0.2424
1449.22	-0.0983	0.2495
1450.2	-0.0911	0.2586
1451.17	-0.0849	0.2697
1452.15	-0.0801	0.2825
1453.13	-0.0773	0.2965
1454.1	-0.0768	0.3114
1455.08	-0.0791	0.3264
1456.05	-0.0842	0.341
1457.03	-0.0923	0.3547
1458.01	-0.1034	0.3666
1458.98	-0.1174	0.3765
1459.96	-0.1339	0.3837
1460.94	-0.1528	0.388
1461.91	-0.1736	0.3893
1462.89	-0.1958	0.3874
1463.87	-0.2191	0.3827
1464.84	-0.2429	0.3753
1465.82	-0.2667	0.3658
1466.8	-0.2901	0.3547
1467.77	-0.3126	0.3428
1468.75	-0.3339	0.3307
1469.73	-0.3536	0.3192
1470.7	-0.3715	0.3091
1471.68	-0.3873	0.3012
1472.66	-0.4011	0.2959
1473.63	-0.4127	0.2939
1474.61	-0.4221	0.2955
1475.59	-0.4294	0.3009
1476.56	-0.4348	0.3101
1477.54	-0.4383	0.323
1478.52	-0.4401	0.3393
1479.49	-0.4405	0.3585
1480.47	-0.4396	0.3802
1481.45	-0.4376	0.4035
1482.42	-0.4348	0.4279
1483.4	-0.4313	0.4526
1484.38	-0.4274	0.4769
1485.35	-0.4231	0.5
1486.33	-0.4188	0.5214
1487.3	-0.4146	0.5406
1488.28	-0.4106	0.5571
1489.26	-0.4071	0.5707
1490.23	-0.4042	0.5812
1491.21	-0.402	0.5887
1492.19	-0.4007	0.5931
1493.16	-0.4006	0.5947
1494.14	-0.4017	0.5938
1495.12	-0.4041	0.5907
1496.09	-0.4081	0.5858
1497.07	-0.4135	0.5793
1498.05	-0.4206	0.5718
1499.02	-0.4293	0.5636
1500	-0.4396	0.5548
1500.98	-0.4514	0.5458
1501.95	-0.4645	0.5367
1502.93	-0.4787	0.5276
1503.91	-0.4939	0.5186
1504.88	-0.5096	0.5096
1505.86	-0.5256	0.5008
1506.84	-0.5415	0.4919
1507.81	-0.557	0.483
1508.79	-0.5716	0.4741
1509.77	-0.585	0.4651
1510.74	-0.5969	0.456
1511.72	-0.6069	0.4471
1512.7	-0.6149	0.4382
1513.67	-0.6206	0.4297
1514.65	-0.6241	0.4217
1515.63	-0.6251	0.4144
1516.6	-0.6239	0.408
1517.58	-0.6206	0.4026
1518.55	-0.6153	0.3985
1519.53	-0.6085	0.3957
1520.51	-0.6003	0.3943
1521.48	-0.5912	0.3941
1522.46	-0.5817	0.3952
1523.44	-0.572	0.3971
1524.41	-0.5627	0.3998
1525.39	-0.5539	0.4027
1526.37	-0.5462	0.4055
1527.34	-0.5396	0.4076
1528.32	-0.5344	0.4086
1529.3	-0.5307	0.4081
1530.27	-0.5286	0.4055
1531.25	-0.5279	0.4006
1532.23	-0.5285	0.3931
1533.2	-0.5303	0.3829
1534.18	-0.5329	0.3699
1535.16	-0.5362	0.3542
1536.13	-0.5398	0.3362
1537.11	-0.5434	0.3163
1538.09	-0.5467	0.295
1539.06	-0.5495	0.2729
1540.04	-0.5514	0.2506
1541.02	-0.5524	0.2291
1541.99	-0.5522	0.2088
1542.97	-0.5508	0.1906
1543.95	-0.5482	0.1751
1544.92	-0.5444	0.1627
1545.9	-0.5396	0.1537
1546.88	-0.5338	0.1485
1547.85	-0.5273	0.147
1548.83	-0.5202	0.149
1549.8	-0.5126	0.1543
1550.78	-0.5049	0.1624
1551.76	-0.497	0.1726
1552.73	-0.4892	0.1842
1553.71	-0.4815	0.1965
1554.69	-0.4739	0.2087
1555.66	-0.4664	0.22
1556.64	-0.459	0.2297
1557.62	-0.4516	0.2372
1558.59	-0.444	0.2419
1559.57	-0.4361	0.2436
1560.55	-0.4278	0.2421
1561.52	-0.4188	0.2373
1562.5	-0.4091	0.2296
1563.48	-0.3986	0.2192
1564.45	-0.3872	0.2067
1565.43	-0.375	0.1926
1566.41	-0.362	0.1776
1567.38	-0.3483	0.1625
1568.36	-0.3341	0.1479
1569.34	-0.3198	0.1346
1570.31	-0.3054	0.123
1571.29	-0.2915	0.1137
1572.27	-0.2783	0.107
1573.24	-0.2662	0.103
1574.22	-0.2556	0.1017
1575.2	-0.2466	0.1029
1576.17	-0.2396	0.1064
1577.15	-0.2348	0.1117
1578.13	-0.2323	0.1182
1579.1	-0.232	0.1254
1580.08	-0.234	0.1326
1581.05	-0.2381	0.1392
1582.03	-0.2441	0.1448
1583.01	-0.2517	0.1488
1583.98	-0.2604	0.151
1584.96	-0.27	0.1511
1585.94	-0.2798	0.1492
1586.91	-0.2896	0.1452
1587.89	-0.2987	0.1396
1588.87	-0.3069	0.1328
1589.84	-0.3137	0.1252
1590.82	-0.3187	0.1174
1591.8	-0.3218	0.1101
1592.77	-0.3228	0.1039
1593.75	-0.3216	0.0993
1594.73	-0.3181	0.0969
1595.7	-0.3126	0.0971
1596.68	-0.3051	0.1
1597.66	-0.2958	0.1059
1598.63	-0.2851	0.1144
1599.61	-0.2733	0.1255
1600.59	-0.2606	0.1387
1601.56	-0.2474	0.1534
1602.54	-0.234	0.1691
1603.52	-0.2207	0.1849
1604.49	-0.2077	0.2001
1605.47	-0.1952	0.214
1606.45	-0.1834	0.2259
1607.42	-0.1723	0.2353
1608.4	-0.162	0.2416
1609.38	-0.1524	0.2447
1610.35	-0.1435	0.2445
1611.33	-0.1352	0.2409
1612.3	-0.1274	0.2343
1613.28	-0.1199	0.2252
1614.26	-0.1126	0.2141
1615.23	-0.1054	0.2017
1616.21	-0.0982	0.1888
1617.19	-0.0911	0.1761
1618.16	-0.0838	0.1646
1619.14	-0.0766	0.1549
1620.12	-0.0694	0.1477
1621.09	-0.0622	0.1435
1622.07	-0.0553	0.1426
1623.05	-0.0486	0.1452
1624.02	-0.0424	0.1513
1625	-0.0368	0.1608
1625.98	-0.0317	0.1731
1626.95	-0.0273	0.1879
1627.93	-0.0237	0.2045
1628.91	-0.0207	0.2223
1629.88	-0.0183	0.2404
1630.86	-0.0164	0.2582
1631.84	-0.0148	0.2749
1632.81	-0.0133	0.29
1633.79	-0.0117	0.3031
1634.77	-0.0098	0.3137
1635.74	-0.0072	0.3217
1636.72	-0.0038	0.3271
1637.7	0.0008	0.33
1638.67	0.0065	0.3306
1639.65	0.0137	0.3295
1640.63	0.0224	0.327
1641.6	0.0325	0.3237
1642.58	0.044	0.3202
1643.55	0.0567	0.3169
1644.53	0.0705	0.3143
1645.51	0.0851	0.3127
1646.48	0.1	0.3125
1647.46	0.1151	0.3136
1648.44	0.1298	0.3161
1649.41	0.1437	0.3198
1650.39	0.1566	0.3243
1651.37	0.168	0.3292
1652.34	0.1777	0.3341
1653.32	0.1854	0.3385
1654.3	0.1909	0.3417
1655.27	0.1942	0.3433
1656.25	0.1953	0.3428
1657.23	0.1943	0.34
1658.2	0.1913	0.3346
1659.18	0.1866	0.3266
1660.16	0.1805	0.3161
1661.13	0.1734	0.3035
1662.11	0.1656	0.2892
1663.09	0.1576	0.2737
1664.06	0.1498	0.2578
1665.04	0.1426	0.2421
1666.02	0.1363	0.2275
1666.99	0.1312	0.2146
1667.97	0.1275	0.2042
1668.95	0.1255	0.1968
1669.92	0.1252	0.1928
1670.9	0.1267	0.1925
1671.88	0.1299	0.196
1672.85	0.1347	0.2031
1673.83	0.1409	0.2135
1674.8	0.1484	0.2267
1675.78	0.157	0.2421
1676.76	0.1663	0.2588
1677.73	0.1761	0.2761
1678.71	0.1861	0.293
1679.69	0.1962	0.3088
1680.66	0.206	0.3227
1681.64	0.2155	0.3341
1682.62	0.2245	0.3424
1683.59	0.2329	0.3473
1684.57	0.2405	0.3487
1685.55	0.2475	0.3467
1686.52	0.2537	0.3417
1687.5	0.2591	0.334
1688.48	0.2639	0.3243
1689.45	0.268	0.3134
1690.43	0.2715	0.302
1691.41	0.2744	0.291
1692.38	0.2767	0.2812
1693.36	0.2786	0.2734
1694.34	0.2799	0.268
1695.31	0.2807	0.2657
1696.29	0.281	0.2665
1697.27	0.2808	0.2707
1698.24	0.2801	0.278
1699.22	0.2789	0.2882
1700.2	0.2773	0.3006
1701.17	0.2752	0.3147
1702.15	0.2727	0.3297
1703.13	0.2699	0.3447
1704.1	0.2669	0.359
1705.08	0.2638	0.3718
1706.05	0.2608	0.3824
1707.03	0.258	0.3903
1708.01	0.2556	0.3951
1708.98	0.2537	0.3966
1709.96	0.2524	0.3949
1710.94	0.2518	0.3901
1711.91	0.2521	0.3827
1712.89	0.2532	0.3733
1713.87	0.2551	0.3625
1714.84	0.2578	0.3512
1715.82	0.2611	0.3401
1716.8	0.2648	0.3301
1717.77	0.2688	0.322
1718.75	0.2728	0.3162
1719.73	0.2765	0.3133
1720.7	0.2795	0.3136
1721.68	0.2817	0.317
1722.66	0.2828	0.3236
1723.63	0.2824	0.3328
1724.61	0.2804	0.3443
1725.59	0.2767	0.3573
1726.56	0.2712	0.371
1727.54	0.2639	0.3845
1728.52	0.255	0.3972
1729.49	0.2446	0.4081
1730.47	0.2329	0.4166
1731.45	0.2203	0.4221
1732.42	0.2071	0.4243
1733.4	0.1939	0.423
1734.38	0.1809	0.4184
1735.35	0.1687	0.4109
1736.33	0.1576	0.4008
1737.3	0.148	0.389
1738.28	0.1403	0.3764
1739.26	0.1346	0.3639
1740.23	0.1311	0.3525
1741.21	0.1298	0.3431
1742.19	0.1306	0.3368
1743.16	0.1335	0.3342
1744.14	0.1381	0.3359
1745.12	0.1442	0.3423
1746.09	0.1512	0.3533
1747.07	0.1589	0.3688
1748.05	0.1667	0.3884
1749.02	0.1741	0.4113
1750	0.1808	0.4366
1750.98	0.1863	0.4633
1751.95	0.1902	0.4902
1752.93	0.1924	0.516
1753.91	0.1926	0.5395
1754.88	0.1908	0.5597
1755.86	0.187	0.5757
1756.84	0.1813	0.5867
1757.81	0.1739	0.5922
1758.79	0.1652	0.5921
1759.77	0.1554	0.5864
1760.74	0.1449	0.5756
1761.72	0.1341	0.5603
1762.7	0.1234	0.5415
1763.67	0.1132	0.5202
1764.65	0.1036	0.4976
1765.63	0.095	0.4749
1766.6	0.0875	0.4534
1767.58	0.0811	0.4343
1768.55	0.076	0.4185
1769.53	0.0719	0.4069
1770.51	0.0686	0.3999
1771.48	0.066	0.3978
1772.46	0.0638	0.4007
1773.44	0.0616	0.4081
1774.41	0.0591	0.4196
1775.39	0.056	0.4344
1776.37	0.052	0.4516
1777.34	0.0469	0.4699
1778.32	0.0407	0.4884
1779.3	0.0331	0.506
1780.27	0.0243	0.5217
1781.25	0.0144	0.5346
1782.23	0.0037	0.5441
1783.2	-0.0077	0.5499
1784.18	-0.0193	0.5517
1785.16	-0.0307	0.5498
1786.13	-0.0416	0.5445
1787.11	-0.0513	0.5364
1788.09	-0.0596	0.5264
1789.06	-0.0661	0.5153
1790.04	-0.0704	0.5042
1791.02	-0.0724	0.494
1791.99	-0.0719	0.4857
1792.97	-0.069	0.48
1793.95	-0.0638	0.4775
1794.92	-0.0564	0.4786
1795.9	-0.0473	0.4833
1796.88	-0.0368	0.4915
1797.85	-0.0255	0.5027
1798.83	-0.0139	0.5161
1799.8	-0.0026	0.5309
1800.78	0.008	0.546
1801.76	0.0172	0.5602
1802.73	0.0245	0.5723
1803.71	0.0296	0.5813
1804.69	0.0323	0.5862
1805.66	0.0321	0.5863
1806.64	0.0293	0.5809
1807.62	0.0237	0.57
1808.59	0.0155	0.5537
1809.57	0.0051	0.5323
1810.55	-0.0072	0.5067
1811.52	-0.021	0.4779
1812.5	-0.0357	0.4472
1813.48	-0.0508	0.4159
1814.45	-0.0658	0.3856
1815.43	-0.0802	0.3578
1816.41	-0.0936	0.3339
1817.38	-0.1055	0.315
1818.36	-0.1157	0.3021
1819.34	-0.1241	0.2958
1820.31	-0.1304	0.2965
1821.29	-0.1348	0.304
1822.27	-0.1375	0.3178
1823.24	-0.1385	0.3371
1824.22	-0.1383	0.3606
1825.2	-0.1372	0.387
1826.17	-0.1356	0.4145
1827.15	-0.1339	0.4416
1828.13	-0.1326	0.4664
1829.1	-0.132	0.4873
1830.08	-0.1326	0.503
1831.05	-0.1345	0.5122
1832.03	-0.138	0.5141
1833.01	-0.1432	0.5083
1833.98	-0.1501	0.4948
1834.96	-0.1587	0.4741
1835.94	-0.1689	0.4468
1836.91	-0.1803	0.4142
1837.89	-0.1928	0.3777
1838.87	-0.206	0.3389
1839.84	-0.2196	0.2996
1840.82	-0.2333	0.2615
1841.8	-0.2466	0.2263
1842.77	-0.2594	0.1954
1843.75	-0.2713	0.1701
1844.73	-0.2821	0.151
1845.7	-0.2917	0.1388
1846.68	-0.3	0.1333
1847.66	-0.307	0.1341
1848.63	-0.3127	0.1405
1849.61	-0.3171	0.1513
1850.59	-0.3205	0.165
1851.56	-0.323	0.18
1852.54	-0.3248	0.1945
1853.52	-0.3261	0.207
1854.49	-0.3271	0.2158
1855.47	-0.3279	0.2196
1856.45	-0.3289	0.2173
1857.42	-0.33	0.2082
1858.4	-0.3313	0.1922
1859.38	-0.333	0.1694
1860.35	-0.3351	0.1405
1861.33	-0.3374	0.1064
1862.3	-0.3401	0.0687
1863.28	-0.3431	0.0288
1864.26	-0.3463	-0.0114
1865.23	-0.3495	-0.05
1866.21	-0.3529	-0.0853
1867.19	-0.3563	-0.1157
1868.16	-0.3597	-0.1396
1869.14	-0.3631	-0.1563
1870.12	-0.3666	-0.1651
1871.09	-0.3701	-0.1659
1872.07	-0.3738	-0.1591
1873.05	-0.3778	-0.1455
1874.02	-0.3821	-0.1265
1875	-0.3868	-0.1036
1875.98	-0.392	-0.0788
1876.95	-0.3978	-0.054
1877.93	-0.4042	-0.0313
1878.91	-0.4113	-0.0128
1879.88	-0.4188	-0.0001
1880.86	-0.4268	0.0054
1881.84	-0.4352	0.0025
1882.81	-0.4438	-0.0091
1883.79	-0.4523	-0.0296
1884.77	-0.4606	-0.0584
1885.74	-0.4685	-0.0945
1886.72	-0.4756	-0.1363
1887.7	-0.4818	-0.1819
1888.67	-0.4869	-0.2294
1889.65	-0.4907	-0.2763
1890.63	-0.493	-0.3203
1891.6	-0.4939	-0.3594
1892.58	-0.4933	-0.3914
1893.55	-0.4914	-0.415
1894.53	-0.4881	-0.4289
1895.51	-0.4838	-0.4326
1896.48	-0.4786	-0.4262
1897.46	-0.4729	-0.4102
1898.44	-0.4669	-0.3858
1899.41	-0.4611	-0.3545
1900.39	-0.4557	-0.3185
1901.37	-0.4511	-0.2799
1902.34	-0.4475	-0.2413
1903.32	-0.4451	-0.2051
1904.3	-0.4442	-0.1736
1905.27	-0.4448	-0.1487
1906.25	-0.447	-0.1321
1907.23	-0.4507	-0.1248
1908.2	-0.4559	-0.1272
1909.18	-0.4622	-0.1394
1910.16	-0.4696	-0.1604
1911.13	-0.4776	-0.189
1912.11	-0.486	-0.2232
1913.09	-0.4945	-0.2609
1914.06	-0.5027	-0.2995
1915.04	-0.5104	-0.3363
1916.02	-0.5172	-0.3689
1916.99	-0.523	-0.3947
1917.97	-0.5276	-0.4117
1918.95	-0.5309	-0.4184
1919.92	-0.5329	-0.4139
1920.9	-0.5336	-0.3977
1921.88	-0.5331	-0.3704
1922.85	-0.5317	-0.333
1923.83	-0.5294	-0.2872
1924.8	-0.5266	-0.2352
1925.78	-0.5234	-0.1798
1926.76	-0.5203	-0.1238
1927.73	-0.5173	-0.0703
1928.71	-0.5148	-0.0222
1929.69	-0.513	0.0178
1930.66	-0.512	0.0476
1931.64	-0.5118	0.0655
1932.62	-0.5126	0.0705
1933.59	-0.5143	0.0627
1934.57	-0.5169	0.0424
1935.55	-0.5202	0.0113
1936.52	-0.5242	-0.0286
1937.5	-0.5286	-0.0746
1938.48	-0.5333	-0.1234
1939.45	-0.5381	-0.1717
1940.43	-0.5428	-0.2159
1941.41	-0.5473	-0.2528
1942.38	-0.5514	-0.2792
1943.36	-0.555	-0.2928
1944.34	-0.5581	-0.2919
1945.31	-0.5606	-0.2755
1946.29	-0.5626	-0.2438
1947.27	-0.564	-0.1979
1948.24	-0.565	-0.1395
1949.22	-0.5657	-0.0716
1950.2	-0.566	0.0024
1951.17	-0.5661	0.0785
[truncated: 27,697 more rows]
