# Supplementary material for: Effects of different tennis racket string tension on forehand stroke effect and racket dynamic impact
Source: PLoS One. 2025 Jan 15;20(1):e0317442. doi: 10.1371/journal.pone.0317442 (PMC11734973; doi:10.1371/journal.pone.0317442)
Supplement: S1 File — (ZIP) [file pone.0317442.s001.zip › S1/acceleration strain vibration/60bl/11.xlsx]

## Sheet: 11
Time（ms）	acceleration（g=9.8m/s2）	strain（mµ）
0	0.251	-0.6077
0.98	0.2547	-0.6409
1.95	0.2568	-0.6614
2.93	0.2575	-0.6677
3.91	0.2567	-0.6586
4.88	0.2547	-0.6333
5.86	0.2517	-0.592
6.84	0.248	-0.535
7.81	0.2439	-0.4638
8.79	0.2397	-0.3799
9.77	0.2357	-0.2856
10.74	0.2322	-0.1837
11.72	0.2295	-0.0772
12.7	0.2277	0.0308
13.67	0.2271	0.1369
14.65	0.2275	0.238
15.63	0.2291	0.3311
16.6	0.2316	0.4135
17.58	0.235	0.483
18.55	0.239	0.5379
19.53	0.2433	0.5771
20.51	0.2475	0.6
21.48	0.2514	0.607
22.46	0.2545	0.5988
23.44	0.2566	0.5767
24.41	0.2573	0.5425
25.39	0.2564	0.4987
26.37	0.2538	0.4477
27.34	0.2492	0.3922
28.32	0.2428	0.3351
29.3	0.2347	0.279
30.27	0.2249	0.2264
31.25	0.2138	0.1796
32.23	0.2017	0.1402
33.2	0.1889	0.1097
34.18	0.1759	0.0888
35.16	0.163	0.0779
36.13	0.1509	0.0767
37.11	0.1397	0.0845
38.09	0.1299	0.1003
39.06	0.1219	0.1224
40.04	0.1157	0.1492
41.02	0.1116	0.1789
41.99	0.1096	0.2094
42.97	0.1096	0.2388
43.95	0.1116	0.2654
44.92	0.1152	0.2878
45.9	0.1203	0.3045
46.88	0.1265	0.3149
47.85	0.1334	0.3183
48.83	0.1406	0.3148
49.8	0.1478	0.3046
50.78	0.1547	0.2883
51.76	0.1609	0.2669
52.73	0.1662	0.2416
53.71	0.1704	0.2137
54.69	0.1736	0.1848
55.66	0.1756	0.1562
56.64	0.1765	0.1294
57.62	0.1766	0.1056
58.59	0.1761	0.0859
59.57	0.1751	0.071
60.55	0.1741	0.0616
61.52	0.1733	0.0578
62.5	0.173	0.0595
63.48	0.1736	0.0665
64.45	0.1752	0.0781
65.43	0.1781	0.0936
66.41	0.1822	0.112
67.38	0.1877	0.1323
68.36	0.1944	0.1534
69.34	0.2022	0.1744
70.31	0.2109	0.1943
71.29	0.2201	0.2123
72.27	0.2295	0.2277
73.24	0.2387	0.2401
74.22	0.2473	0.2493
75.2	0.255	0.2553
76.17	0.2612	0.2581
77.15	0.2658	0.2581
78.13	0.2684	0.2557
79.1	0.2689	0.2516
80.08	0.2672	0.2461
81.05	0.2633	0.2401
82.03	0.2573	0.2339
83.01	0.2494	0.2281
83.98	0.24	0.2231
84.96	0.2292	0.219
85.94	0.2177	0.216
86.91	0.2058	0.214
87.89	0.1939	0.2128
88.87	0.1826	0.2122
89.84	0.1723	0.2117
90.82	0.1633	0.211
91.8	0.1559	0.2094
92.77	0.1504	0.2067
93.75	0.147	0.2024
94.73	0.1456	0.1961
95.7	0.1462	0.1878
96.68	0.1488	0.1773
97.66	0.1529	0.1647
98.63	0.1585	0.1502
99.61	0.1651	0.1343
100.59	0.1723	0.1174
101.56	0.1798	0.1001
102.54	0.1872	0.0831
103.52	0.1941	0.0669
104.49	0.2002	0.0523
105.47	0.2052	0.0398
106.45	0.209	0.0299
107.42	0.2114	0.023
108.4	0.2124	0.0193
109.38	0.212	0.0189
110.35	0.2104	0.0215
111.33	0.2076	0.027
112.3	0.2038	0.0348
113.28	0.1995	0.0442
114.26	0.1947	0.0547
115.23	0.1898	0.0654
116.21	0.1851	0.0754
117.19	0.1808	0.084
118.16	0.1771	0.0905
119.14	0.1741	0.0941
120.12	0.172	0.0944
121.09	0.1707	0.091
122.07	0.1704	0.0837
123.05	0.1708	0.0726
124.02	0.1719	0.0579
125	0.1736	0.04
125.98	0.1756	0.0194
126.95	0.1777	-0.0031
127.93	0.1799	-0.0269
128.91	0.1818	-0.051
129.88	0.1833	-0.0746
130.86	0.1844	-0.0968
131.84	0.1849	-0.1169
132.81	0.1847	-0.1344
133.79	0.184	-0.1485
134.77	0.1827	-0.1591
135.74	0.181	-0.1658
136.72	0.179	-0.1688
137.7	0.1768	-0.1681
138.67	0.1748	-0.1641
139.65	0.173	-0.1572
140.63	0.1716	-0.1481
141.6	0.1708	-0.1372
142.58	0.1707	-0.1253
143.55	0.1715	-0.113
144.53	0.1732	-0.1009
145.51	0.1757	-0.0896
146.48	0.1792	-0.0795
147.46	0.1834	-0.071
148.44	0.1883	-0.0642
149.41	0.1937	-0.0593
150.39	0.1994	-0.0562
151.37	0.2052	-0.0547
152.34	0.2109	-0.0546
153.32	0.2163	-0.0555
154.3	0.2212	-0.0571
155.27	0.2254	-0.0589
156.25	0.2288	-0.0607
157.23	0.2312	-0.062
158.2	0.2328	-0.0626
159.18	0.2334	-0.0623
160.16	0.2331	-0.061
161.13	0.2319	-0.0586
162.11	0.2301	-0.0553
163.09	0.2276	-0.0513
164.06	0.2248	-0.0467
165.04	0.2218	-0.042
166.02	0.2187	-0.0375
166.99	0.2157	-0.0336
167.97	0.213	-0.0306
168.95	0.2107	-0.0287
169.92	0.2088	-0.0284
170.9	0.2075	-0.0297
171.88	0.2067	-0.0328
172.85	0.2064	-0.0375
173.83	0.2066	-0.0439
174.8	0.2072	-0.0517
175.78	0.2081	-0.0606
176.76	0.2091	-0.0703
177.73	0.2102	-0.0803
178.71	0.2113	-0.0904
179.69	0.2121	-0.0999
180.66	0.2126	-0.1087
181.64	0.2127	-0.1163
182.62	0.2124	-0.1226
183.59	0.2116	-0.1273
184.57	0.2103	-0.1303
185.55	0.2086	-0.1318
186.52	0.2064	-0.1318
187.5	0.2039	-0.1305
188.48	0.2012	-0.1282
189.45	0.1983	-0.1253
190.43	0.1954	-0.1221
191.41	0.1925	-0.119
192.38	0.1899	-0.1163
193.36	0.1875	-0.1144
194.34	0.1854	-0.1136
195.31	0.1838	-0.114
196.29	0.1826	-0.1157
197.27	0.1818	-0.1187
198.24	0.1816	-0.1229
199.22	0.1817	-0.1281
200.2	0.1823	-0.134
201.17	0.1832	-0.1404
202.15	0.1845	-0.1468
203.13	0.186	-0.1529
204.1	0.1877	-0.1582
205.08	0.1895	-0.1625
206.05	0.1914	-0.1654
207.03	0.1933	-0.1666
208.01	0.1952	-0.1661
208.98	0.1971	-0.1637
209.96	0.1989	-0.1596
210.94	0.2006	-0.1539
211.91	0.2022	-0.1468
212.89	0.2036	-0.1387
213.87	0.2049	-0.1299
214.84	0.2059	-0.1208
215.82	0.2067	-0.1119
216.8	0.2072	-0.1036
217.77	0.2074	-0.0963
218.75	0.2071	-0.0902
219.73	0.2064	-0.0857
220.7	0.2052	-0.0828
221.68	0.2033	-0.0817
222.66	0.2009	-0.0822
223.63	0.1977	-0.0843
224.61	0.1938	-0.0878
225.59	0.1893	-0.0922
226.56	0.1841	-0.0973
227.54	0.1783	-0.1027
228.52	0.1721	-0.108
229.49	0.1654	-0.1129
230.47	0.1586	-0.1169
231.45	0.1517	-0.1198
232.42	0.145	-0.1215
233.4	0.1386	-0.1219
234.38	0.1328	-0.1208
235.35	0.1279	-0.1185
236.33	0.1239	-0.1152
237.3	0.1212	-0.111
238.28	0.1197	-0.1062
239.26	0.1196	-0.1014
240.23	0.121	-0.0967
241.21	0.1239	-0.0927
242.19	0.1282	-0.0896
243.16	0.1337	-0.0876
244.14	0.1404	-0.0871
245.12	0.148	-0.0881
246.09	0.1562	-0.0905
247.07	0.1648	-0.0944
248.05	0.1735	-0.0996
249.02	0.1819	-0.1056
250	0.1897	-0.1123
250.98	0.1968	-0.1191
251.95	0.2027	-0.1256
252.93	0.2073	-0.1313
253.91	0.2105	-0.1358
254.88	0.212	-0.1387
255.86	0.2119	-0.1396
256.84	0.2102	-0.1383
257.81	0.207	-0.1345
258.79	0.2024	-0.1284
259.77	0.1966	-0.1198
260.74	0.1899	-0.1091
261.72	0.1825	-0.0965
262.7	0.1747	-0.0823
263.67	0.1668	-0.0669
264.65	0.1591	-0.051
265.63	0.1519	-0.0348
266.6	0.1455	-0.019
267.58	0.1402	-0.0039
268.55	0.136	0.0101
269.53	0.1331	0.0226
270.51	0.1316	0.0335
271.48	0.1315	0.0425
272.46	0.1329	0.0498
273.44	0.1355	0.0555
274.41	0.1394	0.0596
275.39	0.1444	0.0625
276.37	0.1504	0.0644
277.34	0.157	0.0657
278.32	0.1642	0.0669
279.3	0.1717	0.0681
280.27	0.1793	0.0697
281.25	0.1869	0.072
282.23	0.1943	0.0751
283.2	0.2015	0.0791
284.18	0.2081	0.084
285.16	0.2143	0.0896
286.13	0.2199	0.0958
287.11	0.2249	0.1023
288.09	0.2293	0.1088
289.06	0.2331	0.1148
290.04	0.2362	0.1201
291.02	0.2388	0.1242
291.99	0.2408	0.1268
292.97	0.2423	0.1277
293.95	0.2433	0.1266
294.92	0.2438	0.1236
295.9	0.2438	0.1186
296.88	0.2434	0.1117
297.85	0.2426	0.1033
298.83	0.2413	0.0936
299.8	0.2397	0.0831
300.78	0.2378	0.0723
301.76	0.2356	0.0616
302.73	0.2331	0.0517
303.71	0.2304	0.043
304.69	0.2276	0.0359
305.66	0.2247	0.031
306.64	0.2219	0.0283
307.62	0.2193	0.0282
308.59	0.2169	0.0306
309.57	0.2148	0.0354
310.55	0.2131	0.0424
311.52	0.212	0.0513
312.5	0.2115	0.0616
313.48	0.2115	0.0729
314.45	0.2122	0.0844
315.43	0.2135	0.0957
316.41	0.2155	0.106
317.38	0.2179	0.115
318.36	0.2209	0.122
319.34	0.2242	0.1268
320.31	0.2278	0.129
321.29	0.2315	0.1285
322.27	0.2351	0.1254
323.24	0.2387	0.1197
324.22	0.242	0.1118
325.2	0.245	0.102
326.17	0.2476	0.0908
327.15	0.2497	0.0789
328.13	0.2513	0.0668
329.1	0.2525	0.0551
330.08	0.2532	0.0444
331.05	0.2535	0.0354
332.03	0.2535	0.0283
333.01	0.2534	0.0236
333.98	0.2532	0.0216
334.96	0.2531	0.0223
335.94	0.2531	0.0257
336.91	0.2534	0.0317
337.89	0.2541	0.0399
338.87	0.2552	0.0499
339.84	0.2568	0.0612
340.82	0.2588	0.0734
341.8	0.2613	0.0858
342.77	0.264	0.0978
343.75	0.2671	0.1089
344.73	0.2702	0.1186
345.7	0.2733	0.1265
346.68	0.2762	0.1323
347.66	0.2787	0.1357
348.63	0.2808	0.1367
349.61	0.2822	0.1353
350.59	0.283	0.1316
351.56	0.283	0.126
352.54	0.2822	0.1189
353.52	0.2806	0.1105
354.49	0.2784	0.1015
355.47	0.2756	0.0923
356.45	0.2724	0.0835
357.42	0.2689	0.0754
358.4	0.2655	0.0686
359.38	0.2622	0.0634
360.35	0.2593	0.0601
361.33	0.257	0.0589
362.3	0.2556	0.0599
363.28	0.255	0.0631
364.26	0.2556	0.0683
365.23	0.2572	0.0755
366.21	0.26	0.0844
367.19	0.2637	0.0946
368.16	0.2685	0.1059
369.14	0.2739	0.1179
370.12	0.28	0.1301
371.09	0.2863	0.1424
372.07	0.2926	0.1542
373.05	0.2987	0.1653
374.02	0.3042	0.1754
375	0.309	0.1844
375.98	0.3127	0.1921
376.95	0.3153	0.1983
377.93	0.3166	0.203
378.91	0.3164	0.2062
379.88	0.3149	0.2079
380.86	0.3121	0.2081
381.84	0.3082	0.207
382.81	0.3033	0.2046
383.79	0.2976	0.2011
384.77	0.2915	0.1964
385.74	0.2852	0.1908
386.72	0.279	0.1844
387.7	0.2732	0.1773
388.67	0.2681	0.1697
389.65	0.264	0.1616
390.63	0.2608	0.1534
391.6	0.2589	0.145
392.58	0.2581	0.1368
393.55	0.2586	0.1289
394.53	0.2601	0.1216
395.51	0.2625	0.115
396.48	0.2656	0.1095
397.46	0.2691	0.1052
398.44	0.2727	0.1023
399.41	0.2761	0.1011
400.39	0.279	0.1017
401.37	0.2811	0.1042
402.34	0.2821	0.1086
403.32	0.2818	0.1151
404.3	0.28	0.1234
405.27	0.2767	0.1334
406.25	0.2718	0.145
407.23	0.2654	0.1579
408.2	0.2577	0.1716
409.18	0.2488	0.1858
410.16	0.239	0.2
411.13	0.2286	0.2139
412.11	0.2179	0.2269
413.09	0.2073	0.2386
414.06	0.1972	0.2486
415.04	0.1879	0.2566
416.02	0.1797	0.2623
416.99	0.1728	0.2656
417.97	0.1675	0.2665
418.95	0.164	0.2648
419.92	0.1622	0.2609
420.9	0.1622	0.255
421.88	0.1639	0.2473
422.85	0.1672	0.2384
423.83	0.1718	0.2287
424.8	0.1776	0.2186
425.78	0.1843	0.2087
426.76	0.1915	0.1996
427.73	0.199	0.1915
428.71	0.2065	0.1849
429.69	0.2136	0.1802
430.66	0.2202	0.1774
431.64	0.226	0.1766
432.62	0.2308	0.1779
433.59	0.2345	0.181
434.57	0.2371	0.1857
435.55	0.2386	0.1916
436.52	0.2388	0.1984
437.5	0.238	0.2054
438.48	0.2361	0.2123
439.45	0.2333	0.2185
440.43	0.2297	0.2236
441.41	0.2255	0.2271
442.38	0.2207	0.2287
443.36	0.2155	0.2282
444.34	0.2101	0.2255
445.31	0.2045	0.2205
446.29	0.1988	0.2135
447.27	0.1932	0.2046
448.24	0.1876	0.1942
449.22	0.1822	0.1827
450.2	0.1769	0.1707
451.17	0.172	0.1586
452.15	0.1674	0.147
453.13	0.1632	0.1365
454.1	0.1595	0.1275
455.08	0.1564	0.1204
456.05	0.1539	0.1155
457.03	0.1522	0.113
458.01	0.1514	0.1131
458.98	0.1516	0.1155
459.96	0.1528	0.1202
460.94	0.1552	0.1269
461.91	0.1588	0.1352
462.89	0.1635	0.1445
463.87	0.1695	0.1544
464.84	0.1765	0.1644
465.82	0.1844	0.1738
466.8	0.1932	0.1822
467.77	0.2025	0.1891
468.75	0.2121	0.1942
469.73	0.2217	0.1972
470.7	0.231	0.1979
471.68	0.2396	0.1964
472.66	0.2473	0.1927
473.63	0.2536	0.1871
474.61	0.2583	0.1798
475.59	0.2612	0.1714
476.56	0.2621	0.1623
477.54	0.2609	0.153
478.52	0.2575	0.144
479.49	0.2521	0.1359
480.47	0.2448	0.1292
481.45	0.2358	0.1242
482.42	0.2255	0.1213
483.4	0.2142	0.1206
484.38	0.2023	0.1223
485.35	0.1904	0.1263
486.33	0.179	0.1325
487.3	0.1685	0.1406
488.28	0.1593	0.1502
489.26	0.1519	0.1609
490.23	0.1466	0.1723
491.21	0.1436	0.1837
492.19	0.1431	0.1947
493.16	0.1451	0.2047
494.14	0.1496	0.2134
495.12	0.1562	0.2202
496.09	0.1649	0.2249
497.07	0.1751	0.2273
498.05	0.1864	0.2273
499.02	0.1983	0.2248
500	0.2103	0.22
500.98	0.2219	0.213
501.95	0.2325	0.2041
502.93	0.2416	0.1938
503.91	0.2489	0.1822
504.88	0.2541	0.17
505.86	0.2569	0.1574
506.84	0.2572	0.1449
507.81	0.2551	0.1329
508.79	0.2508	0.1217
509.77	0.2444	0.1116
510.74	0.2364	0.1028
511.72	0.2271	0.0955
512.7	0.2172	0.0896
513.67	0.2071	0.0852
514.65	0.1975	0.0823
515.63	0.1888	0.0807
516.6	0.1816	0.0804
517.58	0.1763	0.081
518.55	0.1732	0.0826
519.53	0.1726	0.0847
520.51	0.1747	0.0874
521.48	0.1794	0.0904
522.46	0.1866	0.0935
523.44	0.196	0.0968
524.41	0.2074	0.1
525.39	0.2202	0.1032
526.37	0.234	0.1063
527.34	0.2481	0.1093
528.32	0.262	0.1122
529.3	0.2751	0.115
530.27	0.2869	0.1176
531.25	0.2968	0.12
532.23	0.3044	0.1222
533.2	0.3094	0.1242
534.18	0.3116	0.1258
535.16	0.3109	0.1269
536.13	0.3072	0.1275
537.11	0.3009	0.1274
538.09	0.292	0.1265
539.06	0.281	0.1246
540.04	0.2683	0.1217
541.02	0.2544	0.1178
541.99	0.2398	0.1126
542.97	0.2251	0.1064
543.95	0.2109	0.0991
544.92	0.1975	0.0909
545.9	0.1856	0.0819
546.88	0.1753	0.0723
547.85	0.1672	0.0625
548.83	0.1612	0.0527
549.8	0.1576	0.0432
550.78	0.1563	0.0344
551.76	0.1571	0.0267
552.73	0.1601	0.0203
553.71	0.1647	0.0155
554.69	0.1708	0.0126
555.66	0.178	0.0117
556.64	0.1858	0.013
557.62	0.194	0.0165
558.59	0.2021	0.022
559.57	0.2097	0.0296
560.55	0.2167	0.0389
561.52	0.2227	0.0497
562.5	0.2275	0.0617
563.48	0.2312	0.0745
564.45	0.2337	0.0876
565.43	0.2349	0.1007
566.41	0.2351	0.1132
567.38	0.2343	0.1249
568.36	0.2329	0.1353
569.34	0.2308	0.1441
570.31	0.2286	0.151
571.29	0.2263	0.1559
572.27	0.2242	0.1586
573.24	0.2225	0.1591
574.22	0.2213	0.1574
575.2	0.2209	0.1536
576.17	0.2212	0.1479
577.15	0.2224	0.1405
578.13	0.2243	0.1316
579.1	0.2269	0.1216
580.08	0.2302	0.1107
581.05	0.2339	0.0992
582.03	0.238	0.0875
583.01	0.2421	0.0759
583.98	0.2462	0.0646
584.96	0.2501	0.0539
585.94	0.2535	0.0439
586.91	0.2564	0.0349
587.89	0.2586	0.0271
588.87	0.26	0.0204
589.84	0.2606	0.0149
590.82	0.2604	0.0108
591.8	0.2593	0.0079
592.77	0.2574	0.0063
593.75	0.2548	0.0059
594.73	0.2516	0.0066
595.7	0.248	0.0084
596.68	0.2439	0.0112
597.66	0.2396	0.0148
598.63	0.2352	0.0192
599.61	0.2308	0.0241
600.59	0.2265	0.0295
601.56	0.2225	0.0352
602.54	0.2187	0.0409
603.52	0.2154	0.0467
604.49	0.2124	0.0522
605.47	0.2099	0.0573
606.45	0.2079	0.0619
607.42	0.2063	0.0657
608.4	0.2053	0.0687
609.38	0.2047	0.0707
610.35	0.2047	0.0717
611.33	0.2051	0.0716
612.3	0.206	0.0704
613.28	0.2074	0.0681
614.26	0.2094	0.0649
615.23	0.2118	0.0609
616.21	0.2148	0.0562
617.19	0.2183	0.0511
618.16	0.2223	0.0458
619.14	0.2268	0.0406
620.12	0.2318	0.0359
621.09	0.2372	0.0319
622.07	0.243	0.0289
623.05	0.2491	0.0271
624.02	0.2553	0.0269
625	0.2616	0.0282
625.98	0.2677	0.0314
626.95	0.2736	0.0363
627.93	0.279	0.0429
628.91	0.2837	0.0511
629.88	0.2876	0.0608
630.86	0.2905	0.0716
631.84	0.2922	0.0833
632.81	0.2926	0.0954
633.79	0.2916	0.1077
634.77	0.289	0.1195
635.74	0.2849	0.1307
636.72	0.2793	0.1407
637.7	0.2723	0.1493
638.67	0.264	0.1562
639.65	0.2545	0.1612
640.63	0.2441	0.1641
641.6	0.233	0.165
642.58	0.2215	0.1638
643.55	0.2099	0.1607
644.53	0.1985	0.1559
645.51	0.1877	0.1497
646.48	0.1776	0.1424
647.46	0.1686	0.1344
648.44	0.161	0.126
649.41	0.1549	0.1176
650.39	0.1504	0.1096
651.37	0.1476	0.1022
652.34	0.1466	0.0957
653.32	0.1472	0.0902
654.3	0.1494	0.0859
655.27	0.1531	0.0827
656.25	0.1579	0.0806
657.23	0.1636	0.0794
658.2	0.1699	0.0791
659.18	0.1766	0.0792
660.16	0.1832	0.0795
661.13	0.1895	0.0798
662.11	0.1951	0.0798
663.09	0.1999	0.0791
664.06	0.2036	0.0777
665.04	0.2061	0.0752
666.02	0.2072	0.0717
666.99	0.2069	0.0671
667.97	0.2053	0.0615
668.95	0.2024	0.0549
669.92	0.1985	0.0477
670.9	0.1937	0.0401
671.88	0.1882	0.0324
672.85	0.1825	0.0249
673.83	0.1768	0.0179
674.8	0.1713	0.0119
675.78	0.1664	0.0069
676.76	0.1624	0.0034
677.73	0.1594	0.0015
678.71	0.1577	0.0013
679.69	0.1573	0.0028
680.66	0.1584	0.0059
681.64	0.1608	0.0105
682.62	0.1645	0.0164
683.59	0.1694	0.0233
684.57	0.1751	0.0309
685.55	0.1814	0.0387
686.52	0.1881	0.0465
687.5	0.1948	0.0539
688.48	0.201	0.0606
689.45	0.2066	0.0663
690.43	0.2112	0.0707
691.41	0.2145	0.0739
692.38	0.2163	0.0758
693.36	0.2165	0.0763
694.34	0.215	0.0756
695.31	0.2117	0.074
696.29	0.2069	0.0716
697.27	0.2006	0.0688
698.24	0.1932	0.0658
699.22	0.1848	0.0631
700.2	0.1759	0.061
701.17	0.1669	0.0596
702.15	0.1581	0.0593
703.13	0.15	0.0602
704.1	0.1429	0.0624
705.08	0.1372	0.0658
706.05	0.1332	0.0705
707.03	0.131	0.0761
708.01	0.1308	0.0825
708.98	0.1327	0.0895
709.96	0.1365	0.0965
710.94	0.1422	0.1034
711.91	0.1495	0.1097
712.89	0.158	0.1151
713.87	0.1675	0.1194
714.84	0.1774	0.1222
715.82	0.1873	0.1235
716.8	0.1969	0.1231
717.77	0.2056	0.121
718.75	0.213	0.1174
719.73	0.2188	0.1123
720.7	0.2227	0.1061
721.68	0.2246	0.0991
722.66	0.2243	0.0914
723.63	0.2219	0.0836
724.61	0.2175	0.0758
725.59	0.2113	0.0685
726.56	0.2037	0.0619
727.54	0.195	0.0562
728.52	0.1857	0.0516
729.49	0.1762	0.0481
730.47	0.1671	0.0457
731.45	0.1589	0.0444
732.42	0.1521	0.0439
733.4	0.147	0.0441
734.38	0.144	0.0446
735.35	0.1433	0.0453
736.33	0.1451	0.0459
737.3	0.1493	0.0461
738.28	0.156	0.0457
739.26	0.165	0.0445
740.23	0.1759	0.0425
741.21	0.1883	0.0397
742.19	0.2018	0.0361
743.16	0.216	0.032
744.14	0.2302	0.0275
745.12	0.2439	0.0229
746.09	0.2566	0.0187
747.07	0.2679	0.0151
748.05	0.2774	0.0124
749.02	0.2847	0.0111
750	0.2896	0.0114
750.98	0.292	0.0135
751.95	0.292	0.0176
752.93	0.2896	0.0236
753.91	0.285	0.0313
754.88	0.2787	0.0407
755.86	0.2709	0.0514
756.84	0.2621	0.0629
757.81	0.2529	0.0748
758.79	0.2437	0.0863
759.77	0.235	0.0971
760.74	0.2273	0.1064
761.72	0.221	0.1137
762.7	0.2163	0.1185
763.67	0.2136	0.1204
764.65	0.2129	0.1191
765.63	0.2144	0.1144
766.6	0.2179	0.1063
767.58	0.2234	0.0949
768.55	0.2304	0.0806
769.53	0.2389	0.0637
770.51	0.2483	0.0449
771.48	0.2582	0.0247
772.46	0.2684	0.0039
773.44	0.2783	-0.0167
774.41	0.2875	-0.0364
775.39	0.2958	-0.0545
776.37	0.3029	-0.0704
777.34	0.3085	-0.0834
778.32	0.3125	-0.0931
779.3	0.3149	-0.0993
780.27	0.3157	-0.1019
781.25	0.315	-0.1009
782.23	0.313	-0.0965
783.2	0.31	-0.089
784.18	0.3061	-0.079
785.16	0.3018	-0.0669
786.13	0.2972	-0.0534
787.11	0.2927	-0.0392
788.09	0.2885	-0.025
789.06	0.2848	-0.0113
790.04	0.2817	0.0011
791.02	0.2794	0.0119
791.99	0.2778	0.0205
792.97	0.277	0.0269
793.95	0.2767	0.0309
794.92	0.2769	0.0324
795.9	0.2774	0.0316
796.88	0.2778	0.0288
797.85	0.2781	0.0244
798.83	0.2779	0.0187
799.8	0.2771	0.0122
800.78	0.2754	0.0053
801.76	0.2728	-0.0014
802.73	0.2691	-0.0075
803.71	0.2643	-0.0128
804.69	0.2585	-0.0168
805.66	0.2518	-0.0195
806.64	0.2444	-0.0208
807.62	0.2364	-0.0207
808.59	0.2282	-0.0193
809.57	0.22	-0.0168
810.55	0.2122	-0.0136
811.52	0.205	-0.0098
812.5	0.1987	-0.006
813.48	0.1935	-0.0023
814.45	0.1897	0.0008
815.43	0.1874	0.0032
816.41	0.1866	0.0045
817.38	0.1873	0.0046
818.36	0.1895	0.0035
819.34	0.193	0.0012
820.31	0.1976	-0.0022
821.29	0.203	-0.0066
822.27	0.209	-0.0117
823.24	0.2152	-0.0172
824.22	0.2214	-0.0229
825.2	0.2271	-0.0285
826.17	0.2321	-0.0337
827.15	0.2362	-0.0384
828.13	0.2391	-0.0422
829.1	0.2407	-0.0453
830.08	0.241	-0.0474
831.05	0.2399	-0.0487
832.03	0.2375	-0.0493
833.01	0.2339	-0.0495
833.98	0.2294	-0.0493
834.96	0.224	-0.0491
835.94	0.2182	-0.0492
836.91	0.2122	-0.0499
837.89	0.2063	-0.0513
838.87	0.2007	-0.0538
839.84	0.1957	-0.0573
840.82	0.1916	-0.062
841.8	0.1885	-0.0679
842.77	0.1864	-0.0747
843.75	0.1856	-0.0823
844.73	0.1859	-0.0903
845.7	0.1873	-0.0985
846.68	0.1897	-0.1064
847.66	0.1929	-0.1136
848.63	0.1968	-0.1198
849.61	0.2011	-0.1244
850.59	0.2056	-0.1272
851.56	0.21	-0.1279
852.54	0.2141	-0.1264
853.52	0.2177	-0.1225
854.49	0.2206	-0.1164
855.47	0.2226	-0.1081
856.45	0.2238	-0.098
857.42	0.2239	-0.0864
858.4	0.223	-0.0737
859.38	0.2212	-0.0603
860.35	0.2184	-0.0468
861.33	0.2149	-0.0337
862.3	0.2106	-0.0214
863.28	0.2059	-0.0103
864.26	0.2007	-0.0008
865.23	0.1953	0.0069
866.21	0.1899	0.0127
867.19	0.1845	0.0165
868.16	0.1793	0.0185
869.14	0.1743	0.0188
870.12	0.1698	0.0177
871.09	0.1657	0.0156
872.07	0.1621	0.0129
873.05	0.1589	0.0099
874.02	0.1563	0.007
875	0.1542	0.0046
875.98	0.1526	0.0031
876.95	0.1515	0.0025
877.93	0.1509	0.003
878.91	0.1509	0.0045
879.88	0.1513	0.0071
880.86	0.1524	0.0104
881.84	0.154	0.0142
882.81	0.1562	0.0182
883.79	0.1591	0.0218
884.77	0.1627	0.0247
885.74	0.167	0.0265
886.72	0.172	0.0268
887.7	0.1776	0.0253
888.67	0.184	0.022
889.65	0.1909	0.0166
890.63	0.1983	0.0094
891.6	0.206	0.0005
892.58	0.2139	-0.0098
893.55	0.2219	-0.021
894.53	0.2296	-0.0326
895.51	0.237	-0.0439
896.48	0.2437	-0.0542
897.46	0.2495	-0.063
898.44	0.2543	-0.0696
899.41	0.2578	-0.0735
900.39	0.2599	-0.0744
901.37	0.2604	-0.0719
902.34	0.2593	-0.0659
903.32	0.2565	-0.0566
904.3	0.2521	-0.0442
905.27	0.2461	-0.0292
906.25	0.2388	-0.0121
907.23	0.2302	0.0062
908.2	0.2206	0.025
909.18	0.2102	0.0433
910.16	0.1995	0.0604
911.13	0.1885	0.0752
912.11	0.1777	0.0871
913.09	0.1674	0.0954
914.06	0.1578	0.0996
915.04	0.1492	0.0996
916.02	0.1418	0.0951
916.99	0.1358	0.0865
917.97	0.1312	0.0741
918.95	0.1282	0.0585
919.92	0.1268	0.0404
920.9	0.127	0.0208
921.88	0.1287	0.0006
922.85	0.1317	-0.0191
923.83	0.1359	-0.0374
924.8	0.1412	-0.0533
925.78	0.1474	-0.066
926.76	0.1542	-0.0748
927.73	0.1615	-0.0795
928.71	0.1691	-0.0796
929.69	0.1767	-0.0753
930.66	0.1843	-0.0669
931.64	0.1917	-0.0548
932.62	0.1986	-0.0397
933.59	0.2052	-0.0225
934.57	0.2112	-0.0042
935.55	0.2166	0.0143
936.52	0.2214	0.0319
937.5	0.2255	0.0477
938.48	0.2289	0.0608
939.45	0.2317	0.0705
940.43	0.2338	0.0763
941.41	0.2353	0.0781
942.38	0.2361	0.0757
943.36	0.2362	0.0693
944.34	0.2358	0.0595
945.31	0.2347	0.0469
946.29	0.2331	0.0323
947.27	0.2309	0.0166
948.24	0.2283	0.0008
949.22	0.2252	-0.014
950.2	0.2217	-0.0271
951.17	0.2178	-0.0374
952.15	0.2137	-0.0444
953.13	0.2095	-0.0475
954.1	0.2052	-0.0466
955.08	0.2009	-0.0417
956.05	0.1967	-0.0329
957.03	0.1927	-0.0208
958.01	0.1891	-0.0061
958.98	0.1858	0.0104
959.96	0.183	0.0278
960.94	0.1806	0.0451
961.91	0.1787	0.0612
962.89	0.1773	0.0753
963.87	0.1763	0.0865
964.84	0.1756	0.0941
965.82	0.1752	0.0979
966.8	0.1749	0.0976
967.77	0.1747	0.0933
968.75	0.1744	0.0852
969.73	0.1738	0.074
970.7	0.173	0.0603
971.68	0.1717	0.0451
972.66	0.17	0.0293
973.63	0.1677	0.0138
974.61	0.1649	-0.0004
975.59	0.1617	-0.0124
976.56	0.1581	-0.0218
977.54	0.1543	-0.028
978.52	0.1503	-0.0308
979.49	0.1465	-0.0306
980.47	0.143	-0.0276
981.45	0.14	-0.0226
982.42	0.1378	-0.0165
983.4	0.1365	-0.0107
984.38	0.1364	-0.0063
985.35	0.1375	-0.0047
986.33	0.14	-0.0074
987.3	0.1439	-0.0155
988.28	0.1492	-0.0301
989.26	0.1559	-0.052
990.23	0.1637	-0.0817
991.21	0.1726	-0.1191
992.19	0.1822	-0.1638
993.16	0.1923	-0.2151
994.14	0.2026	-0.2716
995.12	0.2127	-0.3318
996.09	0.2224	-0.3934
997.07	0.2313	-0.4544
998.05	0.2392	-0.5121
999.02	0.2458	-0.564
1000	0.2562	-0.6623
1000.98	0.2426	-0.7279
1001.95	0.2285	-0.7776
1002.93	0.2142	-0.8095
1003.91	0.2002	-0.8226
1004.88	0.187	-0.8162
1005.86	0.175	-0.7907
1006.84	0.1644	-0.7468
1007.81	0.1556	-0.6863
1008.79	0.1488	-0.6113
1009.77	0.1441	-0.5244
1010.74	0.1414	-0.4288
1011.72	0.1408	-0.3279
1012.7	0.1421	-0.2252
1013.67	0.145	-0.1242
1014.65	0.1493	-0.0281
1015.63	0.1547	0.0599
1016.6	0.1607	0.1373
1017.58	0.1671	0.2018
1018.55	0.1734	0.2522
1019.53	0.1795	0.2873
1020.51	0.1848	0.3071
1021.48	0.1894	0.312
1022.46	0.1929	0.303
1023.44	0.1952	0.2817
1024.41	0.1965	0.2501
1025.39	0.1966	0.2105
1026.37	0.1957	0.1657
1027.34	0.1939	0.1182
1028.32	0.1915	0.0707
1029.3	0.1887	0.0257
1030.27	0.1857	-0.0146
1031.25	0.1828	-0.0483
1032.23	0.1803	-0.0739
1033.2	0.1783	-0.0906
1034.18	0.1771	-0.0978
1035.16	0.1768	-0.0955
1036.13	0.1775	-0.0844
1037.11	0.1791	-0.0654
1038.09	0.1818	-0.0397
1039.06	0.1854	-0.009
1040.04	0.1899	0.025
1041.02	0.1949	0.0604
1041.99	0.2004	0.0954
1042.97	0.2061	0.1282
1043.95	0.2119	0.1573
1044.92	0.2174	0.1814
1045.9	0.2225	0.1995
1046.88	0.2269	0.2111
1047.85	0.2306	0.2158
1048.83	0.2334	0.2137
1049.8	0.2352	0.2054
1050.78	0.236	0.1915
1051.76	0.2358	0.173
1052.73	0.2346	0.1512
1053.71	0.2326	0.1272
1054.69	0.2299	0.1025
1055.66	0.2266	0.0782
1056.64	0.2228	0.0556
1057.62	0.2189	0.0358
1058.59	0.2149	0.0194
1059.57	0.211	0.0072
1060.55	0.2074	-0.0006
1061.52	0.2041	-0.0038
1062.5	0.2013	-0.0027
1063.48	0.1991	0.0025
1064.45	0.1975	0.011
1065.43	0.1965	0.0224
1066.41	0.1961	0.0356
1067.38	0.1962	0.0499
1068.36	0.1968	0.0646
1069.34	0.1977	0.0787
1070.31	0.199	0.0917
1071.29	0.2004	0.1031
1072.27	0.2018	0.1123
1073.24	0.2032	0.1194
1074.22	0.2044	0.1241
1075.2	0.2054	0.1266
1076.17	0.206	0.1272
1077.15	0.2063	0.1262
1078.13	0.2061	0.1239
1079.1	0.2055	0.121
1080.08	0.2045	0.1178
1081.05	0.2031	0.1148
1082.03	0.2013	0.1123
1083.01	0.1992	0.1106
1083.98	0.1969	0.1098
1084.96	0.1943	0.11
1085.94	0.1917	0.1112
1086.91	0.1891	0.1131
1087.89	0.1866	0.1154
1088.87	0.1843	0.1177
1089.84	0.1823	0.1198
1090.82	0.1806	0.121
1091.8	0.1795	0.1211
1092.77	0.179	0.1197
1093.75	0.1791	0.1165
1094.73	0.1799	0.1113
1095.7	0.1815	0.104
1096.68	0.1839	0.0948
1097.66	0.1871	0.0838
1098.63	0.1912	0.0714
1099.61	0.1961	0.058
1100.59	0.2017	0.044
1101.56	0.2081	0.0302
1102.54	0.215	0.017
1103.52	0.2225	0.0051
1104.49	0.2303	-0.0051
1105.47	0.2383	-0.0129
1106.45	0.2463	-0.0181
1107.42	0.2542	-0.0203
1108.4	0.2616	-0.0195
1109.38	0.2686	-0.0157
1110.35	0.2747	-0.009
1111.33	0.2799	0.0003
1112.3	0.2839	0.0116
1113.28	0.2867	0.0246
1114.26	0.2881	0.0387
1115.23	0.2881	0.0531
1116.21	0.2865	0.0674
1117.19	0.2834	0.0809
1118.16	0.279	0.093
1119.14	0.2732	0.1033
1120.12	0.2662	0.1116
1121.09	0.2582	0.1175
1122.07	0.2495	0.121
1123.05	0.2403	0.1222
1124.02	0.2309	0.1213
1125	0.2216	0.1185
1125.98	0.2126	0.1142
1126.95	0.2042	0.1089
1127.93	0.1967	0.1031
1128.91	0.1903	0.0972
1129.88	0.1853	0.0919
1130.86	0.1816	0.0874
1131.84	0.1795	0.0841
1132.81	0.1789	0.0824
1133.79	0.1798	0.0823
1134.77	0.1821	0.084
1135.74	0.1857	0.0874
1136.72	0.1904	0.0922
1137.7	0.1959	0.0983
1138.67	0.2021	0.1052
1139.65	0.2086	0.1127
1140.63	0.2151	0.1203
1141.6	0.2214	0.1275
1142.58	0.2272	0.134
1143.55	0.2323	0.1393
1144.53	0.2364	0.1433
1145.51	0.2395	0.1456
1146.48	0.2413	0.1462
1147.46	0.2419	0.145
1148.44	0.2412	0.1421
1149.41	0.2393	0.1376
1150.39	0.2363	0.1318
1151.37	0.2323	0.1249
1152.34	0.2276	0.1172
1153.32	0.2224	0.1091
1154.3	0.2168	0.1011
1155.27	0.2111	0.0933
1156.25	0.2057	0.0861
1157.23	0.2006	0.0798
1158.2	0.1962	0.0746
1159.18	0.1925	0.0706
1160.16	0.1898	0.0679
1161.13	0.1881	0.0665
1162.11	0.1874	0.0662
1163.09	0.1879	0.0671
1164.06	0.1894	0.069
1165.04	0.1918	0.0717
1166.02	0.1951	0.075
1166.99	0.1991	0.0787
1167.97	0.2036	0.0828
1168.95	0.2084	0.0871
1169.92	0.2132	0.0915
1170.9	0.218	0.096
1171.88	0.2225	0.1005
1172.85	0.2264	0.1051
1173.83	0.2297	0.1098
1174.8	0.2323	0.1147
1175.78	0.2339	0.1198
1176.76	0.2346	0.1252
1177.73	0.2342	0.1309
1178.71	0.2329	0.1369
1179.69	0.2306	0.1432
1180.66	0.2274	0.1496
1181.64	0.2235	0.1561
1182.62	0.2188	0.1623
1183.59	0.2136	0.1681
1184.57	0.208	0.1731
1185.55	0.2022	0.1771
1186.52	0.1962	0.1797
1187.5	0.1904	0.1807
1188.48	0.1847	0.1798
1189.45	0.1794	0.1767
1190.43	0.1745	0.1714
1191.41	0.1703	0.1637
1192.38	0.1666	0.1538
1193.36	0.1637	0.1417
1194.34	0.1616	0.1277
1195.31	0.1602	0.1121
1196.29	0.1597	0.0953
1197.27	0.1599	0.078
1198.24	0.1609	0.0605
1199.22	0.1626	0.0435
1200.2	0.165	0.0276
1201.17	0.1679	0.0134
1202.15	0.1714	0.0012
1203.13	0.1752	-0.0084
1204.1	0.1793	-0.015
1205.08	0.1837	-0.0186
1206.05	0.1881	-0.019
1207.03	0.1925	-0.0163
1208.01	0.1967	-0.0106
1208.98	0.2007	-0.0022
1209.96	0.2043	0.0084
1210.94	0.2075	0.0209
1211.91	0.21	0.0345
1212.89	0.212	0.0488
1213.87	0.2132	0.0631
1214.84	0.2137	0.0768
1215.82	0.2134	0.0894
1216.8	0.2123	0.1005
1217.77	0.2104	0.1096
1218.75	0.2077	0.1166
1219.73	0.2044	0.1213
1220.7	0.2004	0.1236
1221.68	0.1958	0.1236
1222.66	0.1909	0.1216
1223.63	0.1857	0.1179
1224.61	0.1803	0.1128
1225.59	0.1749	0.1066
1226.56	0.1697	0.0999
1227.54	0.1648	0.0931
1228.52	0.1604	0.0864
1229.49	0.1566	0.0804
1230.47	0.1536	0.0751
1231.45	0.1515	0.0709
1232.42	0.1503	0.0677
1233.4	0.1502	0.0655
1234.38	0.1512	0.0643
1235.35	0.1532	0.0639
1236.33	0.1564	0.064
1237.3	0.1605	0.0642
1238.28	0.1657	0.0644
1239.26	0.1717	0.0641
1240.23	0.1785	0.0631
1241.21	0.1859	0.0612
1242.19	0.1937	0.0581
1243.16	0.2018	0.0537
1244.14	0.2101	0.0481
1245.12	0.2183	0.0414
1246.09	0.2262	0.0337
1247.07	0.2338	0.0252
1248.05	0.2408	0.0165
1249.02	0.2472	0.0077
1250	0.2527	-0.0005
1250.98	0.2574	-0.0079
1251.95	0.2611	-0.0139
1252.93	0.2638	-0.0182
1253.91	0.2655	-0.0205
1254.88	0.2661	-0.0205
1255.86	0.2658	-0.0182
1256.84	0.2645	-0.0136
1257.81	0.2622	-0.0067
1258.79	0.2592	0.0021
1259.77	0.2554	0.0126
1260.74	0.2511	0.0243
1261.72	0.2462	0.0368
1262.7	0.2409	0.0493
1263.67	0.2353	0.0614
1264.65	0.2296	0.0725
1265.63	0.2238	0.0821
1266.6	0.2182	0.0896
1267.58	0.2127	0.0948
1268.55	0.2074	0.0972
1269.53	0.2025	0.0969
1270.51	0.1981	0.0936
1271.48	0.1942	0.0876
1272.46	0.1908	0.0791
1273.44	0.188	0.0683
1274.41	0.1858	0.0559
1275.39	0.1843	0.0421
1276.37	0.1834	0.0278
1277.34	0.1832	0.0133
1278.32	0.1836	-0.0006
1279.3	0.1846	-0.0134
1280.27	0.1862	-0.0245
1281.25	0.1883	-0.0337
1282.23	0.1909	-0.0404
1283.2	0.194	-0.0445
1284.18	0.1974	-0.0458
1285.16	0.2011	-0.0444
1286.13	0.205	-0.0403
1287.11	0.2091	-0.0337
1288.09	0.2131	-0.025
1289.06	0.2172	-0.0144
1290.04	0.2211	-0.0024
1291.02	0.2247	0.0106
1291.99	0.2281	0.0241
1292.97	0.231	0.0377
1293.95	0.2334	0.051
1294.92	0.2353	0.0636
1295.9	0.2365	0.0751
1296.88	0.237	0.0854
1297.85	0.2368	0.0943
1298.83	0.2358	0.1015
1299.8	0.2341	0.1072
1300.78	0.2316	0.1112
1301.76	0.2283	0.1136
1302.73	0.2244	0.1146
1303.71	0.2198	0.1143
1304.69	0.2148	0.1128
1305.66	0.2093	0.1103
1306.64	0.2036	0.107
1307.62	0.1977	0.1031
1308.59	0.1918	0.0987
1309.57	0.1861	0.094
1310.55	0.1808	0.0891
1311.52	0.1759	0.0842
1312.5	0.1717	0.0794
1313.48	0.1683	0.0748
1314.45	0.1658	0.0706
1315.43	0.1643	0.0669
1316.41	0.164	0.0639
1317.38	0.1648	0.0616
1318.36	0.1667	0.0601
1319.34	0.1698	0.0597
1320.31	0.174	0.0603
1321.29	0.1792	0.0622
1322.27	0.1853	0.0653
1323.24	0.1921	0.0697
1324.22	0.1995	0.0754
1325.2	0.2073	0.0824
1326.17	0.2151	0.0904
1327.15	0.2229	0.0994
1328.13	0.2304	0.1091
1329.1	0.2374	0.1193
1330.08	0.2437	0.1295
1331.05	0.2491	0.1394
1332.03	0.2535	0.1487
1333.01	0.2567	0.1568
1333.98	0.2587	0.1635
1334.96	0.2595	0.1682
1335.94	0.259	0.1707
1336.91	0.2573	0.1707
1337.89	0.2546	0.168
1338.87	0.2508	0.1626
1339.84	0.2463	0.1544
1340.82	0.2412	0.1436
1341.8	0.2356	0.1305
1342.77	0.2299	0.1154
1343.75	0.2241	0.0989
1344.73	0.2186	0.0814
1345.7	0.2134	0.0637
1346.68	0.2089	0.0464
1347.66	0.205	0.03
1348.63	0.2018	0.0154
1349.61	0.1995	0.0031
1350.59	0.1981	-0.0064
1351.56	0.1974	-0.0126
1352.54	0.1974	-0.0153
1353.52	0.1979	-0.0144
1354.49	0.1989	-0.0097
1355.47	0.2002	-0.0016
1356.45	0.2016	0.0098
1357.42	0.2028	0.0239
1358.4	0.2037	0.0401
1359.38	0.204	0.058
1360.35	0.2038	0.0766
1361.33	0.2027	0.0954
1362.3	0.2007	0.1135
1363.28	0.1978	0.1302
1364.26	0.1939	0.145
1365.23	0.1891	0.1574
1366.21	0.1835	0.1668
1367.19	0.1771	0.1732
1368.16	0.1703	0.1763
1369.14	0.1631	0.1764
1370.12	0.1559	0.1735
1371.09	0.1487	0.168
1372.07	0.142	0.1605
1373.05	0.1359	0.1514
1374.02	0.1306	0.1415
1375	0.1264	0.1312
1375.98	0.1235	0.1214
1376.95	0.1218	0.1125
1377.93	0.1216	0.1051
1378.91	0.1229	0.0997
1379.88	0.1255	0.0964
1380.86	0.1296	0.0956
1381.84	0.1349	0.0971
1382.81	0.1412	0.1009
1383.79	0.1484	0.1068
1384.77	0.1562	0.1144
1385.74	0.1644	0.1232
1386.72	0.1728	0.1326
1387.7	0.1809	0.1423
1388.67	0.1887	0.1515
1389.65	0.1957	0.1597
1390.63	0.202	0.1665
1391.6	0.2071	0.1715
1392.58	0.2111	0.1743
1393.55	0.2138	0.1748
1394.53	0.2152	0.1731
1395.51	0.2152	0.169
1396.48	0.2139	0.1629
1397.46	0.2115	0.1551
1398.44	0.2079	0.1461
1399.41	0.2035	0.1362
1400.39	0.1983	0.126
1401.37	0.1925	0.116
1402.34	0.1865	0.1067
1403.32	0.1803	0.0987
1404.3	0.1741	0.0922
1405.27	0.1683	0.0876
1406.25	0.1629	0.0851
1407.23	0.1582	0.0846
1408.2	0.1542	0.0862
1409.18	0.151	0.0897
1410.16	0.1488	0.0947
1411.13	0.1475	0.101
1412.11	0.1471	0.108
1413.09	0.1477	0.1154
1414.06	0.1492	0.1225
1415.04	0.1516	0.1291
1416.02	0.1546	0.1346
1416.99	0.1583	0.1387
1417.97	0.1626	0.1412
1418.95	0.1673	0.1419
1419.92	0.1722	0.1408
1420.9	0.1774	0.1378
1421.88	0.1826	0.1334
1422.85	0.1878	0.1276
1423.83	0.1929	0.1209
1424.8	0.1977	0.1137
1425.78	0.2022	0.1064
1426.76	0.2064	0.0997
1427.73	0.2102	0.0938
1428.71	0.2136	0.0892
1429.69	0.2164	0.0863
1430.66	0.2188	0.0854
1431.64	0.2206	0.0865
1432.62	0.2219	0.0898
1433.59	0.2227	0.095
1434.57	0.223	0.1022
1435.55	0.2228	0.1109
1436.52	0.2222	0.1208
1437.5	0.2211	0.1314
1438.48	0.2196	0.1422
1439.45	0.2179	0.1527
1440.43	0.2158	0.1624
1441.41	0.2135	0.1708
1442.38	0.211	0.1775
1443.36	0.2084	0.1822
1444.34	0.2058	0.1845
1445.31	0.2031	0.1844
1446.29	0.2006	0.1819
1447.27	0.1982	0.177
1448.24	0.1959	0.1699
1449.22	0.194	0.161
1450.2	0.1923	0.1506
1451.17	0.191	0.1392
1452.15	0.1901	0.1273
1453.13	0.1895	0.1155
1454.1	0.1894	0.1042
1455.08	0.1897	0.0939
1456.05	0.1905	0.0851
1457.03	0.1916	0.0781
1458.01	0.1931	0.0733
1458.98	0.1949	0.0708
1459.96	0.197	0.0707
1460.94	0.1993	0.073
1461.91	0.2017	0.0776
1462.89	0.2043	0.0843
1463.87	0.2068	0.0928
1464.84	0.2093	0.1028
1465.82	0.2116	0.114
1466.8	0.2138	0.1258
1467.77	0.2158	0.1379
1468.75	0.2174	0.1499
1469.73	0.2187	0.1613
1470.7	0.2197	0.1719
1471.68	0.2204	0.1813
1472.66	0.2206	0.1892
1473.63	0.2205	0.1955
1474.61	0.2201	0.2001
1475.59	0.2194	0.2028
1476.56	0.2185	0.2037
1477.54	0.2173	0.2027
1478.52	0.216	0.2
1479.49	0.2147	0.1957
1480.47	0.2133	0.19
1481.45	0.212	0.183
1482.42	0.2107	0.175
1483.4	0.2096	0.166
1484.38	0.2087	0.1564
1485.35	0.208	0.1463
1486.33	0.2075	0.1359
1487.3	0.2072	0.1254
1488.28	0.2072	0.1151
1489.26	0.2072	0.105
1490.23	0.2075	0.0953
1491.21	0.2078	0.0862
1492.19	0.2081	0.0779
1493.16	0.2083	0.0704
1494.14	0.2085	0.0639
1495.12	0.2084	0.0585
1496.09	0.208	0.0543
1497.07	0.2073	0.0514
1498.05	0.2063	0.0497
1499.02	0.2048	0.0494
1500	0.2029	0.0504
1500.98	0.2007	0.0527
1501.95	0.198	0.0561
1502.93	0.195	0.0607
1503.91	0.1918	0.0661
1504.88	0.1885	0.0724
1505.86	0.1852	0.0793
1506.84	0.1819	0.0865
1507.81	0.179	0.0939
1508.79	0.1764	0.1012
1509.77	0.1743	0.1083
1510.74	0.1729	0.1148
1511.72	0.1723	0.1208
1512.7	0.1725	0.1259
1513.67	0.1736	0.1301
1514.65	0.1757	0.1333
1515.63	0.1787	0.1355
1516.6	0.1826	0.1367
1517.58	0.1874	0.137
1518.55	0.1927	0.1364
1519.53	0.1986	0.1351
1520.51	0.2049	0.1331
1521.48	0.2113	0.1307
1522.46	0.2176	0.128
1523.44	0.2236	0.1251
1524.41	0.2291	0.1222
1525.39	0.2339	0.1193
1526.37	0.2378	0.1165
1527.34	0.2407	0.1138
1528.32	0.2425	0.1113
1529.3	0.2431	0.1088
1530.27	0.2425	0.1063
1531.25	0.2409	0.1037
1532.23	0.2383	0.1009
1533.2	0.2348	0.0977
1534.18	0.2307	0.0941
1535.16	0.2261	0.09
1536.13	0.2214	0.0852
1537.11	0.2168	0.0798
1538.09	0.2125	0.0737
1539.06	0.2088	0.0671
1540.04	0.2059	0.06
1541.02	0.204	0.0526
1541.99	0.2032	0.0452
1542.97	0.2036	0.0378
1543.95	0.2052	0.0309
1544.92	0.2079	0.0247
1545.9	0.2117	0.0194
1546.88	0.2164	0.0153
1547.85	0.2216	0.0125
1548.83	0.2273	0.0113
1549.8	0.2329	0.0117
1550.78	0.2384	0.0137
1551.76	0.2432	0.0172
1552.73	0.2472	0.0221
1553.71	0.2501	0.0283
1554.69	0.2516	0.0353
1555.66	0.2516	0.0428
1556.64	0.25	0.0505
1557.62	0.2469	0.0579
1558.59	0.2421	0.0645
1559.57	0.2361	0.0701
1560.55	0.2288	0.0742
1561.52	0.2206	0.0766
1562.5	0.2119	0.0769
1563.48	0.203	0.0751
1564.45	0.1943	0.0712
1565.43	0.1861	0.0652
1566.41	0.1789	0.0572
1567.38	0.173	0.0476
1568.36	0.1686	0.0367
1569.34	0.1659	0.0249
1570.31	0.165	0.0128
1571.29	0.1659	0.0007
1572.27	0.1685	-0.0108
1573.24	0.1728	-0.0212
1574.22	0.1783	-0.0302
1575.2	0.1848	-0.0372
1576.17	0.1918	-0.0422
1577.15	0.1989	-0.0449
1578.13	0.2057	-0.0453
1579.1	0.2116	-0.0434
1580.08	0.2162	-0.0393
1581.05	0.2191	-0.0334
1582.03	0.22	-0.0259
1583.01	0.2186	-0.0172
1583.98	0.2149	-0.0079
1584.96	0.2086	0.0017
1585.94	0.2	0.011
1586.91	0.1893	0.0197
1587.89	0.1766	0.0273
1588.87	0.1625	0.0337
1589.84	0.1474	0.0385
1590.82	0.1318	0.0416
1591.8	0.1163	0.0431
1592.77	0.1015	0.0429
1593.75	0.0879	0.0413
1594.73	0.076	0.0385
1595.7	0.0662	0.0348
1596.68	0.059	0.0305
1597.66	0.0545	0.026
1598.63	0.0529	0.0217
1599.61	0.0541	0.0178
1600.59	0.0582	0.0148
1601.56	0.0647	0.0127
1602.54	0.0734	0.0117
1603.52	0.0839	0.0118
1604.49	0.0956	0.0131
1605.47	0.108	0.0154
1606.45	0.1206	0.0184
1607.42	0.1329	0.0221
1608.4	0.1442	0.0259
1609.38	0.1543	0.0297
1610.35	0.1627	0.033
1611.33	0.1692	0.0357
1612.3	0.1736	0.0373
1613.28	0.1759	0.0377
1614.26	0.1763	0.0368
1615.23	0.1748	0.0345
1616.21	0.1718	0.0308
1617.19	0.1678	0.026
1618.16	0.163	0.0202
1619.14	0.1581	0.0138
1620.12	0.1534	0.007
1621.09	0.1495	0.0004
1622.07	0.1468	-0.0058
1623.05	0.1456	-0.011
1624.02	0.1462	-0.015
1625	0.1488	-0.0174
1625.98	0.1534	-0.0179
1626.95	0.16	-0.0165
1627.93	0.1685	-0.0132
1628.91	0.1785	-0.0079
1629.88	0.1897	-0.0009
1630.86	0.2016	0.0076
1631.84	0.2139	0.0171
1632.81	0.2259	0.0272
1633.79	0.2373	0.0375
1634.77	0.2474	0.0474
1635.74	0.2559	0.0564
1636.72	0.2624	0.0641
1637.7	0.2667	0.0701
1638.67	0.2685	0.0739
1639.65	0.2679	0.0754
1640.63	0.2648	0.0744
1641.6	0.2596	0.071
1642.58	0.2523	0.0651
1643.55	0.2434	0.0572
1644.53	0.2333	0.0474
1645.51	0.2224	0.0361
1646.48	0.2112	0.0239
1647.46	0.2002	0.0112
1648.44	0.1899	-0.0015
1649.41	0.1806	-0.0138
1650.39	0.1727	-0.0251
1651.37	0.1663	-0.0351
1652.34	0.1617	-0.0435
1653.32	0.1588	-0.0502
1654.3	0.1577	-0.0549
1655.27	0.1581	-0.0578
1656.25	0.1598	-0.059
1657.23	0.1625	-0.0586
1658.2	0.1659	-0.0569
1659.18	0.1695	-0.0542
1660.16	0.173	-0.051
1661.13	0.176	-0.0475
1662.11	0.1781	-0.0442
1663.09	0.1791	-0.0413
1664.06	0.1787	-0.0391
1665.04	0.1768	-0.0379
1666.02	0.1735	-0.0377
1666.99	0.1686	-0.0385
1667.97	0.1625	-0.0405
1668.95	0.1553	-0.0433
1669.92	0.1473	-0.0469
1670.9	0.1388	-0.0511
1671.88	0.1304	-0.0555
1672.85	0.1222	-0.06
1673.83	0.1149	-0.0643
1674.8	0.1086	-0.0681
1675.78	0.1038	-0.0714
1676.76	0.1007	-0.074
1677.73	0.0994	-0.076
1678.71	0.1	-0.0774
1679.69	0.1026	-0.0782
1680.66	0.1071	-0.0788
1681.64	0.1132	-0.0793
1682.62	0.1207	-0.0802
1683.59	0.1294	-0.0815
1684.57	0.1388	-0.0838
1685.55	0.1486	-0.0872
1686.52	0.1585	-0.0919
1687.5	0.1679	-0.0982
1688.48	0.1766	-0.106
1689.45	0.1844	-0.1153
1690.43	0.1909	-0.1259
1691.41	0.1959	-0.1377
1692.38	0.1995	-0.1502
1693.36	0.2015	-0.1629
1694.34	0.2021	-0.1755
1695.31	0.2014	-0.1873
1696.29	0.1995	-0.1979
1697.27	0.1966	-0.2066
1698.24	0.1931	-0.213
1699.22	0.1892	-0.2167
1700.2	0.1852	-0.2175
1701.17	0.1813	-0.2151
1702.15	0.1777	-0.2096
1703.13	0.1747	-0.201
1704.1	0.1723	-0.1898
1705.08	0.1706	-0.1762
1706.05	0.1697	-0.1609
1707.03	0.1694	-0.1445
1708.01	0.1698	-0.1277
1708.98	0.1705	-0.1113
1709.96	0.1716	-0.096
1710.94	0.1728	-0.0826
1711.91	0.1738	-0.0716
1712.89	0.1746	-0.0638
1713.87	0.1749	-0.0593
1714.84	0.1745	-0.0586
1715.82	0.1734	-0.0617
1716.8	0.1716	-0.0684
1717.77	0.1689	-0.0786
1718.75	0.1654	-0.0917
1719.73	0.1612	-0.1073
1720.7	0.1565	-0.1247
1721.68	0.1513	-0.1431
1722.66	0.1458	-0.1617
1723.63	0.1403	-0.1798
1724.61	0.135	-0.1966
1725.59	0.1299	-0.2116
1726.56	0.1253	-0.2241
1727.54	0.1213	-0.2337
1728.52	0.118	-0.2402
1729.49	0.1155	-0.2435
1730.47	0.1138	-0.2437
1731.45	0.1128	-0.241
1732.42	0.1124	-0.2358
1733.4	0.1126	-0.2286
1734.38	0.1133	-0.2199
1735.35	0.1142	-0.2106
1736.33	0.1153	-0.2011
1737.3	0.1163	-0.1921
1738.28	0.1171	-0.1844
1739.26	0.1175	-0.1782
1740.23	0.1176	-0.1741
1741.21	0.1172	-0.1724
1742.19	0.1162	-0.1731
1743.16	0.1148	-0.1763
1744.14	0.1128	-0.1818
1745.12	0.1105	-0.1894
1746.09	0.1079	-0.1986
1747.07	0.1052	-0.209
1748.05	0.1024	-0.2202
1749.02	0.0997	-0.2315
1750	0.0973	-0.2426
1750.98	0.0952	-0.2528
1751.95	0.0935	-0.2618
1752.93	0.0924	-0.2693
1753.91	0.0918	-0.2751
1754.88	0.0917	-0.2791
1755.86	0.0922	-0.2814
1756.84	0.0932	-0.2821
1757.81	0.0946	-0.2814
1758.79	0.0963	-0.2798
1759.77	0.0982	-0.2776
1760.74	0.1002	-0.2752
1761.72	0.1022	-0.2732
1762.7	0.1041	-0.2718
1763.67	0.1059	-0.2714
1764.65	0.1076	-0.2724
1765.63	0.1092	-0.2749
1766.6	0.1106	-0.2791
1767.58	0.1119	-0.2848
1768.55	0.1132	-0.2921
1769.53	0.1147	-0.3006
1770.51	0.1163	-0.31
1771.48	0.1182	-0.3201
1772.46	0.1206	-0.3304
1773.44	0.1234	-0.3404
1774.41	0.1268	-0.3499
1775.39	0.1307	-0.3583
1776.37	0.1351	-0.3655
1777.34	0.14	-0.3713
1778.32	0.1453	-0.3754
1779.3	0.1507	-0.3779
1780.27	0.1562	-0.3789
1781.25	0.1615	-0.3787
1782.23	0.1664	-0.3774
1783.2	0.1707	-0.3755
1784.18	0.1742	-0.3733
1785.16	0.1766	-0.3713
1786.13	0.178	-0.3698
1787.11	0.178	-0.3693
1788.09	0.1768	-0.37
1789.06	0.1744	-0.3721
1790.04	0.1708	-0.3758
1791.02	0.1663	-0.3812
1791.99	0.1611	-0.3879
1792.97	0.1554	-0.3959
1793.95	0.1497	-0.4049
1794.92	0.1444	-0.4142
1795.9	0.1398	-0.4237
1796.88	0.1362	-0.4325
1797.85	0.1342	-0.4404
1798.83	0.134	-0.4468
1799.8	0.1359	-0.4511
1800.78	0.14	-0.4532
1801.76	0.1465	-0.4527
1802.73	0.1553	-0.4495
1803.71	0.1663	-0.4436
1804.69	0.1793	-0.4352
1805.66	0.194	-0.4245
1806.64	0.2099	-0.4119
1807.62	0.2266	-0.398
1808.59	0.2436	-0.3832
1809.57	0.2602	-0.3682
1810.55	0.276	-0.3535
1811.52	0.2903	-0.3397
1812.5	0.3026	-0.3274
1813.48	0.3126	-0.317
1814.45	0.3197	-0.3086
1815.43	0.3239	-0.3025
1816.41	0.3249	-0.2988
1817.38	0.3227	-0.2972
1818.36	0.3175	-0.2974
1819.34	0.3094	-0.2992
1820.31	0.2988	-0.3018
1821.29	0.2862	-0.3048
1822.27	0.2719	-0.3074
1823.24	0.2567	-0.3091
1824.22	0.241	-0.3091
1825.2	0.2255	-0.307
1826.17	0.2107	-0.3022
1827.15	0.1971	-0.2944
1828.13	0.1852	-0.2834
1829.1	0.1753	-0.2692
1830.08	0.1677	-0.2518
1831.05	0.1625	-0.2315
1832.03	0.1598	-0.2087
1833.01	0.1594	-0.184
1833.98	0.1613	-0.158
1834.96	0.1651	-0.1314
1835.94	0.1704	-0.105
1836.91	0.1769	-0.0794
1837.89	0.1842	-0.0552
1838.87	0.1917	-0.0332
1839.84	0.1991	-0.0137
1840.82	0.206	0.0028
1841.8	0.212	0.0163
1842.77	0.2168	0.0266
1843.75	0.2203	0.0338
1844.73	0.2223	0.0382
1845.7	0.2227	0.0402
1846.68	0.2218	0.0402
1847.66	0.2195	0.0387
1848.63	0.2162	0.0364
1849.61	0.212	0.0338
1850.59	0.2074	0.0315
1851.56	0.2025	0.0299
1852.54	0.1978	0.0295
1853.52	0.1936	0.0306
1854.49	0.19	0.0334
1855.47	0.1874	0.0379
1856.45	0.1859	0.0442
1857.42	0.1857	0.0519
1858.4	0.1866	0.061
1859.38	0.1888	0.071
1860.35	0.192	0.0815
1861.33	0.1962	0.0923
1862.3	0.201	0.1028
1863.28	0.2063	0.1128
1864.26	0.2117	0.1219
1865.23	0.217	0.13
1866.21	0.2218	0.1369
1867.19	0.226	0.1426
1868.16	0.2292	0.1472
1869.14	0.2314	0.1508
1870.12	0.2323	0.1537
1871.09	0.2319	0.1562
1872.07	0.2302	0.1587
1873.05	0.2273	0.1614
1874.02	0.2232	0.1649
1875	0.2181	0.1693
1875.98	0.2123	0.1749
1876.95	0.2058	0.1819
1877.93	0.1991	0.1903
1878.91	0.1922	0.2
1879.88	0.1856	0.2109
1880.86	0.1794	0.2228
1881.84	0.1737	0.2353
1882.81	0.1689	0.248
1883.79	0.1651	0.2605
1884.77	0.1623	0.2722
1885.74	0.1606	0.2828
1886.72	0.1601	0.2917
1887.7	0.1608	0.2988
1888.67	0.1626	0.3037
1889.65	0.1655	0.3064
1890.63	0.1694	0.3067
1891.6	0.1742	0.3048
1892.58	0.1798	0.301
1893.55	0.1861	0.2957
1894.53	0.193	0.2892
1895.51	0.2004	0.282
1896.48	0.2083	0.2748
1897.46	0.2165	0.2681
1898.44	0.2249	0.2624
1899.41	0.2335	0.2581
1900.39	0.2422	0.2558
1901.37	0.251	0.2555
1902.34	0.2596	0.2576
1903.32	0.2682	0.2619
1904.3	0.2764	0.2684
1905.27	0.2844	0.2768
1906.25	0.2919	0.2866
1907.23	0.2989	0.2974
1908.2	0.3053	0.3086
1909.18	0.311	0.3195
1910.16	0.3158	0.3297
1911.13	0.3197	0.3385
1912.11	0.3227	0.3455
1913.09	0.3248	0.3501
1914.06	0.3258	0.3522
1915.04	0.3259	0.3516
1916.02	0.3251	0.3483
1916.99	0.3235	0.3424
1917.97	0.3213	0.3343
1918.95	0.3185	0.3245
1919.92	0.3154	0.3133
1920.9	0.3121	0.3015
1921.88	0.3088	0.2896
1922.85	0.3058	0.2783
1923.83	0.3031	0.2681
1924.8	0.301	0.2596
1925.78	0.2996	0.2531
1926.76	0.2989	0.249
1927.73	0.299	0.2473
1928.71	0.2999	0.248
1929.69	0.3015	0.251
1930.66	0.3037	0.256
1931.64	0.3065	0.2624
1932.62	0.3095	0.2699
1933.59	0.3127	0.2778
1934.57	0.3158	0.2856
1935.55	0.3185	0.2926
1936.52	0.3207	0.2985
1937.5	0.3222	0.3028
1938.48	0.3229	0.3052
1939.45	0.3226	0.3057
1940.43	0.3213	0.3042
1941.41	0.3191	0.301
1942.38	0.3159	0.2962
1943.36	0.312	0.2905
1944.34	0.3075	0.2843
1945.31	0.3027	0.2782
1946.29	0.2979	0.2729
1947.27	0.2933	0.2689
1948.24	0.2894	0.2669
1949.22	0.2863	0.2671
1950.2	0.2843	0.2699
1951.17	0.2838	0.2753
[truncated: 29,745 more rows]
