# Supplementary material for: Effects of different tennis racket string tension on forehand stroke effect and racket dynamic impact
Source: PLoS One. 2025 Jan 15;20(1):e0317442. doi: 10.1371/journal.pone.0317442 (PMC11734973; doi:10.1371/journal.pone.0317442)
Supplement: S1 File — (ZIP) [file pone.0317442.s001.zip › S1/acceleration strain vibration/60bl/12.xlsx]

## Sheet: 12
Time（ms）	acceleration（g=9.8m/s2）	strain（mµ）
0	-0.4801	0.126
0.98	-0.4201	0.1281
1.95	-0.3628	0.1351
2.93	-0.3092	0.1473
3.91	-0.2601	0.1648
4.88	-0.2163	0.1873
5.86	-0.1784	0.2145
6.84	-0.1467	0.2457
7.81	-0.1214	0.2801
8.79	-0.1024	0.3167
9.77	-0.0895	0.3543
10.74	-0.0823	0.3917
11.72	-0.0803	0.4276
12.7	-0.0828	0.4608
13.67	-0.089	0.4902
14.65	-0.098	0.5148
15.63	-0.109	0.5336
16.6	-0.1212	0.5462
17.58	-0.1338	0.5521
18.55	-0.1461	0.5513
19.53	-0.1574	0.544
20.51	-0.1673	0.5306
21.48	-0.1755	0.5118
22.46	-0.1818	0.4886
23.44	-0.1861	0.4621
24.41	-0.1886	0.4334
25.39	-0.1893	0.4038
26.37	-0.1887	0.3746
27.34	-0.1872	0.3471
28.32	-0.1852	0.3222
29.3	-0.1832	0.301
30.27	-0.1816	0.2841
31.25	-0.1809	0.2721
32.23	-0.1815	0.2652
33.2	-0.1836	0.2634
34.18	-0.1875	0.2663
35.16	-0.1932	0.2735
36.13	-0.2008	0.2843
37.11	-0.21	0.2977
38.09	-0.2208	0.3127
39.06	-0.2327	0.3282
40.04	-0.2453	0.3433
41.02	-0.2582	0.3568
41.99	-0.2709	0.3678
42.97	-0.283	0.3756
43.95	-0.2939	0.3796
44.92	-0.3032	0.3793
45.9	-0.3106	0.3747
46.88	-0.3159	0.3657
47.85	-0.3187	0.3528
48.83	-0.3191	0.3363
49.8	-0.317	0.317
50.78	-0.3126	0.2955
51.76	-0.3062	0.2729
52.73	-0.2981	0.2499
53.71	-0.2885	0.2275
54.69	-0.2781	0.2064
55.66	-0.2671	0.1875
56.64	-0.2562	0.1713
57.62	-0.2457	0.1581
58.59	-0.236	0.1482
59.57	-0.2275	0.1417
60.55	-0.2205	0.1383
61.52	-0.2152	0.1378
62.5	-0.2116	0.1396
63.48	-0.2099	0.1432
64.45	-0.2099	0.1478
65.43	-0.2115	0.1528
66.41	-0.2145	0.1574
67.38	-0.2187	0.1611
68.36	-0.2237	0.1631
69.34	-0.2292	0.1632
70.31	-0.235	0.161
71.29	-0.2407	0.1563
72.27	-0.2462	0.1492
73.24	-0.2511	0.1399
74.22	-0.2553	0.1288
75.2	-0.2588	0.1163
76.17	-0.2615	0.1029
77.15	-0.2635	0.0894
78.13	-0.265	0.0764
79.1	-0.266	0.0644
80.08	-0.2668	0.0541
81.05	-0.2675	0.0459
82.03	-0.2685	0.0401
83.01	-0.27	0.0371
83.98	-0.2721	0.0368
84.96	-0.275	0.0391
85.94	-0.2789	0.0437
86.91	-0.2837	0.0502
87.89	-0.2896	0.058
88.87	-0.2963	0.0665
89.84	-0.3039	0.0751
90.82	-0.312	0.083
91.8	-0.3205	0.0895
92.77	-0.329	0.0941
93.75	-0.3372	0.0962
94.73	-0.3449	0.0955
95.7	-0.3517	0.0917
96.68	-0.3573	0.0849
97.66	-0.3616	0.0751
98.63	-0.3642	0.0626
99.61	-0.3651	0.0479
100.59	-0.3642	0.0315
101.56	-0.3616	0.0141
102.54	-0.3573	-0.0036
103.52	-0.3515	-0.0207
104.49	-0.3443	-0.0367
105.47	-0.3362	-0.0508
106.45	-0.3273	-0.0625
107.42	-0.318	-0.0713
108.4	-0.3086	-0.0769
109.38	-0.2996	-0.0792
110.35	-0.2911	-0.0783
111.33	-0.2834	-0.0743
112.3	-0.2769	-0.0676
113.28	-0.2715	-0.0587
114.26	-0.2675	-0.0483
115.23	-0.2648	-0.037
116.21	-0.2635	-0.0254
117.19	-0.2634	-0.0144
118.16	-0.2644	-0.0045
119.14	-0.2662	0.0036
120.12	-0.2687	0.0095
121.09	-0.2716	0.0129
122.07	-0.2747	0.0135
123.05	-0.2777	0.0113
124.02	-0.2805	0.0063
125	-0.2827	-0.001
125.98	-0.2843	-0.0105
126.95	-0.2851	-0.0217
127.93	-0.2852	-0.034
128.91	-0.2844	-0.0471
129.88	-0.2829	-0.0602
130.86	-0.2808	-0.0731
131.84	-0.2781	-0.0853
132.81	-0.2751	-0.0965
133.79	-0.2718	-0.1066
134.77	-0.2685	-0.1155
135.74	-0.2654	-0.1234
136.72	-0.2626	-0.1304
137.7	-0.2603	-0.1368
138.67	-0.2586	-0.1432
139.65	-0.2575	-0.1499
140.63	-0.2571	-0.1573
141.6	-0.2573	-0.1661
142.58	-0.2582	-0.1766
143.55	-0.2597	-0.1891
144.53	-0.2615	-0.2038
145.51	-0.2637	-0.2208
146.48	-0.2661	-0.2401
147.46	-0.2684	-0.2613
148.44	-0.2706	-0.2842
149.41	-0.2724	-0.3083
150.39	-0.2738	-0.3328
151.37	-0.2746	-0.3572
152.34	-0.2747	-0.3806
153.32	-0.2741	-0.4024
154.3	-0.2726	-0.4219
155.27	-0.2704	-0.4384
156.25	-0.2674	-0.4514
157.23	-0.2636	-0.4607
158.2	-0.259	-0.466
159.18	-0.2538	-0.4675
160.16	-0.248	-0.4655
161.13	-0.2417	-0.4603
162.11	-0.2349	-0.4526
163.09	-0.2277	-0.4433
164.06	-0.2201	-0.4332
165.04	-0.2123	-0.4234
166.02	-0.2042	-0.4148
166.99	-0.1958	-0.4084
167.97	-0.1873	-0.4051
168.95	-0.1786	-0.4056
169.92	-0.1698	-0.4105
170.9	-0.1609	-0.4201
171.88	-0.152	-0.4346
172.85	-0.1431	-0.4536
173.83	-0.1345	-0.4769
174.8	-0.126	-0.5037
175.78	-0.118	-0.5333
176.76	-0.1104	-0.5644
177.73	-0.1035	-0.5959
178.71	-0.0973	-0.6266
179.69	-0.0921	-0.6553
180.66	-0.088	-0.6806
181.64	-0.0851	-0.7014
182.62	-0.0834	-0.717
183.59	-0.0831	-0.7265
184.57	-0.0843	-0.7296
185.55	-0.0867	-0.726
186.52	-0.0906	-0.716
187.5	-0.0957	-0.7
188.48	-0.1019	-0.6788
189.45	-0.1091	-0.6533
190.43	-0.1171	-0.6248
191.41	-0.1256	-0.5945
192.38	-0.1345	-0.5641
193.36	-0.1435	-0.5348
194.34	-0.1524	-0.5082
195.31	-0.1609	-0.4855
196.29	-0.1689	-0.4679
197.27	-0.1763	-0.4562
198.24	-0.1829	-0.4511
199.22	-0.1886	-0.4528
200.2	-0.1934	-0.4613
201.17	-0.1974	-0.4764
202.15	-0.2006	-0.4973
203.13	-0.203	-0.5231
204.1	-0.205	-0.5527
205.08	-0.2065	-0.5847
206.05	-0.2077	-0.6177
207.03	-0.2088	-0.6503
208.01	-0.21	-0.6809
208.98	-0.2114	-0.7082
209.96	-0.213	-0.731
210.94	-0.215	-0.7484
211.91	-0.2174	-0.7596
212.89	-0.2202	-0.7641
213.87	-0.2233	-0.7618
214.84	-0.2266	-0.753
215.82	-0.23	-0.7381
216.8	-0.2335	-0.7178
217.77	-0.2368	-0.6932
218.75	-0.2398	-0.6654
219.73	-0.2423	-0.6357
220.7	-0.2443	-0.6054
221.68	-0.2456	-0.576
222.66	-0.2462	-0.5487
223.63	-0.2461	-0.5246
224.61	-0.2452	-0.5047
225.59	-0.2437	-0.4899
226.56	-0.2417	-0.4805
227.54	-0.2394	-0.4769
228.52	-0.2369	-0.479
229.49	-0.2344	-0.4865
230.47	-0.2323	-0.4988
231.45	-0.2305	-0.5152
232.42	-0.2295	-0.5346
233.4	-0.2293	-0.5561
234.38	-0.2301	-0.5785
235.35	-0.2319	-0.6006
236.33	-0.2348	-0.6212
237.3	-0.2387	-0.6393
238.28	-0.2435	-0.6539
239.26	-0.2491	-0.6644
240.23	-0.2553	-0.6702
241.21	-0.2618	-0.6708
242.19	-0.2685	-0.6662
243.16	-0.2749	-0.6564
244.14	-0.281	-0.6418
245.12	-0.2863	-0.6228
246.09	-0.2907	-0.6
247.07	-0.2941	-0.5742
248.05	-0.2963	-0.5462
249.02	-0.2972	-0.5169
250	-0.2969	-0.487
250.98	-0.2954	-0.4574
251.95	-0.2928	-0.4288
252.93	-0.2895	-0.4018
253.91	-0.2855	-0.377
254.88	-0.2811	-0.3545
255.86	-0.2766	-0.3347
256.84	-0.2722	-0.3176
257.81	-0.2682	-0.303
258.79	-0.2647	-0.2908
259.77	-0.2618	-0.2806
260.74	-0.2596	-0.2719
261.72	-0.2581	-0.2644
262.7	-0.2571	-0.2575
263.67	-0.2565	-0.2508
264.65	-0.2561	-0.2436
265.63	-0.2555	-0.2357
266.6	-0.2544	-0.2266
267.58	-0.2524	-0.216
268.55	-0.2491	-0.2038
269.53	-0.2443	-0.1898
270.51	-0.2375	-0.1739
271.48	-0.2284	-0.1563
272.46	-0.217	-0.1371
273.44	-0.2032	-0.1165
274.41	-0.1869	-0.0947
275.39	-0.1682	-0.072
276.37	-0.1475	-0.0487
277.34	-0.125	-0.0252
278.32	-0.1012	-0.0017
279.3	-0.0766	0.0215
280.27	-0.0517	0.0441
281.25	-0.0272	0.0658
282.23	-0.0035	0.0865
283.2	0.0187	0.106
284.18	0.039	0.1243
285.16	0.0569	0.1412
286.13	0.0721	0.1567
287.11	0.0845	0.1709
288.09	0.0939	0.1836
289.06	0.1004	0.1951
290.04	0.1043	0.2052
291.02	0.1057	0.2142
291.99	0.1052	0.2222
292.97	0.1033	0.2291
293.95	0.1005	0.2352
294.92	0.0975	0.2406
295.9	0.0948	0.2455
296.88	0.093	0.2499
297.85	0.0927	0.254
298.83	0.0943	0.2581
299.8	0.0981	0.2622
300.78	0.1043	0.2667
301.76	0.1131	0.2716
302.73	0.1243	0.2771
303.71	0.1378	0.2834
304.69	0.1534	0.2907
305.66	0.1705	0.299
306.64	0.1888	0.3084
307.62	0.2077	0.319
308.59	0.2266	0.3308
309.57	0.2451	0.3436
310.55	0.2627	0.3574
311.52	0.2788	0.372
312.5	0.2932	0.3871
313.48	0.3056	0.4026
314.45	0.316	0.418
315.43	0.3242	0.433
316.41	0.3304	0.4474
317.38	0.335	0.4606
318.36	0.338	0.4724
319.34	0.3401	0.4825
320.31	0.3415	0.4905
321.29	0.3428	0.4964
322.27	0.3445	0.4998
323.24	0.3468	0.5008
324.22	0.3502	0.4994
325.2	0.3548	0.4958
326.17	0.3608	0.49
327.15	0.3683	0.4825
328.13	0.377	0.4735
329.1	0.3867	0.4636
330.08	0.3971	0.453
331.05	0.4078	0.4424
332.03	0.4182	0.4322
333.01	0.4277	0.4228
333.98	0.4359	0.4148
334.96	0.4423	0.4083
335.94	0.4463	0.4036
336.91	0.4477	0.401
337.89	0.4463	0.4005
338.87	0.442	0.402
339.84	0.4349	0.4053
340.82	0.4254	0.41
341.8	0.4139	0.4158
342.77	0.401	0.4221
343.75	0.3875	0.4283
344.73	0.3744	0.4336
345.7	0.3625	0.4375
346.68	0.3529	0.439
347.66	0.3466	0.4375
348.63	0.3445	0.4322
349.61	0.3476	0.4226
350.59	0.3565	0.408
351.56	0.3718	0.3879
352.54	0.394	0.3622
353.52	0.4232	0.3305
354.49	0.4593	0.2928
355.47	0.5021	0.2492
356.45	0.551	0.2001
357.42	0.6056	0.1458
358.4	0.6647	0.0869
359.38	0.7277	0.0241
360.35	0.7933	-0.0417
361.33	0.8605	-0.1097
362.3	0.9283	-0.1788
363.28	0.9955	-0.2479
364.26	1.0613	-0.3161
365.23	1.1247	-0.3821
366.21	1.1853	-0.4449
367.19	1.2423	-0.5034
368.16	1.2956	-0.5567
369.14	1.345	-0.6039
370.12	1.3906	-0.6442
371.09	1.4326	-0.6769
372.07	1.4713	-0.7016
373.05	1.5073	-0.7178
374.02	1.541	-0.7253
375	1.5731	-0.7241
375.98	1.6042	-0.7142
376.95	1.6349	-0.696
377.93	1.6655	-0.6698
378.91	1.6966	-0.6363
379.88	1.7283	-0.596
380.86	1.7609	-0.5498
381.84	1.7942	-0.4986
382.81	1.8282	-0.4434
383.79	1.8625	-0.3851
384.77	1.8967	-0.3248
385.74	1.9305	-0.2636
386.72	1.9631	-0.2024
387.7	1.994	-0.1423
388.67	2.0226	-0.084
389.65	2.0484	-0.0284
390.63	2.0708	0.0239
391.6	2.0894	0.0723
392.58	2.1038	0.1164
393.55	2.114	0.1559
394.53	2.1197	0.1909
395.51	2.1212	0.2213
396.48	2.1185	0.2473
397.46	2.1121	0.2691
398.44	2.1022	0.2873
399.41	2.0894	0.3023
400.39	2.0742	0.3146
401.37	2.0572	0.3248
402.34	2.0389	0.3335
403.32	2.0198	0.3412
404.3	2.0005	0.3486
405.27	1.9814	0.356
406.25	1.9627	0.3638
407.23	1.9449	0.3724
408.2	1.928	0.3819
409.18	1.9121	0.3924
410.16	1.8974	0.4039
411.13	1.8837	0.4163
412.11	1.8711	0.4293
413.09	1.8594	0.4427
414.06	1.8485	0.4561
415.04	1.8384	0.4693
416.02	1.8291	0.4819
416.99	1.8205	0.4935
417.97	1.8127	0.5039
418.95	1.8059	0.5127
419.92	1.8002	0.52
420.9	1.7959	0.5254
421.88	1.7932	0.5291
422.85	1.7925	0.5312
423.83	1.7939	0.5318
424.8	1.798	0.5311
425.78	1.8048	0.5296
426.76	1.8146	0.5274
427.73	1.8275	0.5249
428.71	1.8435	0.5226
429.69	1.8626	0.5206
430.66	1.8846	0.5194
431.64	1.9091	0.5189
432.62	1.9357	0.5195
433.59	1.9641	0.521
434.57	1.9935	0.5233
435.55	2.0234	0.5263
436.52	2.053	0.5296
437.5	2.0819	0.5328
438.48	2.1092	0.5355
439.45	2.1345	0.5373
440.43	2.1572	0.5374
441.41	2.1769	0.5356
442.38	2.1934	0.5313
443.36	2.2065	0.524
444.34	2.2161	0.5136
445.31	2.2225	0.4998
446.29	2.2259	0.4826
447.27	2.2266	0.4622
448.24	2.225	0.4387
449.22	2.2216	0.4127
450.2	2.2171	0.3846
451.17	2.212	0.3552
452.15	2.2067	0.3252
453.13	2.2018	0.2955
454.1	2.1977	0.267
455.08	2.1947	0.2404
456.05	2.1929	0.2168
457.03	2.1926	0.1967
458.01	2.1937	0.1809
458.98	2.196	0.1699
459.96	2.1994	0.1639
460.94	2.2034	0.1632
461.91	2.2078	0.1677
462.89	2.212	0.1772
463.87	2.2158	0.1912
464.84	2.2186	0.2093
465.82	2.2202	0.2307
466.8	2.2202	0.2546
467.77	2.2184	0.2802
468.75	2.2147	0.3064
469.73	2.209	0.3324
470.7	2.2015	0.3573
471.68	2.1924	0.3802
472.66	2.182	0.4006
473.63	2.1705	0.4179
474.61	2.1585	0.4316
475.59	2.1462	0.4416
476.56	2.1342	0.4477
477.54	2.1229	0.4502
478.52	2.1125	0.4493
479.49	2.1034	0.4453
480.47	2.0958	0.4389
481.45	2.0896	0.4307
482.42	2.085	0.4212
483.4	2.0816	0.4113
484.38	2.0794	0.4014
485.35	2.0779	0.3923
486.33	2.0768	0.3845
487.3	2.0756	0.3784
488.28	2.0739	0.3744
489.26	2.0711	0.3725
490.23	2.0669	0.3729
491.21	2.061	0.3756
492.19	2.0529	0.3802
493.16	2.0427	0.3867
494.14	2.0302	0.3945
495.12	2.0154	0.4033
496.09	1.9987	0.4127
497.07	1.9802	0.4222
498.05	1.9604	0.4313
499.02	1.9398	0.4398
500	1.9189	0.4472
500.98	1.8983	0.4535
501.95	1.8785	0.4584
502.93	1.8599	0.4618
503.91	1.8432	0.4639
504.88	1.8284	0.4648
505.86	1.816	0.4647
506.84	1.806	0.4638
507.81	1.7983	0.4623
508.79	1.7927	0.4607
509.77	1.7888	0.4592
510.74	1.7864	0.4581
511.72	1.7846	0.4575
512.7	1.7831	0.4577
513.67	1.781	0.4586
514.65	1.7777	0.4604
515.63	1.7725	0.4629
516.6	1.765	0.4659
517.58	1.7545	0.4692
518.55	1.7408	0.4726
519.53	1.7237	0.4758
520.51	1.7031	0.4783
521.48	1.679	0.4799
522.46	1.6519	0.4803
523.44	1.6222	0.4792
524.41	1.5904	0.4765
525.39	1.5572	0.472
526.37	1.5233	0.4658
527.34	1.4897	0.4579
528.32	1.457	0.4485
529.3	1.4261	0.4378
530.27	1.3977	0.4263
531.25	1.3724	0.4142
532.23	1.3506	0.4021
533.2	1.3327	0.3904
534.18	1.3188	0.3796
535.16	1.3088	0.3701
536.13	1.3026	0.3623
537.11	1.2998	0.3566
538.09	1.2999	0.3531
539.06	1.3022	0.352
540.04	1.3061	0.3534
541.02	1.3107	0.3571
541.99	1.3153	0.3629
542.97	1.3191	0.3707
543.95	1.3214	0.38
544.92	1.3216	0.3903
545.9	1.3192	0.4014
546.88	1.3138	0.4126
547.85	1.3053	0.4234
548.83	1.2935	0.4336
549.8	1.2785	0.4425
550.78	1.2607	0.4501
551.76	1.2404	0.4559
552.73	1.218	0.46
553.71	1.1941	0.4622
554.69	1.1694	0.4628
555.66	1.1444	0.4618
556.64	1.1198	0.4596
557.62	1.0961	0.4565
558.59	1.0738	0.4529
559.57	1.0534	0.4493
560.55	1.035	0.4461
561.52	1.0189	0.4438
562.5	1.0052	0.4427
563.48	0.9936	0.4432
564.45	0.9841	0.4456
565.43	0.9764	0.4501
566.41	0.97	0.4566
567.38	0.9646	0.4652
568.36	0.9597	0.4757
569.34	0.9548	0.4879
570.31	0.9496	0.5015
571.29	0.9437	0.5161
572.27	0.9368	0.5313
573.24	0.9286	0.5466
574.22	0.9189	0.5616
575.2	0.9079	0.5758
576.17	0.8954	0.589
577.15	0.8817	0.6007
578.13	0.867	0.6107
579.1	0.8516	0.619
580.08	0.8358	0.6254
581.05	0.8199	0.63
582.03	0.8045	0.6329
583.01	0.7897	0.6344
583.98	0.776	0.6349
584.96	0.7635	0.6346
585.94	0.7525	0.634
586.91	0.7431	0.6335
587.89	0.7354	0.6336
588.87	0.7292	0.6345
589.84	0.7245	0.6366
590.82	0.7211	0.6403
591.8	0.7188	0.6456
592.77	0.7172	0.6527
593.75	0.716	0.6616
594.73	0.715	0.6721
595.7	0.7137	0.6841
596.68	0.712	0.6974
597.66	0.7095	0.7114
598.63	0.7061	0.726
599.61	0.7016	0.7406
600.59	0.6959	0.7548
601.56	0.689	0.7682
602.54	0.6809	0.7805
603.52	0.6718	0.7912
604.49	0.6617	0.8003
605.47	0.6508	0.8075
606.45	0.6393	0.8127
607.42	0.6274	0.8161
608.4	0.6153	0.8177
609.38	0.6031	0.8177
610.35	0.5909	0.8166
611.33	0.5789	0.8147
612.3	0.5671	0.8124
613.28	0.5554	0.8102
614.26	0.5439	0.8086
615.23	0.5324	0.808
616.21	0.5209	0.809
617.19	0.5091	0.8118
618.16	0.4969	0.8168
619.14	0.4841	0.8241
620.12	0.4706	0.8339
621.09	0.4563	0.8462
622.07	0.441	0.8608
623.05	0.4247	0.8776
624.02	0.4074	0.8962
625	0.3891	0.9161
625.98	0.37	0.937
626.95	0.3501	0.9582
627.93	0.3296	0.9792
628.91	0.3089	0.9995
629.88	0.288	1.0184
630.86	0.2674	1.0355
631.84	0.2472	1.0503
632.81	0.2278	1.0625
633.79	0.2093	1.0717
634.77	0.1919	1.0777
635.74	0.176	1.0806
636.72	0.1614	1.0803
637.7	0.1484	1.077
638.67	0.1368	1.071
639.65	0.1267	1.0626
640.63	0.118	1.0522
641.6	0.1104	1.0403
642.58	0.1038	1.0274
643.55	0.0981	1.0141
644.53	0.0928	1.0008
645.51	0.0879	0.9882
646.48	0.0832	0.9765
647.46	0.0782	0.9664
648.44	0.073	0.9579
649.41	0.0673	0.9515
650.39	0.0611	0.9471
651.37	0.0542	0.9449
652.34	0.0467	0.9447
653.32	0.0385	0.9464
654.3	0.0298	0.9498
655.27	0.0205	0.9545
656.25	0.0109	0.9602
657.23	0.001	0.9664
658.2	-0.009	0.9726
659.18	-0.019	0.9786
660.16	-0.0288	0.9837
661.13	-0.0384	0.9878
662.11	-0.0475	0.9903
663.09	-0.0562	0.991
664.06	-0.0643	0.9897
665.04	-0.072	0.9863
666.02	-0.0791	0.9807
666.99	-0.0857	0.973
667.97	-0.0919	0.9633
668.95	-0.0977	0.9519
669.92	-0.1032	0.9389
670.9	-0.1084	0.9247
671.88	-0.1136	0.9097
672.85	-0.1187	0.8942
673.83	-0.1239	0.8787
674.8	-0.1291	0.8635
675.78	-0.1344	0.849
676.76	-0.1398	0.8356
677.73	-0.1453	0.8236
678.71	-0.1509	0.8132
679.69	-0.1565	0.8045
680.66	-0.1621	0.7977
681.64	-0.1677	0.7929
682.62	-0.1731	0.79
683.59	-0.1783	0.7889
684.57	-0.1832	0.7895
685.55	-0.1877	0.7916
686.52	-0.1919	0.7949
687.5	-0.1956	0.7993
688.48	-0.1989	0.8044
689.45	-0.2017	0.8099
690.43	-0.2041	0.8156
691.41	-0.2061	0.8212
692.38	-0.2076	0.8264
693.36	-0.2089	0.8311
694.34	-0.2098	0.8351
695.31	-0.2106	0.8382
696.29	-0.2112	0.8403
697.27	-0.2118	0.8414
698.24	-0.2124	0.8414
699.22	-0.213	0.8403
700.2	-0.2138	0.8381
701.17	-0.2149	0.8349
702.15	-0.2162	0.8307
703.13	-0.2179	0.8256
704.1	-0.22	0.8196
705.08	-0.2225	0.8128
706.05	-0.2257	0.8053
707.03	-0.2293	0.7971
708.01	-0.2337	0.7882
708.98	-0.2386	0.7787
709.96	-0.2443	0.7687
710.94	-0.2507	0.7581
711.91	-0.2579	0.747
712.89	-0.2658	0.7354
713.87	-0.2745	0.7234
714.84	-0.2839	0.711
715.82	-0.2939	0.6983
716.8	-0.3044	0.6854
717.77	-0.3154	0.6724
718.75	-0.3268	0.6595
719.73	-0.3383	0.6468
720.7	-0.3499	0.6344
721.68	-0.3613	0.6226
722.66	-0.3723	0.6116
723.63	-0.3828	0.6014
724.61	-0.3926	0.5923
725.59	-0.4014	0.5844
726.56	-0.4092	0.5779
727.54	-0.4157	0.5727
728.52	-0.421	0.569
729.49	-0.4249	0.5667
730.47	-0.4274	0.5657
731.45	-0.4287	0.5659
732.42	-0.4288	0.5671
733.4	-0.4278	0.5691
734.38	-0.4259	0.5717
735.35	-0.4235	0.5744
736.33	-0.4207	0.5769
737.3	-0.4179	0.5789
738.28	-0.4153	0.58
739.26	-0.4134	0.5798
740.23	-0.4124	0.5781
741.21	-0.4125	0.5744
742.19	-0.4141	0.5686
743.16	-0.4173	0.5605
744.14	-0.4223	0.55
745.12	-0.4291	0.537
746.09	-0.4377	0.5215
747.07	-0.4481	0.5039
748.05	-0.4602	0.4841
749.02	-0.4737	0.4626
750	-0.4884	0.4396
750.98	-0.504	0.4156
751.95	-0.5201	0.3911
752.93	-0.5365	0.3665
753.91	-0.5527	0.3423
754.88	-0.5684	0.3191
755.86	-0.5833	0.2972
756.84	-0.5971	0.2771
757.81	-0.6095	0.2593
758.79	-0.6203	0.2439
759.77	-0.6294	0.2312
760.74	-0.6369	0.2214
761.72	-0.6426	0.2145
762.7	-0.6466	0.2105
763.67	-0.6492	0.2094
764.65	-0.6505	0.2107
765.63	-0.6508	0.2144
766.6	-0.6503	0.2201
767.58	-0.6494	0.2273
768.55	-0.6483	0.2356
769.53	-0.6474	0.2445
770.51	-0.647	0.2537
771.48	-0.6473	0.2625
772.46	-0.6486	0.2706
773.44	-0.6509	0.2776
774.41	-0.6546	0.283
775.39	-0.6595	0.2867
776.37	-0.6657	0.2882
777.34	-0.6733	0.2876
778.32	-0.6821	0.2846
779.3	-0.6919	0.2794
780.27	-0.7027	0.2719
781.25	-0.7142	0.2622
782.23	-0.7263	0.2507
783.2	-0.7387	0.2375
784.18	-0.7513	0.223
785.16	-0.7638	0.2076
786.13	-0.7761	0.1915
787.11	-0.7881	0.1752
788.09	-0.7996	0.1591
789.06	-0.8105	0.1436
790.04	-0.8208	0.129
791.02	-0.8304	0.1156
791.99	-0.8392	0.1039
792.97	-0.8473	0.094
793.95	-0.8546	0.086
794.92	-0.8613	0.0803
795.9	-0.8672	0.0768
796.88	-0.8724	0.0756
797.85	-0.877	0.0766
798.83	-0.881	0.0798
799.8	-0.8843	0.0851
800.78	-0.8871	0.0922
801.76	-0.8892	0.101
802.73	-0.8908	0.1112
803.71	-0.8918	0.1226
804.69	-0.8922	0.1349
805.66	-0.8922	0.1479
806.64	-0.8917	0.1612
807.62	-0.8908	0.1746
808.59	-0.8896	0.188
809.57	-0.8882	0.2009
810.55	-0.8867	0.2134
811.52	-0.8853	0.2252
812.5	-0.8841	0.2363
813.48	-0.8832	0.2464
814.45	-0.8829	0.2557
815.43	-0.8832	0.264
816.41	-0.8842	0.2714
817.38	-0.8862	0.278
818.36	-0.8892	0.2837
819.34	-0.8933	0.2886
820.31	-0.8984	0.2929
821.29	-0.9045	0.2965
822.27	-0.9116	0.2997
823.24	-0.9195	0.3023
824.22	-0.9282	0.3046
825.2	-0.9374	0.3066
826.17	-0.9469	0.3083
827.15	-0.9564	0.3098
828.13	-0.9658	0.3111
829.1	-0.9747	0.3121
830.08	-0.983	0.313
831.05	-0.9904	0.3137
832.03	-0.9967	0.3143
833.01	-1.0019	0.3146
833.98	-1.0057	0.3149
834.96	-1.0082	0.315
835.94	-1.0094	0.3151
836.91	-1.0094	0.3151
837.89	-1.0081	0.3152
838.87	-1.0059	0.3155
839.84	-1.0028	0.316
840.82	-0.9992	0.3168
841.8	-0.9953	0.3181
842.77	-0.9912	0.3199
843.75	-0.9873	0.3223
844.73	-0.9838	0.3255
845.7	-0.9808	0.3295
846.68	-0.9786	0.3343
847.66	-0.9772	0.3399
848.63	-0.9766	0.3463
849.61	-0.977	0.3534
850.59	-0.9782	0.3612
851.56	-0.9802	0.3696
852.54	-0.9828	0.3783
853.52	-0.9858	0.3872
854.49	-0.989	0.3961
855.47	-0.9923	0.4049
856.45	-0.9954	0.4132
857.42	-0.998	0.421
858.4	-1.0001	0.428
859.38	-1.0014	0.4341
860.35	-1.0017	0.4393
861.33	-1.0011	0.4433
862.3	-0.9994	0.4463
863.28	-0.9968	0.4482
864.26	-0.9932	0.4491
865.23	-0.9887	0.4492
866.21	-0.9836	0.4485
867.19	-0.9779	0.4474
868.16	-0.9719	0.446
869.14	-0.9658	0.4446
870.12	-0.9598	0.4434
871.09	-0.9541	0.4427
872.07	-0.9489	0.4426
873.05	-0.9443	0.4434
874.02	-0.9404	0.4451
875	-0.9373	0.4479
875.98	-0.9351	0.4517
876.95	-0.9336	0.4566
877.93	-0.9328	0.4625
878.91	-0.9326	0.4692
879.88	-0.9329	0.4765
880.86	-0.9334	0.4842
881.84	-0.9341	0.492
882.81	-0.9347	0.4997
883.79	-0.9351	0.5069
884.77	-0.935	0.5135
885.74	-0.9344	0.519
886.72	-0.9332	0.5235
887.7	-0.9312	0.5265
888.67	-0.9285	0.5281
889.65	-0.925	0.5282
890.63	-0.9209	0.5268
891.6	-0.9163	0.5238
892.58	-0.9112	0.5196
893.55	-0.9058	0.5141
894.53	-0.9003	0.5076
895.51	-0.895	0.5003
896.48	-0.8898	0.4924
897.46	-0.8852	0.4843
898.44	-0.8811	0.4759
899.41	-0.8777	0.4677
900.39	-0.8751	0.4597
901.37	-0.8733	0.452
902.34	-0.8725	0.4448
903.32	-0.8725	0.438
904.3	-0.8733	0.4316
905.27	-0.8748	0.4255
906.25	-0.8769	0.4197
907.23	-0.8795	0.414
908.2	-0.8825	0.4082
909.18	-0.8856	0.4023
910.16	-0.8889	0.3961
911.13	-0.8921	0.3894
912.11	-0.8952	0.3823
913.09	-0.8981	0.3747
914.06	-0.9007	0.3666
915.04	-0.9031	0.3581
916.02	-0.9052	0.3493
916.99	-0.9071	0.3405
917.97	-0.9089	0.3317
918.95	-0.9106	0.3232
919.92	-0.9123	0.3154
920.9	-0.914	0.3084
921.88	-0.916	0.3024
922.85	-0.9181	0.2977
923.83	-0.9206	0.2944
924.8	-0.9233	0.2926
925.78	-0.9264	0.2923
926.76	-0.9297	0.2934
927.73	-0.9332	0.2958
928.71	-0.9368	0.2993
929.69	-0.9404	0.3036
930.66	-0.944	0.3084
931.64	-0.9473	0.3132
932.62	-0.9503	0.3177
933.59	-0.9528	0.3215
934.57	-0.9547	0.3241
935.55	-0.9559	0.3252
936.52	-0.9565	0.3245
937.5	-0.9564	0.3219
938.48	-0.9555	0.3171
939.45	-0.954	0.3103
940.43	-0.9519	0.3015
941.41	-0.9494	0.2908
942.38	-0.9466	0.2786
943.36	-0.9436	0.2654
944.34	-0.9407	0.2514
945.31	-0.938	0.2374
946.29	-0.9356	0.2237
947.27	-0.9336	0.2109
948.24	-0.9322	0.1996
949.22	-0.9314	0.1901
950.2	-0.9312	0.1829
951.17	-0.9316	0.1782
952.15	-0.9325	0.1761
953.13	-0.9338	0.1767
954.1	-0.9354	0.1799
955.08	-0.9369	0.1856
956.05	-0.9384	0.1932
957.03	-0.9395	0.2026
958.01	-0.9401	0.2131
958.98	-0.94	0.2242
959.96	-0.9391	0.2354
960.94	-0.9373	0.2461
961.91	-0.9346	0.2558
962.89	-0.931	0.264
963.87	-0.9266	0.2704
964.84	-0.9217	0.2748
965.82	-0.9164	0.277
966.8	-0.9112	0.2769
967.77	-0.9062	0.2748
968.75	-0.9019	0.2709
969.73	-0.8986	0.2654
970.7	-0.8968	0.2587
971.68	-0.8967	0.2514
972.66	-0.8985	0.244
973.63	-0.9026	0.2368
974.61	-0.909	0.2303
975.59	-0.9176	0.225
976.56	-0.9283	0.221
977.54	-0.9409	0.2186
978.52	-0.9549	0.2179
979.49	-0.9699	0.2186
980.47	-0.9853	0.2208
981.45	-1.0002	0.224
982.42	-1.0139	0.2279
983.4	-1.0256	0.232
984.38	-1.0344	0.2358
985.35	-1.0395	0.2387
986.33	-1.0401	0.2404
987.3	-1.0356	0.2403
988.28	-1.0253	0.2382
989.26	-1.0089	0.2339
990.23	-0.9861	0.2272
991.21	-0.9567	0.2183
992.19	-0.921	0.2075
993.16	-0.8793	0.1952
994.14	-0.832	0.1819
995.12	-0.7799	0.1684
996.09	-0.7237	0.1555
997.07	-0.6646	0.1439
998.05	-0.6035	0.1346
999.02	-0.5416	0.1284
1000	-0.5669	-0.0362
1000.98	-0.6302	-0.0631
1001.95	-0.6908	-0.0834
1002.93	-0.7472	-0.0967
1003.91	-0.7982	-0.1024
1004.88	-0.843	-0.1007
1005.86	-0.8806	-0.0918
1006.84	-0.9106	-0.0762
1007.81	-0.9325	-0.0549
1008.79	-0.9464	-0.029
1009.77	-0.9525	0.0002
1010.74	-0.9513	0.0314
1011.72	-0.9435	0.0629
1012.7	-0.93	0.0933
1013.67	-0.9118	0.1213
1014.65	-0.8901	0.1455
1015.63	-0.866	0.165
1016.6	-0.8407	0.179
1017.58	-0.8153	0.1869
1018.55	-0.7909	0.1887
1019.53	-0.7685	0.1843
1020.51	-0.7486	0.1744
1021.48	-0.7319	0.1595
1022.46	-0.7187	0.1407
1023.44	-0.7091	0.119
1024.41	-0.7031	0.0956
1025.39	-0.7005	0.072
1026.37	-0.7008	0.0493
1027.34	-0.7036	0.0288
1028.32	-0.7082	0.0115
1029.3	-0.714	-0.0016
1030.27	-0.7203	-0.0101
1031.25	-0.7264	-0.0134
1032.23	-0.7317	-0.0115
1033.2	-0.7358	-0.0045
1034.18	-0.7381	0.007
1035.16	-0.7384	0.0226
1036.13	-0.7367	0.0412
1037.11	-0.7328	0.0619
1038.09	-0.7268	0.0836
1039.06	-0.7191	0.1052
1040.04	-0.7099	0.1257
1041.02	-0.6997	0.144
1041.99	-0.6888	0.1593
1042.97	-0.6778	0.171
1043.95	-0.6671	0.1785
1044.92	-0.6572	0.1817
1045.9	-0.6485	0.1806
1046.88	-0.6411	0.1754
1047.85	-0.6354	0.1665
1048.83	-0.6315	0.1545
1049.8	-0.6293	0.1402
1050.78	-0.6289	0.1243
1051.76	-0.6299	0.1077
1052.73	-0.6323	0.0913
1053.71	-0.6357	0.0759
1054.69	-0.6398	0.062
1055.66	-0.6443	0.0502
1056.64	-0.6488	0.0409
1057.62	-0.653	0.0343
1058.59	-0.6567	0.0304
1059.57	-0.6597	0.0289
1060.55	-0.6618	0.0296
1061.52	-0.6629	0.032
1062.5	-0.6631	0.0356
1063.48	-0.6625	0.0396
1064.45	-0.661	0.0435
1065.43	-0.659	0.0468
1066.41	-0.6566	0.0488
1067.38	-0.6541	0.0491
1068.36	-0.6515	0.0475
1069.34	-0.6492	0.0438
1070.31	-0.6474	0.038
1071.29	-0.646	0.0303
1072.27	-0.6452	0.0211
1073.24	-0.6451	0.0108
1074.22	-0.6455	-0.0002
1075.2	-0.6464	-0.0111
1076.17	-0.6477	-0.0214
1077.15	-0.6491	-0.0305
1078.13	-0.6505	-0.0377
1079.1	-0.6517	-0.0428
1080.08	-0.6524	-0.0452
1081.05	-0.6525	-0.045
1082.03	-0.6518	-0.042
1083.01	-0.6502	-0.0364
1083.98	-0.6476	-0.0285
1084.96	-0.644	-0.0188
1085.94	-0.6395	-0.0078
1086.91	-0.6342	0.0039
1087.89	-0.6282	0.0155
1088.87	-0.6218	0.0263
1089.84	-0.6151	0.0358
1090.82	-0.6084	0.0433
1091.8	-0.602	0.0484
1092.77	-0.596	0.0507
1093.75	-0.5908	0.0501
1094.73	-0.5865	0.0466
1095.7	-0.5833	0.0403
1096.68	-0.5812	0.0317
1097.66	-0.5803	0.021
1098.63	-0.5806	0.0091
1099.61	-0.582	-0.0036
1100.59	-0.5845	-0.0163
1101.56	-0.5878	-0.0283
1102.54	-0.5919	-0.0391
1103.52	-0.5966	-0.0481
1104.49	-0.6018	-0.055
1105.47	-0.6073	-0.0595
1106.45	-0.6131	-0.0615
1107.42	-0.619	-0.0614
1108.4	-0.6251	-0.0593
1109.38	-0.6315	-0.0558
1110.35	-0.6382	-0.0516
1111.33	-0.6453	-0.0474
1112.3	-0.653	-0.044
1113.28	-0.6616	-0.0423
1114.26	-0.6711	-0.0432
1115.23	-0.6818	-0.0473
1116.21	-0.6938	-0.0553
1117.19	-0.7073	-0.0676
1118.16	-0.7223	-0.0846
1119.14	-0.7389	-0.1061
1120.12	-0.7568	-0.1321
1121.09	-0.7761	-0.1621
1122.07	-0.7964	-0.1955
1123.05	-0.8175	-0.2314
1124.02	-0.8389	-0.2688
1125	-0.8602	-0.3066
1125.98	-0.8809	-0.3437
1126.95	-0.9007	-0.3788
1127.93	-0.9189	-0.4109
1128.91	-0.9351	-0.4389
1129.88	-0.949	-0.4621
1130.86	-0.9601	-0.4796
1131.84	-0.9683	-0.4912
1132.81	-0.9734	-0.4966
1133.79	-0.9753	-0.4958
1134.77	-0.9743	-0.4893
1135.74	-0.9704	-0.4775
1136.72	-0.964	-0.4613
1137.7	-0.9555	-0.4416
1138.67	-0.9453	-0.4193
1139.65	-0.9341	-0.3957
1140.63	-0.9223	-0.3719
1141.6	-0.9106	-0.3489
1142.58	-0.8996	-0.3278
1143.55	-0.8896	-0.3093
1144.53	-0.8813	-0.2943
1145.51	-0.8748	-0.2831
1146.48	-0.8706	-0.276
1147.46	-0.8686	-0.273
1148.44	-0.8689	-0.274
1149.41	-0.8715	-0.2786
1150.39	-0.876	-0.2862
1151.37	-0.8822	-0.2961
1152.34	-0.8897	-0.3077
1153.32	-0.8979	-0.3199
1154.3	-0.9066	-0.3322
1155.27	-0.915	-0.3436
1156.25	-0.9228	-0.3536
1157.23	-0.9295	-0.3615
1158.2	-0.9348	-0.367
1159.18	-0.9382	-0.3698
1160.16	-0.9397	-0.3699
1161.13	-0.9392	-0.3673
1162.11	-0.9366	-0.3624
1163.09	-0.932	-0.3555
1164.06	-0.9257	-0.3472
1165.04	-0.918	-0.3379
1166.02	-0.9091	-0.3283
1166.99	-0.8995	-0.319
1167.97	-0.8895	-0.3105
1168.95	-0.8797	-0.3033
1169.92	-0.8703	-0.2977
1170.9	-0.8617	-0.294
1171.88	-0.8541	-0.2923
1172.85	-0.8479	-0.2924
1173.83	-0.843	-0.2943
1174.8	-0.8395	-0.2975
1175.78	-0.8374	-0.3017
1176.76	-0.8364	-0.3064
1177.73	-0.8364	-0.311
1178.71	-0.8371	-0.3149
1179.69	-0.8381	-0.3176
1180.66	-0.8392	-0.3186
1181.64	-0.8399	-0.3175
1182.62	-0.8401	-0.314
1183.59	-0.8393	-0.3079
1184.57	-0.8375	-0.2992
1185.55	-0.8343	-0.288
1186.52	-0.8298	-0.2744
1187.5	-0.824	-0.2589
1188.48	-0.8169	-0.2418
1189.45	-0.8086	-0.2237
1190.43	-0.7995	-0.2051
1191.41	-0.7898	-0.1866
1192.38	-0.7797	-0.1687
1193.36	-0.7697	-0.1519
1194.34	-0.76	-0.1365
1195.31	-0.7508	-0.123
1196.29	-0.7426	-0.1115
1197.27	-0.7354	-0.1021
1198.24	-0.7294	-0.0948
1199.22	-0.7247	-0.0894
1200.2	-0.7212	-0.0856
1201.17	-0.7189	-0.0832
1202.15	-0.7175	-0.0817
1203.13	-0.7169	-0.0807
1204.1	-0.7168	-0.0798
1205.08	-0.7168	-0.0785
1206.05	-0.7167	-0.0765
1207.03	-0.7161	-0.0735
1208.01	-0.7147	-0.0692
1208.98	-0.7123	-0.0635
1209.96	-0.7087	-0.0564
1210.94	-0.7037	-0.0478
1211.91	-0.6972	-0.0381
1212.89	-0.6894	-0.0275
1213.87	-0.6803	-0.0161
1214.84	-0.6701	-0.0044
1215.82	-0.659	0.0072
1216.8	-0.6475	0.0185
1217.77	-0.6357	0.029
1218.75	-0.6242	0.0385
1219.73	-0.6132	0.0468
1220.7	-0.6032	0.0537
1221.68	-0.5944	0.0592
1222.66	-0.5872	0.0632
1223.63	-0.5817	0.0659
1224.61	-0.5781	0.0675
1225.59	-0.5764	0.0682
1226.56	-0.5766	0.0681
1227.54	-0.5786	0.0678
1228.52	-0.5821	0.0673
1229.49	-0.587	0.067
1230.47	-0.5927	0.0671
1231.45	-0.5991	0.0678
1232.42	-0.6057	0.0691
1233.4	-0.612	0.0711
1234.38	-0.6178	0.0737
1235.35	-0.6227	0.0768
1236.33	-0.6264	0.0802
1237.3	-0.6286	0.0835
1238.28	-0.6293	0.0865
1239.26	-0.6282	0.089
1240.23	-0.6256	0.0904
1241.21	-0.6213	0.0906
1242.19	-0.6157	0.0893
1243.16	-0.6089	0.0863
1244.14	-0.6012	0.0814
1245.12	-0.593	0.0747
1246.09	-0.5845	0.066
1247.07	-0.5763	0.0557
1248.05	-0.5686	0.0439
1249.02	-0.5617	0.0308
1250	-0.5559	0.0169
1250.98	-0.5516	0.0024
1251.95	-0.5487	-0.0122
1252.93	-0.5476	-0.0265
1253.91	-0.5482	-0.0402
1254.88	-0.5504	-0.0529
1255.86	-0.5542	-0.0645
1256.84	-0.5595	-0.0747
1257.81	-0.566	-0.0834
1258.79	-0.5734	-0.0906
1259.77	-0.5816	-0.0964
1260.74	-0.5901	-0.101
1261.72	-0.5987	-0.1045
1262.7	-0.607	-0.1073
1263.67	-0.6149	-0.1096
1264.65	-0.622	-0.1117
1265.63	-0.6281	-0.1139
1266.6	-0.6331	-0.1166
1267.58	-0.6369	-0.1198
1268.55	-0.6392	-0.1238
1269.53	-0.6402	-0.1287
1270.51	-0.6398	-0.1345
1271.48	-0.638	-0.1411
1272.46	-0.6351	-0.1483
1273.44	-0.631	-0.156
1274.41	-0.6259	-0.164
1275.39	-0.62	-0.1719
1276.37	-0.6134	-0.1795
1277.34	-0.6064	-0.1864
1278.32	-0.5991	-0.1926
1279.3	-0.5916	-0.1977
1280.27	-0.5842	-0.2016
1281.25	-0.5768	-0.2042
1282.23	-0.5698	-0.2057
1283.2	-0.5631	-0.206
1284.18	-0.5568	-0.2053
1285.16	-0.551	-0.204
1286.13	-0.5457	-0.2021
1287.11	-0.5411	-0.2002
1288.09	-0.5369	-0.1984
1289.06	-0.5334	-0.1972
1290.04	-0.5303	-0.1967
1291.02	-0.5277	-0.1973
1291.99	-0.5256	-0.199
1292.97	-0.5239	-0.202
1293.95	-0.5225	-0.2061
1294.92	-0.5213	-0.2113
1295.9	-0.5203	-0.2173
1296.88	-0.5195	-0.2238
1297.85	-0.5186	-0.2304
1298.83	-0.5177	-0.2368
1299.8	-0.5167	-0.2424
1300.78	-0.5155	-0.2467
1301.76	-0.514	-0.2494
1302.73	-0.5123	-0.2501
1303.71	-0.5103	-0.2484
1304.69	-0.508	-0.2443
1305.66	-0.5053	-0.2377
1306.64	-0.5024	-0.2285
1307.62	-0.4992	-0.2171
1308.59	-0.4959	-0.2038
1309.57	-0.4924	-0.1891
1310.55	-0.4889	-0.1734
1311.52	-0.4856	-0.1575
1312.5	-0.4824	-0.1421
1313.48	-0.4796	-0.1278
1314.45	-0.4772	-0.1153
1315.43	-0.4753	-0.1052
1316.41	-0.4741	-0.0982
1317.38	-0.4736	-0.0945
1318.36	-0.4739	-0.0946
1319.34	-0.475	-0.0984
1320.31	-0.477	-0.106
1321.29	-0.4798	-0.1172
1322.27	-0.4833	-0.1315
1323.24	-0.4875	-0.1485
1324.22	-0.4924	-0.1674
1325.2	-0.4976	-0.1876
1326.17	-0.5033	-0.2083
1327.15	-0.509	-0.2287
1328.13	-0.5147	-0.2478
1329.1	-0.5203	-0.265
1330.08	-0.5255	-0.2796
1331.05	-0.5301	-0.2909
1332.03	-0.5341	-0.2987
1333.01	-0.5372	-0.3025
1333.98	-0.5394	-0.3023
1334.96	-0.5406	-0.2981
1335.94	-0.5408	-0.2901
1336.91	-0.5398	-0.2786
1337.89	-0.5377	-0.2641
1338.87	-0.5345	-0.2472
1339.84	-0.5303	-0.2283
1340.82	-0.5251	-0.2083
1341.8	-0.5191	-0.1876
1342.77	-0.5122	-0.1669
1343.75	-0.5047	-0.1467
1344.73	-0.4967	-0.1275
1345.7	-0.4882	-0.1095
1346.68	-0.4794	-0.093
1347.66	-0.4704	-0.0781
1348.63	-0.4614	-0.0648
1349.61	-0.4523	-0.0529
1350.59	-0.4434	-0.0423
1351.56	-0.4347	-0.0327
1352.54	-0.4263	-0.0237
1353.52	-0.4182	-0.015
1354.49	-0.4106	-0.0063
1355.47	-0.4034	0.0027
1356.45	-0.3968	0.0123
1357.42	-0.3907	0.0227
1358.4	-0.3852	0.0339
1359.38	-0.3804	0.046
1360.35	-0.3762	0.059
1361.33	-0.3727	0.0726
1362.3	-0.3698	0.0867
1363.28	-0.3675	0.101
1364.26	-0.3657	0.1151
1365.23	-0.3645	0.1288
1366.21	-0.3638	0.1417
1367.19	-0.3633	0.1536
1368.16	-0.3631	0.1643
1369.14	-0.363	0.1736
1370.12	-0.3629	0.1814
1371.09	-0.3627	0.1879
1372.07	-0.3621	0.1931
1373.05	-0.361	0.1974
1374.02	-0.3593	0.2009
1375	-0.3569	0.2042
1375.98	-0.3537	0.2076
1376.95	-0.3496	0.2117
1377.93	-0.3444	0.2168
1378.91	-0.3384	0.2235
1379.88	-0.3313	0.2322
1380.86	-0.3234	0.2431
1381.84	-0.3147	0.2565
1382.81	-0.3053	0.2726
1383.79	-0.2955	0.2912
1384.77	-0.2853	0.3124
1385.74	-0.2751	0.3359
1386.72	-0.2651	0.3612
1387.7	-0.2555	0.3881
1388.67	-0.2465	0.4159
1389.65	-0.2383	0.4441
1390.63	-0.2312	0.4721
1391.6	-0.2252	0.4992
1392.58	-0.2204	0.525
1393.55	-0.217	0.5488
1394.53	-0.2149	0.5703
1395.51	-0.2141	0.589
1396.48	-0.2146	0.6048
1397.46	-0.216	0.6174
1398.44	-0.2184	0.6269
1399.41	-0.2214	0.6334
1400.39	-0.2249	0.6371
1401.37	-0.2286	0.6383
1402.34	-0.2322	0.6374
1403.32	-0.2355	0.6347
1404.3	-0.2384	0.6309
1405.27	-0.2405	0.6264
1406.25	-0.2418	0.6216
1407.23	-0.2421	0.6171
1408.2	-0.2413	0.6132
1409.18	-0.2394	0.6103
1410.16	-0.2365	0.6085
1411.13	-0.2326	0.6082
1412.11	-0.2278	0.6095
1413.09	-0.2221	0.6123
1414.06	-0.2159	0.6166
1415.04	-0.2092	0.6223
1416.02	-0.2022	0.6293
1416.99	-0.195	0.6373
1417.97	-0.1879	0.6462
1418.95	-0.1809	0.6557
1419.92	-0.1741	0.6655
1420.9	-0.1676	0.6756
1421.88	-0.1616	0.6856
1422.85	-0.1558	0.6954
1423.83	-0.1505	0.7049
1424.8	-0.1454	0.7141
1425.78	-0.1406	0.7227
1426.76	-0.1359	0.7308
1427.73	-0.1314	0.7384
1428.71	-0.1268	0.7455
1429.69	-0.1222	0.752
1430.66	-0.1175	0.758
1431.64	-0.1126	0.7635
1432.62	-0.1077	0.7684
1433.59	-0.1026	0.7729
1434.57	-0.0974	0.7767
1435.55	-0.0923	0.78
1436.52	-0.0873	0.7826
1437.5	-0.0825	0.7845
1438.48	-0.078	0.7857
1439.45	-0.074	0.7861
1440.43	-0.0705	0.7858
1441.41	-0.0677	0.7846
1442.38	-0.0655	0.7828
1443.36	-0.0641	0.7802
1444.34	-0.0634	0.7771
1445.31	-0.0633	0.7735
1446.29	-0.0638	0.7696
1447.27	-0.0647	0.7657
1448.24	-0.0658	0.7618
1449.22	-0.067	0.7583
1450.2	-0.068	0.7553
1451.17	-0.0686	0.7531
1452.15	-0.0686	0.7518
1453.13	-0.0679	0.7516
1454.1	-0.0662	0.7526
1455.08	-0.0634	0.7548
1456.05	-0.0594	0.7582
1457.03	-0.0542	0.7629
1458.01	-0.0479	0.7685
1458.98	-0.0405	0.7751
1459.96	-0.0323	0.7824
1460.94	-0.0233	0.7901
1461.91	-0.014	0.7979
1462.89	-0.0045	0.8057
1463.87	0.0048	0.813
1464.84	0.0135	0.8196
1465.82	0.0214	0.8253
1466.8	0.0281	0.8299
1467.77	0.0334	0.833
1468.75	0.0371	0.8348
1469.73	0.039	0.835
1470.7	0.039	0.8336
1471.68	0.0373	0.8307
1472.66	0.0337	0.8264
1473.63	0.0286	0.8208
1474.61	0.022	0.814
1475.59	0.0144	0.8061
1476.56	0.006	0.7975
1477.54	-0.0027	0.7881
1478.52	-0.0115	0.7783
1479.49	-0.0199	0.7681
1480.47	-0.0275	0.7576
1481.45	-0.0341	0.7469
1482.42	-0.0394	0.7361
1483.4	-0.0433	0.7252
1484.38	-0.0455	0.7142
1485.35	-0.0461	0.703
1486.33	-0.0451	0.6917
1487.3	-0.0428	0.6803
1488.28	-0.0392	0.6686
1489.26	-0.0348	0.6567
1490.23	-0.0299	0.6446
1491.21	-0.0249	0.6324
1492.19	-0.0201	0.6202
1493.16	-0.0161	0.608
1494.14	-0.0132	0.5961
1495.12	-0.0118	0.5846
1496.09	-0.0121	0.5738
1497.07	-0.0144	0.5638
1498.05	-0.0187	0.5549
1499.02	-0.0253	0.5473
1500	-0.0339	0.5411
1500.98	-0.0444	0.5366
1501.95	-0.0565	0.5337
1502.93	-0.07	0.5326
1503.91	-0.0844	0.5332
1504.88	-0.0992	0.5353
1505.86	-0.114	0.5389
1506.84	-0.1282	0.5436
1507.81	-0.1414	0.5493
1508.79	-0.153	0.5554
1509.77	-0.1627	0.5618
1510.74	-0.1701	0.568
1511.72	-0.175	0.5736
1512.7	-0.1772	0.5782
1513.67	-0.1766	0.5817
1514.65	-0.1734	0.5836
1515.63	-0.1677	0.5838
1516.6	-0.1597	0.5822
1517.58	-0.1498	0.5787
1518.55	-0.1386	0.5734
1519.53	-0.1263	0.5665
1520.51	-0.1137	0.558
1521.48	-0.1012	0.5483
1522.46	-0.0894	0.5378
1523.44	-0.0788	0.5266
1524.41	-0.07	0.5153
1525.39	-0.0632	0.5042
1526.37	-0.0589	0.4936
1527.34	-0.0573	0.4838
1528.32	-0.0585	0.475
1529.3	-0.0626	0.4676
1530.27	-0.0695	0.4616
1531.25	-0.079	0.457
1532.23	-0.0908	0.454
1533.2	-0.1047	0.4523
1534.18	-0.1201	0.4519
1535.16	-0.1367	0.4527
1536.13	-0.1539	0.4543
1537.11	-0.1711	0.4568
1538.09	-0.188	0.4597
1539.06	-0.204	0.463
1540.04	-0.2186	0.4665
1541.02	-0.2315	0.47
1541.99	-0.2423	0.4735
1542.97	-0.2507	0.4769
1543.95	-0.2566	0.4802
1544.92	-0.26	0.4834
1545.9	-0.2607	0.4867
1546.88	-0.2589	0.49
1547.85	-0.2547	0.4936
1548.83	-0.2484	0.4973
1549.8	-0.2401	0.5014
1550.78	-0.2303	0.5058
1551.76	-0.2193	0.5105
1552.73	-0.2074	0.5154
1553.71	-0.195	0.5205
1554.69	-0.1825	0.5255
1555.66	-0.1702	0.5302
1556.64	-0.1583	0.5344
1557.62	-0.1473	0.5379
1558.59	-0.1372	0.5403
1559.57	-0.1282	0.5414
1560.55	-0.1205	0.5411
1561.52	-0.1142	0.5391
1562.5	-0.1092	0.5355
1563.48	-0.1055	0.5301
1564.45	-0.1031	0.5232
1565.43	-0.1019	0.515
1566.41	-0.1016	0.5058
1567.38	-0.1023	0.496
1568.36	-0.1037	0.4862
1569.34	-0.1056	0.4768
1570.31	-0.108	0.4686
1571.29	-0.1106	0.4621
1572.27	-0.1134	0.4579
1573.24	-0.1163	0.4567
1574.22	-0.1191	0.4587
1575.2	-0.1218	0.4645
1576.17	-0.1244	0.4742
1577.15	-0.1268	0.4878
1578.13	-0.1291	0.5053
1579.1	-0.1312	0.5262
1580.08	-0.1332	0.5503
1581.05	-0.1352	0.5768
1582.03	-0.1371	0.605
1583.01	-0.1389	0.6341
1583.98	-0.1408	0.6632
1584.96	-0.1427	0.6913
1585.94	-0.1446	0.7177
1586.91	-0.1465	0.7413
1587.89	-0.1484	0.7616
1588.87	-0.1503	0.778
1589.84	-0.152	0.7901
1590.82	-0.1535	0.7977
1591.8	-0.1548	0.8009
1592.77	-0.1556	0.8001
1593.75	-0.1561	0.7956
1594.73	-0.156	0.7883
1595.7	-0.1552	0.779
1596.68	-0.1538	0.7686
1597.66	-0.1517	0.7584
1598.63	-0.1488	0.7494
1599.61	-0.1451	0.7428
1600.59	-0.1406	0.7395
1601.56	-0.1354	0.7406
1602.54	-0.1295	0.7469
1603.52	-0.123	0.7587
1604.49	-0.1159	0.7766
1605.47	-0.1085	0.8005
1606.45	-0.1007	0.8303
1607.42	-0.0928	0.8656
1608.4	-0.0848	0.9056
1609.38	-0.0769	0.9496
1610.35	-0.0693	0.9965
1611.33	-0.062	1.0451
1612.3	-0.0552	1.0943
1613.28	-0.0489	1.1429
1614.26	-0.0433	1.1897
1615.23	-0.0383	1.2338
1616.21	-0.0341	1.2741
1617.19	-0.0306	1.3101
1618.16	-0.028	1.3412
1619.14	-0.0261	1.3672
1620.12	-0.025	1.3881
1621.09	-0.0246	1.4042
1622.07	-0.0249	1.4158
1623.05	-0.0259	1.4237
1624.02	-0.0275	1.4286
1625	-0.0297	1.4314
1625.98	-0.0324	1.433
1626.95	-0.0355	1.4343
1627.93	-0.039	1.4363
1628.91	-0.0428	1.4396
1629.88	-0.0469	1.445
1630.86	-0.0511	1.4528
1631.84	-0.0554	1.4632
1632.81	-0.0596	1.4763
1633.79	-0.0638	1.4919
1634.77	-0.0676	1.5096
1635.74	-0.071	1.5288
1636.72	-0.074	1.5487
1637.7	-0.0762	1.5686
1638.67	-0.0777	1.5876
1639.65	-0.0783	1.6047
1640.63	-0.0778	1.6192
1641.6	-0.0761	1.6301
1642.58	-0.0732	1.6369
1643.55	-0.069	1.639
1644.53	-0.0635	1.6363
1645.51	-0.0567	1.6287
1646.48	-0.0486	1.6162
1647.46	-0.0394	1.5992
1648.44	-0.0291	1.5784
1649.41	-0.0179	1.5545
1650.39	-0.006	1.5282
1651.37	0.0062	1.5006
1652.34	0.0186	1.4727
1653.32	0.0309	1.4455
1654.3	0.0428	1.42
1655.27	0.0541	1.397
1656.25	0.0644	1.3773
1657.23	0.0736	1.3614
1658.2	0.0814	1.3497
1659.18	0.0878	1.3424
1660.16	0.0927	1.3395
1661.13	0.0961	1.3406
1662.11	0.098	1.3453
1663.09	0.0987	1.3532
1664.06	0.0982	1.3633
1665.04	0.0968	1.3749
1666.02	0.0949	1.3871
1666.99	0.0928	1.3989
1667.97	0.0909	1.4095
1668.95	0.0896	1.4182
1669.92	0.0892	1.4241
1670.9	0.0901	1.4267
1671.88	0.0926	1.4256
1672.85	0.0969	1.4204
1673.83	0.1033	1.4112
1674.8	0.1119	1.398
1675.78	0.1225	1.3809
1676.76	0.1353	1.3604
1677.73	0.1501	1.337
1678.71	0.1665	1.311
1679.69	0.1844	1.2833
1680.66	0.2032	1.2543
1681.64	0.2227	1.2247
1682.62	0.2422	1.1952
1683.59	0.2615	1.1661
1684.57	0.28	1.138
1685.55	0.2972	1.1112
1686.52	0.3128	1.086
1687.5	0.3265	1.0625
1688.48	0.338	1.0408
1689.45	0.3471	1.0208
1690.43	0.3538	1.0025
1691.41	0.358	0.9855
1692.38	0.3599	0.9698
1693.36	0.3595	0.955
1694.34	0.3573	0.9409
1695.31	0.3534	0.9272
1696.29	0.3483	0.9136
1697.27	0.3422	0.8999
1698.24	0.3357	0.8858
1699.22	0.329	0.8713
1700.2	0.3226	0.8562
1701.17	0.3166	0.8403
1702.15	0.3115	0.8237
1703.13	0.3073	0.8063
1704.1	0.3043	0.788
1705.08	0.3023	0.769
1706.05	0.3015	0.7491
1707.03	0.3018	0.7284
1708.01	0.3029	0.7068
1708.98	0.3048	0.6845
1709.96	0.3072	0.6613
1710.94	0.31	0.6374
1711.91	0.3128	0.6126
1712.89	0.3155	0.587
1713.87	0.318	0.5606
1714.84	0.3201	0.5334
1715.82	0.3217	0.5057
1716.8	0.3228	0.4773
1717.77	0.3234	0.4486
1718.75	0.3236	0.4196
1719.73	0.3235	0.3907
1720.7	0.3233	0.362
1721.68	0.3231	0.3339
1722.66	0.3232	0.3066
1723.63	0.3237	0.2805
1724.61	0.3248	0.2559
1725.59	0.3268	0.233
1726.56	0.3296	0.212
1727.54	0.3334	0.1933
1728.52	0.3382	0.1768
1729.49	0.3439	0.1627
1730.47	0.3504	0.1509
1731.45	0.3575	0.1414
1732.42	0.3651	0.1339
1733.4	0.3729	0.1282
1734.38	0.3806	0.1241
1735.35	0.388	0.121
1736.33	0.3947	0.1187
1737.3	0.4005	0.1168
1738.28	0.4052	0.1147
1739.26	0.4086	0.1122
1740.23	0.4106	0.1089
1741.21	0.4112	0.1045
1742.19	0.4105	0.0988
1743.16	0.4084	0.0917
1744.14	0.4052	0.083
1745.12	0.4012	0.0729
1746.09	0.3965	0.0615
1747.07	0.3915	0.0488
1748.05	0.3865	0.0353
1749.02	0.3818	0.0212
1750	0.3777	0.0068
1750.98	0.3745	-0.0075
1751.95	0.3723	-0.0214
1752.93	0.3712	-0.0346
1753.91	0.3714	-0.0467
1754.88	0.3728	-0.0577
1755.86	0.3753	-0.0672
1756.84	0.3786	-0.0753
1757.81	0.3826	-0.0819
1758.79	0.3868	-0.0872
1759.77	0.3909	-0.0912
1760.74	0.3945	-0.094
1761.72	0.3971	-0.096
1762.7	0.3985	-0.0974
1763.67	0.3981	-0.0984
1764.65	0.3958	-0.0993
1765.63	0.3913	-0.1002
1766.6	0.3843	-0.1013
1767.58	0.375	-0.1028
1768.55	0.3632	-0.1047
1769.53	0.3492	-0.107
1770.51	0.3331	-0.1096
1771.48	0.3153	-0.1123
1772.46	0.2962	-0.115
1773.44	0.2763	-0.1175
1774.41	0.2559	-0.1194
1775.39	0.2357	-0.1205
1776.37	0.216	-0.1205
1777.34	0.1974	-0.1193
1778.32	0.1803	-0.1165
1779.3	0.1649	-0.1121
1780.27	0.1516	-0.106
1781.25	0.1406	-0.0981
1782.23	0.1319	-0.0886
1783.2	0.1256	-0.0776
1784.18	0.1215	-0.0652
1785.16	0.1194	-0.0518
1786.13	0.1191	-0.0375
1787.11	0.1203	-0.0228
1788.09	0.1227	-0.008
1789.06	0.1258	0.0067
1790.04	0.1294	0.0209
1791.02	0.133	0.0345
1791.99	0.1364	0.0473
1792.97	0.1393	0.059
1793.95	0.1415	0.0698
1794.92	0.1428	0.0797
1795.9	0.1432	0.0887
1796.88	0.1426	0.097
1797.85	0.1411	0.1049
1798.83	0.1387	0.1126
1799.8	0.1358	0.1204
1800.78	0.1323	0.1285
1801.76	0.1286	0.1373
1802.73	0.1248	0.1469
1803.71	0.1211	0.1575
1804.69	0.1177	0.1692
1805.66	0.1147	0.1821
1806.64	0.1123	0.196
1807.62	0.1104	0.2109
1808.59	0.1092	0.2266
1809.57	0.1085	0.2428
1810.55	0.1083	0.2592
1811.52	0.1085	0.2754
1812.5	0.1089	0.2911
1813.48	0.1095	0.306
1814.45	0.11	0.3198
1815.43	0.1104	0.3321
1816.41	0.1104	0.3428
1817.38	0.1101	0.3517
1818.36	0.1093	0.3588
1819.34	0.1081	0.3643
1820.31	0.1064	0.3681
1821.29	0.1044	0.3705
1822.27	0.102	0.372
1823.24	0.0995	0.3727
1824.22	0.097	0.3733
1825.2	0.0947	0.374
1826.17	0.0927	0.3755
1827.15	0.0911	0.378
1828.13	0.0901	0.3821
1829.1	0.0898	0.3881
1830.08	0.0903	0.3963
1831.05	0.0915	0.4068
1832.03	0.0935	0.4197
1833.01	0.0962	0.4351
1833.98	0.0994	0.4529
1834.96	0.103	0.4729
1835.94	0.1068	0.4948
1836.91	0.1106	0.5183
1837.89	0.1142	0.543
1838.87	0.1174	0.5685
1839.84	0.1199	0.5943
1840.82	0.1217	0.62
1841.8	0.1225	0.6452
1842.77	0.1224	0.6694
1843.75	0.1211	0.6925
1844.73	0.1189	0.7139
1845.7	0.1156	0.7337
1846.68	0.1115	0.7515
1847.66	0.1068	0.7673
1848.63	0.1015	0.781
1849.61	0.0959	0.7928
1850.59	0.0902	0.8025
1851.56	0.0847	0.8104
1852.54	0.0796	0.8166
1853.52	0.0751	0.8212
1854.49	0.0713	0.8244
1855.47	0.0683	0.8264
1856.45	0.0663	0.8272
1857.42	0.0652	0.8271
1858.4	0.065	0.8262
1859.38	0.0656	0.8246
1860.35	0.0669	0.8225
1861.33	0.0687	0.8199
1862.3	0.0709	0.817
1863.28	0.0732	0.814
1864.26	0.0755	0.8109
1865.23	0.0775	0.8079
1866.21	0.0791	0.8051
1867.19	0.0801	0.8027
1868.16	0.0805	0.8009
1869.14	0.0802	0.7998
1870.12	0.0792	0.7996
1871.09	0.0775	0.8005
1872.07	0.0751	0.8024
1873.05	0.0723	0.8057
1874.02	0.0692	0.8102
1875	0.0659	0.816
1875.98	0.0627	0.823
1876.95	0.0597	0.8311
1877.93	0.0571	0.8402
1878.91	0.0551	0.85
1879.88	0.0539	0.8603
1880.86	0.0534	0.8706
1881.84	0.0538	0.8807
1882.81	0.055	0.8902
1883.79	0.0572	0.8986
1884.77	0.0601	0.9057
1885.74	0.0637	0.9111
1886.72	0.0679	0.9146
1887.7	0.0725	0.916
1888.67	0.0773	0.9151
1889.65	0.0822	0.912
1890.63	0.087	0.9067
1891.6	0.0916	0.8993
1892.58	0.0958	0.8901
1893.55	0.0995	0.8795
1894.53	0.1026	0.8679
1895.51	0.1052	0.8557
1896.48	0.1071	0.8434
1897.46	0.1085	0.8314
1898.44	0.1092	0.8203
1899.41	0.1095	0.8104
1900.39	0.1093	0.8021
1901.37	0.1087	0.7957
1902.34	0.1078	0.7914
1903.32	0.1067	0.7893
1904.3	0.1053	0.7894
1905.27	0.1037	0.7915
1906.25	0.102	0.7954
1907.23	0.1001	0.8008
1908.2	0.0979	0.8075
1909.18	0.0955	0.8149
1910.16	0.0928	0.8226
1911.13	0.0897	0.8302
1912.11	0.0863	0.8372
1913.09	0.0823	0.8434
1914.06	0.078	0.8483
1915.04	0.0731	0.8518
1916.02	0.0679	0.8537
1916.99	0.0622	0.854
1917.97	0.0563	0.8525
1918.95	0.0502	0.8496
1919.92	0.0441	0.8452
1920.9	0.0381	0.8397
1921.88	0.0323	0.8333
1922.85	0.027	0.8263
1923.83	0.0222	0.8189
1924.8	0.0182	0.8114
1925.78	0.0149	0.804
1926.76	0.0125	0.7968
1927.73	0.0109	0.7898
1928.71	0.0102	0.7831
1929.69	0.0103	0.7765
1930.66	0.0109	0.77
1931.64	0.0121	0.7632
1932.62	0.0135	0.756
1933.59	0.015	0.748
1934.57	0.0164	0.739
1935.55	0.0173	0.7288
1936.52	0.0176	0.717
1937.5	0.0171	0.7036
1938.48	0.0156	0.6885
1939.45	0.013	0.6717
1940.43	0.0093	0.6534
1941.41	0.0045	0.6338
1942.38	-0.0013	0.6132
1943.36	-0.008	0.592
1944.34	-0.0155	0.5707
1945.31	-0.0235	0.5499
1946.29	-0.0318	0.5299
1947.27	-0.0401	0.5114
1948.24	-0.0481	0.4948
1949.22	-0.0556	0.4805
1950.2	-0.0624	0.4688
1951.17	-0.0683	0.4599
[truncated: 22,577 more rows]
