# Supplementary material for: Effects of different tennis racket string tension on forehand stroke effect and racket dynamic impact
Source: PLoS One. 2025 Jan 15;20(1):e0317442. doi: 10.1371/journal.pone.0317442 (PMC11734973; doi:10.1371/journal.pone.0317442)
Supplement: S1 File — (ZIP) [file pone.0317442.s001.zip › S1/acceleration strain vibration/60bl/13.xlsx]

## Sheet: 13
Time（ms）	acceleration（g=9.8m/s2）	strain（mµ）
0	0.1819	-0.7128
0.98	0.1799	-0.4805
1.95	0.177	-0.2546
2.93	0.1735	-0.0413
3.91	0.1694	0.154
4.88	0.1648	0.3263
5.86	0.1599	0.4719
6.84	0.1549	0.5879
7.81	0.1499	0.6727
8.79	0.145	0.7261
9.77	0.1406	0.7489
10.74	0.1367	0.7431
11.72	0.1336	0.7119
12.7	0.1312	0.659
13.67	0.1298	0.5892
14.65	0.1294	0.5074
15.63	0.13	0.4189
16.6	0.1316	0.3288
17.58	0.1341	0.2421
18.55	0.1374	0.1631
19.53	0.1414	0.0956
20.51	0.146	0.0426
21.48	0.1509	0.0061
22.46	0.1559	-0.013
23.44	0.1609	-0.0144
24.41	0.1658	0.001
25.39	0.1702	0.0315
26.37	0.1742	0.0747
27.34	0.1776	0.1278
28.32	0.1803	0.1874
29.3	0.1823	0.2501
30.27	0.1836	0.3125
31.25	0.1843	0.3712
32.23	0.1844	0.4234
33.2	0.184	0.4667
34.18	0.1833	0.4994
35.16	0.1824	0.5202
36.13	0.1814	0.5289
37.11	0.1805	0.5256
38.09	0.1798	0.5115
39.06	0.1794	0.4879
40.04	0.1793	0.457
41.02	0.1796	0.421
41.99	0.1803	0.3824
42.97	0.1812	0.3439
43.95	0.1824	0.3078
44.92	0.1836	0.2765
45.9	0.1848	0.2516
46.88	0.1858	0.2346
47.85	0.1863	0.2264
48.83	0.1863	0.2272
49.8	0.1855	0.2369
50.78	0.1838	0.2547
51.76	0.1812	0.2793
52.73	0.1774	0.3092
53.71	0.1725	0.3425
54.69	0.1665	0.3772
55.66	0.1596	0.4112
56.64	0.1517	0.4425
57.62	0.1431	0.4694
58.59	0.1341	0.4904
59.57	0.1248	0.5044
60.55	0.1155	0.5109
61.52	0.1066	0.5096
62.5	0.0983	0.5007
63.48	0.0909	0.4851
64.45	0.0847	0.4639
65.43	0.0798	0.4384
66.41	0.0765	0.4103
67.38	0.0749	0.3814
68.36	0.0749	0.3536
69.34	0.0767	0.3286
70.31	0.0801	0.3079
71.29	0.0851	0.2928
72.27	0.0914	0.2842
73.24	0.0988	0.2827
74.22	0.107	0.2886
75.2	0.1158	0.3014
76.17	0.1249	0.3207
77.15	0.1339	0.3453
78.13	0.1426	0.374
79.1	0.1507	0.4053
80.08	0.158	0.4376
81.05	0.1642	0.4692
82.03	0.1692	0.4987
83.01	0.1731	0.5244
83.98	0.1756	0.5453
84.96	0.1769	0.5604
85.94	0.177	0.5691
86.91	0.1761	0.5712
87.89	0.1743	0.5668
88.87	0.1718	0.5563
89.84	0.1689	0.5407
90.82	0.1657	0.5209
91.8	0.1625	0.4981
92.77	0.1596	0.4738
93.75	0.157	0.4493
94.73	0.155	0.426
95.7	0.1537	0.4051
96.68	0.1532	0.3878
97.66	0.1535	0.3749
98.63	0.1546	0.367
99.61	0.1566	0.3643
100.59	0.1593	0.367
101.56	0.1626	0.3747
102.54	0.1665	0.3868
103.52	0.1707	0.4027
104.49	0.1752	0.4214
105.47	0.1798	0.4418
106.45	0.1844	0.463
107.42	0.1887	0.4838
108.4	0.1928	0.5034
109.38	0.1965	0.5208
110.35	0.1998	0.5355
111.33	0.2027	0.547
112.3	0.2051	0.555
113.28	0.2071	0.5596
114.26	0.2088	0.5609
115.23	0.2101	0.5595
116.21	0.2112	0.5557
117.19	0.2123	0.5504
118.16	0.2132	0.5442
119.14	0.2143	0.5378
120.12	0.2155	0.532
121.09	0.217	0.5273
122.07	0.2187	0.5243
123.05	0.2207	0.5234
124.02	0.223	0.5247
125	0.2256	0.5282
125.98	0.2284	0.5338
126.95	0.2315	0.5412
127.93	0.2347	0.5499
128.91	0.2379	0.5596
129.88	0.2411	0.5694
130.86	0.244	0.579
131.84	0.2468	0.5878
132.81	0.2491	0.5953
133.79	0.2511	0.6012
134.77	0.2525	0.6051
135.74	0.2534	0.6072
136.72	0.2537	0.6073
137.7	0.2534	0.6058
138.67	0.2526	0.603
139.65	0.2512	0.5994
140.63	0.2494	0.5955
141.6	0.2472	0.5919
142.58	0.2447	0.5893
143.55	0.2421	0.5881
144.53	0.2393	0.589
145.51	0.2366	0.5921
146.48	0.2341	0.5978
147.46	0.2319	0.6062
148.44	0.23	0.6171
149.41	0.2286	0.6302
150.39	0.2278	0.6453
151.37	0.2275	0.6616
152.34	0.2279	0.6786
153.32	0.2289	0.6955
154.3	0.2305	0.7116
155.27	0.2327	0.7261
156.25	0.2355	0.7385
157.23	0.2388	0.7481
158.2	0.2424	0.7545
159.18	0.2465	0.7574
160.16	0.2507	0.7568
161.13	0.2551	0.7527
162.11	0.2596	0.7455
163.09	0.264	0.7355
164.06	0.2683	0.7234
165.04	0.2723	0.7099
166.02	0.2762	0.6957
166.99	0.2797	0.6816
167.97	0.2828	0.6684
168.95	0.2856	0.657
169.92	0.2881	0.6478
170.9	0.2902	0.6414
171.88	0.292	0.6382
172.85	0.2935	0.6383
173.83	0.2949	0.6419
174.8	0.2961	0.6486
175.78	0.2973	0.6582
176.76	0.2984	0.6703
177.73	0.2998	0.6844
178.71	0.3013	0.6996
179.69	0.303	0.7156
180.66	0.3051	0.7315
181.64	0.3076	0.7469
182.62	0.3105	0.7611
183.59	0.3139	0.7739
184.57	0.3177	0.7848
185.55	0.3219	0.7939
186.52	0.3265	0.801
187.5	0.3315	0.8064
188.48	0.3367	0.8103
189.45	0.342	0.8131
190.43	0.3475	0.8152
191.41	0.3529	0.817
192.38	0.3582	0.819
193.36	0.3631	0.8216
194.34	0.3678	0.8251
195.31	0.3719	0.8299
196.29	0.3754	0.8359
197.27	0.3783	0.8433
198.24	0.3805	0.8518
199.22	0.382	0.8613
200.2	0.3827	0.8713
201.17	0.3827	0.8813
202.15	0.3821	0.8909
203.13	0.3808	0.8995
204.1	0.3791	0.9067
205.08	0.3769	0.9118
206.05	0.3745	0.9145
207.03	0.372	0.9145
208.01	0.3695	0.9118
208.98	0.3672	0.9063
209.96	0.3652	0.8983
210.94	0.3638	0.888
211.91	0.3629	0.876
212.89	0.3627	0.863
213.87	0.3632	0.8495
214.84	0.3646	0.8365
215.82	0.3668	0.8247
216.8	0.3698	0.8149
217.77	0.3735	0.8077
218.75	0.3779	0.8038
219.73	0.3829	0.8035
220.7	0.3883	0.8071
221.68	0.394	0.8147
222.66	0.3999	0.8261
223.63	0.4057	0.8409
224.61	0.4114	0.8587
225.59	0.4167	0.8786
226.56	0.4215	0.9
227.54	0.4257	0.9218
228.52	0.4293	0.9432
229.49	0.4321	0.9631
230.47	0.4341	0.9808
231.45	0.4352	0.9954
232.42	0.4357	1.0063
233.4	0.4354	1.0131
234.38	0.4345	1.0155
235.35	0.4331	1.0136
236.33	0.4313	1.0075
237.3	0.4292	0.9976
238.28	0.4271	0.9845
239.26	0.425	0.9689
240.23	0.4232	0.9518
241.21	0.4216	0.934
242.19	0.4205	0.9166
243.16	0.4199	0.9004
244.14	0.4199	0.8862
245.12	0.4205	0.8749
246.09	0.4218	0.867
247.07	0.4236	0.8629
248.05	0.426	0.8628
249.02	0.4288	0.8666
250	0.432	0.8742
250.98	0.4355	0.8852
251.95	0.439	0.8991
252.93	0.4426	0.9151
253.91	0.4461	0.9325
254.88	0.4492	0.9505
255.86	0.4521	0.9683
256.84	0.4545	0.9852
257.81	0.4564	1.0006
258.79	0.4578	1.0138
259.77	0.4586	1.0245
260.74	0.4588	1.0324
261.72	0.4585	1.0376
262.7	0.4578	1.04
263.67	0.4566	1.0401
264.65	0.4551	1.0381
265.63	0.4534	1.0345
266.6	0.4516	1.03
267.58	0.4497	1.0251
268.55	0.4478	1.0203
269.53	0.446	1.0163
270.51	0.4444	1.0134
271.48	0.443	1.0121
272.46	0.4417	1.0125
273.44	0.4407	1.0148
274.41	0.4398	1.0188
275.39	0.4391	1.0243
276.37	0.4384	1.0311
277.34	0.4377	1.0388
278.32	0.437	1.0468
279.3	0.4361	1.0547
280.27	0.435	1.0618
281.25	0.4336	1.0678
282.23	0.4318	1.0723
283.2	0.4297	1.0748
284.18	0.4272	1.0753
285.16	0.4243	1.0738
286.13	0.4212	1.0702
287.11	0.4178	1.0649
288.09	0.4142	1.0582
289.06	0.4105	1.0507
290.04	0.4068	1.0429
291.02	0.4034	1.0355
291.99	0.4002	1.0292
292.97	0.3974	1.0246
293.95	0.3951	1.0224
294.92	0.3933	1.0229
295.9	0.3923	1.0267
296.88	0.3919	1.0339
297.85	0.3921	1.0447
298.83	0.393	1.0588
299.8	0.3945	1.0761
300.78	0.3965	1.0961
301.76	0.3988	1.1181
302.73	0.4013	1.1416
303.71	0.4038	1.1657
304.69	0.4061	1.1897
305.66	0.4081	1.2126
306.64	0.4095	1.2337
307.62	0.4103	1.2522
308.59	0.4103	1.2677
309.57	0.4092	1.2795
310.55	0.4072	1.2875
311.52	0.4042	1.2913
312.5	0.4001	1.2913
313.48	0.395	1.2874
314.45	0.3891	1.2801
315.43	0.3824	1.27
316.41	0.3751	1.2577
317.38	0.3675	1.2438
318.36	0.3598	1.2292
319.34	0.3521	1.2145
320.31	0.3448	1.2005
321.29	0.338	1.1878
322.27	0.3319	1.177
323.24	0.3267	1.1685
324.22	0.3224	1.1625
325.2	0.3193	1.1593
326.17	0.3173	1.1588
327.15	0.3164	1.1609
328.13	0.3165	1.1652
329.1	0.3174	1.1713
330.08	0.3191	1.1789
331.05	0.3214	1.1873
332.03	0.3239	1.1961
333.01	0.3266	1.2046
333.98	0.329	1.2123
334.96	0.3311	1.2189
335.94	0.3326	1.2239
336.91	0.3334	1.2271
337.89	0.3332	1.2284
338.87	0.3321	1.2276
339.84	0.3299	1.225
340.82	0.3267	1.2205
341.8	0.3226	1.2146
342.77	0.3177	1.2076
343.75	0.3122	1.1997
344.73	0.3063	1.1915
345.7	0.3001	1.1832
346.68	0.2941	1.1754
347.66	0.2883	1.1682
348.63	0.2832	1.162
349.61	0.2788	1.157
350.59	0.2754	1.1533
351.56	0.2732	1.1509
352.54	0.2722	1.1498
353.52	0.2725	1.1497
354.49	0.274	1.1507
355.47	0.2768	1.1523
356.45	0.2805	1.1543
357.42	0.2852	1.1564
358.4	0.2905	1.1583
359.38	0.2961	1.1598
360.35	0.3019	1.1605
361.33	0.3075	1.1604
362.3	0.3126	1.1592
363.28	0.3171	1.1568
364.26	0.3205	1.1534
365.23	0.3229	1.1489
366.21	0.3241	1.1434
367.19	0.3239	1.1372
368.16	0.3225	1.1304
369.14	0.3198	1.1233
370.12	0.3161	1.1162
371.09	0.3114	1.1094
372.07	0.3059	1.103
373.05	0.3001	1.0975
374.02	0.294	1.093
375	0.288	1.0897
375.98	0.2823	1.0877
376.95	0.2773	1.0871
377.93	0.2731	1.088
378.91	0.2699	1.0903
379.88	0.2677	1.0939
380.86	0.2667	1.0988
381.84	0.2668	1.1047
382.81	0.268	1.1114
383.79	0.2701	1.1188
384.77	0.273	1.1265
385.74	0.2763	1.1343
386.72	0.2798	1.1418
387.7	0.2833	1.1488
388.67	0.2865	1.155
389.65	0.289	1.1601
390.63	0.2907	1.1638
391.6	0.2914	1.1659
392.58	0.2908	1.1662
393.55	0.289	1.1644
394.53	0.2858	1.1604
395.51	0.2814	1.1541
396.48	0.2758	1.1455
397.46	0.2692	1.1346
398.44	0.2619	1.1213
399.41	0.2542	1.1059
400.39	0.2463	1.0885
401.37	0.2386	1.0695
402.34	0.2315	1.049
403.32	0.2252	1.0274
404.3	0.2201	1.0053
405.27	0.2164	0.983
406.25	0.2143	0.961
407.23	0.2138	0.9399
408.2	0.2152	0.9201
409.18	0.2182	0.902
410.16	0.2229	0.8862
411.13	0.2289	0.873
412.11	0.2362	0.8626
413.09	0.2443	0.8554
414.06	0.253	0.8512
415.04	0.2619	0.8503
416.02	0.2705	0.8523
416.99	0.2786	0.857
417.97	0.2858	0.8642
418.95	0.2917	0.8732
419.92	0.2963	0.8835
420.9	0.2992	0.8946
421.88	0.3003	0.9058
422.85	0.2998	0.9163
423.83	0.2975	0.9256
424.8	0.2937	0.933
425.78	0.2885	0.938
426.76	0.2823	0.9402
427.73	0.2752	0.9393
428.71	0.2678	0.9351
429.69	0.2602	0.9275
430.66	0.253	0.9168
431.64	0.2464	0.9032
432.62	0.2407	0.887
433.59	0.2363	0.869
434.57	0.2332	0.8496
435.55	0.2318	0.8295
436.52	0.2319	0.8096
437.5	0.2337	0.7904
438.48	0.2371	0.7729
439.45	0.2419	0.7574
440.43	0.2478	0.7446
441.41	0.2547	0.735
442.38	0.2622	0.7286
443.36	0.2701	0.7257
444.34	0.2779	0.7263
445.31	0.2853	0.73
446.29	0.2921	0.7365
447.27	0.298	0.7454
448.24	0.3027	0.7561
449.22	0.306	0.7678
450.2	0.3078	0.78
451.17	0.3082	0.7918
452.15	0.3069	0.8027
453.13	0.3042	0.8121
454.1	0.3001	0.8194
455.08	0.2948	0.8242
456.05	0.2886	0.8264
457.03	0.2815	0.8258
458.01	0.2739	0.8224
458.98	0.266	0.8166
459.96	0.2581	0.8085
460.94	0.2504	0.7987
461.91	0.243	0.7877
462.89	0.2361	0.776
463.87	0.2299	0.7643
464.84	0.2244	0.7531
465.82	0.2197	0.7431
466.8	0.2157	0.7345
467.77	0.2123	0.7279
468.75	0.2096	0.7235
469.73	0.2074	0.7212
470.7	0.2055	0.7212
471.68	0.2038	0.7232
472.66	0.2022	0.727
473.63	0.2004	0.732
474.61	0.1985	0.7379
475.59	0.1962	0.7441
476.56	0.1935	0.75
477.54	0.1903	0.755
478.52	0.1865	0.7587
479.49	0.1823	0.7607
480.47	0.1775	0.7604
481.45	0.1724	0.7579
482.42	0.1668	0.7528
483.4	0.1609	0.7454
484.38	0.1549	0.7358
485.35	0.1488	0.7242
486.33	0.1427	0.7111
487.3	0.1368	0.697
488.28	0.131	0.6825
489.26	0.1255	0.668
490.23	0.1203	0.6543
491.21	0.1154	0.6417
492.19	0.1108	0.6309
493.16	0.1066	0.6221
494.14	0.1026	0.6157
495.12	0.0989	0.6117
496.09	0.0953	0.6102
497.07	0.0918	0.6111
498.05	0.0883	0.614
499.02	0.0847	0.6186
500	0.081	0.6245
500.98	0.0772	0.6311
501.95	0.0731	0.6379
502.93	0.0689	0.6442
503.91	0.0645	0.6497
504.88	0.06	0.6537
505.86	0.0554	0.6558
506.84	0.0509	0.6559
507.81	0.0465	0.6535
508.79	0.0423	0.6488
509.77	0.0386	0.6417
510.74	0.0354	0.6324
511.72	0.0328	0.6211
512.7	0.0311	0.6083
513.67	0.0303	0.5943
514.65	0.0305	0.5796
515.63	0.0318	0.5648
516.6	0.0342	0.5502
517.58	0.0378	0.5363
518.55	0.0424	0.5234
519.53	0.0481	0.512
520.51	0.0547	0.5021
521.48	0.0622	0.4938
522.46	0.0702	0.4873
523.44	0.0786	0.4824
524.41	0.0873	0.4789
525.39	0.0959	0.4767
526.37	0.1042	0.4753
527.34	0.112	0.4746
528.32	0.119	0.4741
529.3	0.1249	0.4737
530.27	0.1297	0.473
531.25	0.1331	0.4718
532.23	0.1349	0.4699
533.2	0.1351	0.4674
534.18	0.1336	0.4641
535.16	0.1305	0.4603
536.13	0.1256	0.4559
537.11	0.1193	0.4513
538.09	0.1114	0.4466
539.06	0.1024	0.4422
540.04	0.0923	0.4382
541.02	0.0814	0.435
541.99	0.0699	0.4327
542.97	0.0582	0.4314
543.95	0.0464	0.4313
544.92	0.0349	0.4323
545.9	0.024	0.4344
546.88	0.0138	0.4374
547.85	0.0044	0.4411
548.83	-0.0038	0.4451
549.8	-0.0108	0.4493
550.78	-0.0166	0.4532
551.76	-0.0212	0.4565
552.73	-0.0245	0.4588
553.71	-0.0267	0.4599
554.69	-0.0279	0.4596
555.66	-0.0283	0.4576
556.64	-0.028	0.454
557.62	-0.0272	0.4487
558.59	-0.0263	0.442
559.57	-0.0253	0.434
560.55	-0.0244	0.425
561.52	-0.024	0.4155
562.5	-0.0241	0.4057
563.48	-0.0248	0.3962
564.45	-0.0262	0.3874
565.43	-0.0283	0.3797
566.41	-0.0312	0.3735
567.38	-0.0347	0.3689
568.36	-0.0388	0.3663
569.34	-0.0434	0.3657
570.31	-0.0482	0.3671
571.29	-0.0531	0.3704
572.27	-0.0579	0.3752
573.24	-0.0624	0.3813
574.22	-0.0665	0.3882
575.2	-0.0699	0.3955
576.17	-0.0726	0.4026
577.15	-0.0745	0.409
578.13	-0.0754	0.4142
579.1	-0.0755	0.4178
580.08	-0.0747	0.4193
581.05	-0.0732	0.4184
582.03	-0.0711	0.4149
583.01	-0.0686	0.4088
583.98	-0.0659	0.4002
584.96	-0.0631	0.389
585.94	-0.0606	0.3758
586.91	-0.0585	0.3607
587.89	-0.057	0.3443
588.87	-0.0564	0.3271
589.84	-0.0568	0.3096
590.82	-0.0581	0.2923
591.8	-0.0606	0.2758
592.77	-0.0641	0.2605
593.75	-0.0686	0.2469
594.73	-0.074	0.2352
595.7	-0.0801	0.2256
596.68	-0.0867	0.2184
597.66	-0.0935	0.2134
598.63	-0.1003	0.2105
599.61	-0.1068	0.2096
600.59	-0.1127	0.2104
601.56	-0.1179	0.2124
602.54	-0.1221	0.2154
603.52	-0.1252	0.2189
604.49	-0.1272	0.2224
605.47	-0.1278	0.2256
606.45	-0.1273	0.2282
607.42	-0.1257	0.2298
608.4	-0.1232	0.2302
609.38	-0.12	0.2293
610.35	-0.1163	0.2269
611.33	-0.1125	0.2233
612.3	-0.1088	0.2183
613.28	-0.1056	0.2122
614.26	-0.1032	0.2052
615.23	-0.1019	0.1975
616.21	-0.1018	0.1895
617.19	-0.1032	0.1813
618.16	-0.1061	0.1732
619.14	-0.1106	0.1655
620.12	-0.1166	0.1583
621.09	-0.124	0.1518
622.07	-0.1325	0.146
623.05	-0.142	0.141
624.02	-0.152	0.1368
625	-0.1622	0.1333
625.98	-0.1722	0.1305
626.95	-0.1816	0.1281
627.93	-0.19	0.126
628.91	-0.1971	0.124
629.88	-0.2024	0.1221
630.86	-0.2058	0.1201
631.84	-0.2071	0.1179
632.81	-0.2061	0.1154
633.79	-0.2029	0.1127
634.77	-0.1975	0.1096
635.74	-0.1902	0.1063
636.72	-0.1811	0.1028
637.7	-0.1706	0.0993
638.67	-0.1591	0.0958
639.65	-0.1471	0.0924
640.63	-0.1348	0.0894
641.6	-0.1229	0.0868
642.58	-0.1118	0.0846
643.55	-0.1019	0.0829
644.53	-0.0936	0.0818
645.51	-0.0871	0.0811
646.48	-0.0828	0.0807
647.46	-0.0809	0.0807
648.44	-0.0813	0.0807
649.41	-0.0842	0.0806
650.39	-0.0894	0.0802
651.37	-0.0967	0.0793
652.34	-0.1061	0.0777
653.32	-0.1172	0.0751
654.3	-0.1296	0.0715
655.27	-0.1432	0.0668
656.25	-0.1575	0.0607
657.23	-0.1722	0.0534
658.2	-0.187	0.0448
659.18	-0.2016	0.0349
660.16	-0.2158	0.024
661.13	-0.2294	0.0122
662.11	-0.2421	-0.0003
663.09	-0.254	-0.0133
664.06	-0.2649	-0.0265
665.04	-0.2748	-0.0398
666.02	-0.2838	-0.0528
666.99	-0.292	-0.0654
667.97	-0.2993	-0.0773
668.95	-0.306	-0.0885
669.92	-0.3121	-0.0987
670.9	-0.3177	-0.108
671.88	-0.3229	-0.1163
672.85	-0.3278	-0.1236
673.83	-0.3324	-0.13
674.8	-0.3367	-0.1356
675.78	-0.3407	-0.1405
676.76	-0.3443	-0.1448
677.73	-0.3476	-0.1488
678.71	-0.3504	-0.1525
679.69	-0.3526	-0.1562
680.66	-0.3542	-0.1599
681.64	-0.355	-0.1637
682.62	-0.355	-0.1679
683.59	-0.354	-0.1725
684.57	-0.352	-0.1775
685.55	-0.349	-0.183
686.52	-0.345	-0.189
687.5	-0.34	-0.1955
688.48	-0.334	-0.2025
689.45	-0.3272	-0.2098
690.43	-0.3197	-0.2176
691.41	-0.3117	-0.2257
692.38	-0.3032	-0.2341
693.36	-0.2946	-0.2428
694.34	-0.286	-0.2517
695.31	-0.2777	-0.2607
696.29	-0.2699	-0.2699
697.27	-0.263	-0.2793
698.24	-0.2571	-0.2888
699.22	-0.2525	-0.2986
700.2	-0.2495	-0.3086
701.17	-0.2484	-0.3191
702.15	-0.2494	-0.33
703.13	-0.2528	-0.3415
704.1	-0.2588	-0.3539
705.08	-0.2677	-0.3675
706.05	-0.2796	-0.3823
707.03	-0.2947	-0.399
708.01	-0.3132	-0.4177
708.98	-0.3351	-0.4389
709.96	-0.3607	-0.4631
710.94	-0.3898	-0.4907
711.91	-0.4225	-0.5224
712.89	-0.4586	-0.5586
713.87	-0.4981	-0.5997
714.84	-0.5406	-0.6464
715.82	-0.5859	-0.699
716.8	-0.6337	-0.7579
717.77	-0.6833	-0.8233
718.75	-0.7345	-0.8953
719.73	-0.7865	-0.974
720.7	-0.8389	-1.0592
721.68	-0.8909	-1.1505
722.66	-0.942	-1.2474
723.63	-0.9914	-1.3492
724.61	-1.0386	-1.455
725.59	-1.083	-1.5637
726.56	-1.124	-1.674
727.54	-1.1613	-1.7848
728.52	-1.1944	-1.8944
729.49	-1.2231	-2.0015
730.47	-1.2474	-2.1045
731.45	-1.2671	-2.202
732.42	-1.2823	-2.2925
733.4	-1.2933	-2.375
734.38	-1.3004	-2.4482
735.35	-1.3039	-2.5114
736.33	-1.3043	-2.5639
737.3	-1.302	-2.6054
738.28	-1.2977	-2.6357
739.26	-1.2918	-2.6551
740.23	-1.2848	-2.664
741.21	-1.2771	-2.6632
742.19	-1.269	-2.6535
743.16	-1.2609	-2.636
744.14	-1.2528	-2.612
745.12	-1.2449	-2.5826
746.09	-1.2369	-2.5494
747.07	-1.2288	-2.5134
748.05	-1.2201	-2.4759
749.02	-1.2105	-2.438
750	-1.1995	-2.4005
750.98	-1.1866	-2.3641
751.95	-1.1712	-2.3292
752.93	-1.1527	-2.2961
753.91	-1.1307	-2.2646
754.88	-1.1047	-2.2346
755.86	-1.0744	-2.2055
756.84	-1.0395	-2.1769
757.81	-0.9998	-2.1478
758.79	-0.9555	-2.1175
759.77	-0.9067	-2.0853
760.74	-0.8536	-2.0501
761.72	-0.7969	-2.0115
762.7	-0.7369	-1.9687
763.67	-0.6745	-1.9213
764.65	-0.6103	-1.8691
765.63	-0.5452	-1.8119
766.6	-0.4799	-1.7501
767.58	-0.4152	-1.6839
768.55	-0.3519	-1.6139
769.53	-0.2906	-1.5409
770.51	-0.2319	-1.4656
771.48	-0.1762	-1.3891
772.46	-0.1237	-1.3123
773.44	-0.0747	-1.2362
774.41	-0.0291	-1.1617
775.39	0.0131	-1.0897
776.37	0.0523	-1.0209
777.34	0.0887	-0.9558
778.32	0.1229	-0.8949
779.3	0.1552	-0.8383
780.27	0.1861	-0.786
781.25	0.2161	-0.7378
782.23	0.2457	-0.6935
783.2	0.2751	-0.6527
784.18	0.3045	-0.6147
785.16	0.3342	-0.5791
786.13	0.3641	-0.5453
787.11	0.3941	-0.5128
788.09	0.4239	-0.481
789.06	0.4531	-0.4497
790.04	0.4814	-0.4186
791.02	0.508	-0.3877
791.99	0.5325	-0.357
792.97	0.5542	-0.3268
793.95	0.5725	-0.2973
794.92	0.587	-0.2691
795.9	0.597	-0.2427
796.88	0.6024	-0.2185
797.85	0.6028	-0.1973
798.83	0.5983	-0.1796
799.8	0.5889	-0.1657
800.78	0.5749	-0.1561
801.76	0.5566	-0.151
802.73	0.5347	-0.1505
803.71	0.5098	-0.1543
804.69	0.4828	-0.1624
805.66	0.4544	-0.1743
806.64	0.4255	-0.1894
807.62	0.397	-0.207
808.59	0.3698	-0.2265
809.57	0.3446	-0.247
810.55	0.322	-0.2677
811.52	0.3025	-0.2881
812.5	0.2866	-0.3073
813.48	0.2744	-0.325
814.45	0.266	-0.3407
815.43	0.2612	-0.3542
816.41	0.2599	-0.3655
817.38	0.2614	-0.3748
818.36	0.2654	-0.3823
819.34	0.2712	-0.3884
820.31	0.2781	-0.3938
821.29	0.2855	-0.399
822.27	0.2928	-0.4046
823.24	0.2992	-0.4114
824.22	0.3042	-0.4197
825.2	0.3074	-0.4303
826.17	0.3086	-0.4433
827.15	0.3074	-0.4589
828.13	0.3038	-0.4773
829.1	0.298	-0.4982
830.08	0.2902	-0.5214
831.05	0.2806	-0.5463
832.03	0.2697	-0.5725
833.01	0.258	-0.5991
833.98	0.246	-0.6255
834.96	0.2342	-0.6509
835.94	0.2233	-0.6747
836.91	0.2136	-0.6961
837.89	0.2055	-0.7147
838.87	0.1995	-0.7302
839.84	0.1956	-0.7423
840.82	0.1941	-0.7511
841.8	0.1948	-0.7567
842.77	0.1977	-0.7596
843.75	0.2025	-0.7602
844.73	0.2089	-0.7592
845.7	0.2164	-0.7574
846.68	0.2245	-0.7556
847.66	0.2329	-0.7544
848.63	0.2409	-0.7547
849.61	0.248	-0.7571
850.59	0.2538	-0.762
851.56	0.2579	-0.7696
852.54	0.26	-0.7802
853.52	0.2599	-0.7936
854.49	0.2573	-0.8094
855.47	0.2524	-0.8271
856.45	0.245	-0.8461
857.42	0.2355	-0.8655
858.4	0.224	-0.8844
859.38	0.2108	-0.9018
860.35	0.1963	-0.9169
861.33	0.1809	-0.9287
862.3	0.165	-0.9365
863.28	0.1488	-0.9398
864.26	0.1329	-0.9381
865.23	0.1175	-0.9313
866.21	0.1029	-0.9196
867.19	0.0893	-0.9032
868.16	0.0768	-0.8826
869.14	0.0655	-0.8587
870.12	0.0555	-0.8322
871.09	0.0466	-0.8043
872.07	0.0387	-0.7758
873.05	0.0318	-0.7478
874.02	0.0256	-0.7214
875	0.02	-0.6972
875.98	0.0147	-0.6761
876.95	0.0097	-0.6585
877.93	0.0046	-0.6447
878.91	-0.0005	-0.6347
879.88	-0.0058	-0.6283
880.86	-0.0113	-0.6252
881.84	-0.0172	-0.6247
882.81	-0.0233	-0.6262
883.79	-0.0296	-0.6289
884.77	-0.036	-0.6321
885.74	-0.0425	-0.6348
886.72	-0.0489	-0.6365
887.7	-0.0552	-0.6366
888.67	-0.0612	-0.6347
889.65	-0.0669	-0.6307
890.63	-0.0721	-0.6247
891.6	-0.0768	-0.6168
892.58	-0.081	-0.6077
893.55	-0.0847	-0.5981
894.53	-0.088	-0.5887
895.51	-0.0907	-0.5806
896.48	-0.0931	-0.5746
897.46	-0.0952	-0.5717
898.44	-0.0971	-0.5728
899.41	-0.0987	-0.5785
900.39	-0.1003	-0.5893
901.37	-0.1019	-0.6054
902.34	-0.1034	-0.6268
903.32	-0.1049	-0.6532
904.3	-0.1065	-0.6838
905.27	-0.108	-0.7178
906.25	-0.1094	-0.7541
907.23	-0.1107	-0.7914
908.2	-0.1119	-0.8284
909.18	-0.1127	-0.8636
910.16	-0.1133	-0.8957
911.13	-0.1135	-0.9235
912.11	-0.1133	-0.9461
913.09	-0.1127	-0.9626
914.06	-0.1116	-0.9726
915.04	-0.1103	-0.9761
916.02	-0.1086	-0.9734
916.99	-0.1068	-0.9652
917.97	-0.1049	-0.9523
918.95	-0.1031	-0.9361
919.92	-0.1015	-0.918
920.9	-0.1002	-0.8996
921.88	-0.0995	-0.8826
922.85	-0.0994	-0.8685
923.83	-0.1001	-0.8587
924.8	-0.1016	-0.8546
925.78	-0.1039	-0.8571
926.76	-0.107	-0.8666
927.73	-0.111	-0.8834
928.71	-0.1155	-0.9073
929.69	-0.1206	-0.9375
930.66	-0.126	-0.973
931.64	-0.1314	-1.0126
932.62	-0.1368	-1.0545
933.59	-0.1416	-1.0971
934.57	-0.1458	-1.1385
935.55	-0.1491	-1.177
936.52	-0.1512	-1.2108
937.5	-0.1519	-1.2388
938.48	-0.1512	-1.2597
939.45	-0.1488	-1.2731
940.43	-0.1448	-1.2787
941.41	-0.1391	-1.2768
942.38	-0.1319	-1.2682
943.36	-0.1233	-1.2541
944.34	-0.1135	-1.2359
945.31	-0.1027	-1.2155
946.29	-0.0911	-1.1949
947.27	-0.0792	-1.1762
948.24	-0.0671	-1.1613
949.22	-0.0551	-1.1521
950.2	-0.0436	-1.15
951.17	-0.0329	-1.1562
952.15	-0.023	-1.1712
953.13	-0.0142	-1.1952
954.1	-0.0066	-1.2276
955.08	-0.0003	-1.2675
956.05	0.0048	-1.3134
957.03	0.0086	-1.3631
958.01	0.0113	-1.4146
958.98	0.013	-1.4652
959.96	0.0139	-1.5123
960.94	0.0142	-1.5535
961.91	0.0141	-1.5865
962.89	0.0139	-1.6094
963.87	0.0137	-1.6207
964.84	0.0138	-1.6198
965.82	0.0143	-1.6064
966.8	0.0154	-1.5813
967.77	0.0172	-1.5457
968.75	0.0198	-1.5015
969.73	0.0232	-1.4514
970.7	0.0275	-1.3985
971.68	0.0325	-1.3461
972.66	0.0382	-1.2978
973.63	0.0446	-1.2571
974.61	0.0515	-1.2272
975.59	0.0588	-1.211
976.56	0.0665	-1.2107
977.54	0.0743	-1.2279
978.52	0.0822	-1.2633
979.49	0.0901	-1.3164
980.47	0.0979	-1.386
981.45	0.1055	-1.4698
982.42	0.113	-1.5646
983.4	0.1201	-1.6664
984.38	0.127	-1.7707
985.35	0.1337	-1.8723
986.33	0.14	-1.9658
987.3	0.146	-2.046
988.28	0.1517	-2.1078
989.26	0.1571	-2.1467
990.23	0.1621	-2.1586
991.21	0.1667	-2.1407
992.19	0.1709	-2.0911
993.16	0.1746	-2.009
994.14	0.1777	-1.8949
995.12	0.1803	-1.7505
996.09	0.1821	-1.5789
997.07	0.1833	-1.3841
998.05	0.1836	-1.1709
999.02	0.1832	-0.945
1000	0.098	0.1809
1000.98	0.1273	0.0157
1001.95	0.1562	-0.1738
1002.93	0.1838	-0.3814
1003.91	0.2094	-0.6
1004.88	0.2325	-0.8223
1005.86	0.2525	-1.0411
1006.84	0.2691	-1.2495
1007.81	0.2821	-1.4412
1008.79	0.2914	-1.6108
1009.77	0.297	-1.7541
1010.74	0.2992	-1.8679
1011.72	0.2981	-1.9505
1012.7	0.2943	-2.0017
1013.67	0.2881	-2.0222
1014.65	0.2801	-2.0143
1015.63	0.2708	-1.9812
1016.6	0.2607	-1.927
1017.58	0.2504	-1.8563
1018.55	0.2402	-1.7742
1019.53	0.2307	-1.6859
1020.51	0.2221	-1.5965
1021.48	0.2148	-1.5106
1022.46	0.2088	-1.4322
1023.44	0.2044	-1.3649
1024.41	0.2015	-1.311
1025.39	0.2001	-1.2722
1026.37	0.2	-1.249
1027.34	0.2011	-1.2411
1028.32	0.2031	-1.2474
1029.3	0.2059	-1.2659
1030.27	0.2091	-1.2941
1031.25	0.2126	-1.3292
1032.23	0.216	-1.368
1033.2	0.2193	-1.4072
1034.18	0.2223	-1.4439
1035.16	0.2247	-1.4753
1036.13	0.2267	-1.4991
1037.11	0.228	-1.5134
1038.09	0.2288	-1.5171
1039.06	0.2291	-1.5097
1040.04	0.229	-1.4913
1041.02	0.2286	-1.4627
1041.99	0.2279	-1.4251
1042.97	0.2273	-1.3802
1043.95	0.2267	-1.3301
1044.92	0.2263	-1.277
1045.9	0.2262	-1.2233
1046.88	0.2266	-1.1711
1047.85	0.2274	-1.1227
1048.83	0.2288	-1.0797
1049.8	0.2307	-1.0436
1050.78	0.2332	-1.0154
1051.76	0.2362	-0.9956
1052.73	0.2396	-0.9843
1053.71	0.2434	-0.9811
1054.69	0.2474	-0.9854
1055.66	0.2516	-0.9959
1056.64	0.256	-1.0114
1057.62	0.2602	-1.0304
1058.59	0.2643	-1.0513
1059.57	0.2682	-1.0725
1060.55	0.2718	-1.0927
1061.52	0.275	-1.1104
1062.5	0.2778	-1.1247
1063.48	0.2802	-1.1349
1064.45	0.282	-1.1403
1065.43	0.2834	-1.1408
1066.41	0.2844	-1.1366
1067.38	0.2849	-1.1279
1068.36	0.2851	-1.1152
1069.34	0.2849	-1.0994
1070.31	0.2846	-1.0811
1071.29	0.2841	-1.0612
1072.27	0.2836	-1.0405
1073.24	0.2831	-1.0199
1074.22	0.2827	-0.9998
1075.2	0.2826	-0.9809
1076.17	0.2828	-0.9636
1077.15	0.2834	-0.948
1078.13	0.2845	-0.9342
1079.1	0.286	-0.9222
1080.08	0.2882	-0.9119
1081.05	0.291	-0.9029
1082.03	0.2944	-0.8951
1083.01	0.2985	-0.8882
1083.98	0.3031	-0.8821
1084.96	0.3083	-0.8764
1085.94	0.3139	-0.8712
1086.91	0.32	-0.8664
1087.89	0.3262	-0.8621
1088.87	0.3326	-0.8585
1089.84	0.339	-0.8558
1090.82	0.3453	-0.8543
1091.8	0.3512	-0.8543
1092.77	0.3567	-0.8558
1093.75	0.3616	-0.8593
1094.73	0.3658	-0.8646
1095.7	0.3692	-0.8718
1096.68	0.3717	-0.8808
1097.66	0.3732	-0.8911
1098.63	0.3738	-0.9023
1099.61	0.3736	-0.9139
1100.59	0.3725	-0.9252
1101.56	0.3706	-0.9354
1102.54	0.3681	-0.9436
1103.52	0.3652	-0.9492
1104.49	0.3619	-0.9514
1105.47	0.3586	-0.9495
1106.45	0.3553	-0.9432
1107.42	0.3522	-0.9321
1108.4	0.3494	-0.9161
1109.38	0.3472	-0.8955
1110.35	0.3455	-0.8705
1111.33	0.3444	-0.8419
1112.3	0.344	-0.8105
1113.28	0.344	-0.7772
1114.26	0.3446	-0.7431
1115.23	0.3454	-0.7094
1116.21	0.3463	-0.6774
1117.19	0.3471	-0.6481
1118.16	0.3476	-0.6225
1119.14	0.3476	-0.6016
1120.12	0.3467	-0.586
1121.09	0.3448	-0.576
1122.07	0.3417	-0.5718
1123.05	0.3372	-0.5733
1124.02	0.3313	-0.58
1125	0.324	-0.5912
1125.98	0.3153	-0.6061
1126.95	0.3054	-0.6236
1127.93	0.2944	-0.6425
1128.91	0.2826	-0.6617
1129.88	0.2704	-0.6798
1130.86	0.2581	-0.6957
1131.84	0.246	-0.7085
1132.81	0.2347	-0.7174
1133.79	0.2245	-0.7216
1134.77	0.2159	-0.7209
1135.74	0.209	-0.7153
1136.72	0.2044	-0.7048
1137.7	0.202	-0.6899
1138.67	0.2022	-0.6712
1139.65	0.2048	-0.6497
1140.63	0.2099	-0.6261
1141.6	0.2172	-0.6016
1142.58	0.2266	-0.5771
1143.55	0.2375	-0.5536
1144.53	0.2497	-0.532
1145.51	0.2627	-0.5131
1146.48	0.2759	-0.4972
1147.46	0.2888	-0.4847
1148.44	0.3009	-0.4758
1149.41	0.3118	-0.4701
1150.39	0.3209	-0.4675
1151.37	0.3279	-0.4673
1152.34	0.3326	-0.4688
1153.32	0.3348	-0.4713
1154.3	0.3343	-0.4739
1155.27	0.3314	-0.4758
1156.25	0.326	-0.4762
1157.23	0.3184	-0.4745
1158.2	0.309	-0.4701
1159.18	0.2981	-0.4626
1160.16	0.2863	-0.4521
1161.13	0.2739	-0.4385
1162.11	0.2614	-0.4222
1163.09	0.2494	-0.4035
1164.06	0.2382	-0.3833
1165.04	0.2282	-0.3621
1166.02	0.2197	-0.3409
1166.99	0.213	-0.3205
1167.97	0.2082	-0.3017
1168.95	0.2053	-0.2854
1169.92	0.2043	-0.2721
1170.9	0.205	-0.2625
1171.88	0.2073	-0.2567
1172.85	0.2108	-0.255
1173.83	0.2153	-0.2573
1174.8	0.2204	-0.2632
1175.78	0.2258	-0.2724
1176.76	0.2311	-0.2842
1177.73	0.2361	-0.2979
1178.71	0.2406	-0.3128
1179.69	0.2443	-0.328
1180.66	0.2471	-0.3427
1181.64	0.249	-0.3563
1182.62	0.2499	-0.3681
1183.59	0.2501	-0.3775
1184.57	0.2496	-0.3844
1185.55	0.2487	-0.3885
1186.52	0.2476	-0.3899
1187.5	0.2466	-0.3887
1188.48	0.2458	-0.3854
1189.45	0.2457	-0.3803
1190.43	0.2464	-0.3741
1191.41	0.2481	-0.3673
1192.38	0.251	-0.3607
1193.36	0.255	-0.3547
1194.34	0.2602	-0.3499
1195.31	0.2666	-0.3467
1196.29	0.274	-0.3455
1197.27	0.2822	-0.3463
1198.24	0.291	-0.3492
1199.22	0.3001	-0.3541
1200.2	0.3093	-0.3607
1201.17	0.3182	-0.3685
1202.15	0.3265	-0.3772
1203.13	0.3341	-0.3861
1204.1	0.3407	-0.3948
1205.08	0.3461	-0.4027
1206.05	0.3503	-0.4094
1207.03	0.3531	-0.4144
1208.01	0.3546	-0.4174
1208.98	0.3548	-0.4184
1209.96	0.354	-0.4173
1210.94	0.3523	-0.4143
1211.91	0.3498	-0.4096
1212.89	0.3468	-0.4036
1213.87	0.3436	-0.3968
1214.84	0.3404	-0.3898
1215.82	0.3373	-0.383
1216.8	0.3346	-0.3772
1217.77	0.3324	-0.3728
1218.75	0.3307	-0.3702
1219.73	0.3296	-0.3698
1220.7	0.329	-0.3719
1221.68	0.3289	-0.3764
1222.66	0.3292	-0.3834
1223.63	0.3296	-0.3927
1224.61	0.33	-0.4039
1225.59	0.3302	-0.4166
1226.56	0.33	-0.4303
1227.54	0.3292	-0.4443
1228.52	0.3277	-0.4582
1229.49	0.3253	-0.4713
1230.47	0.3219	-0.483
1231.45	0.3177	-0.4931
1232.42	0.3125	-0.501
1233.4	0.3065	-0.5065
1234.38	0.2999	-0.5097
1235.35	0.2928	-0.5105
1236.33	0.2855	-0.509
1237.3	0.2782	-0.5056
1238.28	0.2711	-0.5007
1239.26	0.2646	-0.4947
1240.23	0.2589	-0.4881
1241.21	0.2542	-0.4813
1242.19	0.2507	-0.4749
1243.16	0.2484	-0.4692
1244.14	0.2476	-0.4646
1245.12	0.2481	-0.4614
1246.09	0.2499	-0.4596
1247.07	0.2531	-0.4594
1248.05	0.2573	-0.4605
1249.02	0.2624	-0.4629
1250	0.2683	-0.4663
1250.98	0.2747	-0.4702
1251.95	0.2813	-0.4744
1252.93	0.288	-0.4785
1253.91	0.2946	-0.4821
1254.88	0.3008	-0.4849
1255.86	0.3067	-0.4866
1256.84	0.312	-0.4872
1257.81	0.3167	-0.4866
1258.79	0.321	-0.4847
1259.77	0.3247	-0.4819
1260.74	0.328	-0.4783
1261.72	0.331	-0.4742
1262.7	0.3338	-0.47
1263.67	0.3366	-0.4662
1264.65	0.3394	-0.463
1265.63	0.3423	-0.4609
1266.6	0.3455	-0.4602
1267.58	0.3489	-0.461
1268.55	0.3526	-0.4635
1269.53	0.3564	-0.4677
1270.51	0.3604	-0.4734
1271.48	0.3643	-0.4804
1272.46	0.368	-0.4884
1273.44	0.3714	-0.4968
1274.41	0.3742	-0.5053
1275.39	0.3763	-0.5133
1276.37	0.3774	-0.5202
1277.34	0.3775	-0.5255
1278.32	0.3764	-0.529
1279.3	0.3741	-0.5301
1280.27	0.3707	-0.5288
1281.25	0.3661	-0.525
1282.23	0.3605	-0.5189
1283.2	0.3541	-0.5106
1284.18	0.3472	-0.5006
1285.16	0.3399	-0.4895
1286.13	0.3328	-0.4778
1287.11	0.3259	-0.4664
1288.09	0.3198	-0.4559
1289.06	0.3146	-0.4471
1290.04	0.3106	-0.4407
1291.02	0.3081	-0.4373
1291.99	0.3072	-0.4374
1292.97	0.3079	-0.4413
1293.95	0.3103	-0.4491
1294.92	0.3142	-0.4608
1295.9	0.3195	-0.4761
1296.88	0.3258	-0.4948
1297.85	0.333	-0.5161
1298.83	0.3406	-0.5394
1299.8	0.3482	-0.5639
1300.78	0.3555	-0.5888
1301.76	0.362	-0.6131
1302.73	0.3674	-0.636
1303.71	0.3713	-0.6568
1304.69	0.3736	-0.6749
1305.66	0.3739	-0.6897
1306.64	0.3722	-0.7009
1307.62	0.3685	-0.7085
1308.59	0.363	-0.7125
1309.57	0.3557	-0.7133
1310.55	0.3469	-0.7111
1311.52	0.3369	-0.7067
1312.5	0.3261	-0.7008
1313.48	0.3149	-0.6941
1314.45	0.3037	-0.6875
1315.43	0.293	-0.6818
1316.41	0.283	-0.6776
1317.38	0.274	-0.6757
1318.36	0.2664	-0.6766
1319.34	0.2603	-0.6806
1320.31	0.2559	-0.6878
1321.29	0.2531	-0.6983
1322.27	0.2518	-0.7119
1323.24	0.2519	-0.7281
1324.22	0.2532	-0.7465
1325.2	0.2554	-0.7663
1326.17	0.2582	-0.787
1327.15	0.2612	-0.8077
1328.13	0.2643	-0.8276
1329.1	0.2669	-0.846
1330.08	0.269	-0.8622
1331.05	0.2702	-0.8757
1332.03	0.2705	-0.8861
1333.01	0.2697	-0.8931
1333.98	0.2679	-0.8965
1334.96	0.2652	-0.8964
1335.94	0.2617	-0.8929
1336.91	0.2577	-0.8864
1337.89	0.2534	-0.8773
1338.87	0.2491	-0.8661
1339.84	0.2452	-0.8533
1340.82	0.242	-0.8393
1341.8	0.2397	-0.8248
1342.77	0.2386	-0.8102
1343.75	0.239	-0.796
1344.73	0.2408	-0.7823
1345.7	0.2443	-0.7694
1346.68	0.2494	-0.7574
1347.66	0.2559	-0.7463
1348.63	0.2637	-0.736
1349.61	0.2726	-0.7264
1350.59	0.2823	-0.7172
1351.56	0.2924	-0.7082
1352.54	0.3027	-0.6992
1353.52	0.3127	-0.69
1354.49	0.3222	-0.6804
1355.47	0.3309	-0.6703
1356.45	0.3386	-0.6597
1357.42	0.3452	-0.6487
1358.4	0.3505	-0.6374
1359.38	0.3546	-0.6261
1360.35	0.3576	-0.6149
1361.33	0.3596	-0.6043
1362.3	0.3608	-0.5946
1363.28	0.3615	-0.5861
1364.26	0.3621	-0.5792
1365.23	0.3628	-0.574
1366.21	0.364	-0.5708
1367.19	0.3659	-0.5696
1368.16	0.3688	-0.5704
1369.14	0.3728	-0.573
1370.12	0.3782	-0.5772
1371.09	0.3849	-0.5827
1372.07	0.3928	-0.589
1373.05	0.402	-0.5955
1374.02	0.4121	-0.6019
1375	0.4228	-0.6075
1375.98	0.434	-0.6118
1376.95	0.4451	-0.6145
1377.93	0.4558	-0.6151
1378.91	0.4657	-0.6133
1379.88	0.4744	-0.6092
1380.86	0.4817	-0.6026
1381.84	0.4873	-0.5937
1382.81	0.491	-0.5828
1383.79	0.4926	-0.5703
1384.77	0.4923	-0.5566
1385.74	0.49	-0.5423
1386.72	0.486	-0.528
1387.7	0.4805	-0.5142
1388.67	0.4738	-0.5014
1389.65	0.4664	-0.4902
1390.63	0.4585	-0.4809
1391.6	0.4507	-0.4737
1392.58	0.4433	-0.4688
1393.55	0.4368	-0.4662
1394.53	0.4314	-0.4656
1395.51	0.4275	-0.4669
1396.48	0.4251	-0.4695
1397.46	0.4245	-0.4732
1398.44	0.4256	-0.4772
1399.41	0.4284	-0.4812
1400.39	0.4327	-0.4845
1401.37	0.4382	-0.4868
1402.34	0.4447	-0.4877
1403.32	0.4519	-0.4869
1404.3	0.4593	-0.4844
1405.27	0.4667	-0.4801
1406.25	0.4737	-0.4744
1407.23	0.4799	-0.4674
1408.2	0.4853	-0.4598
1409.18	0.4894	-0.4519
1410.16	0.4924	-0.4445
1411.13	0.4941	-0.4381
1412.11	0.4946	-0.4334
1413.09	0.494	-0.431
1414.06	0.4925	-0.4313
1415.04	0.4904	-0.4347
1416.02	0.488	-0.4413
1416.99	0.4856	-0.4512
1417.97	0.4835	-0.4642
1418.95	0.482	-0.48
1419.92	0.4815	-0.4981
1420.9	0.4821	-0.5177
1421.88	0.4841	-0.5383
1422.85	0.4875	-0.5589
1423.83	0.4924	-0.5788
1424.8	0.4986	-0.5971
1425.78	0.5062	-0.6132
1426.76	0.5148	-0.6263
1427.73	0.5243	-0.6361
1428.71	0.5343	-0.6423
1429.69	0.5446	-0.6448
1430.66	0.5547	-0.6437
1431.64	0.5644	-0.6395
1432.62	0.5734	-0.6325
1433.59	0.5814	-0.6236
1434.57	0.5882	-0.6134
1435.55	0.5936	-0.6029
1436.52	0.5977	-0.5929
1437.5	0.6003	-0.5842
1438.48	0.6016	-0.5778
1439.45	0.6018	-0.5741
1440.43	0.6009	-0.5738
1441.41	0.5994	-0.5769
1442.38	0.5973	-0.5837
1443.36	0.5951	-0.594
1444.34	0.593	-0.6073
1445.31	0.5914	-0.6231
1446.29	0.5903	-0.6407
1447.27	0.5902	-0.6593
1448.24	0.591	-0.6779
1449.22	0.5929	-0.6955
1450.2	0.5959	-0.7115
1451.17	0.6	-0.7248
1452.15	0.605	-0.735
1453.13	0.6108	-0.7416
1454.1	0.6173	-0.7442
1455.08	0.624	-0.743
1456.05	0.6309	-0.7382
1457.03	0.6375	-0.7301
1458.01	0.6438	-0.7195
1458.98	0.6493	-0.707
1459.96	0.654	-0.6938
1460.94	0.6577	-0.6805
1461.91	0.6601	-0.6684
1462.89	0.6614	-0.6581
1463.87	0.6614	-0.6505
1464.84	0.6603	-0.6461
1465.82	0.6581	-0.6454
1466.8	0.655	-0.6484
1467.77	0.651	-0.655
1468.75	0.6466	-0.6649
1469.73	0.6417	-0.6773
1470.7	0.6367	-0.6917
1471.68	0.6317	-0.7069
1472.66	0.627	-0.722
1473.63	0.6226	-0.7359
1474.61	0.6186	-0.7476
1475.59	0.6152	-0.7563
1476.56	0.6124	-0.761
1477.54	0.6102	-0.7615
1478.52	0.6085	-0.7575
1479.49	0.6073	-0.749
1480.47	0.6065	-0.7364
1481.45	0.6061	-0.7204
1482.42	0.6059	-0.702
1483.4	0.6058	-0.6824
1484.38	0.6057	-0.6628
1485.35	0.6056	-0.6447
1486.33	0.6054	-0.6295
1487.3	0.605	-0.6185
1488.28	0.6044	-0.613
1489.26	0.6038	-0.6138
1490.23	0.603	-0.6215
1491.21	0.6021	-0.6364
1492.19	0.6012	-0.6582
1493.16	0.6003	-0.6865
1494.14	0.5996	-0.7202
1495.12	0.599	-0.7578
1496.09	0.5986	-0.7978
1497.07	0.5985	-0.8381
1498.05	0.5986	-0.8766
1499.02	0.599	-0.9111
1500	0.5996	-0.9395
1500.98	0.6004	-0.9599
1501.95	0.6013	-0.9705
1502.93	0.6023	-0.97
1503.91	0.6033	-0.9575
1504.88	0.6041	-0.9328
1505.86	0.6048	-0.8959
1506.84	0.6053	-0.8476
1507.81	0.6056	-0.7893
1508.79	0.6055	-0.7228
1509.77	0.6052	-0.6503
1510.74	0.6045	-0.5745
1511.72	0.6037	-0.4982
1512.7	0.6026	-0.4244
1513.67	0.6014	-0.356
1514.65	0.6001	-0.296
1515.63	0.5987	-0.2467
1516.6	0.5975	-0.2104
1517.58	0.5962	-0.1887
1518.55	0.5951	-0.1828
1519.53	0.5941	-0.193
1520.51	0.5932	-0.2192
1521.48	0.5922	-0.2604
1522.46	0.5912	-0.3153
1523.44	0.59	-0.3817
1524.41	0.5884	-0.4572
1525.39	0.5863	-0.5389
1526.37	0.5836	-0.6235
1527.34	0.5801	-0.708
1528.32	0.5757	-0.7889
1529.3	0.5702	-0.8632
1530.27	0.5636	-0.9282
1531.25	0.5558	-0.9812
1532.23	0.5468	-1.0205
1533.2	0.5367	-1.0446
1534.18	0.5255	-1.0526
1535.16	0.5135	-1.0444
1536.13	0.5009	-1.0205
1537.11	0.4878	-0.9817
1538.09	0.4746	-0.9297
1539.06	0.4615	-0.8664
1540.04	0.4489	-0.7941
1541.02	0.4369	-0.7155
1541.99	0.4259	-0.6331
1542.97	0.416	-0.5498
1543.95	0.4075	-0.4683
1544.92	0.4003	-0.3909
1545.9	0.3945	-0.32
1546.88	0.3901	-0.2575
1547.85	0.3869	-0.2047
1548.83	0.3848	-0.1629
1549.8	0.3835	-0.1325
1550.78	0.3826	-0.1139
1551.76	0.3819	-0.1068
1552.73	0.3811	-0.1106
1553.71	0.3796	-0.1243
1554.69	0.3773	-0.1468
1555.66	0.3739	-0.1766
1556.64	0.3689	-0.2122
1557.62	0.3624	-0.252
1558.59	0.3541	-0.2943
1559.57	0.3442	-0.3376
1560.55	0.3325	-0.3804
1561.52	0.3193	-0.4213
1562.5	0.3047	-0.4593
1563.48	0.2892	-0.4934
1564.45	0.273	-0.5228
1565.43	0.2565	-0.547
1566.41	0.24	-0.5658
1567.38	0.2241	-0.5789
1568.36	0.209	-0.5866
1569.34	0.195	-0.5889
1570.31	0.1824	-0.5863
1571.29	0.1715	-0.5792
1572.27	0.1622	-0.5682
1573.24	0.1545	-0.5539
1574.22	0.1485	-0.5371
1575.2	0.1439	-0.5184
1576.17	0.1404	-0.4986
1577.15	0.1377	-0.4783
1578.13	0.1355	-0.4582
1579.1	0.1334	-0.4391
1580.08	0.131	-0.4215
1581.05	0.1278	-0.4059
1582.03	0.1236	-0.393
1583.01	0.1181	-0.383
1583.98	0.111	-0.3763
1584.96	0.1023	-0.3731
1585.94	0.0919	-0.3735
1586.91	0.08	-0.3775
1587.89	0.0666	-0.3849
1588.87	0.0522	-0.3955
1589.84	0.0369	-0.409
1590.82	0.0214	-0.4248
1591.8	0.0059	-0.4424
1592.77	-0.0091	-0.4611
1593.75	-0.023	-0.4802
1594.73	-0.0355	-0.4989
1595.7	-0.0462	-0.5166
1596.68	-0.0549	-0.5324
1597.66	-0.0612	-0.5458
1598.63	-0.0652	-0.5561
1599.61	-0.0669	-0.563
1600.59	-0.0664	-0.5659
1601.56	-0.064	-0.5649
1602.54	-0.0599	-0.5599
1603.52	-0.0548	-0.5511
1604.49	-0.049	-0.5386
1605.47	-0.0431	-0.5231
1606.45	-0.0376	-0.505
1607.42	-0.0332	-0.4851
1608.4	-0.0302	-0.4639
1609.38	-0.0291	-0.4423
1610.35	-0.0303	-0.4209
1611.33	-0.034	-0.4003
1612.3	-0.0404	-0.3811
1613.28	-0.0493	-0.3636
1614.26	-0.0609	-0.3481
1615.23	-0.0747	-0.3346
1616.21	-0.0905	-0.3231
1617.19	-0.1078	-0.3133
1618.16	-0.1262	-0.3048
1619.14	-0.1452	-0.2971
1620.12	-0.1642	-0.2895
1621.09	-0.1826	-0.2814
1622.07	-0.2001	-0.2722
1623.05	-0.2161	-0.2611
1624.02	-0.2304	-0.2478
1625	-0.2426	-0.2319
1625.98	-0.2526	-0.213
1626.95	-0.2605	-0.1912
1627.93	-0.2663	-0.1668
1628.91	-0.2701	-0.1399
1629.88	-0.2724	-0.1114
1630.86	-0.2733	-0.0818
1631.84	-0.2734	-0.0521
1632.81	-0.2731	-0.0233
1633.79	-0.2727	0.0037
1634.77	-0.2729	0.0279
1635.74	-0.2739	0.0483
1636.72	-0.276	0.0643
1637.7	-0.2795	0.0753
1638.67	-0.2845	0.0809
1639.65	-0.2911	0.0811
1640.63	-0.2991	0.0761
1641.6	-0.3085	0.0664
1642.58	-0.3189	0.0528
1643.55	-0.33	0.0362
1644.53	-0.3414	0.018
1645.51	-0.3527	-0.0008
1646.48	-0.3633	-0.0185
1647.46	-0.3729	-0.034
1648.44	-0.381	-0.0458
1649.41	-0.3873	-0.053
1650.39	-0.3914	-0.0545
1651.37	-0.3932	-0.0498
1652.34	-0.3926	-0.0387
1653.32	-0.3895	-0.0211
1654.3	-0.3841	0.0025
1655.27	-0.3766	0.0313
1656.25	-0.3672	0.0643
1657.23	-0.3564	0.1
1658.2	-0.3446	0.137
1659.18	-0.3322	0.1735
1660.16	-0.3197	0.2078
1661.13	-0.3076	0.2383
1662.11	-0.2963	0.2635
1663.09	-0.2862	0.2822
1664.06	-0.2777	0.2932
1665.04	-0.2709	0.2961
1666.02	-0.266	0.2907
1666.99	-0.263	0.2771
1667.97	-0.262	0.2559
1668.95	-0.2628	0.2284
1669.92	-0.2651	0.1957
1670.9	-0.2688	0.1597
1671.88	-0.2734	0.1222
1672.85	-0.2787	0.0853
1673.83	-0.2843	0.0508
1674.8	-0.2899	0.0209
1675.78	-0.295	-0.0028
1676.76	-0.2995	-0.0189
1677.73	-0.303	-0.0261
1678.71	-0.3055	-0.0239
1679.69	-0.3069	-0.0119
1680.66	-0.3071	0.0096
1681.64	-0.3061	0.0399
1682.62	-0.3041	0.0779
1683.59	-0.3013	0.1221
1684.57	-0.2978	0.1708
1685.55	-0.294	0.2219
1686.52	-0.29	0.2733
1687.5	-0.2861	0.3229
1688.48	-0.2826	0.3687
1689.45	-0.2797	0.4089
1690.43	-0.2775	0.4418
1691.41	-0.2761	0.4663
1692.38	-0.2757	0.4817
1693.36	-0.2763	0.4875
1694.34	-0.2778	0.4839
1695.31	-0.2802	0.4714
1696.29	-0.2833	0.451
1697.27	-0.2871	0.424
1698.24	-0.2913	0.3919
1699.22	-0.2957	0.3564
1700.2	-0.3002	0.3194
1701.17	-0.3046	0.2827
1702.15	-0.3088	0.2481
1703.13	-0.3127	0.2169
1704.1	-0.3161	0.1906
1705.08	-0.3191	0.17
1706.05	-0.3217	0.1558
1707.03	-0.3238	0.148
1708.01	-0.3255	0.1466
1708.98	-0.3269	0.1509
1709.96	-0.328	0.1602
1710.94	-0.329	0.1732
1711.91	-0.33	0.1887
1712.89	-0.3309	0.2053
1713.87	-0.3319	0.2215
1714.84	-0.3329	0.236
1715.82	-0.3339	0.2475
1716.8	-0.3348	0.2549
1717.77	-0.3356	0.2575
1718.75	-0.336	0.2549
1719.73	-0.336	0.2467
1720.7	-0.3353	0.2333
1721.68	-0.3339	0.2151
1722.66	-0.3314	0.1927
1723.63	-0.3278	0.1673
1724.61	-0.3229	0.1398
1725.59	-0.3166	0.1116
1726.56	-0.309	0.084
1727.54	-0.3	0.0581
1728.52	-0.2897	0.0351
1729.49	-0.2783	0.016
1730.47	-0.266	0.0015
1731.45	-0.2529	-0.0079
1732.42	-0.2395	-0.0119
1733.4	-0.2261	-0.0106
1734.38	-0.2129	-0.0042
1735.35	-0.2004	0.0067
1736.33	-0.1889	0.0213
1737.3	-0.1786	0.0388
1738.28	-0.1698	0.0582
1739.26	-0.1628	0.0784
1740.23	-0.1576	0.0983
1741.21	-0.1543	0.117
1742.19	-0.1529	0.1336
1743.16	-0.1531	0.1472
1744.14	-0.155	0.1574
1745.12	-0.1581	0.1637
1746.09	-0.1622	0.1659
1747.07	-0.1669	0.164
1748.05	-0.1718	0.1583
1749.02	-0.1766	0.149
1750	-0.1809	0.1365
1750.98	-0.1842	0.1216
1751.95	-0.1864	0.1046
1752.93	-0.1872	0.0864
1753.91	-0.1864	0.0675
1754.88	-0.184	0.0486
1755.86	-0.18	0.0301
1756.84	-0.1744	0.0126
1757.81	-0.1674	-0.0036
1758.79	-0.1594	-0.018
1759.77	-0.1506	-0.0305
1760.74	-0.1414	-0.0408
1761.72	-0.1321	-0.0488
1762.7	-0.1233	-0.0545
1763.67	-0.1152	-0.0576
1764.65	-0.1083	-0.0582
1765.63	-0.1028	-0.0562
1766.6	-0.0991	-0.0517
1767.58	-0.0973	-0.0445
1768.55	-0.0975	-0.0348
1769.53	-0.0997	-0.0226
1770.51	-0.1039	-0.0079
1771.48	-0.1099	0.009
1772.46	-0.1174	0.0278
1773.44	-0.1263	0.0483
1774.41	-0.136	0.0699
1775.39	-0.1463	0.0921
1776.37	-0.1567	0.1143
1777.34	-0.1669	0.1357
1778.32	-0.1764	0.1555
1779.3	-0.185	0.1729
1780.27	-0.1923	0.1872
1781.25	-0.1982	0.1975
1782.23	-0.2024	0.2032
1783.2	-0.2049	0.204
1784.18	-0.2058	0.1996
1785.16	-0.205	0.1899
1786.13	-0.2027	0.1754
1787.11	-0.1992	0.1566
1788.09	-0.1947	0.1343
1789.06	-0.1895	0.1099
1790.04	-0.1838	0.0848
1791.02	-0.1781	0.0606
1791.99	-0.1725	0.0392
1792.97	-0.1674	0.0224
1793.95	-0.163	0.012
1794.92	-0.1595	0.0098
1795.9	-0.1569	0.0172
1796.88	-0.1555	0.0353
1797.85	-0.1551	0.0649
1798.83	-0.1557	0.1061
1799.8	-0.1572	0.1586
1800.78	-0.1595	0.2216
1801.76	-0.1625	0.2934
1802.73	-0.1658	0.3722
1803.71	-0.1693	0.4554
1804.69	-0.1729	0.5402
1805.66	-0.1763	0.6232
1806.64	-0.1793	0.7013
1807.62	-0.1818	0.7711
1808.59	-0.1837	0.8294
1809.57	-0.185	0.8734
1810.55	-0.1856	0.9005
1811.52	-0.1856	0.9091
1812.5	-0.185	0.898
1813.48	-0.1839	0.8669
1814.45	-0.1823	0.8163
1815.43	-0.1805	0.7474
1816.41	-0.1785	0.6624
1817.38	-0.1764	0.5642
1818.36	-0.1744	0.4563
1819.34	-0.1726	0.3424
1820.31	-0.1709	0.227
1821.29	-0.1694	0.1144
1822.27	-0.1682	0.0088
1823.24	-0.1671	-0.0858
1824.22	-0.1662	-0.1659
1825.2	-0.1654	-0.2285
1826.17	-0.1645	-0.2716
1827.15	-0.1634	-0.2939
1828.13	-0.1621	-0.2952
1829.1	-0.1605	-0.2761
1830.08	-0.1585	-0.2382
1831.05	-0.1561	-0.1839
1832.03	-0.1531	-0.1165
1833.01	-0.1497	-0.0396
1833.98	-0.1459	0.0425
1834.96	-0.1418	0.1256
1835.94	-0.1374	0.2055
1836.91	-0.1329	0.278
1837.89	-0.1285	0.3396
1838.87	-0.1243	0.3874
1839.84	-0.1205	0.4192
1840.82	-0.1172	0.4336
1841.8	-0.1146	0.4304
1842.77	-0.1128	0.41
1843.75	-0.1119	0.374
1844.73	-0.1119	0.3246
1845.7	-0.1128	0.2649
1846.68	-0.1146	0.1982
1847.66	-0.1171	0.1285
1848.63	-0.1202	0.0596
1849.61	-0.1237	-0.0046
1850.59	-0.1275	-0.0607
1851.56	-0.1312	-0.1055
1852.54	-0.1348	-0.1369
1853.52	-0.1379	-0.1532
1854.49	-0.1403	-0.1538
1855.47	-0.1419	-0.139
1856.45	-0.1424	-0.1099
1857.42	-0.1419	-0.0685
1858.4	-0.1403	-0.0175
1859.38	-0.1375	0.0397
1860.35	-0.1336	0.0995
1861.33	-0.1288	0.1581
1862.3	-0.1231	0.2116
1863.28	-0.1168	0.2564
1864.26	-0.1101	0.2895
1865.23	-0.1032	0.3084
1866.21	-0.0964	0.3112
1867.19	-0.0898	0.2972
1868.16	-0.0837	0.2664
1869.14	-0.0783	0.2198
1870.12	-0.0737	0.1592
1871.09	-0.0699	0.0873
1872.07	-0.0671	0.0074
1873.05	-0.0651	-0.0768
1874.02	-0.0639	-0.1613
1875	-0.0633	-0.2421
1875.98	-0.0633	-0.3152
1876.95	-0.0635	-0.3771
1877.93	-0.0637	-0.425
1878.91	-0.0638	-0.4566
1879.88	-0.0635	-0.4705
1880.86	-0.0625	-0.4663
1881.84	-0.0607	-0.4445
1882.81	-0.0579	-0.4065
1883.79	-0.0541	-0.3544
1884.77	-0.0493	-0.2914
1885.74	-0.0433	-0.2207
1886.72	-0.0365	-0.1464
1887.7	-0.0288	-0.0724
1888.67	-0.0205	-0.0027
1889.65	-0.0118	0.059
1890.63	-0.003	0.1095
1891.6	0.0057	0.1461
1892.58	0.0138	0.167
1893.55	0.0213	0.1712
1894.53	0.0278	0.1584
1895.51	0.0331	0.1294
1896.48	0.0371	0.0858
1897.46	0.0396	0.0297
1898.44	0.0406	-0.0359
1899.41	0.0402	-0.1079
1900.39	0.0384	-0.1828
1901.37	0.0354	-0.257
1902.34	0.0314	-0.3274
1903.32	0.0266	-0.3909
1904.3	0.0213	-0.445
1905.27	0.0157	-0.488
1906.25	0.0101	-0.5186
1907.23	0.0049	-0.5366
1908.2	0.0002	-0.5423
1909.18	-0.0038	-0.5368
1910.16	-0.0069	-0.5219
1911.13	-0.0091	-0.4996
1912.11	-0.0102	-0.4725
1913.09	-0.0103	-0.4434
1914.06	-0.0095	-0.4148
1915.04	-0.0078	-0.3894
1916.02	-0.0055	-0.3692
1916.99	-0.0027	-0.3559
1917.97	0.0004	-0.3506
1918.95	0.0035	-0.3538
1919.92	0.0066	-0.3652
1920.9	0.0095	-0.3839
1921.88	0.012	-0.4084
1922.85	0.0141	-0.4367
1923.83	0.0157	-0.4667
1924.8	0.0169	-0.4956
1925.78	0.0177	-0.5209
1926.76	0.0183	-0.5403
1927.73	0.0188	-0.5516
1928.71	0.0194	-0.5533
1929.69	0.0203	-0.5442
1930.66	0.0216	-0.5241
1931.64	0.0236	-0.4934
1932.62	0.0263	-0.453
1933.59	0.03	-0.4048
1934.57	0.0345	-0.3511
1935.55	0.0399	-0.2949
1936.52	0.046	-0.2391
1937.5	0.0528	-0.1871
1938.48	0.0599	-0.142
1939.45	0.0672	-0.1067
1940.43	0.0741	-0.0837
1941.41	0.0804	-0.0746
1942.38	0.0857	-0.0805
1943.36	0.0895	-0.1017
1944.34	0.0916	-0.1373
1945.31	0.0916	-0.1858
1946.29	0.0893	-0.2449
1947.27	0.0846	-0.3112
1948.24	0.0773	-0.3812
1949.22	0.0676	-0.4509
1950.2	0.0556	-0.516
1951.17	0.0416	-0.5725
[truncated: 30,769 more rows]
