# Supplementary material for: Effects of different tennis racket string tension on forehand stroke effect and racket dynamic impact
Source: PLoS One. 2025 Jan 15;20(1):e0317442. doi: 10.1371/journal.pone.0317442 (PMC11734973; doi:10.1371/journal.pone.0317442)
Supplement: S1 File — (ZIP) [file pone.0317442.s001.zip › S1/acceleration strain vibration/60bl/14.xlsx]

## Sheet: 14
Time（ms）	acceleration（g=9.8m/s2）	strain（mµ）
0	-0.1993	-1.4857
0.98	-0.2016	-1.4461
1.95	-0.2042	-1.3725
2.93	-0.2068	-1.2673
3.91	-0.2094	-1.1342
4.88	-0.212	-0.9775
5.86	-0.2146	-0.8025
6.84	-0.2171	-0.6148
7.81	-0.2196	-0.4204
8.79	-0.2221	-0.2254
9.77	-0.2246	-0.0356
10.74	-0.2271	0.1435
11.72	-0.2297	0.3074
12.7	-0.2324	0.4519
13.67	-0.2352	0.574
14.65	-0.2381	0.6718
15.63	-0.241	0.7443
16.6	-0.2439	0.7917
17.58	-0.2469	0.815
18.55	-0.2497	0.8161
19.53	-0.2525	0.798
20.51	-0.2552	0.7638
21.48	-0.2576	0.7174
22.46	-0.2599	0.6628
23.44	-0.2619	0.6038
24.41	-0.2638	0.5444
25.39	-0.2655	0.488
26.37	-0.2669	0.4377
27.34	-0.2683	0.3958
28.32	-0.2696	0.3641
29.3	-0.2708	0.3436
30.27	-0.2721	0.3346
31.25	-0.2735	0.3367
32.23	-0.275	0.3489
33.2	-0.2766	0.3698
34.18	-0.2784	0.3974
35.16	-0.2804	0.4294
36.13	-0.2825	0.4636
37.11	-0.2847	0.4977
38.09	-0.287	0.5294
39.06	-0.2893	0.5568
40.04	-0.2915	0.5784
41.02	-0.2936	0.593
41.99	-0.2954	0.5999
42.97	-0.2969	0.599
43.95	-0.2981	0.5904
44.92	-0.2989	0.575
45.9	-0.2992	0.5539
46.88	-0.2993	0.5283
47.85	-0.2989	0.5
48.83	-0.2983	0.4707
49.8	-0.2975	0.4419
50.78	-0.2967	0.4153
51.76	-0.2959	0.3924
52.73	-0.2953	0.374
53.71	-0.295	0.3612
54.69	-0.2952	0.3543
55.66	-0.296	0.3532
56.64	-0.2974	0.3578
57.62	-0.2996	0.3672
58.59	-0.3025	0.3806
59.57	-0.3061	0.3967
60.55	-0.3104	0.4141
61.52	-0.3154	0.4314
62.5	-0.3208	0.4472
63.48	-0.3265	0.4602
64.45	-0.3323	0.4691
65.43	-0.3381	0.473
66.41	-0.3437	0.4712
67.38	-0.3488	0.4635
68.36	-0.3533	0.4497
69.34	-0.3571	0.4301
70.31	-0.3601	0.4053
71.29	-0.3621	0.3761
72.27	-0.3631	0.3435
73.24	-0.3632	0.3087
74.22	-0.3625	0.2729
75.2	-0.3609	0.2374
76.17	-0.3588	0.2033
77.15	-0.3561	0.1717
78.13	-0.3532	0.1435
79.1	-0.3502	0.1194
80.08	-0.3473	0.0999
81.05	-0.3446	0.085
82.03	-0.3422	0.0749
83.01	-0.3404	0.0691
83.98	-0.3391	0.0672
84.96	-0.3384	0.0686
85.94	-0.3382	0.0725
86.91	-0.3384	0.0781
87.89	-0.339	0.0845
88.87	-0.3397	0.0909
89.84	-0.3404	0.0966
90.82	-0.341	0.101
91.8	-0.3412	0.1035
92.77	-0.3409	0.104
93.75	-0.3399	0.1022
94.73	-0.3382	0.0983
95.7	-0.3358	0.0922
96.68	-0.3326	0.0845
97.66	-0.3288	0.0753
98.63	-0.3246	0.0652
99.61	-0.32	0.0546
100.59	-0.3154	0.0439
101.56	-0.3111	0.0336
102.54	-0.3074	0.0238
103.52	-0.3047	0.0147
104.49	-0.3033	0.0064
105.47	-0.3035	-0.0012
106.45	-0.3056	-0.0084
107.42	-0.3099	-0.0153
108.4	-0.3164	-0.0225
109.38	-0.3252	-0.0304
110.35	-0.3364	-0.0394
111.33	-0.3498	-0.05
112.3	-0.3653	-0.0626
113.28	-0.3825	-0.0776
114.26	-0.4011	-0.0951
115.23	-0.4209	-0.1153
116.21	-0.4413	-0.1381
117.19	-0.4619	-0.1633
118.16	-0.4824	-0.1905
119.14	-0.5024	-0.2193
120.12	-0.5216	-0.2491
121.09	-0.5398	-0.2793
122.07	-0.5568	-0.3092
123.05	-0.5727	-0.3381
124.02	-0.5875	-0.3654
125	-0.6014	-0.3906
125.98	-0.6147	-0.4134
126.95	-0.6279	-0.4334
127.93	-0.6413	-0.4506
128.91	-0.6557	-0.4652
129.88	-0.6714	-0.4773
130.86	-0.6892	-0.4876
131.84	-0.7095	-0.4967
132.81	-0.7328	-0.5053
133.79	-0.7596	-0.5143
134.77	-0.7901	-0.5246
135.74	-0.8245	-0.5372
136.72	-0.8628	-0.5529
137.7	-0.9048	-0.5726
138.67	-0.9502	-0.5968
139.65	-0.9985	-0.626
140.63	-1.049	-0.6604
141.6	-1.101	-0.7002
142.58	-1.1536	-0.745
143.55	-1.2057	-0.7945
144.53	-1.2563	-0.8479
145.51	-1.3042	-0.9043
146.48	-1.3484	-0.9627
147.46	-1.3879	-1.0219
148.44	-1.4216	-1.0807
149.41	-1.4488	-1.1376
150.39	-1.4687	-1.1914
151.37	-1.4808	-1.2409
152.34	-1.4847	-1.2849
153.32	-1.4802	-1.3224
154.3	-1.4673	-1.3526
155.27	-1.4463	-1.3749
156.25	-1.4176	-1.389
157.23	-1.3818	-1.3946
158.2	-1.3396	-1.3919
159.18	-1.2918	-1.3812
160.16	-1.2394	-1.363
161.13	-1.1836	-1.3379
162.11	-1.1253	-1.3068
163.09	-1.0657	-1.2705
164.06	-1.0058	-1.2301
165.04	-0.9468	-1.1865
166.02	-0.8895	-1.1408
166.99	-0.8349	-1.0939
167.97	-0.7837	-1.0467
168.95	-0.7367	-1
169.92	-0.6942	-0.9546
170.9	-0.6567	-0.9111
171.88	-0.6244	-0.8698
172.85	-0.5975	-0.8312
173.83	-0.5758	-0.7956
174.8	-0.5593	-0.7629
175.78	-0.5477	-0.7334
176.76	-0.5405	-0.7068
177.73	-0.5375	-0.6831
178.71	-0.538	-0.6621
179.69	-0.5415	-0.6435
180.66	-0.5475	-0.6272
181.64	-0.5553	-0.6127
182.62	-0.5644	-0.6
183.59	-0.5741	-0.5885
184.57	-0.5839	-0.5781
185.55	-0.5934	-0.5685
186.52	-0.6021	-0.5594
187.5	-0.6096	-0.5506
188.48	-0.6155	-0.5419
189.45	-0.6197	-0.533
190.43	-0.6221	-0.5238
191.41	-0.6225	-0.5143
192.38	-0.6211	-0.5042
193.36	-0.6177	-0.4935
194.34	-0.6128	-0.4823
195.31	-0.6064	-0.4706
196.29	-0.5989	-0.4584
197.27	-0.5906	-0.4459
198.24	-0.5818	-0.4333
199.22	-0.573	-0.4209
200.2	-0.5644	-0.4089
201.17	-0.5565	-0.3977
202.15	-0.5495	-0.3876
203.13	-0.5437	-0.379
204.1	-0.5394	-0.3722
205.08	-0.5366	-0.3676
206.05	-0.5356	-0.3655
207.03	-0.5361	-0.3661
208.01	-0.5382	-0.3695
208.98	-0.5418	-0.376
209.96	-0.5465	-0.3855
210.94	-0.5521	-0.3979
211.91	-0.5582	-0.4129
212.89	-0.5645	-0.4304
213.87	-0.5706	-0.4498
214.84	-0.576	-0.4707
215.82	-0.5805	-0.4925
216.8	-0.5836	-0.5147
217.77	-0.5851	-0.5366
218.75	-0.5849	-0.5575
219.73	-0.5826	-0.5769
220.7	-0.5784	-0.5942
221.68	-0.5723	-0.609
222.66	-0.5644	-0.6208
223.63	-0.5549	-0.6294
224.61	-0.5441	-0.6346
225.59	-0.5324	-0.6363
226.56	-0.5201	-0.6348
227.54	-0.5078	-0.6301
228.52	-0.4959	-0.6227
229.49	-0.4847	-0.6129
230.47	-0.4747	-0.6012
231.45	-0.4663	-0.5882
232.42	-0.4596	-0.5743
233.4	-0.4548	-0.5601
234.38	-0.4522	-0.5462
235.35	-0.4516	-0.5329
236.33	-0.4529	-0.5207
237.3	-0.456	-0.5098
238.28	-0.4606	-0.5004
239.26	-0.4664	-0.4925
240.23	-0.4729	-0.4863
241.21	-0.4798	-0.4815
242.19	-0.4867	-0.4781
243.16	-0.4931	-0.4757
244.14	-0.4988	-0.4741
245.12	-0.5033	-0.473
246.09	-0.5065	-0.4722
247.07	-0.5083	-0.4715
248.05	-0.5085	-0.4706
249.02	-0.5073	-0.4695
250	-0.5049	-0.4681
250.98	-0.5014	-0.4665
251.95	-0.4972	-0.4648
252.93	-0.4926	-0.4633
253.91	-0.4881	-0.4622
254.88	-0.4841	-0.4619
255.86	-0.481	-0.4627
256.84	-0.4793	-0.4649
257.81	-0.4791	-0.469
258.79	-0.4808	-0.4751
259.77	-0.4846	-0.4836
260.74	-0.4904	-0.4944
261.72	-0.4983	-0.5076
262.7	-0.5081	-0.5232
263.67	-0.5195	-0.5408
264.65	-0.5321	-0.5601
265.63	-0.5456	-0.5807
266.6	-0.5594	-0.602
267.58	-0.573	-0.6234
268.55	-0.5859	-0.6442
269.53	-0.5976	-0.6638
270.51	-0.6076	-0.6816
271.48	-0.6156	-0.6969
272.46	-0.6211	-0.7093
273.44	-0.6241	-0.7183
274.41	-0.6244	-0.7237
275.39	-0.6221	-0.7253
276.37	-0.6173	-0.7232
277.34	-0.6104	-0.7174
278.32	-0.6016	-0.7085
279.3	-0.5915	-0.6967
280.27	-0.5805	-0.6826
281.25	-0.5691	-0.6669
282.23	-0.558	-0.6502
283.2	-0.5476	-0.6333
284.18	-0.5385	-0.6169
285.16	-0.5309	-0.6015
286.13	-0.5252	-0.5878
287.11	-0.5217	-0.5763
288.09	-0.5203	-0.5673
289.06	-0.521	-0.561
290.04	-0.5238	-0.5574
291.02	-0.5282	-0.5566
291.99	-0.5339	-0.5584
292.97	-0.5405	-0.5623
293.95	-0.5474	-0.568
294.92	-0.5542	-0.575
295.9	-0.5602	-0.5827
296.88	-0.5651	-0.5906
297.85	-0.5683	-0.598
298.83	-0.5694	-0.6046
299.8	-0.5682	-0.6098
300.78	-0.5645	-0.6132
301.76	-0.5582	-0.6146
302.73	-0.5494	-0.6138
303.71	-0.5382	-0.6106
304.69	-0.525	-0.6051
305.66	-0.5099	-0.5976
306.64	-0.4936	-0.588
307.62	-0.4764	-0.5769
308.59	-0.4588	-0.5644
309.57	-0.4414	-0.551
310.55	-0.4245	-0.5371
311.52	-0.4087	-0.523
312.5	-0.3942	-0.509
313.48	-0.3813	-0.4954
314.45	-0.3702	-0.4826
315.43	-0.3608	-0.4706
316.41	-0.3532	-0.4596
317.38	-0.3471	-0.4496
318.36	-0.3425	-0.4407
319.34	-0.3388	-0.4328
320.31	-0.3359	-0.4257
321.29	-0.3333	-0.4195
322.27	-0.3307	-0.4139
323.24	-0.3276	-0.4088
324.22	-0.3238	-0.4042
325.2	-0.319	-0.4
326.17	-0.3131	-0.396
327.15	-0.3059	-0.3923
328.13	-0.2974	-0.3889
329.1	-0.2879	-0.3858
330.08	-0.2774	-0.383
331.05	-0.2664	-0.3806
332.03	-0.2551	-0.3787
333.01	-0.2439	-0.3774
333.98	-0.2334	-0.3767
334.96	-0.224	-0.3765
335.94	-0.2162	-0.3769
336.91	-0.2102	-0.3778
337.89	-0.2066	-0.3791
338.87	-0.2054	-0.3806
339.84	-0.207	-0.3822
340.82	-0.2112	-0.3836
341.8	-0.2182	-0.3846
342.77	-0.2275	-0.385
343.75	-0.2391	-0.3845
344.73	-0.2524	-0.383
345.7	-0.267	-0.3803
346.68	-0.2824	-0.3762
347.66	-0.2979	-0.3709
348.63	-0.313	-0.3642
349.61	-0.3272	-0.3563
350.59	-0.3398	-0.3474
351.56	-0.3504	-0.3378
352.54	-0.3587	-0.3278
353.52	-0.3642	-0.3176
354.49	-0.3669	-0.3077
355.47	-0.3667	-0.2986
356.45	-0.3636	-0.2905
357.42	-0.358	-0.2838
358.4	-0.35	-0.2788
359.38	-0.3401	-0.2757
360.35	-0.3287	-0.2747
361.33	-0.3165	-0.2758
362.3	-0.3039	-0.279
363.28	-0.2916	-0.2841
364.26	-0.2801	-0.291
365.23	-0.27	-0.2992
366.21	-0.2616	-0.3085
367.19	-0.2554	-0.3184
368.16	-0.2517	-0.3284
369.14	-0.2504	-0.3383
370.12	-0.2518	-0.3474
371.09	-0.2557	-0.3556
372.07	-0.2619	-0.3624
373.05	-0.27	-0.3677
374.02	-0.2797	-0.3714
375	-0.2905	-0.3732
375.98	-0.3019	-0.3734
376.95	-0.3133	-0.3721
377.93	-0.3241	-0.3693
378.91	-0.3338	-0.3655
379.88	-0.3419	-0.3609
380.86	-0.348	-0.3558
381.84	-0.3518	-0.3505
382.81	-0.3528	-0.3453
383.79	-0.3512	-0.3404
384.77	-0.3467	-0.336
385.74	-0.3395	-0.3321
386.72	-0.3297	-0.3288
387.7	-0.3178	-0.326
388.67	-0.3041	-0.3235
389.65	-0.289	-0.321
390.63	-0.2731	-0.3183
391.6	-0.2569	-0.315
392.58	-0.241	-0.3108
393.55	-0.226	-0.3054
394.53	-0.2124	-0.2983
395.51	-0.2007	-0.2895
396.48	-0.1912	-0.2787
397.46	-0.1843	-0.266
398.44	-0.1802	-0.2512
399.41	-0.1789	-0.2348
400.39	-0.1806	-0.2168
401.37	-0.185	-0.1978
402.34	-0.1919	-0.1781
403.32	-0.2012	-0.1585
404.3	-0.2122	-0.1395
405.27	-0.2247	-0.1217
406.25	-0.2381	-0.1058
407.23	-0.2519	-0.0922
408.2	-0.2655	-0.0816
409.18	-0.2786	-0.0742
410.16	-0.2905	-0.0703
411.13	-0.3009	-0.07
412.11	-0.3094	-0.0732
413.09	-0.3158	-0.0798
414.06	-0.3199	-0.0893
415.04	-0.3216	-0.1012
416.02	-0.321	-0.1149
416.99	-0.318	-0.1298
417.97	-0.313	-0.1449
418.95	-0.3061	-0.1596
419.92	-0.2978	-0.1731
420.9	-0.2883	-0.1846
421.88	-0.2781	-0.1937
422.85	-0.2675	-0.1997
423.83	-0.257	-0.2024
424.8	-0.2469	-0.2016
425.78	-0.2376	-0.1972
426.76	-0.2293	-0.1896
427.73	-0.2222	-0.1789
428.71	-0.2165	-0.1657
429.69	-0.2123	-0.1505
430.66	-0.2095	-0.1342
431.64	-0.2081	-0.1173
432.62	-0.2079	-0.1006
433.59	-0.2088	-0.0849
434.57	-0.2104	-0.0709
435.55	-0.2126	-0.059
436.52	-0.215	-0.0498
437.5	-0.2175	-0.0436
438.48	-0.2196	-0.0405
439.45	-0.2213	-0.0405
440.43	-0.2223	-0.0434
441.41	-0.2225	-0.049
442.38	-0.2218	-0.0567
443.36	-0.2202	-0.0661
444.34	-0.2177	-0.0765
445.31	-0.2144	-0.0873
446.29	-0.2105	-0.0978
447.27	-0.2061	-0.1075
448.24	-0.2015	-0.1158
449.22	-0.1967	-0.1222
450.2	-0.1921	-0.1264
451.17	-0.1878	-0.1283
452.15	-0.1841	-0.1277
453.13	-0.181	-0.1248
454.1	-0.1786	-0.1197
455.08	-0.1769	-0.1129
456.05	-0.1761	-0.1047
457.03	-0.1759	-0.0956
458.01	-0.1762	-0.0862
458.98	-0.177	-0.0771
459.96	-0.178	-0.0687
460.94	-0.1791	-0.0616
461.91	-0.1799	-0.0562
462.89	-0.1803	-0.0527
463.87	-0.1802	-0.0513
464.84	-0.1793	-0.0522
465.82	-0.1775	-0.0553
466.8	-0.1748	-0.0604
467.77	-0.1712	-0.0672
468.75	-0.1667	-0.0754
469.73	-0.1615	-0.0845
470.7	-0.1557	-0.094
471.68	-0.1496	-0.1035
472.66	-0.1433	-0.1125
473.63	-0.1372	-0.1205
474.61	-0.1315	-0.1272
475.59	-0.1265	-0.1322
476.56	-0.1225	-0.1353
477.54	-0.1195	-0.1365
478.52	-0.1178	-0.1358
479.49	-0.1174	-0.1332
480.47	-0.1183	-0.1289
481.45	-0.1204	-0.1233
482.42	-0.1236	-0.1166
483.4	-0.1276	-0.1092
484.38	-0.1322	-0.1016
485.35	-0.1371	-0.094
486.33	-0.1417	-0.087
487.3	-0.1459	-0.0807
488.28	-0.1492	-0.0755
489.26	-0.1513	-0.0714
490.23	-0.1519	-0.0687
491.21	-0.1508	-0.0672
492.19	-0.1478	-0.0671
493.16	-0.1429	-0.068
494.14	-0.1361	-0.0699
495.12	-0.1276	-0.0724
496.09	-0.1176	-0.0754
497.07	-0.1064	-0.0785
498.05	-0.0945	-0.0814
499.02	-0.0823	-0.084
500	-0.0703	-0.0861
500.98	-0.0589	-0.0874
501.95	-0.0487	-0.0879
502.93	-0.0401	-0.0877
503.91	-0.0336	-0.0866
504.88	-0.0295	-0.0849
505.86	-0.0279	-0.0827
506.84	-0.029	-0.0802
507.81	-0.0329	-0.0777
508.79	-0.0395	-0.0753
509.77	-0.0485	-0.0734
510.74	-0.0597	-0.0722
511.72	-0.0726	-0.0718
512.7	-0.087	-0.0725
513.67	-0.1021	-0.0743
514.65	-0.1177	-0.0774
515.63	-0.1331	-0.0817
516.6	-0.148	-0.0873
517.58	-0.1618	-0.0939
518.55	-0.1744	-0.1015
519.53	-0.1853	-0.11
520.51	-0.1945	-0.1191
521.48	-0.2019	-0.1286
522.46	-0.2074	-0.1384
523.44	-0.2114	-0.1482
524.41	-0.2138	-0.1579
525.39	-0.2151	-0.1674
526.37	-0.2155	-0.1765
527.34	-0.2153	-0.1852
528.32	-0.215	-0.1934
529.3	-0.2147	-0.2012
530.27	-0.2148	-0.2085
531.25	-0.2155	-0.2153
532.23	-0.2169	-0.2216
533.2	-0.2191	-0.2276
534.18	-0.2221	-0.2332
535.16	-0.2257	-0.2384
536.13	-0.2298	-0.2431
537.11	-0.234	-0.2474
538.09	-0.2382	-0.2512
539.06	-0.2419	-0.2544
540.04	-0.2448	-0.2568
541.02	-0.2466	-0.2584
541.99	-0.247	-0.259
542.97	-0.2457	-0.2586
543.95	-0.2427	-0.257
544.92	-0.2377	-0.2542
545.9	-0.2309	-0.2502
546.88	-0.2224	-0.245
547.85	-0.2123	-0.2387
548.83	-0.201	-0.2315
549.8	-0.189	-0.2235
550.78	-0.1765	-0.2149
551.76	-0.1642	-0.2062
552.73	-0.1524	-0.1975
553.71	-0.1417	-0.1892
554.69	-0.1324	-0.1817
555.66	-0.125	-0.1752
556.64	-0.1197	-0.1701
557.62	-0.1166	-0.1665
558.59	-0.1159	-0.1647
559.57	-0.1174	-0.1648
560.55	-0.1209	-0.1668
561.52	-0.1263	-0.1706
562.5	-0.1331	-0.1761
563.48	-0.1408	-0.1831
564.45	-0.1489	-0.1913
565.43	-0.157	-0.2004
566.41	-0.1644	-0.2099
567.38	-0.1708	-0.2195
568.36	-0.1757	-0.2288
569.34	-0.1787	-0.2373
570.31	-0.1796	-0.2446
571.29	-0.1784	-0.2506
572.27	-0.175	-0.2548
573.24	-0.1696	-0.2571
574.22	-0.1625	-0.2574
575.2	-0.154	-0.2557
576.17	-0.1446	-0.252
577.15	-0.1348	-0.2465
578.13	-0.1253	-0.2393
579.1	-0.1166	-0.2308
580.08	-0.1092	-0.2211
581.05	-0.1036	-0.2106
582.03	-0.1003	-0.1997
583.01	-0.0995	-0.1886
583.98	-0.1014	-0.1776
584.96	-0.1061	-0.1669
585.94	-0.1134	-0.1568
586.91	-0.1231	-0.1474
587.89	-0.1348	-0.1387
588.87	-0.148	-0.1308
589.84	-0.1622	-0.1236
590.82	-0.1768	-0.1172
591.8	-0.191	-0.1114
592.77	-0.2042	-0.1062
593.75	-0.2159	-0.1013
594.73	-0.2255	-0.0969
595.7	-0.2326	-0.0927
596.68	-0.2368	-0.0888
597.66	-0.2381	-0.0851
598.63	-0.2365	-0.0817
599.61	-0.232	-0.0788
600.59	-0.225	-0.0764
601.56	-0.2159	-0.0746
602.54	-0.2052	-0.0737
603.52	-0.1935	-0.0738
604.49	-0.1815	-0.0752
605.47	-0.1698	-0.0779
606.45	-0.1592	-0.082
607.42	-0.1502	-0.0876
608.4	-0.1434	-0.0946
609.38	-0.1391	-0.103
610.35	-0.1375	-0.1126
611.33	-0.139	-0.1231
612.3	-0.1433	-0.1341
613.28	-0.1503	-0.1454
614.26	-0.1598	-0.1564
615.23	-0.1711	-0.1666
616.21	-0.1838	-0.1756
617.19	-0.1972	-0.183
618.16	-0.2107	-0.1882
619.14	-0.2234	-0.1909
620.12	-0.2349	-0.1908
621.09	-0.2444	-0.1877
622.07	-0.2515	-0.1816
623.05	-0.2557	-0.1725
624.02	-0.2568	-0.1604
625	-0.2547	-0.1458
625.98	-0.2493	-0.1289
626.95	-0.241	-0.1102
627.93	-0.2301	-0.0904
628.91	-0.217	-0.07
629.88	-0.2022	-0.0495
630.86	-0.1865	-0.0297
631.84	-0.1705	-0.0112
632.81	-0.155	0.0056
633.79	-0.1405	0.0201
634.77	-0.1278	0.0321
635.74	-0.1173	0.0412
636.72	-0.1096	0.0473
637.7	-0.1049	0.0504
638.67	-0.1035	0.0507
639.65	-0.1052	0.0484
640.63	-0.1102	0.0438
641.6	-0.118	0.0372
642.58	-0.1284	0.0293
643.55	-0.141	0.0205
644.53	-0.155	0.0113
645.51	-0.1701	0.0023
646.48	-0.1856	-0.0062
647.46	-0.2008	-0.0136
648.44	-0.2152	-0.0196
649.41	-0.2283	-0.024
650.39	-0.2396	-0.0266
651.37	-0.2488	-0.0273
652.34	-0.2556	-0.026
653.32	-0.2599	-0.023
654.3	-0.2616	-0.0183
655.27	-0.2608	-0.0122
656.25	-0.2576	-0.005
657.23	-0.2523	0.0032
658.2	-0.2452	0.0118
659.18	-0.2367	0.0208
660.16	-0.227	0.0297
661.13	-0.2167	0.0384
662.11	-0.206	0.0466
663.09	-0.1954	0.0542
664.06	-0.1852	0.061
665.04	-0.1758	0.067
666.02	-0.1672	0.0721
666.99	-0.1597	0.0763
667.97	-0.1535	0.0797
668.95	-0.1486	0.0821
669.92	-0.145	0.0838
670.9	-0.1426	0.0846
671.88	-0.1415	0.0847
672.85	-0.1415	0.084
673.83	-0.1424	0.0825
674.8	-0.1442	0.0801
675.78	-0.1467	0.077
676.76	-0.1498	0.073
677.73	-0.1532	0.0681
678.71	-0.1569	0.0624
679.69	-0.1608	0.0557
680.66	-0.1646	0.0482
681.64	-0.1682	0.0399
682.62	-0.1717	0.031
683.59	-0.1747	0.0216
684.57	-0.1773	0.012
685.55	-0.1793	0.0023
686.52	-0.1807	-0.0071
687.5	-0.1814	-0.0159
688.48	-0.1812	-0.0238
689.45	-0.1802	-0.0305
690.43	-0.1783	-0.0358
691.41	-0.1755	-0.0394
692.38	-0.1719	-0.0411
693.36	-0.1674	-0.0407
694.34	-0.1621	-0.0384
695.31	-0.1563	-0.0341
696.29	-0.1499	-0.0279
697.27	-0.1433	-0.0202
698.24	-0.1366	-0.0111
699.22	-0.1301	-0.0012
700.2	-0.124	0.0092
701.17	-0.1185	0.0197
702.15	-0.114	0.0296
703.13	-0.1106	0.0387
704.1	-0.1085	0.0464
705.08	-0.108	0.0525
706.05	-0.109	0.0567
707.03	-0.1116	0.0587
708.01	-0.1158	0.0586
708.98	-0.1214	0.0565
709.96	-0.1283	0.0524
710.94	-0.1363	0.0467
711.91	-0.145	0.0397
712.89	-0.1541	0.032
713.87	-0.1631	0.0239
714.84	-0.1718	0.0161
715.82	-0.1797	0.009
716.8	-0.1864	0.0031
717.77	-0.1916	-0.0011
718.75	-0.1951	-0.0032
719.73	-0.1967	-0.0032
720.7	-0.1961	-0.0008
721.68	-0.1936	0.004
722.66	-0.189	0.0109
723.63	-0.1826	0.0198
724.61	-0.1748	0.0302
725.59	-0.1657	0.0417
726.56	-0.1559	0.0538
727.54	-0.1458	0.0658
728.52	-0.1358	0.0773
729.49	-0.1265	0.0877
730.47	-0.1184	0.0964
731.45	-0.1117	0.1032
732.42	-0.1069	0.1078
733.4	-0.1043	0.1099
734.38	-0.1039	0.1096
735.35	-0.1058	0.1071
736.33	-0.1101	0.1025
737.3	-0.1164	0.0963
738.28	-0.1246	0.089
739.26	-0.1343	0.0811
740.23	-0.1452	0.0733
741.21	-0.1566	0.0661
742.19	-0.1682	0.0601
743.16	-0.1795	0.0559
744.14	-0.1899	0.054
745.12	-0.1992	0.0545
746.09	-0.207	0.0578
747.07	-0.213	0.0637
748.05	-0.2172	0.0723
749.02	-0.2194	0.0832
750	-0.2198	0.096
750.98	-0.2185	0.1102
751.95	-0.2158	0.1251
752.93	-0.2121	0.1402
753.91	-0.2077	0.1546
754.88	-0.2032	0.1678
755.86	-0.1989	0.1791
756.84	-0.1953	0.188
757.81	-0.1927	0.1941
758.79	-0.1915	0.1971
759.77	-0.192	0.197
760.74	-0.1942	0.1938
761.72	-0.1983	0.1877
762.7	-0.2041	0.1792
763.67	-0.2115	0.1687
764.65	-0.2203	0.1569
765.63	-0.23	0.1444
766.6	-0.2403	0.132
767.58	-0.2508	0.1204
768.55	-0.2609	0.1102
769.53	-0.2703	0.1021
770.51	-0.2786	0.0964
771.48	-0.2853	0.0936
772.46	-0.2902	0.0938
773.44	-0.2931	0.0971
774.41	-0.2941	0.1031
775.39	-0.293	0.1116
776.37	-0.2901	0.1221
777.34	-0.2856	0.134
778.32	-0.2798	0.1467
779.3	-0.2732	0.1594
780.27	-0.2661	0.1713
781.25	-0.2591	0.1817
782.23	-0.2526	0.19
783.2	-0.247	0.1957
784.18	-0.2428	0.1983
785.16	-0.2401	0.1976
786.13	-0.2393	0.1934
787.11	-0.2405	0.1859
788.09	-0.2435	0.1753
789.06	-0.2484	0.162
790.04	-0.2549	0.1465
791.02	-0.2627	0.1295
791.99	-0.2713	0.1116
792.97	-0.2804	0.0937
793.95	-0.2895	0.0764
794.92	-0.298	0.0605
795.9	-0.3056	0.0467
796.88	-0.3118	0.0353
797.85	-0.3163	0.0269
798.83	-0.3189	0.0218
799.8	-0.3192	0.0199
800.78	-0.3174	0.0214
801.76	-0.3136	0.026
802.73	-0.3077	0.0334
803.71	-0.3003	0.0431
804.69	-0.2915	0.0548
805.66	-0.2819	0.0677
806.64	-0.272	0.0813
807.62	-0.2622	0.095
808.59	-0.253	0.1083
809.57	-0.245	0.1206
810.55	-0.2384	0.1315
811.52	-0.2337	0.1406
812.5	-0.2311	0.1478
813.48	-0.2307	0.1528
814.45	-0.2326	0.1557
815.43	-0.2368	0.1565
816.41	-0.2429	0.1554
817.38	-0.2508	0.1525
818.36	-0.2602	0.1481
819.34	-0.2706	0.1425
820.31	-0.2816	0.1359
821.29	-0.2927	0.1287
822.27	-0.3036	0.1212
823.24	-0.3139	0.1134
824.22	-0.3231	0.1057
825.2	-0.331	0.0981
826.17	-0.3375	0.0907
827.15	-0.3424	0.0836
828.13	-0.3457	0.0768
829.1	-0.3474	0.0703
830.08	-0.3479	0.0642
831.05	-0.3472	0.0583
832.03	-0.3456	0.0527
833.01	-0.3436	0.0474
833.98	-0.3414	0.0425
834.96	-0.3393	0.038
835.94	-0.3377	0.0341
836.91	-0.3369	0.0309
837.89	-0.337	0.0285
838.87	-0.3383	0.0271
839.84	-0.3409	0.0268
840.82	-0.3447	0.0277
841.8	-0.3497	0.03
842.77	-0.3558	0.0336
843.75	-0.3628	0.0385
844.73	-0.3705	0.0446
845.7	-0.3786	0.0518
846.68	-0.3868	0.0599
847.66	-0.3948	0.0685
848.63	-0.4025	0.0774
849.61	-0.4094	0.0862
850.59	-0.4156	0.0945
851.56	-0.4207	0.102
852.54	-0.4247	0.1083
853.52	-0.4276	0.1131
854.49	-0.4294	0.1162
855.47	-0.4302	0.1175
856.45	-0.43	0.117
857.42	-0.4291	0.1147
858.4	-0.4275	0.1108
859.38	-0.4256	0.1056
860.35	-0.4233	0.0993
861.33	-0.421	0.0925
862.3	-0.4187	0.0855
863.28	-0.4165	0.0788
864.26	-0.4145	0.0728
865.23	-0.4127	0.068
866.21	-0.411	0.0647
867.19	-0.4093	0.0632
868.16	-0.4076	0.0634
869.14	-0.4057	0.0654
870.12	-0.4034	0.069
871.09	-0.4006	0.0741
872.07	-0.3972	0.08
873.05	-0.3929	0.0865
874.02	-0.3877	0.0928
875	-0.3815	0.0983
875.98	-0.3744	0.1026
876.95	-0.3663	0.1048
877.93	-0.3573	0.1046
878.91	-0.3477	0.1016
879.88	-0.3375	0.0954
880.86	-0.327	0.0859
881.84	-0.3164	0.0732
882.81	-0.3061	0.0577
883.79	-0.2962	0.0395
884.77	-0.2871	0.0194
885.74	-0.2789	-0.0019
886.72	-0.2719	-0.0237
887.7	-0.2662	-0.045
888.67	-0.262	-0.0651
889.65	-0.2593	-0.0831
890.63	-0.258	-0.0983
891.6	-0.2582	-0.11
892.58	-0.2597	-0.1178
893.55	-0.2623	-0.1215
894.53	-0.2658	-0.121
895.51	-0.2701	-0.1166
896.48	-0.2748	-0.1087
897.46	-0.2797	-0.0978
898.44	-0.2846	-0.0848
899.41	-0.2892	-0.0706
900.39	-0.2933	-0.0561
901.37	-0.2969	-0.0424
902.34	-0.2997	-0.0304
903.32	-0.3018	-0.0211
904.3	-0.3029	-0.015
905.27	-0.3033	-0.0128
906.25	-0.3029	-0.0148
907.23	-0.3018	-0.0209
908.2	-0.3002	-0.031
909.18	-0.2981	-0.0445
910.16	-0.2957	-0.0608
911.13	-0.2931	-0.079
912.11	-0.2905	-0.0981
913.09	-0.288	-0.1167
914.06	-0.2857	-0.1339
915.04	-0.2836	-0.1485
916.02	-0.2819	-0.1594
916.99	-0.2805	-0.1659
917.97	-0.2795	-0.1673
918.95	-0.2788	-0.1633
919.92	-0.2784	-0.1539
920.9	-0.2783	-0.1393
921.88	-0.2785	-0.1201
922.85	-0.2788	-0.0972
923.83	-0.2794	-0.0717
924.8	-0.28	-0.0448
925.78	-0.2807	-0.0179
926.76	-0.2816	0.0077
927.73	-0.2825	0.0306
928.71	-0.2835	0.0497
929.69	-0.2846	0.0639
930.66	-0.2857	0.0725
931.64	-0.287	0.0752
932.62	-0.2884	0.072
933.59	-0.2898	0.0631
934.57	-0.2913	0.0494
935.55	-0.2927	0.0319
936.52	-0.2941	0.0118
937.5	-0.2953	-0.0092
938.48	-0.2962	-0.0296
939.45	-0.2967	-0.0476
940.43	-0.2967	-0.0615
941.41	-0.2961	-0.0701
942.38	-0.2947	-0.0719
943.36	-0.2925	-0.0663
944.34	-0.2893	-0.0528
945.31	-0.2852	-0.0313
946.29	-0.2801	-0.0023
947.27	-0.2741	0.0332
948.24	-0.2672	0.0739
949.22	-0.2597	0.1181
950.2	-0.2516	0.1638
951.17	-0.2432	0.2088
952.15	-0.2348	0.2509
953.13	-0.2266	0.288
954.1	-0.2189	0.3181
955.08	-0.2121	0.3395
956.05	-0.2064	0.351
957.03	-0.2021	0.3519
958.01	-0.1994	0.3419
958.98	-0.1985	0.3215
959.96	-0.1995	0.2918
960.94	-0.2025	0.2543
961.91	-0.2074	0.2112
962.89	-0.2141	0.1649
963.87	-0.2225	0.1183
964.84	-0.2322	0.0742
965.82	-0.2431	0.0356
966.8	-0.2547	0.0052
967.77	-0.2667	-0.0147
968.75	-0.2787	-0.022
969.73	-0.2903	-0.0156
970.7	-0.301	0.0052
971.68	-0.3105	0.04
972.66	-0.3184	0.0878
973.63	-0.3246	0.1467
974.61	-0.3288	0.2141
975.59	-0.3309	0.2867
976.56	-0.3309	0.3606
977.54	-0.3287	0.4316
978.52	-0.3245	0.4953
979.49	-0.3184	0.5473
980.47	-0.3107	0.5836
981.45	-0.3016	0.6004
982.42	-0.2916	0.5947
983.4	-0.2808	0.5642
984.38	-0.2697	0.5077
985.35	-0.2585	0.4251
986.33	-0.2477	0.3171
987.3	-0.2374	0.1857
988.28	-0.2279	0.0342
989.26	-0.2195	-0.1336
990.23	-0.2122	-0.3126
991.21	-0.2061	-0.4975
992.19	-0.2013	-0.6822
993.16	-0.1977	-0.8606
994.14	-0.1953	-1.0265
995.12	-0.194	-1.1742
996.09	-0.1937	-1.2984
997.07	-0.1942	-1.3947
998.05	-0.1954	-1.4594
999.02	-0.1971	-1.4902
1000	-0.1962	-1.8892
1000.98	-0.2267	-1.8373
1001.95	-0.2552	-1.7494
1002.93	-0.281	-1.6281
1003.91	-0.3033	-1.4777
1004.88	-0.3216	-1.3032
1005.86	-0.3355	-1.1101
1006.84	-0.345	-0.905
1007.81	-0.3498	-0.6943
1008.79	-0.3504	-0.4847
1009.77	-0.347	-0.2823
1010.74	-0.3401	-0.0929
1011.72	-0.3304	0.0782
1012.7	-0.3187	0.2271
1013.67	-0.3057	0.3505
1014.65	-0.2923	0.4466
1015.63	-0.2792	0.5144
1016.6	-0.2672	0.5544
1017.58	-0.2568	0.5678
1018.55	-0.2486	0.5572
1019.53	-0.2429	0.5257
1020.51	-0.2399	0.477
1021.48	-0.2398	0.4155
1022.46	-0.2422	0.3456
1023.44	-0.2471	0.2717
1024.41	-0.2539	0.198
1025.39	-0.2623	0.1284
1026.37	-0.2717	0.0662
1027.34	-0.2815	0.0139
1028.32	-0.2911	-0.0267
1029.3	-0.3	-0.0544
1030.27	-0.3077	-0.0691
1031.25	-0.3138	-0.0713
1032.23	-0.3181	-0.0621
1033.2	-0.3203	-0.0434
1034.18	-0.3205	-0.0173
1035.16	-0.3187	0.0138
1036.13	-0.3151	0.0472
1037.11	-0.3102	0.0804
1038.09	-0.3041	0.111
1039.06	-0.2975	0.137
1040.04	-0.2907	0.1567
1041.02	-0.2842	0.169
1041.99	-0.2785	0.1733
1042.97	-0.274	0.1694
1043.95	-0.2708	0.158
1044.92	-0.2693	0.1398
1045.9	-0.2695	0.1163
1046.88	-0.2713	0.0892
1047.85	-0.2747	0.0602
1048.83	-0.2795	0.0314
1049.8	-0.2852	0.0045
1050.78	-0.2916	-0.0186
1051.76	-0.2981	-0.0365
1052.73	-0.3044	-0.0481
1053.71	-0.31	-0.0526
1054.69	-0.3144	-0.0497
1055.66	-0.3174	-0.0396
1056.64	-0.3187	-0.0229
1057.62	-0.3181	-0.0004
1058.59	-0.3156	0.0264
1059.57	-0.3112	0.0562
1060.55	-0.305	0.0872
1061.52	-0.2973	0.1177
1062.5	-0.2884	0.1461
1063.48	-0.2788	0.1709
1064.45	-0.2689	0.1909
1065.43	-0.259	0.205
1066.41	-0.2498	0.2127
1067.38	-0.2415	0.2137
1068.36	-0.2345	0.2082
1069.34	-0.2292	0.1967
1070.31	-0.2257	0.1802
1071.29	-0.2241	0.1597
1072.27	-0.2243	0.1366
1073.24	-0.2263	0.1124
1074.22	-0.2299	0.0886
1075.2	-0.2346	0.0665
1076.17	-0.2403	0.0476
1077.15	-0.2464	0.0329
1078.13	-0.2525	0.0233
1079.1	-0.2583	0.0193
1080.08	-0.2633	0.0211
1081.05	-0.2671	0.0285
1082.03	-0.2695	0.0412
1083.01	-0.2704	0.0582
1083.98	-0.2695	0.0787
1084.96	-0.2668	0.1015
1085.94	-0.2626	0.1254
1086.91	-0.2569	0.1491
1087.89	-0.25	0.1713
1088.87	-0.2422	0.1911
1089.84	-0.234	0.2074
1090.82	-0.2256	0.2197
1091.8	-0.2175	0.2276
1092.77	-0.2101	0.231
1093.75	-0.2037	0.2301
1094.73	-0.1985	0.2255
1095.7	-0.1948	0.2177
1096.68	-0.1926	0.2078
1097.66	-0.1921	0.1968
1098.63	-0.1931	0.1857
1099.61	-0.1955	0.1758
1100.59	-0.199	0.168
1101.56	-0.2036	0.1632
1102.54	-0.2087	0.1621
1103.52	-0.2141	0.1651
1104.49	-0.2194	0.1725
1105.47	-0.2244	0.184
1106.45	-0.2287	0.1994
1107.42	-0.2321	0.218
1108.4	-0.2345	0.2389
1109.38	-0.2357	0.2612
1110.35	-0.2357	0.2837
1111.33	-0.2346	0.3051
1112.3	-0.2324	0.3245
1113.28	-0.2294	0.3407
1114.26	-0.2258	0.3527
1115.23	-0.2219	0.36
1116.21	-0.2178	0.3621
1117.19	-0.214	0.3587
1118.16	-0.2106	0.35
1119.14	-0.2078	0.3364
1120.12	-0.2059	0.3186
1121.09	-0.2049	0.2974
1122.07	-0.2049	0.2739
1123.05	-0.2059	0.2492
1124.02	-0.2078	0.2246
1125	-0.2104	0.2014
1125.98	-0.2136	0.1808
1126.95	-0.217	0.1636
1127.93	-0.2205	0.1508
1128.91	-0.2238	0.143
1129.88	-0.2266	0.1405
1130.86	-0.2286	0.1434
1131.84	-0.2297	0.1514
1132.81	-0.2297	0.1642
1133.79	-0.2285	0.1809
1134.77	-0.2261	0.2008
1135.74	-0.2226	0.2227
1136.72	-0.218	0.2456
1137.7	-0.2125	0.2683
1138.67	-0.2063	0.2896
1139.65	-0.1997	0.3087
1140.63	-0.193	0.3246
1141.6	-0.1864	0.3367
1142.58	-0.1803	0.3444
1143.55	-0.175	0.3476
1144.53	-0.1706	0.3463
1145.51	-0.1674	0.3407
1146.48	-0.1655	0.3314
1147.46	-0.1649	0.3189
1148.44	-0.1658	0.3041
1149.41	-0.168	0.2877
1150.39	-0.1714	0.2709
1151.37	-0.1758	0.2543
1152.34	-0.1811	0.239
1153.32	-0.187	0.2256
1154.3	-0.1932	0.2147
1155.27	-0.1995	0.2068
1156.25	-0.2056	0.2021
1157.23	-0.2112	0.2006
1158.2	-0.2162	0.2022
1159.18	-0.2203	0.2067
1160.16	-0.2234	0.2135
1161.13	-0.2255	0.2221
1162.11	-0.2265	0.2317
1163.09	-0.2263	0.2419
1164.06	-0.2252	0.2517
1165.04	-0.223	0.2607
1166.02	-0.22	0.2682
1166.99	-0.2162	0.2738
1167.97	-0.2118	0.2773
1168.95	-0.2069	0.2784
1169.92	-0.2016	0.2771
1170.9	-0.196	0.2736
1171.88	-0.1902	0.2681
1172.85	-0.1843	0.2611
1173.83	-0.1782	0.2529
1174.8	-0.172	0.2441
1175.78	-0.1658	0.2353
1176.76	-0.1593	0.227
1177.73	-0.1528	0.2196
1178.71	-0.146	0.2136
1179.69	-0.1391	0.2092
1180.66	-0.132	0.2068
1181.64	-0.1247	0.2064
1182.62	-0.1172	0.208
1183.59	-0.1098	0.2114
1184.57	-0.1024	0.2165
1185.55	-0.0951	0.2228
1186.52	-0.0882	0.2301
1187.5	-0.0818	0.238
1188.48	-0.0761	0.246
1189.45	-0.0712	0.2538
1190.43	-0.0673	0.261
1191.41	-0.0647	0.2673
1192.38	-0.0633	0.2726
1193.36	-0.0634	0.2767
1194.34	-0.0648	0.2796
1195.31	-0.0678	0.2814
1196.29	-0.0721	0.2822
1197.27	-0.0778	0.2821
1198.24	-0.0847	0.2815
1199.22	-0.0926	0.2806
1200.2	-0.1012	0.2797
1201.17	-0.1104	0.2789
1202.15	-0.12	0.2786
1203.13	-0.1295	0.2789
1204.1	-0.1389	0.2798
1205.08	-0.1478	0.2814
1206.05	-0.156	0.2836
1207.03	-0.1634	0.2863
1208.01	-0.1697	0.2893
1208.98	-0.175	0.2923
1209.96	-0.1791	0.2951
1210.94	-0.182	0.2973
1211.91	-0.1838	0.2987
1212.89	-0.1846	0.2991
1213.87	-0.1843	0.2982
1214.84	-0.1833	0.2959
1215.82	-0.1815	0.2921
1216.8	-0.1792	0.2869
1217.77	-0.1766	0.2803
1218.75	-0.1736	0.2727
1219.73	-0.1706	0.2641
1220.7	-0.1677	0.255
1221.68	-0.1648	0.2457
1222.66	-0.1621	0.2365
1223.63	-0.1596	0.2279
1224.61	-0.1574	0.2203
1225.59	-0.1554	0.2139
1226.56	-0.1537	0.2089
1227.54	-0.1521	0.2056
1228.52	-0.1508	0.204
1229.49	-0.1496	0.2041
1230.47	-0.1485	0.2058
1231.45	-0.1474	0.2089
1232.42	-0.1465	0.2131
1233.4	-0.1456	0.2182
1234.38	-0.1447	0.2237
1235.35	-0.144	0.2292
1236.33	-0.1433	0.2344
1237.3	-0.1427	0.2389
1238.28	-0.1422	0.2424
1239.26	-0.1418	0.2447
1240.23	-0.1416	0.2456
1241.21	-0.1415	0.245
1242.19	-0.1415	0.2429
1243.16	-0.1416	0.2395
1244.14	-0.1417	0.2349
1245.12	-0.1418	0.2293
1246.09	-0.1418	0.2231
1247.07	-0.1417	0.2165
1248.05	-0.1414	0.2099
1249.02	-0.1407	0.2035
1250	-0.1397	0.1977
1250.98	-0.1383	0.1927
1251.95	-0.1365	0.1886
1252.93	-0.1343	0.1854
1253.91	-0.1317	0.1832
1254.88	-0.1288	0.1819
1255.86	-0.1258	0.1813
1256.84	-0.1227	0.1812
1257.81	-0.1197	0.1812
1258.79	-0.117	0.1813
1259.77	-0.1147	0.1809
1260.74	-0.113	0.1799
1261.72	-0.1121	0.178
1262.7	-0.1122	0.175
1263.67	-0.1132	0.1709
1264.65	-0.1154	0.1656
1265.63	-0.1186	0.1593
1266.6	-0.1229	0.1521
1267.58	-0.1282	0.1443
1268.55	-0.1343	0.1362
1269.53	-0.1409	0.1283
1270.51	-0.148	0.121
1271.48	-0.1551	0.1147
1272.46	-0.1619	0.1099
1273.44	-0.1682	0.107
1274.41	-0.1736	0.1063
1275.39	-0.1778	0.1081
1276.37	-0.1805	0.1124
1277.34	-0.1816	0.1192
1278.32	-0.1808	0.1285
1279.3	-0.1782	0.1399
1280.27	-0.1736	0.1531
1281.25	-0.1672	0.1675
1282.23	-0.1591	0.1827
1283.2	-0.1495	0.1978
1284.18	-0.1388	0.2124
1285.16	-0.1273	0.2257
1286.13	-0.1154	0.237
1287.11	-0.1034	0.246
1288.09	-0.0919	0.252
1289.06	-0.0811	0.2549
1290.04	-0.0716	0.2543
1291.02	-0.0635	0.2503
1291.99	-0.0572	0.243
1292.97	-0.0528	0.2326
1293.95	-0.0505	0.2196
1294.92	-0.0503	0.2045
1295.9	-0.0521	0.1879
1296.88	-0.0557	0.1706
1297.85	-0.0611	0.1531
1298.83	-0.0678	0.1363
1299.8	-0.0756	0.1208
1300.78	-0.0842	0.1072
1301.76	-0.0931	0.096
1302.73	-0.1021	0.0876
1303.71	-0.1108	0.0823
1304.69	-0.1189	0.08
1305.66	-0.1262	0.0808
1306.64	-0.1325	0.0845
1307.62	-0.1377	0.0907
1308.59	-0.1417	0.099
1309.57	-0.1446	0.1088
1310.55	-0.1465	0.1198
1311.52	-0.1474	0.1311
1312.5	-0.1476	0.1422
1313.48	-0.1472	0.1527
1314.45	-0.1465	0.1619
1315.43	-0.1457	0.1695
1316.41	-0.145	0.1753
1317.38	-0.1446	0.179
1318.36	-0.1446	0.1805
1319.34	-0.145	0.18
1320.31	-0.146	0.1776
1321.29	-0.1476	0.1736
1322.27	-0.1496	0.1682
1323.24	-0.152	0.162
1324.22	-0.1546	0.1552
1325.2	-0.1574	0.1484
1326.17	-0.16	0.1419
1327.15	-0.1624	0.136
1328.13	-0.1645	0.1311
1329.1	-0.166	0.1273
1330.08	-0.1669	0.1249
1331.05	-0.1672	0.1237
1332.03	-0.1669	0.1238
1333.01	-0.1659	0.125
1333.98	-0.1645	0.1271
1334.96	-0.1628	0.1299
1335.94	-0.1609	0.133
1336.91	-0.1591	0.1362
1337.89	-0.1577	0.1392
1338.87	-0.1569	0.1417
1339.84	-0.1568	0.1434
1340.82	-0.1577	0.1442
1341.8	-0.1598	0.1441
1342.77	-0.1631	0.1429
1343.75	-0.1676	0.1408
1344.73	-0.1734	0.1378
1345.7	-0.1804	0.1341
1346.68	-0.1883	0.1299
1347.66	-0.197	0.1256
1348.63	-0.2061	0.1214
1349.61	-0.2153	0.1175
1350.59	-0.2243	0.1142
1351.56	-0.2328	0.1117
1352.54	-0.2402	0.1103
1353.52	-0.2464	0.1099
1354.49	-0.2511	0.1107
1355.47	-0.2539	0.1126
1356.45	-0.2548	0.1155
1357.42	-0.2536	0.1192
1358.4	-0.2503	0.1237
1359.38	-0.245	0.1285
1360.35	-0.2378	0.1334
1361.33	-0.229	0.1382
1362.3	-0.2188	0.1426
1363.28	-0.2076	0.1463
1364.26	-0.1958	0.1491
1365.23	-0.1837	0.1509
1366.21	-0.1717	0.1515
1367.19	-0.1601	0.151
1368.16	-0.1494	0.1493
1369.14	-0.1398	0.1465
1370.12	-0.1314	0.1428
1371.09	-0.1245	0.1383
1372.07	-0.1192	0.1332
1373.05	-0.1154	0.1277
1374.02	-0.1131	0.1221
1375	-0.1121	0.1165
1375.98	-0.1123	0.1111
1376.95	-0.1134	0.1061
1377.93	-0.1152	0.1014
1378.91	-0.1173	0.0973
1379.88	-0.1196	0.0936
1380.86	-0.1217	0.0902
1381.84	-0.1234	0.0872
1382.81	-0.1245	0.0843
1383.79	-0.1249	0.0814
1384.77	-0.1244	0.0783
1385.74	-0.1231	0.075
1386.72	-0.1209	0.0712
1387.7	-0.1179	0.0669
1388.67	-0.1144	0.062
1389.65	-0.1103	0.0565
1390.63	-0.106	0.0505
1391.6	-0.1017	0.0442
1392.58	-0.0975	0.0376
1393.55	-0.0938	0.0311
1394.53	-0.0907	0.0247
1395.51	-0.0885	0.0189
1396.48	-0.0872	0.014
1397.46	-0.0871	0.01
1398.44	-0.0881	0.0074
1399.41	-0.0904	0.0063
1400.39	-0.0938	0.0068
1401.37	-0.0983	0.009
1402.34	-0.1038	0.0129
1403.32	-0.1101	0.0184
1404.3	-0.1171	0.0253
1405.27	-0.1246	0.0333
1406.25	-0.1322	0.0422
1407.23	-0.1399	0.0516
1408.2	-0.1473	0.061
1409.18	-0.1543	0.0701
1410.16	-0.1606	0.0785
1411.13	-0.1661	0.0858
1412.11	-0.1706	0.0917
1413.09	-0.1739	0.0958
1414.06	-0.1761	0.0981
1415.04	-0.1769	0.0984
1416.02	-0.1764	0.0967
1416.99	-0.1746	0.0931
1417.97	-0.1713	0.0878
1418.95	-0.1668	0.0811
1419.92	-0.161	0.0733
1420.9	-0.1541	0.0649
1421.88	-0.1461	0.0561
1422.85	-0.1371	0.0476
1423.83	-0.1274	0.0397
1424.8	-0.117	0.0327
1425.78	-0.1062	0.0272
1426.76	-0.0951	0.0232
1427.73	-0.0839	0.0211
1428.71	-0.0729	0.021
1429.69	-0.0621	0.0227
1430.66	-0.0519	0.0264
1431.64	-0.0424	0.0317
1432.62	-0.0338	0.0384
1433.59	-0.0262	0.0462
1434.57	-0.0199	0.0548
1435.55	-0.0148	0.0637
1436.52	-0.0111	0.0725
1437.5	-0.0088	0.0808
1438.48	-0.0078	0.0884
1439.45	-0.0082	0.0947
1440.43	-0.0099	0.0997
1441.41	-0.0126	0.1031
1442.38	-0.0163	0.1049
1443.36	-0.0207	0.1049
1444.34	-0.0256	0.1033
1445.31	-0.0307	0.1003
1446.29	-0.0358	0.096
1447.27	-0.0406	0.0908
1448.24	-0.0448	0.0848
1449.22	-0.0484	0.0785
1450.2	-0.0511	0.0722
1451.17	-0.0527	0.0662
1452.15	-0.0532	0.0609
1453.13	-0.0527	0.0564
1454.1	-0.051	0.053
1455.08	-0.0485	0.0509
1456.05	-0.0451	0.0501
1457.03	-0.0411	0.0508
1458.01	-0.0368	0.0529
1458.98	-0.0324	0.0563
1459.96	-0.0282	0.0609
1460.94	-0.0245	0.0666
1461.91	-0.0215	0.0733
1462.89	-0.0195	0.0806
1463.87	-0.0187	0.0885
1464.84	-0.0193	0.0967
1465.82	-0.0212	0.1052
1466.8	-0.0244	0.1137
1467.77	-0.029	0.1221
1468.75	-0.0347	0.1303
1469.73	-0.0413	0.1384
1470.7	-0.0485	0.1461
1471.68	-0.056	0.1536
1472.66	-0.0634	0.1608
1473.63	-0.0703	0.1677
1474.61	-0.0763	0.1743
1475.59	-0.0811	0.1807
1476.56	-0.0843	0.1868
1477.54	-0.0857	0.1926
1478.52	-0.0849	0.1981
1479.49	-0.0818	0.2033
1480.47	-0.0765	0.208
1481.45	-0.0688	0.2123
1482.42	-0.059	0.2161
1483.4	-0.0472	0.2191
1484.38	-0.0338	0.2215
1485.35	-0.019	0.2232
1486.33	-0.0033	0.224
1487.3	0.0128	0.2239
1488.28	0.029	0.223
1489.26	0.0447	0.2213
1490.23	0.0594	0.2189
1491.21	0.0729	0.2158
1492.19	0.0846	0.2123
1493.16	0.0943	0.2083
1494.14	0.1017	0.2042
1495.12	0.1067	0.2001
1496.09	0.1092	0.1963
1497.07	0.1092	0.1928
1498.05	0.1068	0.1898
1499.02	0.1021	0.1876
1500	0.0952	0.1862
1500.98	0.0865	0.1858
1501.95	0.0763	0.1863
1502.93	0.0647	0.1877
1503.91	0.0521	0.1901
1504.88	0.0389	0.1933
1505.86	0.0253	0.1972
1506.84	0.0115	0.2016
1507.81	-0.0022	0.2064
1508.79	-0.0156	0.2115
1509.77	-0.0285	0.2165
1510.74	-0.0409	0.2213
1511.72	-0.0525	0.2258
1512.7	-0.0633	0.2298
1513.67	-0.0733	0.2331
1514.65	-0.0824	0.2357
1515.63	-0.0907	0.2375
1516.6	-0.0979	0.2385
1517.58	-0.1042	0.2388
1518.55	-0.1094	0.2383
1519.53	-0.1136	0.2372
1520.51	-0.1167	0.2355
1521.48	-0.1186	0.2334
1522.46	-0.1193	0.231
1523.44	-0.1189	0.2283
1524.41	-0.1171	0.2256
1525.39	-0.1142	0.2229
1526.37	-0.11	0.2203
1527.34	-0.1048	0.2178
1528.32	-0.0985	0.2154
1529.3	-0.0914	0.2132
1530.27	-0.0836	0.2111
1531.25	-0.0755	0.2091
1532.23	-0.0671	0.2071
1533.2	-0.059	0.205
1534.18	-0.0513	0.2028
1535.16	-0.0445	0.2004
1536.13	-0.0388	0.1976
1537.11	-0.0345	0.1944
1538.09	-0.032	0.1908
1539.06	-0.0313	0.1868
1540.04	-0.0328	0.1823
1541.02	-0.0364	0.1773
1541.99	-0.0422	0.1719
1542.97	-0.0501	0.1661
1543.95	-0.06	0.1601
1544.92	-0.0716	0.1539
1545.9	-0.0846	0.1476
1546.88	-0.0986	0.1414
1547.85	-0.1132	0.1353
1548.83	-0.1279	0.1294
1549.8	-0.1424	0.1239
1550.78	-0.156	0.1188
1551.76	-0.1685	0.1143
1552.73	-0.1793	0.1104
1553.71	-0.1882	0.1071
1554.69	-0.1949	0.1045
1555.66	-0.1992	0.1027
1556.64	-0.2011	0.1016
1557.62	-0.2005	0.1012
1558.59	-0.1976	0.1016
1559.57	-0.1926	0.1028
1560.55	-0.1858	0.1048
1561.52	-0.1774	0.1075
1562.5	-0.1681	0.1109
1563.48	-0.158	0.115
1564.45	-0.1478	0.1197
1565.43	-0.1379	0.1251
1566.41	-0.1287	0.1311
1567.38	-0.1206	0.1375
1568.36	-0.1139	0.1444
1569.34	-0.1088	0.1515
1570.31	-0.1056	0.1589
1571.29	-0.1044	0.1662
1572.27	-0.1051	0.1735
1573.24	-0.1077	0.1804
1574.22	-0.1119	0.1868
1575.2	-0.1177	0.1926
1576.17	-0.1247	0.1974
1577.15	-0.1327	0.2012
1578.13	-0.1411	0.2038
1579.1	-0.1498	0.2051
1580.08	-0.1583	0.2048
1581.05	-0.1663	0.2031
1582.03	-0.1735	0.1998
1583.01	-0.1797	0.195
1583.98	-0.1847	0.1887
1584.96	-0.1882	0.1811
1585.94	-0.1903	0.1723
1586.91	-0.1909	0.1626
1587.89	-0.1901	0.1521
1588.87	-0.1878	0.1411
1589.84	-0.1843	0.13
1590.82	-0.1796	0.1189
1591.8	-0.1741	0.1081
1592.77	-0.1679	0.0979
1593.75	-0.1612	0.0884
1594.73	-0.1542	0.0797
1595.7	-0.1472	0.0721
1596.68	-0.1402	0.0655
1597.66	-0.1336	0.0598
1598.63	-0.1274	0.0551
1599.61	-0.1217	0.0512
1600.59	-0.1167	0.048
1601.56	-0.1124	0.0452
1602.54	-0.1089	0.0426
1603.52	-0.1061	0.04
1604.49	-0.1041	0.0372
1605.47	-0.1028	0.034
1606.45	-0.1022	0.0302
1607.42	-0.1023	0.0256
1608.4	-0.1031	0.0203
1609.38	-0.1044	0.0142
1610.35	-0.1062	0.0073
1611.33	-0.1085	-0.0003
1612.3	-0.1111	-0.0083
1613.28	-0.114	-0.0167
1614.26	-0.1171	-0.0251
1615.23	-0.1203	-0.0334
1616.21	-0.1235	-0.0412
1617.19	-0.1266	-0.0483
1618.16	-0.1295	-0.0545
1619.14	-0.1321	-0.0595
1620.12	-0.1343	-0.0633
1621.09	-0.136	-0.0657
1622.07	-0.1372	-0.0667
1623.05	-0.1378	-0.0663
1624.02	-0.1377	-0.0647
1625	-0.137	-0.062
1625.98	-0.1357	-0.0584
1626.95	-0.1338	-0.0543
1627.93	-0.1313	-0.0498
1628.91	-0.1285	-0.0453
1629.88	-0.1254	-0.041
1630.86	-0.1222	-0.0373
1631.84	-0.1191	-0.0343
1632.81	-0.1161	-0.0323
1633.79	-0.1136	-0.0313
1634.77	-0.1116	-0.0314
1635.74	-0.1103	-0.0325
1636.72	-0.1098	-0.0346
1637.7	-0.1103	-0.0375
1638.67	-0.1117	-0.041
1639.65	-0.114	-0.0447
1640.63	-0.1172	-0.0485
1641.6	-0.1213	-0.0519
1642.58	-0.126	-0.0547
1643.55	-0.1311	-0.0566
1644.53	-0.1365	-0.0573
1645.51	-0.1419	-0.0567
1646.48	-0.1469	-0.0546
1647.46	-0.1515	-0.051
1648.44	-0.1552	-0.0458
1649.41	-0.1578	-0.0392
1650.39	-0.1592	-0.0314
1651.37	-0.1593	-0.0226
1652.34	-0.1578	-0.0131
1653.32	-0.1547	-0.0032
1654.3	-0.1502	0.0068
1655.27	-0.1442	0.0165
1656.25	-0.137	0.0255
1657.23	-0.1287	0.0336
1658.2	-0.1195	0.0406
1659.18	-0.1099	0.0462
1660.16	-0.1001	0.0503
1661.13	-0.0903	0.053
1662.11	-0.081	0.0543
1663.09	-0.0724	0.0542
1664.06	-0.0648	0.0531
1665.04	-0.0583	0.0511
1666.02	-0.0532	0.0485
1666.99	-0.0495	0.0457
1667.97	-0.0473	0.0429
1668.95	-0.0465	0.0405
1669.92	-0.047	0.0388
1670.9	-0.0487	0.0381
1671.88	-0.0513	0.0384
1672.85	-0.0546	0.04
1673.83	-0.0583	0.0429
1674.8	-0.0623	0.0472
1675.78	-0.0662	0.0526
1676.76	-0.0698	0.0592
1677.73	-0.073	0.0667
1678.71	-0.0755	0.0749
1679.69	-0.0772	0.0835
1680.66	-0.0781	0.0922
1681.64	-0.0783	0.1009
1682.62	-0.0777	0.1093
1683.59	-0.0766	0.1171
1684.57	-0.0749	0.1242
1685.55	-0.073	0.1305
1686.52	-0.0711	0.1359
1687.5	-0.0692	0.1404
1688.48	-0.0677	0.1439
1689.45	-0.0668	0.1466
1690.43	-0.0664	0.1486
1691.41	-0.0668	0.1499
1692.38	-0.0681	0.1507
1693.36	-0.0701	0.1511
1694.34	-0.073	0.1512
1695.31	-0.0765	0.151
1696.29	-0.0805	0.1507
1697.27	-0.085	0.1501
1698.24	-0.0896	0.1494
1699.22	-0.0942	0.1483
1700.2	-0.0986	0.1468
1701.17	-0.1025	0.1447
1702.15	-0.1059	0.142
1703.13	-0.1087	0.1384
1704.1	-0.1107	0.1338
1705.08	-0.1118	0.1281
1706.05	-0.1123	0.1212
1707.03	-0.1121	0.1132
1708.01	-0.1113	0.104
1708.98	-0.1101	0.0937
1709.96	-0.1088	0.0826
1710.94	-0.1076	0.0707
1711.91	-0.1066	0.0586
1712.89	-0.1061	0.0463
1713.87	-0.1064	0.0344
1714.84	-0.1074	0.0231
1715.82	-0.1094	0.0129
1716.8	-0.1125	0.0041
1717.77	-0.1166	-0.003
1718.75	-0.1216	-0.0082
1719.73	-0.1275	-0.0112
1720.7	-0.134	-0.012
1721.68	-0.1409	-0.0105
1722.66	-0.148	-0.0069
1723.63	-0.155	-0.0013
1724.61	-0.1616	0.0061
1725.59	-0.1675	0.0148
1726.56	-0.1724	0.0246
1727.54	-0.1761	0.035
1728.52	-0.1784	0.0456
1729.49	-0.1792	0.056
1730.47	-0.1784	0.0657
1731.45	-0.1761	0.0745
1732.42	-0.1723	0.082
1733.4	-0.1672	0.0881
1734.38	-0.161	0.0927
1735.35	-0.154	0.0956
1736.33	-0.1463	0.0971
1737.3	-0.1385	0.0972
1738.28	-0.1307	0.0962
1739.26	-0.1232	0.0944
1740.23	-0.1165	0.092
1741.21	-0.1106	0.0895
1742.19	-0.1057	0.0872
1743.16	-0.1021	0.0854
1744.14	-0.0998	0.0843
1745.12	-0.0988	0.0843
1746.09	-0.099	0.0854
1747.07	-0.1003	0.0878
1748.05	-0.1026	0.0913
1749.02	-0.1056	0.096
1750	-0.1092	0.1016
1750.98	-0.1131	0.1078
1751.95	-0.117	0.1145
1752.93	-0.1208	0.1212
1753.91	-0.1242	0.1277
1754.88	-0.1272	0.1335
1755.86	-0.1296	0.1384
1756.84	-0.1314	0.1422
1757.81	-0.1325	0.1445
1758.79	-0.1331	0.1454
1759.77	-0.1332	0.1447
1760.74	-0.133	0.1425
1761.72	-0.1327	0.1389
1762.7	-0.1324	0.1341
1763.67	-0.1323	0.1283
1764.65	-0.1326	0.1218
1765.63	-0.1334	0.115
1766.6	-0.135	0.1081
1767.58	-0.1373	0.1015
1768.55	-0.1404	0.0954
1769.53	-0.1443	0.0902
1770.51	-0.1488	0.0859
1771.48	-0.154	0.0826
1772.46	-0.1595	0.0804
1773.44	-0.1653	0.0793
1774.41	-0.171	0.079
1775.39	-0.1765	0.0795
1776.37	-0.1814	0.0805
1777.34	-0.1856	0.0816
1778.32	-0.1888	0.0827
1779.3	-0.1908	0.0835
1780.27	-0.1915	0.0836
1781.25	-0.1908	0.083
1782.23	-0.1887	0.0814
1783.2	-0.1852	0.0788
1784.18	-0.1802	0.0751
1785.16	-0.1741	0.0704
1786.13	-0.1669	0.0649
1787.11	-0.1588	0.0587
1788.09	-0.1501	0.0521
1789.06	-0.1409	0.0454
1790.04	-0.1316	0.0389
1791.02	-0.1224	0.0329
1791.99	-0.1134	0.0276
1792.97	-0.1048	0.0234
1793.95	-0.0968	0.0203
1794.92	-0.0896	0.0186
1795.9	-0.0831	0.0182
1796.88	-0.0774	0.0191
1797.85	-0.0725	0.0212
1798.83	-0.0684	0.0243
1799.8	-0.065	0.0282
1800.78	-0.0622	0.0326
1801.76	-0.0598	0.0373
1802.73	-0.0579	0.0418
1803.71	-0.0563	0.046
1804.69	-0.0548	0.0496
1805.66	-0.0535	0.0523
1806.64	-0.0522	0.0542
1807.62	-0.0509	0.0552
1808.59	-0.0496	0.0553
1809.57	-0.0482	0.0546
1810.55	-0.0469	0.0535
1811.52	-0.0455	0.052
1812.5	-0.0443	0.0507
1813.48	-0.0431	0.0497
1814.45	-0.042	0.0495
1815.43	-0.0411	0.0503
1816.41	-0.0404	0.0523
1817.38	-0.0399	0.0558
1818.36	-0.0396	0.0608
1819.34	-0.0396	0.0673
1820.31	-0.0397	0.0751
1821.29	-0.04	0.084
1822.27	-0.0403	0.0937
1823.24	-0.0408	0.1037
1824.22	-0.0413	0.1135
1825.2	-0.0418	0.1225
1826.17	-0.0422	0.1302
1827.15	-0.0426	0.1361
1828.13	-0.043	0.1396
1829.1	-0.0434	0.1404
1830.08	-0.0439	0.1383
1831.05	-0.0444	0.133
1832.03	-0.0451	0.1247
1833.01	-0.046	0.1134
1833.98	-0.0472	0.0996
1834.96	-0.0488	0.0836
1835.94	-0.0507	0.0663
1836.91	-0.0531	0.0481
1837.89	-0.0558	0.0301
1838.87	-0.0589	0.0128
1839.84	-0.0623	-0.0027
1840.82	-0.0659	-0.0158
1841.8	-0.0696	-0.0258
1842.77	-0.0731	-0.0323
1843.75	-0.0763	-0.0347
1844.73	-0.079	-0.033
1845.7	-0.0809	-0.0272
1846.68	-0.082	-0.0175
1847.66	-0.082	-0.0043
1848.63	-0.0807	0.0119
1849.61	-0.0781	0.0302
1850.59	-0.074	0.0499
1851.56	-0.0686	0.0701
1852.54	-0.0619	0.0898
1853.52	-0.0539	0.1082
1854.49	-0.0449	0.1246
1855.47	-0.0352	0.138
1856.45	-0.025	0.1482
1857.42	-0.0147	0.1547
1858.4	-0.0046	0.1573
1859.38	0.0049	0.1562
1860.35	0.0135	0.1516
1861.33	0.0207	0.1439
1862.3	0.0263	0.1337
1863.28	0.0301	0.1218
1864.26	0.0319	0.1089
1865.23	0.0316	0.0959
1866.21	0.029	0.0836
1867.19	0.0244	0.0727
1868.16	0.0179	0.0639
1869.14	0.0096	0.0577
1870.12	-0.0002	0.0544
1871.09	-0.0112	0.0541
1872.07	-0.0229	0.0568
1873.05	-0.0351	0.0621
1874.02	-0.0473	0.0697
1875	-0.0591	0.0789
1875.98	-0.0703	0.0891
1876.95	-0.0805	0.0994
1877.93	-0.0895	0.1091
1878.91	-0.0972	0.1174
1879.88	-0.1034	0.1237
1880.86	-0.1081	0.1275
1881.84	-0.1114	0.1282
1882.81	-0.1134	0.1257
1883.79	-0.1141	0.1201
1884.77	-0.1138	0.1115
1885.74	-0.1127	0.1004
1886.72	-0.1111	0.0873
1887.7	-0.1091	0.0729
1888.67	-0.1069	0.0582
1889.65	-0.1047	0.0439
1890.63	-0.1027	0.0309
1891.6	-0.1008	0.0202
1892.58	-0.0992	0.0124
1893.55	-0.0978	0.008
1894.53	-0.0965	0.0076
1895.51	-0.0953	0.0112
1896.48	-0.094	0.0187
1897.46	-0.0924	0.0299
1898.44	-0.0904	0.0443
1899.41	-0.0879	0.0612
1900.39	-0.0847	0.0796
1901.37	-0.0809	0.0987
1902.34	-0.0762	0.1174
1903.32	-0.0709	0.1347
1904.3	-0.0649	0.1497
1905.27	-0.0584	0.1614
1906.25	-0.0515	0.1694
1907.23	-0.0445	0.173
1908.2	-0.0377	0.1722
1909.18	-0.0312	0.167
1910.16	-0.0254	0.1576
1911.13	-0.0206	0.1446
1912.11	-0.0168	0.1287
1913.09	-0.0144	0.1109
1914.06	-0.0134	0.0921
1915.04	-0.0139	0.0734
1916.02	-0.0159	0.0558
1916.99	-0.0193	0.0403
1917.97	-0.0238	0.0278
1918.95	-0.0294	0.0188
1919.92	-0.0357	0.0137
1920.9	-0.0423	0.0127
1921.88	-0.049	0.0157
1922.85	-0.0555	0.0223
1923.83	-0.0613	0.0318
1924.8	-0.0662	0.0434
1925.78	-0.0701	0.0562
1926.76	-0.0726	0.0691
1927.73	-0.0738	0.081
1928.71	-0.0737	0.0907
1929.69	-0.0722	0.0975
1930.66	-0.0697	0.1006
1931.64	-0.0664	0.0994
1932.62	-0.0625	0.0937
1933.59	-0.0583	0.0835
1934.57	-0.0544	0.0693
1935.55	-0.051	0.0516
1936.52	-0.0485	0.0313
1937.5	-0.0472	0.0095
1938.48	-0.0473	-0.0125
1939.45	-0.0489	-0.0335
1940.43	-0.0522	-0.0522
1941.41	-0.0571	-0.0674
1942.38	-0.0635	-0.0782
1943.36	-0.0711	-0.0837
1944.34	-0.0795	-0.0837
1945.31	-0.0885	-0.0781
1946.29	-0.0975	-0.0671
1947.27	-0.1061	-0.0514
1948.24	-0.1138	-0.0322
1949.22	-0.1202	-0.0108
1950.2	-0.1247	0.0113
1951.17	-0.1272	0.0324
[truncated: 26,673 more rows]
