# Supplementary material for: Effects of different tennis racket string tension on forehand stroke effect and racket dynamic impact
Source: PLoS One. 2025 Jan 15;20(1):e0317442. doi: 10.1371/journal.pone.0317442 (PMC11734973; doi:10.1371/journal.pone.0317442)
Supplement: S1 File — (ZIP) [file pone.0317442.s001.zip › S1/acceleration strain vibration/60bl/15.xlsx]

## Sheet: 15
Time（ms）	acceleration（g=9.8m/s2）	strain（mµ）
0	-0.1276	-3.1726
0.98	-0.1183	-2.9598
1.95	-0.11	-2.6829
2.93	-0.1029	-2.3508
3.91	-0.0967	-1.975
4.88	-0.0917	-1.5684
5.86	-0.0877	-1.1449
6.84	-0.0847	-0.7189
7.81	-0.0828	-0.3045
8.79	-0.0819	0.0847
9.77	-0.082	0.4369
10.74	-0.083	0.7419
11.72	-0.0848	0.9919
12.7	-0.0875	1.1815
13.67	-0.0908	1.3081
14.65	-0.0947	1.3721
15.63	-0.099	1.3761
16.6	-0.1035	1.3254
17.58	-0.1082	1.2275
18.55	-0.1128	1.0913
19.53	-0.1172	0.9271
20.51	-0.1212	0.7459
21.48	-0.1246	0.5585
22.46	-0.1274	0.3758
23.44	-0.1293	0.2074
24.41	-0.1304	0.0616
25.39	-0.1305	-0.0548
26.37	-0.1297	-0.137
27.34	-0.1279	-0.1824
28.32	-0.1252	-0.1904
29.3	-0.1218	-0.1626
30.27	-0.1178	-0.1024
31.25	-0.1133	-0.0146
32.23	-0.1085	0.0943
33.2	-0.1037	0.2172
34.18	-0.0991	0.3466
35.16	-0.0948	0.4748
36.13	-0.091	0.5946
37.11	-0.0881	0.6996
38.09	-0.0859	0.7843
39.06	-0.0848	0.8448
40.04	-0.0848	0.8786
41.02	-0.0857	0.8847
41.99	-0.0878	0.8641
42.97	-0.0907	0.8187
43.95	-0.0944	0.7522
44.92	-0.0988	0.6691
45.9	-0.1036	0.5748
46.88	-0.1086	0.4751
47.85	-0.1135	0.3761
48.83	-0.1181	0.2832
49.8	-0.1222	0.2018
50.78	-0.1255	0.1362
51.76	-0.1278	0.0896
52.73	-0.129	0.0641
53.71	-0.1289	0.0605
54.69	-0.1275	0.0785
55.66	-0.1248	0.1163
56.64	-0.1207	0.1712
57.62	-0.1154	0.2395
58.59	-0.1091	0.317
59.57	-0.1017	0.3989
60.55	-0.0936	0.4805
61.52	-0.085	0.5572
62.5	-0.0761	0.6247
63.48	-0.067	0.6796
64.45	-0.0581	0.7192
65.43	-0.0496	0.7419
66.41	-0.0415	0.7468
67.38	-0.0341	0.7346
68.36	-0.0274	0.7065
69.34	-0.0216	0.665
70.31	-0.0166	0.6129
71.29	-0.0125	0.554
72.27	-0.0092	0.492
73.24	-0.0067	0.4308
74.22	-0.0049	0.3743
75.2	-0.0037	0.3257
76.17	-0.0031	0.2879
77.15	-0.0029	0.2629
78.13	-0.003	0.2519
79.1	-0.0034	0.2552
80.08	-0.0039	0.2722
81.05	-0.0047	0.3015
82.03	-0.0056	0.3409
83.01	-0.0066	0.3876
83.98	-0.0078	0.4385
84.96	-0.0091	0.4902
85.94	-0.0106	0.5392
86.91	-0.0123	0.5824
87.89	-0.0143	0.6169
88.87	-0.0165	0.6406
89.84	-0.019	0.6517
90.82	-0.0217	0.6496
91.8	-0.0246	0.6341
92.77	-0.0277	0.6062
93.75	-0.0307	0.5673
94.73	-0.0337	0.5197
95.7	-0.0366	0.466
96.68	-0.0391	0.4093
97.66	-0.0412	0.3527
98.63	-0.0428	0.2995
99.61	-0.0437	0.2526
100.59	-0.0439	0.2145
101.56	-0.0432	0.1874
102.54	-0.0417	0.1725
103.52	-0.0394	0.1706
104.49	-0.0363	0.1816
105.47	-0.0325	0.2047
106.45	-0.028	0.2384
107.42	-0.0231	0.2807
108.4	-0.0179	0.3289
109.38	-0.0126	0.3804
110.35	-0.0074	0.432
111.33	-0.0024	0.481
112.3	0.002	0.5246
113.28	0.0058	0.5605
114.26	0.0089	0.5869
115.23	0.011	0.6024
116.21	0.0122	0.6065
117.19	0.0124	0.5992
118.16	0.0116	0.5814
119.14	0.01	0.5545
120.12	0.0075	0.5202
121.09	0.0045	0.4809
122.07	0.0009	0.4392
123.05	-0.0029	0.3976
124.02	-0.0067	0.3588
125	-0.0105	0.3252
125.98	-0.014	0.2989
126.95	-0.0171	0.2813
127.93	-0.0196	0.2735
128.91	-0.0215	0.2759
129.88	-0.0227	0.2883
130.86	-0.0231	0.3099
131.84	-0.023	0.3393
132.81	-0.0222	0.3745
133.79	-0.0211	0.4136
134.77	-0.0196	0.4539
135.74	-0.0179	0.493
136.72	-0.0163	0.5286
137.7	-0.0148	0.5583
138.67	-0.0137	0.5804
139.65	-0.0131	0.5934
140.63	-0.013	0.5965
141.6	-0.0136	0.5892
142.58	-0.0148	0.572
143.55	-0.0167	0.5457
144.53	-0.0192	0.5116
145.51	-0.0222	0.4716
146.48	-0.0255	0.4278
147.46	-0.029	0.3826
148.44	-0.0326	0.3382
149.41	-0.0361	0.2972
150.39	-0.0393	0.2616
151.37	-0.042	0.2332
152.34	-0.0442	0.2135
153.32	-0.0457	0.2032
154.3	-0.0465	0.2028
155.27	-0.0466	0.2121
156.25	-0.0459	0.2304
157.23	-0.0447	0.2563
158.2	-0.0429	0.2883
159.18	-0.0407	0.3245
160.16	-0.0383	0.3627
161.13	-0.0358	0.4006
162.11	-0.0335	0.4361
163.09	-0.0315	0.4672
164.06	-0.0299	0.4922
165.04	-0.0289	0.5097
166.02	-0.0286	0.5188
166.99	-0.0289	0.5191
167.97	-0.03	0.5106
168.95	-0.0317	0.4939
169.92	-0.0339	0.4699
170.9	-0.0366	0.44
171.88	-0.0396	0.4058
172.85	-0.0426	0.3691
173.83	-0.0456	0.3319
174.8	-0.0483	0.2959
175.78	-0.0505	0.2629
176.76	-0.0521	0.2344
177.73	-0.053	0.2115
178.71	-0.0531	0.1951
179.69	-0.0523	0.1855
180.66	-0.0509	0.1828
181.64	-0.0487	0.1866
182.62	-0.0459	0.196
183.59	-0.0428	0.2099
184.57	-0.0395	0.2272
185.55	-0.0363	0.2463
186.52	-0.0334	0.2657
187.5	-0.0311	0.284
188.48	-0.0297	0.3
189.45	-0.0292	0.3124
190.43	-0.0299	0.3205
191.41	-0.0319	0.3237
192.38	-0.0352	0.322
193.36	-0.0399	0.3154
194.34	-0.0458	0.3045
195.31	-0.0529	0.2901
196.29	-0.061	0.2731
197.27	-0.0697	0.2548
198.24	-0.079	0.2364
199.22	-0.0884	0.2191
200.2	-0.0978	0.204
201.17	-0.1068	0.1921
202.15	-0.1151	0.1841
203.13	-0.1226	0.1806
204.1	-0.129	0.1815
205.08	-0.1344	0.1868
206.05	-0.1385	0.196
207.03	-0.1415	0.2083
208.01	-0.1434	0.2227
208.98	-0.1443	0.2379
209.96	-0.1444	0.2527
210.94	-0.1439	0.2658
211.91	-0.1432	0.2759
212.89	-0.1423	0.2819
213.87	-0.1417	0.2827
214.84	-0.1415	0.2778
215.82	-0.142	0.2667
216.8	-0.1433	0.2495
217.77	-0.1456	0.2263
218.75	-0.1488	0.1978
219.73	-0.153	0.1648
220.7	-0.1581	0.1285
221.68	-0.164	0.0902
222.66	-0.1705	0.0512
223.63	-0.1775	0.013
224.61	-0.1846	-0.0231
225.59	-0.1916	-0.0558
226.56	-0.1983	-0.084
227.54	-0.2044	-0.1071
228.52	-0.2098	-0.1243
229.49	-0.2142	-0.1356
230.47	-0.2176	-0.1409
231.45	-0.22	-0.1408
232.42	-0.2214	-0.1359
233.4	-0.2217	-0.1271
234.38	-0.2213	-0.1154
235.35	-0.2202	-0.1021
236.33	-0.2188	-0.0882
237.3	-0.2172	-0.0751
238.28	-0.2158	-0.0637
239.26	-0.2147	-0.055
240.23	-0.2144	-0.0496
241.21	-0.2149	-0.048
242.19	-0.2165	-0.0505
243.16	-0.2193	-0.0569
244.14	-0.2233	-0.067
245.12	-0.2286	-0.0802
246.09	-0.2349	-0.0958
247.07	-0.2423	-0.113
248.05	-0.2504	-0.1309
249.02	-0.2591	-0.1486
250	-0.268	-0.1653
250.98	-0.2768	-0.1803
251.95	-0.2852	-0.1929
252.93	-0.2929	-0.2029
253.91	-0.2996	-0.21
254.88	-0.3051	-0.2143
255.86	-0.3091	-0.2162
256.84	-0.3116	-0.2161
257.81	-0.3126	-0.2147
258.79	-0.312	-0.2128
259.77	-0.3099	-0.2113
260.74	-0.3067	-0.2109
261.72	-0.3023	-0.2125
262.7	-0.2973	-0.2169
263.67	-0.2918	-0.2245
264.65	-0.2863	-0.2358
265.63	-0.2811	-0.2509
266.6	-0.2765	-0.2696
267.58	-0.2729	-0.2917
268.55	-0.2706	-0.3165
269.53	-0.2698	-0.3434
270.51	-0.2706	-0.3713
271.48	-0.2732	-0.3994
272.46	-0.2776	-0.4264
273.44	-0.2838	-0.4515
274.41	-0.2917	-0.4735
275.39	-0.301	-0.4918
276.37	-0.3117	-0.5056
277.34	-0.3234	-0.5145
278.32	-0.3359	-0.5184
279.3	-0.349	-0.5175
280.27	-0.3622	-0.512
281.25	-0.3754	-0.5027
282.23	-0.3883	-0.4905
283.2	-0.4007	-0.4763
284.18	-0.4125	-0.4613
285.16	-0.4236	-0.4469
286.13	-0.4339	-0.4342
287.11	-0.4433	-0.4244
288.09	-0.452	-0.4185
289.06	-0.4601	-0.4174
290.04	-0.4675	-0.4217
291.02	-0.4746	-0.4317
291.99	-0.4815	-0.4474
292.97	-0.4883	-0.4687
293.95	-0.4952	-0.4948
294.92	-0.5023	-0.5251
295.9	-0.5099	-0.5586
296.88	-0.518	-0.594
297.85	-0.5267	-0.63
298.83	-0.536	-0.6653
299.8	-0.5459	-0.6986
300.78	-0.5565	-0.7287
301.76	-0.5676	-0.7546
302.73	-0.5792	-0.7753
303.71	-0.5911	-0.7903
304.69	-0.6031	-0.7993
305.66	-0.6153	-0.8022
306.64	-0.6273	-0.7992
307.62	-0.639	-0.7911
308.59	-0.6503	-0.7784
309.57	-0.661	-0.7622
310.55	-0.671	-0.7436
311.52	-0.6802	-0.724
312.5	-0.6884	-0.7044
313.48	-0.6956	-0.6862
314.45	-0.7018	-0.6704
315.43	-0.7069	-0.6582
316.41	-0.7108	-0.6501
317.38	-0.7137	-0.6469
318.36	-0.7155	-0.6486
319.34	-0.7163	-0.6555
320.31	-0.7161	-0.6672
321.29	-0.715	-0.6833
322.27	-0.713	-0.703
323.24	-0.7102	-0.7254
324.22	-0.7068	-0.7496
325.2	-0.7028	-0.7744
326.17	-0.6983	-0.7988
327.15	-0.6935	-0.8217
328.13	-0.6883	-0.8421
329.1	-0.683	-0.8592
330.08	-0.6776	-0.8724
331.05	-0.6722	-0.8812
332.03	-0.6668	-0.8856
333.01	-0.6617	-0.8855
333.98	-0.6567	-0.8813
334.96	-0.652	-0.8735
335.94	-0.6476	-0.863
336.91	-0.6435	-0.8505
337.89	-0.6396	-0.8372
338.87	-0.636	-0.824
339.84	-0.6325	-0.8122
340.82	-0.6292	-0.8028
341.8	-0.6259	-0.7967
342.77	-0.6225	-0.7949
343.75	-0.619	-0.7978
344.73	-0.6152	-0.8061
345.7	-0.6111	-0.8199
346.68	-0.6067	-0.8391
347.66	-0.6018	-0.8634
348.63	-0.5965	-0.8924
349.61	-0.5907	-0.9251
350.59	-0.5846	-0.9608
351.56	-0.5782	-0.9982
352.54	-0.5716	-1.0362
353.52	-0.5651	-1.0735
354.49	-0.5586	-1.1088
355.47	-0.5525	-1.141
356.45	-0.547	-1.1689
357.42	-0.5422	-1.1916
358.4	-0.5384	-1.2083
359.38	-0.5356	-1.2185
360.35	-0.5341	-1.2219
361.33	-0.5339	-1.2187
362.3	-0.535	-1.2089
363.28	-0.5375	-1.1933
364.26	-0.5413	-1.1726
365.23	-0.5461	-1.1478
366.21	-0.5518	-1.1203
367.19	-0.5582	-1.0912
368.16	-0.5649	-1.0622
369.14	-0.5717	-1.0346
370.12	-0.5781	-1.01
371.09	-0.5837	-0.9896
372.07	-0.5883	-0.9748
373.05	-0.5916	-0.9665
374.02	-0.5931	-0.9655
375	-0.5928	-0.9723
375.98	-0.5905	-0.9871
376.95	-0.5861	-1.0098
377.93	-0.5797	-1.0398
378.91	-0.5713	-1.0766
379.88	-0.5611	-1.119
380.86	-0.5494	-1.1657
381.84	-0.5366	-1.2152
382.81	-0.523	-1.266
383.79	-0.509	-1.3163
384.77	-0.495	-1.3643
385.74	-0.4815	-1.4085
386.72	-0.4689	-1.4472
387.7	-0.4575	-1.4791
388.67	-0.4476	-1.5031
389.65	-0.4393	-1.5184
390.63	-0.4328	-1.5245
391.6	-0.4281	-1.5212
392.58	-0.4251	-1.5088
393.55	-0.4236	-1.4879
394.53	-0.4234	-1.4593
395.51	-0.4241	-1.4243
396.48	-0.4254	-1.3843
397.46	-0.4267	-1.3408
398.44	-0.4276	-1.2957
399.41	-0.4278	-1.2507
400.39	-0.4268	-1.2074
401.37	-0.4243	-1.1676
402.34	-0.4199	-1.1325
403.32	-0.4137	-1.1035
404.3	-0.4053	-1.0812
405.27	-0.395	-1.0664
406.25	-0.3827	-1.0591
407.23	-0.3689	-1.0592
408.2	-0.3537	-1.0662
409.18	-0.3375	-1.0793
410.16	-0.321	-1.0973
411.13	-0.3044	-1.1189
412.11	-0.2884	-1.1428
413.09	-0.2734	-1.1674
414.06	-0.2599	-1.1911
415.04	-0.2482	-1.2125
416.02	-0.2386	-1.2304
416.99	-0.2314	-1.2436
417.97	-0.2266	-1.2513
418.95	-0.2241	-1.2531
419.92	-0.224	-1.2487
420.9	-0.2259	-1.2382
421.88	-0.2294	-1.2222
422.85	-0.2343	-1.2013
423.83	-0.2399	-1.1764
424.8	-0.2458	-1.1488
425.78	-0.2515	-1.1197
426.76	-0.2565	-1.0904
427.73	-0.2603	-1.0622
428.71	-0.2625	-1.0362
429.69	-0.2628	-1.0134
430.66	-0.2609	-0.9947
431.64	-0.2569	-0.9805
432.62	-0.2505	-0.9711
433.59	-0.242	-0.9664
434.57	-0.2315	-0.9661
435.55	-0.2193	-0.9695
436.52	-0.2058	-0.9757
437.5	-0.1912	-0.9838
438.48	-0.1761	-0.9925
439.45	-0.1609	-1.0006
440.43	-0.1459	-1.007
441.41	-0.1316	-1.0106
442.38	-0.1182	-1.0105
443.36	-0.1061	-1.006
444.34	-0.0952	-0.9966
445.31	-0.0859	-0.9823
446.29	-0.0779	-0.9631
447.27	-0.0713	-0.9397
448.24	-0.0659	-0.9128
449.22	-0.0614	-0.8833
450.2	-0.0576	-0.8524
451.17	-0.0543	-0.8216
452.15	-0.0511	-0.7921
453.13	-0.0479	-0.7652
454.1	-0.0442	-0.7423
455.08	-0.0401	-0.7243
456.05	-0.0353	-0.7121
457.03	-0.0299	-0.7061
458.01	-0.0239	-0.7066
458.98	-0.0173	-0.7134
459.96	-0.0103	-0.726
460.94	-0.0032	-0.7437
461.91	0.0037	-0.7652
462.89	0.0102	-0.7894
463.87	0.0159	-0.8147
464.84	0.0206	-0.8395
465.82	0.0239	-0.8624
466.8	0.0258	-0.8818
467.77	0.0259	-0.8964
468.75	0.0243	-0.9052
469.73	0.021	-0.9074
470.7	0.016	-0.9026
471.68	0.0096	-0.8907
472.66	0.002	-0.8719
473.63	-0.0066	-0.847
474.61	-0.0156	-0.8168
475.59	-0.0248	-0.7827
476.56	-0.0337	-0.746
477.54	-0.042	-0.7084
478.52	-0.0492	-0.6714
479.49	-0.0551	-0.6366
480.47	-0.0594	-0.6056
481.45	-0.0619	-0.5794
482.42	-0.0626	-0.5592
483.4	-0.0616	-0.5457
484.38	-0.0589	-0.5391
485.35	-0.0548	-0.5394
486.33	-0.0496	-0.5463
487.3	-0.0436	-0.5591
488.28	-0.0372	-0.5769
489.26	-0.0308	-0.5983
490.23	-0.0249	-0.6221
491.21	-0.0198	-0.6468
492.19	-0.0159	-0.6709
493.16	-0.0135	-0.6932
494.14	-0.0128	-0.7123
495.12	-0.0139	-0.7273
496.09	-0.0169	-0.7375
497.07	-0.0215	-0.7424
498.05	-0.0277	-0.7419
499.02	-0.0351	-0.7362
500	-0.0434	-0.7257
500.98	-0.0523	-0.7113
501.95	-0.0612	-0.6938
502.93	-0.0697	-0.6744
503.91	-0.0774	-0.6542
504.88	-0.0838	-0.6344
505.86	-0.0886	-0.6161
506.84	-0.0915	-0.6002
507.81	-0.0922	-0.5876
508.79	-0.0908	-0.5788
509.77	-0.0872	-0.5741
510.74	-0.0816	-0.5734
511.72	-0.074	-0.5766
512.7	-0.0649	-0.5831
513.67	-0.0547	-0.5922
514.65	-0.0437	-0.603
515.63	-0.0325	-0.6146
516.6	-0.0216	-0.6259
517.58	-0.0114	-0.636
518.55	-0.0025	-0.6439
519.53	0.0048	-0.6489
520.51	0.0101	-0.6505
521.48	0.0132	-0.6483
522.46	0.0138	-0.6423
523.44	0.0119	-0.6328
524.41	0.0075	-0.6201
525.39	0.0007	-0.605
526.37	-0.0082	-0.5883
527.34	-0.019	-0.571
528.32	-0.0314	-0.5541
529.3	-0.0449	-0.5387
530.27	-0.0592	-0.5257
531.25	-0.0738	-0.516
532.23	-0.0883	-0.5102
533.2	-0.1023	-0.5088
534.18	-0.1156	-0.5119
535.16	-0.1278	-0.5194
536.13	-0.1387	-0.5309
537.11	-0.1483	-0.5459
538.09	-0.1564	-0.5634
539.06	-0.163	-0.5825
540.04	-0.1684	-0.602
541.02	-0.1725	-0.6208
541.99	-0.1756	-0.6378
542.97	-0.178	-0.6519
543.95	-0.1799	-0.6622
544.92	-0.1814	-0.6682
545.9	-0.1831	-0.6693
546.88	-0.1849	-0.6655
547.85	-0.1872	-0.6571
548.83	-0.1901	-0.6443
549.8	-0.1938	-0.628
550.78	-0.1984	-0.6091
551.76	-0.2038	-0.5887
552.73	-0.21	-0.5681
553.71	-0.217	-0.5485
554.69	-0.2247	-0.531
555.66	-0.2329	-0.5168
556.64	-0.2414	-0.5069
557.62	-0.2501	-0.5018
558.59	-0.2587	-0.502
559.57	-0.267	-0.5077
560.55	-0.2748	-0.5185
561.52	-0.2819	-0.5341
562.5	-0.2881	-0.5536
563.48	-0.2934	-0.576
564.45	-0.2975	-0.6003
565.43	-0.3004	-0.625
566.41	-0.3021	-0.6489
567.38	-0.3025	-0.6708
568.36	-0.3016	-0.6896
569.34	-0.2997	-0.7042
570.31	-0.2966	-0.7139
571.29	-0.2926	-0.7184
572.27	-0.2878	-0.7176
573.24	-0.2824	-0.7115
574.22	-0.2766	-0.7008
575.2	-0.2705	-0.6861
576.17	-0.2645	-0.6685
577.15	-0.2587	-0.6492
578.13	-0.2533	-0.6292
579.1	-0.2486	-0.6101
580.08	-0.2448	-0.5929
581.05	-0.2419	-0.5787
582.03	-0.2402	-0.5685
583.01	-0.2398	-0.5629
583.98	-0.2408	-0.5623
584.96	-0.2431	-0.5666
585.94	-0.2469	-0.5758
586.91	-0.252	-0.5892
587.89	-0.2583	-0.6059
588.87	-0.2657	-0.6251
589.84	-0.2741	-0.6454
590.82	-0.2831	-0.6657
591.8	-0.2926	-0.6846
592.77	-0.3022	-0.701
593.75	-0.3117	-0.7138
594.73	-0.3207	-0.7222
595.7	-0.3291	-0.7256
596.68	-0.3364	-0.7236
597.66	-0.3425	-0.7165
598.63	-0.3472	-0.7044
599.61	-0.3503	-0.6881
600.59	-0.3517	-0.6685
601.56	-0.3513	-0.6468
602.54	-0.3493	-0.6242
603.52	-0.3458	-0.6021
604.49	-0.3408	-0.5818
605.47	-0.3347	-0.5646
606.45	-0.3276	-0.5517
607.42	-0.3199	-0.5439
608.4	-0.3119	-0.5418
609.38	-0.3039	-0.5457
610.35	-0.2963	-0.5556
611.33	-0.2893	-0.5711
612.3	-0.2832	-0.5916
613.28	-0.2782	-0.616
614.26	-0.2745	-0.6433
615.23	-0.2721	-0.672
616.21	-0.271	-0.7009
617.19	-0.2711	-0.7284
618.16	-0.2723	-0.7534
619.14	-0.2743	-0.7746
620.12	-0.277	-0.7911
621.09	-0.2798	-0.8022
622.07	-0.2826	-0.8077
623.05	-0.285	-0.8074
624.02	-0.2867	-0.8018
625	-0.2873	-0.7913
625.98	-0.2866	-0.777
626.95	-0.2844	-0.7599
627.93	-0.2806	-0.7412
628.91	-0.2752	-0.7223
629.88	-0.2682	-0.7045
630.86	-0.2598	-0.689
631.84	-0.2502	-0.677
632.81	-0.2397	-0.6693
633.79	-0.2286	-0.6665
634.77	-0.2174	-0.6689
635.74	-0.2064	-0.6765
636.72	-0.196	-0.6891
637.7	-0.1866	-0.706
638.67	-0.1785	-0.7264
639.65	-0.172	-0.7493
640.63	-0.1673	-0.7734
641.6	-0.1644	-0.7976
642.58	-0.1633	-0.8206
643.55	-0.1639	-0.8413
644.53	-0.166	-0.8588
645.51	-0.1693	-0.8722
646.48	-0.1735	-0.8811
647.46	-0.1779	-0.8853
648.44	-0.1823	-0.8848
649.41	-0.1861	-0.88
650.39	-0.1888	-0.8714
651.37	-0.1901	-0.86
652.34	-0.1895	-0.8466
653.32	-0.1868	-0.8324
654.3	-0.1818	-0.8185
655.27	-0.1743	-0.8059
656.25	-0.1646	-0.7955
657.23	-0.1526	-0.7883
658.2	-0.1387	-0.7846
659.18	-0.1233	-0.7848
660.16	-0.1068	-0.7889
661.13	-0.0897	-0.7965
662.11	-0.0726	-0.8073
663.09	-0.056	-0.8203
664.06	-0.0405	-0.8347
665.04	-0.0265	-0.8493
666.02	-0.0146	-0.863
666.99	-0.005	-0.8747
667.97	0.002	-0.8834
668.95	0.0064	-0.8881
669.92	0.008	-0.8883
670.9	0.0071	-0.8835
671.88	0.0038	-0.8735
672.85	-0.0014	-0.8586
673.83	-0.0083	-0.8393
674.8	-0.0162	-0.8164
675.78	-0.0247	-0.7908
676.76	-0.0332	-0.7636
677.73	-0.0413	-0.7363
678.71	-0.0486	-0.71
679.69	-0.0546	-0.6861
680.66	-0.059	-0.6658
681.64	-0.0618	-0.6501
682.62	-0.0627	-0.6397
683.59	-0.062	-0.635
684.57	-0.0596	-0.6362
685.55	-0.0559	-0.6432
686.52	-0.0512	-0.6555
687.5	-0.0459	-0.6722
688.48	-0.0404	-0.6924
689.45	-0.0353	-0.7149
690.43	-0.0309	-0.7382
691.41	-0.0277	-0.7611
692.38	-0.026	-0.7823
693.36	-0.0261	-0.8005
694.34	-0.0281	-0.8146
695.31	-0.0322	-0.8239
696.29	-0.0382	-0.828
697.27	-0.046	-0.8265
698.24	-0.0554	-0.8196
699.22	-0.066	-0.8078
700.2	-0.0774	-0.7917
701.17	-0.0891	-0.7723
702.15	-0.1006	-0.7508
703.13	-0.1116	-0.7283
704.1	-0.1215	-0.7061
705.08	-0.1299	-0.6855
706.05	-0.1365	-0.6675
707.03	-0.1411	-0.6531
708.01	-0.1436	-0.6429
708.98	-0.1439	-0.6375
709.96	-0.1422	-0.6368
710.94	-0.1387	-0.6407
711.91	-0.1336	-0.6488
712.89	-0.1274	-0.6603
713.87	-0.1205	-0.6743
714.84	-0.1134	-0.6897
715.82	-0.1065	-0.7053
716.8	-0.1003	-0.7201
717.77	-0.0951	-0.7329
718.75	-0.0915	-0.7427
719.73	-0.0896	-0.7489
720.7	-0.0895	-0.7508
721.68	-0.0915	-0.7483
722.66	-0.0953	-0.7414
723.63	-0.101	-0.7304
724.61	-0.1082	-0.716
725.59	-0.1166	-0.6989
726.56	-0.1258	-0.6803
727.54	-0.1353	-0.6611
728.52	-0.1449	-0.6426
729.49	-0.1539	-0.6259
730.47	-0.1619	-0.6119
731.45	-0.1687	-0.6016
732.42	-0.1738	-0.5956
733.4	-0.1771	-0.5941
734.38	-0.1785	-0.5974
735.35	-0.1779	-0.605
736.33	-0.1753	-0.6166
737.3	-0.171	-0.6313
738.28	-0.1652	-0.6481
739.26	-0.1581	-0.6659
740.23	-0.1502	-0.6835
741.21	-0.1418	-0.6996
742.19	-0.1333	-0.713
743.16	-0.125	-0.7228
744.14	-0.1173	-0.728
745.12	-0.1104	-0.728
746.09	-0.1045	-0.7227
747.07	-0.0998	-0.7119
748.05	-0.0963	-0.6961
749.02	-0.094	-0.6758
750	-0.0926	-0.6519
750.98	-0.0921	-0.6254
751.95	-0.0922	-0.5976
752.93	-0.0926	-0.5697
753.91	-0.093	-0.543
754.88	-0.0931	-0.5186
755.86	-0.0926	-0.4977
756.84	-0.0913	-0.481
757.81	-0.089	-0.469
758.79	-0.0856	-0.462
759.77	-0.0811	-0.46
760.74	-0.0754	-0.4625
761.72	-0.0688	-0.469
762.7	-0.0614	-0.4786
763.67	-0.0535	-0.4902
764.65	-0.0454	-0.5027
765.63	-0.0375	-0.5149
766.6	-0.0302	-0.5256
767.58	-0.0237	-0.5338
768.55	-0.0186	-0.5386
769.53	-0.015	-0.5394
770.51	-0.0132	-0.5358
771.48	-0.0135	-0.5279
772.46	-0.0158	-0.5159
773.44	-0.0202	-0.5002
774.41	-0.0267	-0.4818
775.39	-0.0349	-0.4616
776.37	-0.0448	-0.4407
777.34	-0.0559	-0.4204
778.32	-0.0678	-0.4018
779.3	-0.0803	-0.3861
780.27	-0.0928	-0.3741
781.25	-0.1049	-0.3666
782.23	-0.1162	-0.3639
783.2	-0.1264	-0.3662
784.18	-0.1351	-0.3732
785.16	-0.1421	-0.3845
786.13	-0.1473	-0.3991
787.11	-0.1505	-0.4159
788.09	-0.1518	-0.4338
789.06	-0.1512	-0.4514
790.04	-0.1489	-0.4672
791.02	-0.1451	-0.4801
791.99	-0.14	-0.4887
792.97	-0.1339	-0.4921
793.95	-0.1272	-0.4898
794.92	-0.1202	-0.4814
795.9	-0.1131	-0.4669
796.88	-0.1063	-0.4468
797.85	-0.0999	-0.422
798.83	-0.0943	-0.3934
799.8	-0.0895	-0.3624
800.78	-0.0856	-0.3307
801.76	-0.0827	-0.2998
802.73	-0.0808	-0.2714
803.71	-0.0799	-0.247
804.69	-0.0798	-0.228
805.66	-0.0804	-0.2155
806.64	-0.0817	-0.2102
807.62	-0.0834	-0.2125
808.59	-0.0854	-0.2223
809.57	-0.0877	-0.2392
810.55	-0.09	-0.2623
811.52	-0.0923	-0.2904
812.5	-0.0944	-0.322
813.48	-0.0963	-0.3554
814.45	-0.098	-0.3889
815.43	-0.0993	-0.4206
816.41	-0.1004	-0.4488
817.38	-0.101	-0.4722
818.36	-0.1013	-0.4894
819.34	-0.1012	-0.4998
820.31	-0.1007	-0.5028
821.29	-0.0997	-0.4985
822.27	-0.0982	-0.4874
823.24	-0.0962	-0.4703
824.22	-0.0935	-0.4484
825.2	-0.0902	-0.4233
826.17	-0.0861	-0.3967
827.15	-0.0811	-0.3703
828.13	-0.0754	-0.3459
829.1	-0.0688	-0.3253
830.08	-0.0614	-0.3098
831.05	-0.0532	-0.3005
832.03	-0.0443	-0.2984
833.01	-0.0348	-0.3036
833.98	-0.0249	-0.316
834.96	-0.0149	-0.3351
835.94	-0.0049	-0.36
836.91	0.0049	-0.3893
837.89	0.014	-0.4215
838.87	0.0223	-0.4547
839.84	0.0294	-0.4871
840.82	0.0352	-0.517
841.8	0.0395	-0.5427
842.77	0.042	-0.5627
843.75	0.0428	-0.5762
844.73	0.0418	-0.5823
845.7	0.0391	-0.5808
846.68	0.0348	-0.572
847.66	0.0291	-0.5566
848.63	0.0223	-0.5356
849.61	0.0149	-0.5103
850.59	0.007	-0.4825
851.56	-0.0007	-0.454
852.54	-0.008	-0.4264
853.52	-0.0143	-0.4016
854.49	-0.0192	-0.381
855.47	-0.0224	-0.3658
856.45	-0.0236	-0.357
857.42	-0.0226	-0.355
858.4	-0.0193	-0.3595
859.38	-0.0135	-0.3703
860.35	-0.0055	-0.3862
861.33	0.0046	-0.406
862.3	0.0165	-0.4281
863.28	0.03	-0.4505
864.26	0.0444	-0.4714
865.23	0.0594	-0.4889
866.21	0.0744	-0.5013
867.19	0.089	-0.5072
868.16	0.1025	-0.5054
869.14	0.1145	-0.4954
870.12	0.1247	-0.4771
871.09	0.1325	-0.4509
872.07	0.1379	-0.4178
873.05	0.1407	-0.3792
874.02	0.1408	-0.3368
875	0.1384	-0.2928
875.98	0.1335	-0.2494
876.95	0.1266	-0.2089
877.93	0.1179	-0.1736
878.91	0.108	-0.1454
879.88	0.0973	-0.1259
880.86	0.0864	-0.1163
881.84	0.0757	-0.117
882.81	0.0658	-0.1283
883.79	0.057	-0.1493
884.77	0.05	-0.1789
885.74	0.0448	-0.2153
886.72	0.0417	-0.2564
887.7	0.0409	-0.2996
888.67	0.0424	-0.3423
889.65	0.0459	-0.3818
890.63	0.0514	-0.4154
891.6	0.0585	-0.4409
892.58	0.0669	-0.4563
893.55	0.0761	-0.4605
894.53	0.0856	-0.4526
895.51	0.0949	-0.4326
896.48	0.1037	-0.4013
897.46	0.1113	-0.3598
898.44	0.1174	-0.3103
899.41	0.1217	-0.2549
900.39	0.1238	-0.1965
901.37	0.1236	-0.1381
902.34	0.1211	-0.0825
903.32	0.1162	-0.0327
904.3	0.109	0.0089
905.27	0.0997	0.0403
906.25	0.0887	0.06
907.23	0.0762	0.0672
908.2	0.0626	0.0621
909.18	0.0484	0.0452
910.16	0.034	0.0181
911.13	0.0198	-0.0172
912.11	0.0063	-0.0582
913.09	-0.0062	-0.1018
914.06	-0.0175	-0.1449
915.04	-0.0272	-0.1845
916.02	-0.0352	-0.2175
916.99	-0.0413	-0.2415
917.97	-0.0457	-0.2544
918.95	-0.0483	-0.2549
919.92	-0.0494	-0.2424
920.9	-0.049	-0.2171
921.88	-0.0475	-0.18
922.85	-0.0453	-0.1328
923.83	-0.0425	-0.0781
924.8	-0.0397	-0.0188
925.78	-0.037	0.0419
926.76	-0.035	0.1004
927.73	-0.0338	0.1533
928.71	-0.0338	0.1976
929.69	-0.0352	0.2304
930.66	-0.0381	0.2497
931.64	-0.0428	0.2541
932.62	-0.0491	0.2433
933.59	-0.0572	0.2176
934.57	-0.0669	0.1783
935.55	-0.0782	0.1274
936.52	-0.0908	0.0678
937.5	-0.1047	0.0026
938.48	-0.1194	-0.0646
939.45	-0.1349	-0.1301
940.43	-0.1507	-0.1906
941.41	-0.1668	-0.243
942.38	-0.1827	-0.2849
943.36	-0.1983	-0.3148
944.34	-0.2135	-0.3318
945.31	-0.2279	-0.3365
946.29	-0.2415	-0.3303
947.27	-0.2543	-0.3156
948.24	-0.266	-0.2957
949.22	-0.2768	-0.2748
950.2	-0.2867	-0.2574
951.17	-0.2957	-0.2484
952.15	-0.3039	-0.2524
953.13	-0.3114	-0.2738
954.1	-0.3184	-0.3163
955.08	-0.3251	-0.3826
956.05	-0.3315	-0.4743
957.03	-0.3378	-0.5915
958.01	-0.3441	-0.7328
958.98	-0.3506	-0.8954
959.96	-0.3573	-1.075
960.94	-0.3644	-1.266
961.91	-0.3717	-1.4616
962.89	-0.3794	-1.6542
963.87	-0.3873	-1.836
964.84	-0.3954	-1.9988
965.82	-0.4036	-2.1351
966.8	-0.4117	-2.2379
967.77	-0.4197	-2.3015
968.75	-0.4272	-2.3218
969.73	-0.4341	-2.2965
970.7	-0.4402	-2.2254
971.68	-0.4453	-2.1103
972.66	-0.4492	-1.9554
973.63	-0.4518	-1.7666
974.61	-0.4529	-1.5522
975.59	-0.4524	-1.3214
976.56	-0.4501	-1.0851
977.54	-0.4461	-0.8545
978.52	-0.4403	-0.6412
979.49	-0.4328	-0.4562
980.47	-0.4236	-0.3096
981.45	-0.4127	-0.2103
982.42	-0.4004	-0.1648
983.4	-0.3867	-0.1778
984.38	-0.3719	-0.2511
985.35	-0.3562	-0.384
986.33	-0.3397	-0.5727
987.3	-0.3226	-0.8112
988.28	-0.3052	-1.0906
989.26	-0.2876	-1.4002
990.23	-0.2701	-1.7273
991.21	-0.2528	-2.0584
992.19	-0.236	-2.3793
993.16	-0.2196	-2.6759
994.14	-0.2039	-2.9347
995.12	-0.1889	-3.1437
996.09	-0.1747	-3.2928
997.07	-0.1615	-3.3739
998.05	-0.1492	-3.3819
999.02	-0.1379	-3.3146
1000	-0.3687	-5.3993
1000.98	-0.3278	-5.2567
1001.95	-0.2882	-5.0097
1002.93	-0.2505	-4.6674
1003.91	-0.2154	-4.2425
1004.88	-0.1832	-3.7508
1005.86	-0.1545	-3.2103
1006.84	-0.1295	-2.6407
1007.81	-0.1084	-2.0622
1008.79	-0.0911	-1.495
1009.77	-0.0776	-0.9581
1010.74	-0.0677	-0.4686
1011.72	-0.0612	-0.0413
1012.7	-0.0577	0.3126
1013.67	-0.0567	0.585
1014.65	-0.0579	0.7719
1015.63	-0.0608	0.873
1016.6	-0.0648	0.8918
1017.58	-0.0696	0.8351
1018.55	-0.0748	0.713
1019.53	-0.0799	0.5376
1020.51	-0.0848	0.3229
1021.48	-0.0891	0.0841
1022.46	-0.0926	-0.1638
1023.44	-0.0954	-0.406
1024.41	-0.0973	-0.629
1025.39	-0.0983	-0.8213
1026.37	-0.0985	-0.9735
1027.34	-0.0981	-1.079
1028.32	-0.097	-1.1341
1029.3	-0.0955	-1.1381
1030.27	-0.0937	-1.0932
1031.25	-0.0917	-1.004
1032.23	-0.0897	-0.8777
1033.2	-0.0877	-0.7232
1034.18	-0.0858	-0.5503
1035.16	-0.0841	-0.37
1036.13	-0.0825	-0.1929
1037.11	-0.0812	-0.0292
1038.09	-0.08	0.112
1039.06	-0.079	0.2231
1040.04	-0.0782	0.2984
1041.02	-0.0776	0.3345
1041.99	-0.0771	0.3301
1042.97	-0.0769	0.2862
1043.95	-0.0768	0.2061
1044.92	-0.0771	0.0947
1045.9	-0.0778	-0.0414
1046.88	-0.079	-0.1944
1047.85	-0.0808	-0.356
1048.83	-0.0834	-0.5176
1049.8	-0.0869	-0.6709
1050.78	-0.0914	-0.8084
1051.76	-0.097	-0.9236
1052.73	-0.1038	-1.0117
1053.71	-0.1118	-1.0693
1054.69	-0.121	-1.0949
1055.66	-0.1313	-1.0888
1056.64	-0.1426	-1.053
1057.62	-0.1547	-0.9912
1058.59	-0.1674	-0.9081
1059.57	-0.1805	-0.8096
1060.55	-0.1937	-0.7023
1061.52	-0.2065	-0.5927
1062.5	-0.2188	-0.4873
1063.48	-0.2301	-0.3922
1064.45	-0.2403	-0.3124
1065.43	-0.249	-0.2519
1066.41	-0.256	-0.2136
1067.38	-0.2612	-0.1986
1068.36	-0.2645	-0.207
1069.34	-0.266	-0.2372
1070.31	-0.2658	-0.2866
1071.29	-0.264	-0.3516
1072.27	-0.2608	-0.4278
1073.24	-0.2566	-0.5103
1074.22	-0.2518	-0.5941
1075.2	-0.2468	-0.6745
1076.17	-0.2419	-0.747
1077.15	-0.2375	-0.8081
1078.13	-0.2341	-0.855
1079.1	-0.232	-0.8861
1080.08	-0.2314	-0.9008
1081.05	-0.2326	-0.8996
1082.03	-0.2356	-0.8841
1083.01	-0.2404	-0.8569
1083.98	-0.247	-0.8211
1084.96	-0.2552	-0.7803
1085.94	-0.2647	-0.7386
1086.91	-0.2751	-0.6997
1087.89	-0.2862	-0.6672
1088.87	-0.2974	-0.6443
1089.84	-0.3083	-0.6333
1090.82	-0.3185	-0.6356
1091.8	-0.3276	-0.6519
1092.77	-0.3351	-0.6816
1093.75	-0.3409	-0.7234
1094.73	-0.3446	-0.7751
1095.7	-0.3463	-0.8337
1096.68	-0.3459	-0.8959
1097.66	-0.3436	-0.9578
1098.63	-0.3395	-1.0159
1099.61	-0.3339	-1.0665
1100.59	-0.3272	-1.1065
1101.56	-0.3199	-1.1334
1102.54	-0.3124	-1.1454
1103.52	-0.3052	-1.1417
1104.49	-0.2987	-1.1225
1105.47	-0.2935	-1.0889
1106.45	-0.2898	-1.0427
1107.42	-0.288	-0.9868
1108.4	-0.2882	-0.9245
1109.38	-0.2906	-0.8595
1110.35	-0.295	-0.7959
1111.33	-0.3014	-0.7376
1112.3	-0.3094	-0.6883
1113.28	-0.3188	-0.651
1114.26	-0.3292	-0.6283
1115.23	-0.3399	-0.6218
1116.21	-0.3506	-0.6323
1117.19	-0.3608	-0.6596
1118.16	-0.3698	-0.7024
1119.14	-0.3773	-0.7588
1120.12	-0.3829	-0.8258
1121.09	-0.3863	-0.9001
1122.07	-0.3873	-0.9778
1123.05	-0.386	-1.055
1124.02	-0.3823	-1.1278
1125	-0.3764	-1.1924
1125.98	-0.3687	-1.2457
1126.95	-0.3595	-1.2853
1127.93	-0.3493	-1.3093
1128.91	-0.3386	-1.317
1129.88	-0.3281	-1.3086
1130.86	-0.3183	-1.2849
1131.84	-0.3097	-1.248
1132.81	-0.3027	-1.2003
1133.79	-0.2978	-1.1452
1134.77	-0.2953	-1.0859
1135.74	-0.2953	-1.0264
1136.72	-0.2979	-0.9702
1137.7	-0.303	-0.9208
1138.67	-0.3104	-0.8809
1139.65	-0.3197	-0.8531
1140.63	-0.3305	-0.8387
1141.6	-0.3423	-0.8385
1142.58	-0.3544	-0.8524
1143.55	-0.3663	-0.8794
1144.53	-0.3773	-0.9176
1145.51	-0.3869	-0.9648
1146.48	-0.3946	-1.018
1147.46	-0.3998	-1.0737
1148.44	-0.4022	-1.1288
1149.41	-0.4017	-1.1797
1150.39	-0.3981	-1.2234
1151.37	-0.3915	-1.2572
1152.34	-0.3821	-1.279
1153.32	-0.3701	-1.2874
1154.3	-0.3561	-1.2818
1155.27	-0.3404	-1.2624
1156.25	-0.3236	-1.23
1157.23	-0.3064	-1.1865
1158.2	-0.2893	-1.1339
1159.18	-0.273	-1.075
1160.16	-0.2578	-1.0128
1161.13	-0.2444	-0.9504
1162.11	-0.233	-0.8909
1163.09	-0.2239	-0.8369
1164.06	-0.2172	-0.7911
1165.04	-0.2128	-0.7551
1166.02	-0.2108	-0.7303
1166.99	-0.2108	-0.7171
1167.97	-0.2125	-0.7154
1168.95	-0.2156	-0.7244
1169.92	-0.2195	-0.7426
1170.9	-0.2238	-0.768
1171.88	-0.228	-0.7984
1172.85	-0.2317	-0.831
1173.83	-0.2344	-0.8634
1174.8	-0.2358	-0.8929
1175.78	-0.2357	-0.9172
1176.76	-0.2339	-0.9346
1177.73	-0.2304	-0.9436
1178.71	-0.2254	-0.9433
1179.69	-0.2189	-0.9336
1180.66	-0.2112	-0.915
1181.64	-0.2027	-0.8883
1182.62	-0.1938	-0.8552
1183.59	-0.1848	-0.8174
1184.57	-0.1764	-0.7773
1185.55	-0.1688	-0.737
1186.52	-0.1625	-0.6989
1187.5	-0.1578	-0.6652
1188.48	-0.1548	-0.6375
1189.45	-0.1539	-0.6173
1190.43	-0.1549	-0.6055
1191.41	-0.1578	-0.6024
1192.38	-0.1624	-0.6077
1193.36	-0.1685	-0.6205
1194.34	-0.1757	-0.6395
1195.31	-0.1836	-0.6629
1196.29	-0.1917	-0.6886
1197.27	-0.1995	-0.7142
1198.24	-0.2065	-0.7373
1199.22	-0.2123	-0.7557
1200.2	-0.2164	-0.7673
1201.17	-0.2186	-0.7706
1202.15	-0.2185	-0.7641
1203.13	-0.2161	-0.7474
1204.1	-0.2113	-0.7202
1205.08	-0.2042	-0.6832
1206.05	-0.1949	-0.6373
1207.03	-0.1839	-0.5842
1208.01	-0.1714	-0.5257
1208.98	-0.1578	-0.4642
1209.96	-0.1437	-0.402
1210.94	-0.1296	-0.3417
1211.91	-0.116	-0.2854
1212.89	-0.1034	-0.2352
1213.87	-0.0921	-0.1928
1214.84	-0.0826	-0.1593
1215.82	-0.0751	-0.1353
1216.8	-0.0699	-0.1209
1217.77	-0.0669	-0.1155
1218.75	-0.0663	-0.1181
1219.73	-0.0678	-0.1272
1220.7	-0.0713	-0.1408
1221.68	-0.0764	-0.1568
1222.66	-0.0827	-0.1729
1223.63	-0.09	-0.1869
1224.61	-0.0976	-0.1966
1225.59	-0.1053	-0.2003
1226.56	-0.1124	-0.1966
1227.54	-0.1188	-0.1846
1228.52	-0.1239	-0.1638
1229.49	-0.1275	-0.1346
1230.47	-0.1295	-0.0975
1231.45	-0.1297	-0.054
1232.42	-0.1281	-0.0057
1233.4	-0.1247	0.0453
1234.38	-0.1197	0.0969
1235.35	-0.1132	0.1467
1236.33	-0.1056	0.1924
1237.3	-0.0972	0.2319
1238.28	-0.0882	0.2635
1239.26	-0.0791	0.2859
1240.23	-0.07	0.2982
1241.21	-0.0615	0.3002
1242.19	-0.0537	0.2921
1243.16	-0.0469	0.2749
1244.14	-0.0413	0.2498
1245.12	-0.0369	0.2186
1246.09	-0.0339	0.1835
1247.07	-0.0323	0.1468
1248.05	-0.032	0.1108
1249.02	-0.0328	0.0778
1250	-0.0348	0.05
1250.98	-0.0376	0.0292
1251.95	-0.0412	0.0167
1252.93	-0.0452	0.0135
1253.91	-0.0496	0.0198
1254.88	-0.0541	0.0355
1255.86	-0.0585	0.0599
1256.84	-0.0626	0.0916
1257.81	-0.0665	0.1291
1258.79	-0.0698	0.1705
1259.77	-0.0726	0.2135
1260.74	-0.0749	0.2559
1261.72	-0.0765	0.2957
1262.7	-0.0774	0.3308
1263.67	-0.0778	0.3595
1264.65	-0.0775	0.3806
1265.63	-0.0766	0.3932
1266.6	-0.0752	0.3971
1267.58	-0.0732	0.3923
1268.55	-0.0706	0.3796
1269.53	-0.0675	0.36
1270.51	-0.0638	0.3351
1271.48	-0.0595	0.3066
1272.46	-0.0547	0.2763
1273.44	-0.0492	0.2464
1274.41	-0.0432	0.2186
1275.39	-0.0366	0.1947
1276.37	-0.0295	0.1761
1277.34	-0.0219	0.1639
1278.32	-0.0138	0.1588
1279.3	-0.0054	0.1609
1280.27	0.0033	0.17
1281.25	0.0121	0.1855
1282.23	0.0208	0.2062
1283.2	0.0294	0.2308
1284.18	0.0377	0.2577
1285.16	0.0454	0.2852
1286.13	0.0526	0.3117
1287.11	0.059	0.3354
1288.09	0.0645	0.3551
1289.06	0.0692	0.3696
1290.04	0.0729	0.3781
1291.02	0.0757	0.3803
1291.99	0.0777	0.3763
1292.97	0.0788	0.3665
1293.95	0.0794	0.3517
1294.92	0.0795	0.3332
1295.9	0.0793	0.3125
1296.88	0.0791	0.2909
1297.85	0.0791	0.2704
1298.83	0.0794	0.2523
1299.8	0.0804	0.2383
1300.78	0.0822	0.2294
1301.76	0.0849	0.2267
1302.73	0.0887	0.2307
1303.71	0.0937	0.2414
1304.69	0.0998	0.2588
1305.66	0.107	0.282
1306.64	0.1152	0.3101
1307.62	0.1244	0.3419
1308.59	0.1342	0.3756
1309.57	0.1445	0.4099
1310.55	0.1551	0.4428
1311.52	0.1657	0.473
1312.5	0.1761	0.4989
1313.48	0.186	0.5194
1314.45	0.1951	0.5337
1315.43	0.2034	0.5413
1316.41	0.2107	0.5421
1317.38	0.2168	0.5365
1318.36	0.2218	0.5252
1319.34	0.2256	0.5092
1320.31	0.2283	0.4898
1321.29	0.23	0.4686
1322.27	0.2309	0.4472
1323.24	0.2311	0.4271
1324.22	0.2308	0.4099
1325.2	0.2304	0.3969
1326.17	0.2299	0.3892
1327.15	0.2297	0.3877
1328.13	0.2298	0.3925
1329.1	0.2306	0.4039
1330.08	0.2321	0.4215
1331.05	0.2343	0.4446
1332.03	0.2375	0.4721
1333.01	0.2414	0.5029
1333.98	0.2461	0.5357
1334.96	0.2516	0.5688
1335.94	0.2576	0.601
1336.91	0.264	0.6308
1337.89	0.2707	0.6572
1338.87	0.2774	0.6792
1339.84	0.284	0.6963
1340.82	0.2904	0.7083
1341.8	0.2964	0.7151
1342.77	0.3018	0.7173
1343.75	0.3066	0.7156
1344.73	0.3107	0.711
1345.7	0.3142	0.7045
1346.68	0.317	0.6975
1347.66	0.3193	0.6913
1348.63	0.3211	0.687
1349.61	0.3225	0.6857
1350.59	0.3237	0.6883
1351.56	0.3248	0.6954
1352.54	0.326	0.7072
1353.52	0.3273	0.7236
1354.49	0.329	0.7443
1355.47	0.3312	0.7686
1356.45	0.3338	0.7954
1357.42	0.3369	0.8237
1358.4	0.3405	0.8521
1359.38	0.3447	0.8793
1360.35	0.3493	0.9039
1361.33	0.3542	0.9247
1362.3	0.3594	0.9406
1363.28	0.3647	0.951
1364.26	0.37	0.9553
1365.23	0.3752	0.9533
1366.21	0.3802	0.9454
1367.19	0.3848	0.9319
1368.16	0.389	0.9139
1369.14	0.3926	0.8923
1370.12	0.3958	0.8685
1371.09	0.3984	0.844
1372.07	0.4005	0.8201
1373.05	0.4022	0.7982
1374.02	0.4035	0.7797
1375	0.4045	0.7656
1375.98	0.4053	0.7568
1376.95	0.4061	0.7537
1377.93	0.407	0.7564
1378.91	0.4081	0.7648
1379.88	0.4095	0.7784
1380.86	0.4112	0.7963
1381.84	0.4134	0.8176
1382.81	0.416	0.8409
1383.79	0.419	0.8649
1384.77	0.4226	0.8883
1385.74	0.4265	0.9097
1386.72	0.4307	0.9281
1387.7	0.4352	0.9424
1388.67	0.4399	0.9519
1389.65	0.4445	0.9564
1390.63	0.4491	0.9556
1391.6	0.4535	0.9499
1392.58	0.4575	0.9399
1393.55	0.4612	0.9263
1394.53	0.4644	0.9102
1395.51	0.4671	0.8929
1396.48	0.4692	0.8755
1397.46	0.4708	0.8594
1398.44	0.4718	0.8456
1399.41	0.4723	0.8353
1400.39	0.4723	0.8293
1401.37	0.4719	0.828
1402.34	0.4712	0.8317
1403.32	0.4702	0.8403
1404.3	0.4691	0.8534
1405.27	0.4679	0.8704
1406.25	0.4667	0.8904
1407.23	0.4656	0.9123
1408.2	0.4647	0.9348
1409.18	0.4639	0.9568
1410.16	0.4633	0.9771
1411.13	0.4631	0.9945
1412.11	0.463	1.0082
1413.09	0.4632	1.0176
1414.06	0.4637	1.0221
1415.04	0.4645	1.0217
1416.02	0.4654	1.0167
1416.99	0.4665	1.0075
1417.97	0.4677	0.9949
1418.95	0.4691	0.9799
1419.92	0.4705	0.9636
1420.9	0.472	0.9472
1421.88	0.4734	0.9319
1422.85	0.4748	0.9188
1423.83	0.4761	0.909
1424.8	0.4773	0.9032
1425.78	0.4782	0.9021
1426.76	0.479	0.9058
1427.73	0.4796	0.9143
1428.71	0.4798	0.9272
1429.69	0.4797	0.944
1430.66	0.4792	0.9638
1431.64	0.4783	0.9855
1432.62	0.477	1.0078
1433.59	0.4753	1.0297
1434.57	0.473	1.0497
1435.55	0.4704	1.0669
1436.52	0.4673	1.0802
1437.5	0.4638	1.089
1438.48	0.4601	1.0927
1439.45	0.4561	1.0911
1440.43	0.4519	1.0844
1441.41	0.4477	1.0731
1442.38	0.4436	1.0578
1443.36	0.4398	1.0395
1444.34	0.4363	1.0193
1445.31	0.4332	0.9984
1446.29	0.4308	0.9782
1447.27	0.4291	0.9598
1448.24	0.4282	0.9443
1449.22	0.4281	0.9327
1450.2	0.4289	0.9258
1451.17	0.4305	0.9239
1452.15	0.433	0.9272
1453.13	0.4363	0.9354
1454.1	0.4402	0.9482
1455.08	0.4445	0.9648
1456.05	0.4492	0.9843
1457.03	0.4539	1.0055
1458.01	0.4586	1.0272
1458.98	0.463	1.0482
1459.96	0.4668	1.0673
1460.94	0.4699	1.0834
1461.91	0.472	1.0956
1462.89	0.4732	1.1033
1463.87	0.4731	1.1061
1464.84	0.4719	1.1039
1465.82	0.4693	1.0969
1466.8	0.4655	1.0855
1467.77	0.4606	1.0705
1468.75	0.4545	1.0528
1469.73	0.4475	1.0334
1470.7	0.4398	1.0136
1471.68	0.4315	0.9943
1472.66	0.4227	0.9768
1473.63	0.4138	0.962
1474.61	0.405	0.9507
1475.59	0.3962	0.9434
1476.56	0.3878	0.9404
1477.54	0.3799	0.9417
1478.52	0.3724	0.9472
1479.49	0.3655	0.9564
1480.47	0.3591	0.9684
1481.45	0.3532	0.9826
1482.42	0.3477	0.998
1483.4	0.3424	1.0134
1484.38	0.3374	1.028
1485.35	0.3324	1.0409
1486.33	0.3273	1.0512
1487.3	0.322	1.0586
1488.28	0.3164	1.0625
1489.26	0.3104	1.0629
1490.23	0.3041	1.06
1491.21	0.2974	1.0542
1492.19	0.2903	1.0462
1493.16	0.283	1.0367
1494.14	0.2757	1.0266
1495.12	0.2684	1.017
1496.09	0.2615	1.0088
1497.07	0.255	1.003
1498.05	0.2492	1.0003
1499.02	0.2443	1.0014
1500	0.2405	1.0066
1500.98	0.238	1.0161
1501.95	0.2368	1.0298
1502.93	0.2369	1.0474
1503.91	0.2384	1.068
1504.88	0.2412	1.0911
1505.86	0.2451	1.1155
1506.84	0.25	1.1402
1507.81	0.2555	1.164
1508.79	0.2614	1.1858
1509.77	0.2673	1.2046
1510.74	0.273	1.2196
1511.72	0.278	1.2301
1512.7	0.2821	1.2355
1513.67	0.2848	1.2359
1514.65	0.2861	1.2313
1515.63	0.2856	1.222
1516.6	0.2833	1.2088
1517.58	0.2791	1.1924
1518.55	0.273	1.1739
1519.53	0.2652	1.1543
1520.51	0.2558	1.1348
1521.48	0.2451	1.1165
1522.46	0.2334	1.1004
1523.44	0.221	1.0874
1524.41	0.2082	1.0782
1525.39	0.1956	1.0731
1526.37	0.1834	1.0724
1527.34	0.1719	1.076
1528.32	0.1615	1.0835
1529.3	0.1524	1.0943
1530.27	0.1447	1.1077
1531.25	0.1386	1.1228
1532.23	0.134	1.1385
1533.2	0.131	1.1539
1534.18	0.1292	1.1678
1535.16	0.1287	1.1795
1536.13	0.129	1.1881
1537.11	0.1298	1.193
1538.09	0.131	1.194
1539.06	0.1321	1.1908
1540.04	0.1329	1.1836
1541.02	0.133	1.1728
1541.99	0.1322	1.1587
1542.97	0.1304	1.1422
1543.95	0.1274	1.1241
1544.92	0.1231	1.1052
1545.9	0.1176	1.0864
1546.88	0.1109	1.0685
1547.85	0.1033	1.0523
1548.83	0.0948	1.0384
1549.8	0.0857	1.0271
1550.78	0.0764	1.0187
1551.76	0.0669	1.0132
1552.73	0.0576	1.0104
1553.71	0.0488	1.0099
1554.69	0.0406	1.0111
1555.66	0.0331	1.0134
1556.64	0.0265	1.0161
1557.62	0.0207	1.0184
1558.59	0.0158	1.0195
1559.57	0.0116	1.0189
1560.55	0.0081	1.0159
1561.52	0.0049	1.0102
1562.5	0.0019	1.0015
1563.48	-0.0011	0.9899
1564.45	-0.0045	0.9754
1565.43	-0.0084	0.9583
1566.41	-0.013	0.9392
1567.38	-0.0185	0.9186
1568.36	-0.0249	0.8972
1569.34	-0.0323	0.8755
1570.31	-0.0407	0.8543
1571.29	-0.0498	0.8341
1572.27	-0.0596	0.8154
1573.24	-0.0698	0.7985
1574.22	-0.08	0.7836
1575.2	-0.09	0.7706
1576.17	-0.0993	0.7594
1577.15	-0.1076	0.7497
1578.13	-0.1146	0.7408
1579.1	-0.12	0.7324
1580.08	-0.1234	0.7237
1581.05	-0.1248	0.714
1582.03	-0.1239	0.7027
1583.01	-0.1209	0.6893
1583.98	-0.1157	0.6733
1584.96	-0.1086	0.6545
1585.94	-0.0998	0.6326
1586.91	-0.0896	0.6079
1587.89	-0.0784	0.5805
1588.87	-0.0667	0.5509
1589.84	-0.0549	0.5195
1590.82	-0.0435	0.4872
1591.8	-0.0329	0.4546
1592.77	-0.0237	0.4225
1593.75	-0.016	0.3916
1594.73	-0.0104	0.3624
1595.7	-0.0068	0.3356
1596.68	-0.0056	0.3113
1597.66	-0.0066	0.2898
1598.63	-0.0098	0.2709
1599.61	-0.0151	0.2544
1600.59	-0.0221	0.2396
1601.56	-0.0306	0.226
1602.54	-0.0402	0.2128
1603.52	-0.0505	0.199
1604.49	-0.061	0.1838
1605.47	-0.0713	0.1663
1606.45	-0.081	0.1457
1607.42	-0.0898	0.1214
1608.4	-0.0973	0.0931
1609.38	-0.1033	0.0606
1610.35	-0.1077	0.0239
1611.33	-0.1103	-0.0166
1612.3	-0.1112	-0.0602
1613.28	-0.1104	-0.1061
1614.26	-0.1081	-0.1532
1615.23	-0.1045	-0.2004
1616.21	-0.0998	-0.2464
1617.19	-0.0943	-0.29
1618.16	-0.0882	-0.33
1619.14	-0.082	-0.3653
1620.12	-0.0757	-0.3953
1621.09	-0.0698	-0.4192
1622.07	-0.0643	-0.437
1623.05	-0.0594	-0.4487
1624.02	-0.0552	-0.4547
1625	-0.0518	-0.4557
1625.98	-0.0492	-0.4529
1626.95	-0.0472	-0.4474
1627.93	-0.0458	-0.4408
1628.91	-0.0448	-0.4344
1629.88	-0.0442	-0.4299
1630.86	-0.0436	-0.4286
1631.84	-0.043	-0.4318
1632.81	-0.0423	-0.4404
1633.79	-0.0412	-0.4553
1634.77	-0.0397	-0.4766
1635.74	-0.0378	-0.5044
1636.72	-0.0354	-0.5382
1637.7	-0.0325	-0.5772
1638.67	-0.0292	-0.6203
1639.65	-0.0256	-0.666
1640.63	-0.0218	-0.7129
1641.6	-0.0179	-0.7591
1642.58	-0.014	-0.8029
1643.55	-0.0102	-0.8427
1644.53	-0.0067	-0.877
1645.51	-0.0035	-0.9046
1646.48	-0.0008	-0.9247
1647.46	0.0015	-0.9367
1648.44	0.0034	-0.9405
1649.41	0.0049	-0.9365
1650.39	0.0061	-0.9254
1651.37	0.007	-0.9083
1652.34	0.0079	-0.8867
1653.32	0.0087	-0.8622
1654.3	0.0097	-0.8366
1655.27	0.011	-0.8118
1656.25	0.0125	-0.7894
1657.23	0.0145	-0.7711
1658.2	0.017	-0.7583
1659.18	0.0198	-0.752
1660.16	0.0231	-0.7528
1661.13	0.0267	-0.7611
1662.11	0.0305	-0.7766
1663.09	0.0344	-0.7987
1664.06	0.0381	-0.8264
1665.04	0.0414	-0.8585
1666.02	0.0443	-0.8934
1666.99	0.0464	-0.9294
1667.97	0.0477	-0.9647
1668.95	0.048	-0.9977
1669.92	0.0472	-1.0268
1670.9	0.0454	-1.0506
1671.88	0.0424	-1.0681
1672.85	0.0384	-1.0786
1673.83	0.0336	-1.0819
1674.8	0.0281	-1.0781
1675.78	0.0222	-1.0676
1676.76	0.0161	-1.0514
1677.73	0.0102	-1.0306
1678.71	0.0047	-1.0065
1679.69	0	-0.9807
1680.66	-0.0037	-0.9548
1681.64	-0.0062	-0.9301
1682.62	-0.0072	-0.9082
1683.59	-0.0067	-0.8901
1684.57	-0.0046	-0.8765
1685.55	-0.001	-0.868
1686.52	0.0042	-0.8647
1687.5	0.0106	-0.8663
1688.48	0.0181	-0.8722
1689.45	0.0264	-0.8813
1690.43	0.0351	-0.8926
1691.41	0.0439	-0.9046
1692.38	0.0524	-0.9158
1693.36	0.0603	-0.9249
1694.34	0.0671	-0.9305
1695.31	0.0727	-0.9313
1696.29	0.0767	-0.9267
1697.27	0.079	-0.9159
1698.24	0.0796	-0.8989
1699.22	0.0783	-0.8759
1700.2	0.0753	-0.8474
1701.17	0.0706	-0.8144
1702.15	0.0646	-0.7781
1703.13	0.0573	-0.7402
1704.1	0.0493	-0.7021
1705.08	0.0407	-0.6657
1706.05	0.032	-0.6325
1707.03	0.0235	-0.6041
1708.01	0.0154	-0.5818
1708.98	0.0081	-0.5664
1709.96	0.0017	-0.5587
1710.94	-0.0035	-0.5588
1711.91	-0.0074	-0.5664
1712.89	-0.0101	-0.581
1713.87	-0.0116	-0.6015
1714.84	-0.0119	-0.6266
1715.82	-0.0113	-0.6546
1716.8	-0.0099	-0.6839
1717.77	-0.0079	-0.7127
1718.75	-0.0057	-0.7392
1719.73	-0.0034	-0.7617
1720.7	-0.0013	-0.779
1721.68	0.0005	-0.7898
1722.66	0.0018	-0.7936
1723.63	0.0025	-0.7899
1724.61	0.0026	-0.779
1725.59	0.002	-0.7612
1726.56	0.0009	-0.7375
1727.54	-0.0007	-0.7091
1728.52	-0.0025	-0.6772
1729.49	-0.0044	-0.6435
1730.47	-0.0061	-0.6097
1731.45	-0.0075	-0.5771
1732.42	-0.0083	-0.5474
1733.4	-0.0083	-0.5216
1734.38	-0.0074	-0.5007
1735.35	-0.0056	-0.4853
1736.33	-0.0027	-0.4756
1737.3	0.0013	-0.4713
1738.28	0.0061	-0.4721
1739.26	0.0118	-0.477
1740.23	0.018	-0.4849
1741.21	0.0245	-0.4947
1742.19	0.0311	-0.5049
1743.16	0.0375	-0.5141
1744.14	0.0432	-0.5211
1745.12	0.0481	-0.5248
1746.09	0.0519	-0.5243
1747.07	0.0543	-0.519
1748.05	0.0552	-0.5088
1749.02	0.0544	-0.4936
1750	0.052	-0.474
1750.98	0.048	-0.4508
1751.95	0.0424	-0.4249
1752.93	0.0355	-0.3976
1753.91	0.0275	-0.3703
1754.88	0.0186	-0.3442
1755.86	0.0091	-0.3208
1756.84	-0.0006	-0.3011
1757.81	-0.0102	-0.2861
1758.79	-0.0194	-0.2764
1759.77	-0.0281	-0.2723
1760.74	-0.0359	-0.2737
1761.72	-0.0427	-0.2802
1762.7	-0.0485	-0.2911
1763.67	-0.0532	-0.3052
1764.65	-0.0569	-0.3214
1765.63	-0.0597	-0.3383
1766.6	-0.0618	-0.3542
1767.58	-0.0634	-0.3679
1768.55	-0.0648	-0.378
1769.53	-0.0661	-0.3834
1770.51	-0.0678	-0.3833
1771.48	-0.07	-0.3773
1772.46	-0.0729	-0.3652
1773.44	-0.0767	-0.3476
1774.41	-0.0815	-0.3249
1775.39	-0.0873	-0.2983
1776.37	-0.094	-0.269
1777.34	-0.1016	-0.2386
1778.32	-0.1099	-0.2087
1779.3	-0.1186	-0.1809
1780.27	-0.1275	-0.1567
1781.25	-0.1362	-0.1375
1782.23	-0.1444	-0.1243
1783.2	-0.1518	-0.1178
1784.18	-0.158	-0.1183
1785.16	-0.1629	-0.1257
1786.13	-0.1662	-0.1394
1787.11	-0.1677	-0.1585
1788.09	-0.1675	-0.1816
1789.06	-0.1655	-0.2072
1790.04	-0.1619	-0.2335
1791.02	-0.1568	-0.2587
1791.99	-0.1505	-0.281
1792.97	-0.1434	-0.2988
1793.95	-0.1358	-0.3106
1794.92	-0.128	-0.3154
1795.9	-0.1206	-0.3126
1796.88	-0.1139	-0.302
1797.85	-0.1082	-0.2838
1798.83	-0.104	-0.2589
1799.8	-0.1013	-0.2282
1800.78	-0.1004	-0.1935
1801.76	-0.1014	-0.1564
1802.73	-0.1042	-0.119
1803.71	-0.1087	-0.0832
1804.69	-0.1147	-0.0509
1805.66	-0.122	-0.024
1806.64	-0.1302	-0.0038
1807.62	-0.1388	0.0086
1808.59	-0.1475	0.0126
1809.57	-0.1559	0.0082
1810.55	-0.1635	-0.0044
1811.52	-0.1699	-0.0241
1812.5	-0.1748	-0.0497
1813.48	-0.178	-0.0795
1814.45	-0.1793	-0.1115
1815.43	-0.1786	-0.1436
1816.41	-0.1759	-0.1738
1817.38	-0.1713	-0.2001
1818.36	-0.1651	-0.2207
1819.34	-0.1574	-0.2342
1820.31	-0.1487	-0.2397
1821.29	-0.1393	-0.2367
1822.27	-0.1297	-0.2253
1823.24	-0.1203	-0.2061
1824.22	-0.1114	-0.1802
1825.2	-0.1036	-0.1493
1826.17	-0.0971	-0.1151
1827.15	-0.0922	-0.0798
1828.13	-0.0892	-0.0456
1829.1	-0.0881	-0.0148
1830.08	-0.089	0.0106
1831.05	-0.0919	0.029
1832.03	-0.0965	0.039
1833.01	-0.1028	0.0399
1833.98	-0.1103	0.0314
1834.96	-0.1189	0.0138
1835.94	-0.1282	-0.0118
1836.91	-0.1378	-0.0441
1837.89	-0.1475	-0.0811
1838.87	-0.1567	-0.1207
1839.84	-0.1654	-0.1602
1840.82	-0.1732	-0.1973
1841.8	-0.1799	-0.2295
1842.77	-0.1855	-0.2546
1843.75	-0.19	-0.2709
1844.73	-0.1932	-0.277
1845.7	-0.1954	-0.2722
1846.68	-0.1967	-0.2565
1847.66	-0.1972	-0.2303
1848.63	-0.1972	-0.195
1849.61	-0.1969	-0.1522
1850.59	-0.1966	-0.1042
1851.56	-0.1964	-0.0537
1852.54	-0.1965	-0.0034
1853.52	-0.1973	0.0439
1854.49	-0.1987	0.0854
1855.47	-0.2008	0.1188
1856.45	-0.2038	0.142
1857.42	-0.2076	0.1536
1858.4	-0.2121	0.1529
1859.38	-0.2174	0.1397
1860.35	-0.2231	0.1147
1861.33	-0.2294	0.0792
1862.3	-0.2358	0.035
1863.28	-0.2424	-0.0153
1864.26	-0.2491	-0.0691
1865.23	-0.2556	-0.1234
1866.21	-0.2618	-0.1753
1867.19	-0.2679	-0.2219
1868.16	-0.2736	-0.2608
1869.14	-0.2791	-0.2901
1870.12	-0.2844	-0.3082
1871.09	-0.2895	-0.3145
1872.07	-0.2946	-0.3092
1873.05	-0.2998	-0.2928
1874.02	-0.3053	-0.267
1875	-0.311	-0.2339
1875.98	-0.3172	-0.1958
1876.95	-0.324	-0.1559
1877.93	-0.3313	-0.117
1878.91	-0.3392	-0.0822
1879.88	-0.3477	-0.0543
1880.86	-0.3567	-0.0355
1881.84	-0.3662	-0.0277
1882.81	-0.3759	-0.0321
1883.79	-0.3858	-0.0489
1884.77	-0.3955	-0.0778
1885.74	-0.405	-0.1175
1886.72	-0.4141	-0.1662
1887.7	-0.4225	-0.2213
1888.67	-0.43	-0.28
1889.65	-0.4366	-0.3389
1890.63	-0.4422	-0.3949
1891.6	-0.4466	-0.4447
1892.58	-0.4499	-0.4856
1893.55	-0.4522	-0.5152
1894.53	-0.4535	-0.532
1895.51	-0.454	-0.5352
1896.48	-0.4539	-0.5247
1897.46	-0.4534	-0.5016
1898.44	-0.4527	-0.4675
1899.41	-0.4522	-0.425
1900.39	-0.4521	-0.3773
1901.37	-0.4525	-0.3279
1902.34	-0.4538	-0.2804
1903.32	-0.4561	-0.2388
1904.3	-0.4595	-0.2065
1905.27	-0.464	-0.1865
1906.25	-0.4697	-0.1811
1907.23	-0.4766	-0.1919
1908.2	-0.4845	-0.2194
1909.18	-0.4932	-0.2631
1910.16	-0.5025	-0.3215
1911.13	-0.5123	-0.3921
1912.11	-0.5221	-0.4717
1913.09	-0.5318	-0.5563
1914.06	-0.5409	-0.6415
1915.04	-0.5493	-0.7227
1916.02	-0.5566	-0.7953
1916.99	-0.5627	-0.8552
1917.97	-0.5673	-0.8989
1918.95	-0.5703	-0.9237
1919.92	-0.5717	-0.9279
1920.9	-0.5714	-0.911
1921.88	-0.5695	-0.8738
1922.85	-0.566	-0.8181
1923.83	-0.5612	-0.747
1924.8	-0.5552	-0.6645
1925.78	-0.5482	-0.5756
1926.76	-0.5406	-0.4853
1927.73	-0.5326	-0.3993
1928.71	-0.5245	-0.3229
1929.69	-0.5166	-0.2611
1930.66	-0.5091	-0.218
1931.64	-0.5023	-0.197
1932.62	-0.4964	-0.1998
1933.59	-0.4916	-0.2273
1934.57	-0.4879	-0.2784
1935.55	-0.4856	-0.3511
1936.52	-0.4846	-0.4417
1937.5	-0.4849	-0.5456
1938.48	-0.4866	-0.6571
1939.45	-0.4895	-0.77
1940.43	-0.4935	-0.878
1941.41	-0.4986	-0.9747
1942.38	-0.5045	-1.0546
1943.36	-0.511	-1.1126
1944.34	-0.5181	-1.1452
1945.31	-0.5255	-1.15
1946.29	-0.533	-1.1265
1947.27	-0.5404	-1.0758
1948.24	-0.5476	-1.0005
1949.22	-0.5544	-0.9051
1950.2	-0.5606	-0.795
1951.17	-0.5661	-0.6771
[truncated: 24,625 more rows]
