# Supplementary material for: Effects of different tennis racket string tension on forehand stroke effect and racket dynamic impact
Source: PLoS One. 2025 Jan 15;20(1):e0317442. doi: 10.1371/journal.pone.0317442 (PMC11734973; doi:10.1371/journal.pone.0317442)
Supplement: S1 File — (ZIP) [file pone.0317442.s001.zip › S1/acceleration strain vibration/60bl/2.xlsx]

## Sheet: 2
Time（ms）	acceleration（g=9.8m/s2）	strain（mµ）
0	-0.1337	1.0478
0.98	-0.1693	1.0368
1.95	-0.2055	1.0266
2.93	-0.2412	1.017
3.91	-0.2755	1.0076
4.88	-0.3075	0.9982
5.86	-0.3366	0.9885
6.84	-0.362	0.9783
7.81	-0.3833	0.9675
8.79	-0.4002	0.9559
9.77	-0.4125	0.9436
10.74	-0.4201	0.9306
11.72	-0.4231	0.9171
12.7	-0.4219	0.9034
13.67	-0.4166	0.8897
14.65	-0.4078	0.8763
15.63	-0.3959	0.8638
16.6	-0.3814	0.8524
17.58	-0.3649	0.8426
18.55	-0.3468	0.8346
19.53	-0.3277	0.8288
20.51	-0.3079	0.8255
21.48	-0.288	0.8247
22.46	-0.2682	0.8266
23.44	-0.2489	0.8311
24.41	-0.2303	0.838
25.39	-0.2126	0.8472
26.37	-0.1958	0.8584
27.34	-0.1802	0.8712
28.32	-0.1657	0.8852
29.3	-0.1525	0.9
30.27	-0.1404	0.9152
31.25	-0.1296	0.9303
32.23	-0.12	0.945
33.2	-0.1116	0.9589
34.18	-0.1044	0.9718
35.16	-0.0983	0.9835
36.13	-0.0934	0.994
37.11	-0.0896	1.0033
38.09	-0.0869	1.0114
39.06	-0.0851	1.0185
40.04	-0.0842	1.0249
41.02	-0.084	1.0307
41.99	-0.0845	1.0364
42.97	-0.0856	1.0422
43.95	-0.0869	1.0483
44.92	-0.0884	1.055
45.9	-0.0899	1.0624
46.88	-0.0912	1.0707
47.85	-0.092	1.0798
48.83	-0.0924	1.0896
49.8	-0.0922	1.1001
50.78	-0.0912	1.1109
51.76	-0.0894	1.1216
52.73	-0.0869	1.132
53.71	-0.0837	1.1415
54.69	-0.0799	1.1498
55.66	-0.0757	1.1564
56.64	-0.0711	1.161
57.62	-0.0665	1.1632
58.59	-0.062	1.1628
59.57	-0.0579	1.1597
60.55	-0.0543	1.1539
61.52	-0.0515	1.1454
62.5	-0.0496	1.1345
63.48	-0.0488	1.1215
64.45	-0.049	1.1069
65.43	-0.0502	1.0913
66.41	-0.0525	1.0751
67.38	-0.0557	1.0592
68.36	-0.0596	1.0439
69.34	-0.0639	1.0301
70.31	-0.0686	1.0182
71.29	-0.0732	1.0087
72.27	-0.0775	1.0018
73.24	-0.0813	0.9979
74.22	-0.0843	0.9969
75.2	-0.0863	0.9988
76.17	-0.0873	1.0033
77.15	-0.087	1.01
78.13	-0.0856	1.0184
79.1	-0.0831	1.0279
80.08	-0.0797	1.0378
81.05	-0.0755	1.0472
82.03	-0.0708	1.0555
83.01	-0.066	1.062
83.98	-0.0613	1.0659
84.96	-0.057	1.0667
85.94	-0.0536	1.064
86.91	-0.0512	1.0575
87.89	-0.0501	1.0471
88.87	-0.0504	1.0328
89.84	-0.0524	1.015
90.82	-0.0558	0.9939
91.8	-0.0608	0.9701
92.77	-0.0671	0.9443
93.75	-0.0744	0.9173
94.73	-0.0826	0.89
95.7	-0.0912	0.8631
96.68	-0.0998	0.8376
97.66	-0.1082	0.8143
98.63	-0.1158	0.7938
99.61	-0.1224	0.7768
100.59	-0.1276	0.7638
101.56	-0.1313	0.7551
102.54	-0.1332	0.7507
103.52	-0.1334	0.7507
104.49	-0.1319	0.7549
105.47	-0.1289	0.7629
106.45	-0.1245	0.7741
107.42	-0.1191	0.7881
108.4	-0.1131	0.8041
109.38	-0.1069	0.8213
110.35	-0.1009	0.8389
111.33	-0.0955	0.8563
112.3	-0.0912	0.8727
113.28	-0.0883	0.8874
114.26	-0.0871	0.9
115.23	-0.0878	0.9099
116.21	-0.0905	0.9169
117.19	-0.0951	0.9208
118.16	-0.1017	0.9215
119.14	-0.1099	0.919
120.12	-0.1194	0.9136
121.09	-0.13	0.9055
122.07	-0.1411	0.8951
123.05	-0.1523	0.8826
124.02	-0.1632	0.8685
125	-0.1732	0.8532
125.98	-0.1819	0.837
126.95	-0.1891	0.8204
127.93	-0.1944	0.8035
128.91	-0.1976	0.7867
129.88	-0.1987	0.7701
130.86	-0.1976	0.7538
131.84	-0.1946	0.738
132.81	-0.1898	0.7226
133.79	-0.1835	0.7075
134.77	-0.1761	0.6929
135.74	-0.1681	0.6785
136.72	-0.1597	0.6644
137.7	-0.1516	0.6505
138.67	-0.144	0.6367
139.65	-0.1373	0.6232
140.63	-0.1319	0.61
141.6	-0.1279	0.5971
142.58	-0.1255	0.5847
143.55	-0.1246	0.5729
144.53	-0.1253	0.5619
145.51	-0.1275	0.5518
146.48	-0.1308	0.5429
147.46	-0.1351	0.5351
148.44	-0.14	0.5287
149.41	-0.1452	0.5236
150.39	-0.1505	0.5198
151.37	-0.1554	0.5173
152.34	-0.1599	0.5158
153.32	-0.1637	0.5151
154.3	-0.1667	0.515
155.27	-0.1689	0.515
156.25	-0.1704	0.5148
157.23	-0.1712	0.5139
158.2	-0.1716	0.5119
159.18	-0.1719	0.5085
160.16	-0.1723	0.5032
161.13	-0.1733	0.4958
162.11	-0.1751	0.486
163.09	-0.178	0.4737
164.06	-0.1824	0.4588
165.04	-0.1885	0.4414
166.02	-0.1963	0.4218
166.99	-0.2059	0.4001
167.97	-0.2173	0.3768
168.95	-0.2304	0.3524
169.92	-0.2449	0.3274
170.9	-0.2605	0.3024
171.88	-0.2767	0.2779
172.85	-0.2933	0.2546
173.83	-0.3096	0.2331
174.8	-0.3252	0.2138
175.78	-0.3396	0.1972
176.76	-0.3525	0.1837
177.73	-0.3633	0.1734
178.71	-0.3718	0.1667
179.69	-0.3779	0.1633
180.66	-0.3813	0.1634
181.64	-0.3821	0.1666
182.62	-0.3803	0.1728
183.59	-0.3762	0.1816
184.57	-0.3699	0.1926
185.55	-0.3618	0.2053
186.52	-0.3523	0.2194
187.5	-0.3418	0.2344
188.48	-0.3306	0.2499
189.45	-0.3193	0.2655
190.43	-0.3082	0.2811
191.41	-0.2976	0.2963
192.38	-0.2877	0.311
193.36	-0.2788	0.3251
194.34	-0.2709	0.3386
195.31	-0.2642	0.3516
196.29	-0.2586	0.3641
197.27	-0.254	0.3763
198.24	-0.2503	0.3883
199.22	-0.2473	0.4003
200.2	-0.2448	0.4123
201.17	-0.2426	0.4246
202.15	-0.2406	0.4371
203.13	-0.2385	0.45
204.1	-0.2362	0.4631
205.08	-0.2338	0.4765
206.05	-0.2311	0.49
207.03	-0.2281	0.5034
208.01	-0.225	0.5166
208.98	-0.2218	0.5294
209.96	-0.2187	0.5416
210.94	-0.2158	0.5529
211.91	-0.2133	0.5632
212.89	-0.2113	0.5724
213.87	-0.21	0.5803
214.84	-0.2093	0.587
215.82	-0.2093	0.5925
216.8	-0.21	0.5969
217.77	-0.2112	0.6002
218.75	-0.2128	0.6028
219.73	-0.2146	0.6048
220.7	-0.2163	0.6065
221.68	-0.2175	0.6082
222.66	-0.2181	0.6102
223.63	-0.2176	0.6126
224.61	-0.2157	0.6158
225.59	-0.2124	0.6199
226.56	-0.2072	0.6251
227.54	-0.2002	0.6313
228.52	-0.1913	0.6385
229.49	-0.1807	0.6468
230.47	-0.1683	0.6559
231.45	-0.1547	0.6656
232.42	-0.14	0.6756
233.4	-0.1247	0.6857
234.38	-0.1094	0.6956
235.35	-0.0945	0.705
236.33	-0.0805	0.7135
237.3	-0.068	0.721
238.28	-0.0575	0.7272
239.26	-0.0492	0.7319
240.23	-0.0437	0.7352
241.21	-0.041	0.7368
242.19	-0.0412	0.7371
243.16	-0.0444	0.7359
244.14	-0.0503	0.7335
245.12	-0.0587	0.7301
246.09	-0.0692	0.726
247.07	-0.0813	0.7213
248.05	-0.0944	0.7165
249.02	-0.108	0.7116
250	-0.1215	0.7068
250.98	-0.1342	0.7025
251.95	-0.1456	0.6986
252.93	-0.1553	0.6952
253.91	-0.1628	0.6922
254.88	-0.1679	0.6897
255.86	-0.1704	0.6875
256.84	-0.1703	0.6855
257.81	-0.1677	0.6833
258.79	-0.1629	0.6809
259.77	-0.1562	0.678
260.74	-0.1481	0.6745
261.72	-0.139	0.6702
262.7	-0.1296	0.6649
263.67	-0.1204	0.6588
264.65	-0.1119	0.6517
265.63	-0.1048	0.6439
266.6	-0.0994	0.6355
267.58	-0.0962	0.6267
268.55	-0.0954	0.6179
269.53	-0.0972	0.6093
270.51	-0.1016	0.6013
271.48	-0.1086	0.5944
272.46	-0.1179	0.5887
273.44	-0.1294	0.5847
274.41	-0.1426	0.5825
275.39	-0.1571	0.5823
276.37	-0.1724	0.5842
277.34	-0.1881	0.5882
278.32	-0.2037	0.5941
279.3	-0.2188	0.6018
280.27	-0.233	0.6108
281.25	-0.2461	0.6209
282.23	-0.2577	0.6315
283.2	-0.2677	0.6421
284.18	-0.2762	0.6523
285.16	-0.2832	0.6615
286.13	-0.2888	0.6693
287.11	-0.2931	0.6753
288.09	-0.2966	0.6791
289.06	-0.2993	0.6804
290.04	-0.3017	0.6793
291.02	-0.3039	0.6756
291.99	-0.3064	0.6696
292.97	-0.3091	0.6614
293.95	-0.3124	0.6515
294.92	-0.3163	0.6401
295.9	-0.3209	0.628
296.88	-0.3259	0.6155
297.85	-0.3314	0.6033
298.83	-0.3372	0.592
299.8	-0.3429	0.582
300.78	-0.3483	0.5738
301.76	-0.3532	0.5677
302.73	-0.3572	0.564
303.71	-0.3601	0.5629
304.69	-0.3616	0.5643
305.66	-0.3616	0.5681
306.64	-0.36	0.574
307.62	-0.3566	0.5818
308.59	-0.3515	0.591
309.57	-0.345	0.6011
310.55	-0.337	0.6115
311.52	-0.328	0.6217
312.5	-0.3182	0.6311
313.48	-0.308	0.6393
314.45	-0.2978	0.6458
315.43	-0.2879	0.6502
316.41	-0.2788	0.6524
317.38	-0.2707	0.6522
318.36	-0.2641	0.6495
319.34	-0.2592	0.6446
320.31	-0.2562	0.6376
321.29	-0.2551	0.6287
322.27	-0.256	0.6185
323.24	-0.259	0.6073
324.22	-0.2637	0.5957
325.2	-0.2702	0.584
326.17	-0.278	0.5728
327.15	-0.2871	0.5624
328.13	-0.2969	0.5533
329.1	-0.3072	0.5457
330.08	-0.3177	0.5398
331.05	-0.328	0.5358
332.03	-0.3378	0.5337
333.01	-0.3469	0.5333
333.98	-0.355	0.5346
334.96	-0.362	0.5373
335.94	-0.3677	0.5413
336.91	-0.3721	0.5461
337.89	-0.3752	0.5515
338.87	-0.3769	0.5572
339.84	-0.3774	0.5629
340.82	-0.3768	0.5685
341.8	-0.3752	0.5736
342.77	-0.3727	0.5783
343.75	-0.3695	0.5825
344.73	-0.3658	0.586
345.7	-0.3617	0.5891
346.68	-0.3573	0.5918
347.66	-0.3529	0.5942
348.63	-0.3485	0.5964
349.61	-0.3442	0.5986
350.59	-0.3402	0.601
351.56	-0.3366	0.6036
352.54	-0.3333	0.6064
353.52	-0.3306	0.6095
354.49	-0.3283	0.6129
355.47	-0.3267	0.6164
356.45	-0.3257	0.6198
357.42	-0.3254	0.623
358.4	-0.3259	0.6257
359.38	-0.3271	0.6277
360.35	-0.3291	0.6287
361.33	-0.3319	0.6286
362.3	-0.3354	0.6271
363.28	-0.3397	0.6241
364.26	-0.3447	0.6196
365.23	-0.3502	0.6135
366.21	-0.3563	0.606
367.19	-0.3627	0.5974
368.16	-0.3692	0.5878
369.14	-0.3758	0.5778
370.12	-0.382	0.5677
371.09	-0.3879	0.5581
372.07	-0.3931	0.5494
373.05	-0.3973	0.5422
374.02	-0.4005	0.5369
375	-0.4024	0.5341
375.98	-0.4029	0.534
376.95	-0.4019	0.5369
377.93	-0.3993	0.543
378.91	-0.3951	0.5522
379.88	-0.3894	0.5645
380.86	-0.3823	0.5795
381.84	-0.374	0.5968
382.81	-0.3647	0.6159
383.79	-0.3547	0.6362
384.77	-0.3442	0.6571
385.74	-0.3337	0.6777
386.72	-0.3235	0.6973
387.7	-0.3139	0.7153
388.67	-0.3052	0.731
389.65	-0.2978	0.7437
390.63	-0.2918	0.7532
391.6	-0.2876	0.7589
392.58	-0.2852	0.7608
393.55	-0.2848	0.7589
394.53	-0.2862	0.7533
395.51	-0.2895	0.7444
396.48	-0.2946	0.7325
397.46	-0.3012	0.7182
398.44	-0.309	0.7022
399.41	-0.3178	0.6852
400.39	-0.3272	0.6679
401.37	-0.3368	0.6511
402.34	-0.3464	0.6355
403.32	-0.3554	0.6216
404.3	-0.3636	0.6101
405.27	-0.3707	0.6013
406.25	-0.3764	0.5955
407.23	-0.3804	0.5929
408.2	-0.3827	0.5933
409.18	-0.3831	0.5967
410.16	-0.3817	0.6028
411.13	-0.3784	0.6112
412.11	-0.3734	0.6213
413.09	-0.3669	0.6326
414.06	-0.3591	0.6446
415.04	-0.3503	0.6567
416.02	-0.3408	0.6681
416.99	-0.3311	0.6786
417.97	-0.3214	0.6875
418.95	-0.3122	0.6945
419.92	-0.3038	0.6993
420.9	-0.2965	0.7018
421.88	-0.2908	0.7018
422.85	-0.2869	0.6995
423.83	-0.285	0.6949
424.8	-0.2854	0.6883
425.78	-0.2882	0.6798
426.76	-0.2934	0.6698
427.73	-0.301	0.6585
428.71	-0.311	0.6464
429.69	-0.3232	0.6336
430.66	-0.3374	0.6203
431.64	-0.3534	0.6069
432.62	-0.3709	0.5934
433.59	-0.3893	0.5798
434.57	-0.4085	0.5663
435.55	-0.4278	0.5527
436.52	-0.4469	0.539
437.5	-0.4652	0.5251
438.48	-0.4824	0.5108
439.45	-0.498	0.496
440.43	-0.5117	0.4807
441.41	-0.523	0.4647
442.38	-0.5318	0.4481
443.36	-0.5379	0.4308
444.34	-0.5412	0.4132
445.31	-0.5416	0.3952
446.29	-0.5393	0.3773
447.27	-0.5344	0.3597
448.24	-0.5272	0.3428
449.22	-0.5182	0.3271
450.2	-0.5076	0.3129
451.17	-0.496	0.3008
452.15	-0.4838	0.2912
453.13	-0.4718	0.2844
454.1	-0.4602	0.2808
455.08	-0.4497	0.2805
456.05	-0.4408	0.2838
457.03	-0.4337	0.2907
458.01	-0.4289	0.3011
458.98	-0.4265	0.3147
459.96	-0.4266	0.3314
460.94	-0.4292	0.3506
461.91	-0.4341	0.372
462.89	-0.4412	0.3949
463.87	-0.4499	0.4188
464.84	-0.46	0.443
465.82	-0.4708	0.4669
466.8	-0.4817	0.4898
467.77	-0.4923	0.5113
468.75	-0.5018	0.5307
469.73	-0.5098	0.5477
470.7	-0.5156	0.562
471.68	-0.5189	0.5732
472.66	-0.5194	0.5814
473.63	-0.5169	0.5864
474.61	-0.5112	0.5884
475.59	-0.5025	0.5875
476.56	-0.491	0.584
477.54	-0.477	0.5783
478.52	-0.461	0.5707
479.49	-0.4436	0.5616
480.47	-0.4253	0.5516
481.45	-0.4069	0.5411
482.42	-0.3892	0.5304
483.4	-0.3727	0.52
484.38	-0.3582	0.5103
485.35	-0.3463	0.5015
486.33	-0.3375	0.4939
487.3	-0.3322	0.4877
488.28	-0.3307	0.483
489.26	-0.3331	0.4798
490.23	-0.3394	0.4783
491.21	-0.3495	0.4781
492.19	-0.3631	0.4794
493.16	-0.3798	0.4818
494.14	-0.3992	0.4853
495.12	-0.4207	0.4895
496.09	-0.4437	0.4941
497.07	-0.4677	0.499
498.05	-0.492	0.5038
499.02	-0.5161	0.5083
500	-0.5394	0.512
500.98	-0.5615	0.5149
501.95	-0.582	0.5165
502.93	-0.6006	0.5167
503.91	-0.6171	0.5153
504.88	-0.6313	0.5122
505.86	-0.6432	0.5071
506.84	-0.6527	0.5
507.81	-0.6599	0.491
508.79	-0.6649	0.48
509.77	-0.6676	0.4673
510.74	-0.6683	0.453
511.72	-0.6668	0.4373
512.7	-0.6633	0.4206
513.67	-0.6577	0.4033
514.65	-0.6499	0.3857
515.63	-0.6399	0.3685
516.6	-0.6276	0.3521
517.58	-0.6128	0.337
518.55	-0.5954	0.3238
519.53	-0.5754	0.3129
520.51	-0.5527	0.3047
521.48	-0.5274	0.2998
522.46	-0.4995	0.2982
523.44	-0.4693	0.3004
524.41	-0.437	0.3062
525.39	-0.4032	0.3156
526.37	-0.3683	0.3286
527.34	-0.333	0.3446
528.32	-0.2979	0.3634
529.3	-0.264	0.3842
530.27	-0.2319	0.4065
531.25	-0.2025	0.4294
532.23	-0.1764	0.4522
533.2	-0.1545	0.4741
534.18	-0.1373	0.4942
535.16	-0.1252	0.5117
536.13	-0.1185	0.5261
537.11	-0.1172	0.5367
538.09	-0.1211	0.543
539.06	-0.1299	0.5448
540.04	-0.1431	0.542
541.02	-0.1599	0.5347
541.99	-0.1793	0.5231
542.97	-0.2003	0.5077
543.95	-0.2218	0.489
544.92	-0.2426	0.4678
545.9	-0.2616	0.4449
546.88	-0.2777	0.4212
547.85	-0.29	0.3976
548.83	-0.2976	0.375
549.8	-0.3	0.3544
550.78	-0.2969	0.3365
551.76	-0.2882	0.3218
552.73	-0.2742	0.3109
553.71	-0.2553	0.3042
554.69	-0.2323	0.3016
555.66	-0.206	0.3031
556.64	-0.1777	0.3085
557.62	-0.1485	0.3172
558.59	-0.1199	0.3288
559.57	-0.093	0.3424
560.55	-0.0693	0.3572
561.52	-0.0498	0.3725
562.5	-0.0356	0.3874
563.48	-0.0272	0.4011
564.45	-0.0253	0.413
565.43	-0.03	0.4225
566.41	-0.0412	0.4292
567.38	-0.0584	0.433
568.36	-0.0809	0.4338
569.34	-0.1077	0.4319
570.31	-0.1376	0.4278
571.29	-0.1692	0.4219
572.27	-0.201	0.4151
573.24	-0.2315	0.4082
574.22	-0.2593	0.4022
575.2	-0.2829	0.3979
576.17	-0.3012	0.3962
577.15	-0.313	0.3981
578.13	-0.3178	0.4041
579.1	-0.315	0.4149
580.08	-0.3046	0.4307
581.05	-0.2868	0.4517
582.03	-0.262	0.4776
583.01	-0.231	0.508
583.98	-0.195	0.5424
584.96	-0.1552	0.5798
585.94	-0.1128	0.6193
586.91	-0.0695	0.6596
587.89	-0.0266	0.6995
588.87	0.0144	0.7376
589.84	0.0523	0.7727
590.82	0.0859	0.8037
591.8	0.1143	0.8293
592.77	0.1369	0.8488
593.75	0.1534	0.8615
594.73	0.1635	0.867
595.7	0.1675	0.8651
596.68	0.1657	0.8561
597.66	0.1589	0.8404
598.63	0.1478	0.8186
599.61	0.1334	0.7916
600.59	0.1166	0.7607
601.56	0.0985	0.7269
602.54	0.0802	0.6917
603.52	0.0625	0.6564
604.49	0.0462	0.6223
605.47	0.032	0.5906
606.45	0.0204	0.5624
607.42	0.0115	0.5387
608.4	0.0056	0.52
609.38	0.0024	0.5069
610.35	0.0016	0.4996
611.33	0.003	0.498
612.3	0.0059	0.5017
613.28	0.0098	0.5103
614.26	0.0141	0.5231
615.23	0.0182	0.5393
616.21	0.0217	0.5578
617.19	0.0241	0.5779
618.16	0.0253	0.5984
619.14	0.025	0.6185
620.12	0.0234	0.6375
621.09	0.0205	0.6546
622.07	0.0169	0.6694
623.05	0.0128	0.6816
624.02	0.009	0.6911
625	0.0059	0.6981
625.98	0.0042	0.7028
626.95	0.0046	0.7057
627.93	0.0076	0.7073
628.91	0.0135	0.7084
629.88	0.0228	0.7098
630.86	0.0355	0.712
631.84	0.0518	0.7159
632.81	0.0712	0.7221
633.79	0.0935	0.731
634.77	0.1181	0.743
635.74	0.1443	0.7582
636.72	0.1712	0.7767
637.7	0.1979	0.7982
638.67	0.2235	0.8223
639.65	0.247	0.8484
640.63	0.2675	0.8758
641.6	0.2842	0.9038
642.58	0.2964	0.9312
643.55	0.3034	0.9574
644.53	0.3051	0.9812
645.51	0.3011	1.0019
646.48	0.2916	1.0186
647.46	0.2768	1.0308
648.44	0.2572	1.038
649.41	0.2333	1.04
650.39	0.2058	1.0365
651.37	0.1757	1.0279
652.34	0.1439	1.0144
653.32	0.1112	0.9965
654.3	0.0787	0.975
655.27	0.0472	0.9506
656.25	0.0175	0.9242
657.23	-0.0098	0.8968
658.2	-0.034	0.8694
659.18	-0.0547	0.8429
660.16	-0.0718	0.8181
661.13	-0.0852	0.7959
662.11	-0.0948	0.7768
663.09	-0.101	0.7613
664.06	-0.1039	0.7497
665.04	-0.104	0.7421
666.02	-0.1018	0.7385
666.99	-0.0976	0.7386
667.97	-0.092	0.7421
668.95	-0.0854	0.7484
669.92	-0.0783	0.7569
670.9	-0.071	0.767
671.88	-0.0638	0.778
672.85	-0.0569	0.7892
673.83	-0.0504	0.7999
674.8	-0.0444	0.8096
675.78	-0.039	0.8178
676.76	-0.034	0.8242
677.73	-0.0294	0.8285
678.71	-0.0251	0.8305
679.69	-0.021	0.8304
680.66	-0.017	0.8284
681.64	-0.0131	0.8246
682.62	-0.0091	0.8196
683.59	-0.0053	0.8136
684.57	-0.0016	0.8074
685.55	0.0019	0.8013
686.52	0.0051	0.7959
687.5	0.0076	0.7917
688.48	0.0095	0.789
689.45	0.0105	0.7884
690.43	0.0105	0.7899
691.41	0.0093	0.7938
692.38	0.007	0.8001
693.36	0.0034	0.8086
694.34	-0.0014	0.8193
695.31	-0.0072	0.8317
696.29	-0.0138	0.8456
697.27	-0.0211	0.8605
698.24	-0.0287	0.8759
699.22	-0.0362	0.8913
700.2	-0.0433	0.9061
701.17	-0.0497	0.9199
702.15	-0.055	0.9323
703.13	-0.0589	0.9427
704.1	-0.0612	0.9511
705.08	-0.0618	0.957
706.05	-0.0606	0.9603
707.03	-0.0576	0.9611
708.01	-0.053	0.9595
708.98	-0.0469	0.9554
709.96	-0.0398	0.9493
710.94	-0.032	0.9414
711.91	-0.024	0.9321
712.89	-0.0163	0.9218
713.87	-0.0093	0.9109
714.84	-0.0036	0.9
715.82	0.0003	0.8894
716.8	0.0021	0.8795
717.77	0.0014	0.8708
718.75	-0.0019	0.8636
719.73	-0.0081	0.8581
720.7	-0.017	0.8545
721.68	-0.0285	0.853
722.66	-0.0425	0.8536
723.63	-0.0584	0.8562
724.61	-0.076	0.8609
725.59	-0.0947	0.8673
726.56	-0.114	0.8753
727.54	-0.1333	0.8847
728.52	-0.152	0.8951
729.49	-0.1697	0.9061
730.47	-0.1859	0.9175
731.45	-0.2003	0.9289
732.42	-0.2125	0.9399
733.4	-0.2224	0.9502
734.38	-0.2299	0.9595
735.35	-0.2352	0.9675
736.33	-0.2383	0.9739
737.3	-0.2395	0.9787
738.28	-0.2392	0.9816
739.26	-0.2378	0.9826
740.23	-0.2356	0.9816
741.21	-0.2331	0.9787
742.19	-0.2308	0.9741
743.16	-0.2289	0.9677
744.14	-0.2278	0.9598
745.12	-0.2278	0.9507
746.09	-0.2289	0.9406
747.07	-0.2313	0.9297
748.05	-0.2349	0.9185
749.02	-0.2396	0.9072
750	-0.2451	0.8962
750.98	-0.2512	0.8857
751.95	-0.2576	0.8761
752.93	-0.2639	0.8677
753.91	-0.2696	0.8607
754.88	-0.2746	0.8552
755.86	-0.2784	0.8516
756.84	-0.2808	0.8498
757.81	-0.2816	0.85
758.79	-0.2807	0.8521
759.77	-0.2781	0.8561
760.74	-0.2738	0.8619
761.72	-0.2681	0.8694
762.7	-0.2611	0.8782
763.67	-0.2531	0.8883
764.65	-0.2447	0.8993
765.63	-0.2361	0.9109
766.6	-0.2279	0.9229
767.58	-0.2203	0.935
768.55	-0.214	0.9468
769.53	-0.2091	0.958
770.51	-0.2059	0.9685
771.48	-0.2048	0.978
772.46	-0.2058	0.9863
773.44	-0.209	0.9933
774.41	-0.2142	0.9988
775.39	-0.2215	1.0029
776.37	-0.2305	1.0056
777.34	-0.2409	1.0069
778.32	-0.2524	1.0068
779.3	-0.2646	1.0056
780.27	-0.2772	1.0034
781.25	-0.2897	1.0003
782.23	-0.3016	0.9966
783.2	-0.3128	0.9925
784.18	-0.3229	0.9881
785.16	-0.3316	0.9838
786.13	-0.3387	0.9797
787.11	-0.3442	0.9759
788.09	-0.3481	0.9727
789.06	-0.3503	0.9701
790.04	-0.351	0.9683
791.02	-0.3504	0.9674
791.99	-0.3486	0.9673
792.97	-0.3459	0.9681
793.95	-0.3424	0.9698
794.92	-0.3385	0.9724
795.9	-0.3343	0.9758
796.88	-0.3301	0.9799
797.85	-0.3261	0.9846
798.83	-0.3223	0.9898
799.8	-0.3188	0.9955
800.78	-0.3158	1.0015
801.76	-0.3131	1.0076
802.73	-0.3109	1.0138
803.71	-0.3089	1.0199
804.69	-0.3072	1.0258
805.66	-0.3056	1.0314
806.64	-0.3041	1.0365
807.62	-0.3025	1.041
808.59	-0.3009	1.0447
809.57	-0.2991	1.0476
810.55	-0.2971	1.0496
811.52	-0.2951	1.0505
812.5	-0.293	1.0502
813.48	-0.291	1.0486
814.45	-0.2892	1.0457
815.43	-0.2878	1.0414
816.41	-0.287	1.0357
817.38	-0.2869	1.0286
818.36	-0.2877	1.0202
819.34	-0.2897	1.0104
820.31	-0.293	0.9994
821.29	-0.2976	0.9872
822.27	-0.3037	0.9742
823.24	-0.3113	0.9605
824.22	-0.3203	0.9463
825.2	-0.3305	0.932
826.17	-0.3419	0.9177
827.15	-0.3542	0.9038
828.13	-0.3671	0.8907
829.1	-0.3801	0.8785
830.08	-0.3931	0.8677
831.05	-0.4054	0.8586
832.03	-0.4168	0.8512
833.01	-0.4268	0.846
833.98	-0.4349	0.843
834.96	-0.4409	0.8424
835.94	-0.4443	0.8441
836.91	-0.445	0.8482
837.89	-0.4428	0.8547
838.87	-0.4375	0.8632
839.84	-0.4292	0.8737
840.82	-0.4179	0.8859
841.8	-0.4039	0.8994
842.77	-0.3873	0.9139
843.75	-0.3687	0.9289
844.73	-0.3482	0.9441
845.7	-0.3266	0.9591
846.68	-0.3043	0.9733
847.66	-0.2818	0.9865
848.63	-0.2598	0.9982
849.61	-0.2388	1.0081
850.59	-0.2195	1.0159
851.56	-0.2022	1.0213
852.54	-0.1874	1.0244
853.52	-0.1756	1.0248
854.49	-0.1669	1.0226
855.47	-0.1616	1.0179
856.45	-0.1597	1.0107
857.42	-0.1611	1.0012
858.4	-0.1658	0.9897
859.38	-0.1735	0.9763
860.35	-0.1838	0.9615
861.33	-0.1964	0.9455
862.3	-0.2106	0.9287
863.28	-0.226	0.9115
864.26	-0.242	0.8942
865.23	-0.258	0.8772
866.21	-0.2735	0.8608
867.19	-0.2878	0.8454
868.16	-0.3006	0.8313
869.14	-0.3114	0.8186
870.12	-0.3198	0.8076
871.09	-0.3257	0.7985
872.07	-0.329	0.7914
873.05	-0.3295	0.7864
874.02	-0.3275	0.7836
875	-0.323	0.7829
875.98	-0.3164	0.7844
876.95	-0.3081	0.788
877.93	-0.2983	0.7935
878.91	-0.2877	0.801
879.88	-0.2765	0.8102
880.86	-0.2654	0.8209
881.84	-0.2548	0.833
882.81	-0.245	0.8463
883.79	-0.2364	0.8605
884.77	-0.2292	0.8754
885.74	-0.2237	0.8907
886.72	-0.2198	0.9062
887.7	-0.2176	0.9216
888.67	-0.217	0.9367
889.65	-0.2178	0.9512
890.63	-0.2197	0.9648
891.6	-0.2224	0.9773
892.58	-0.2256	0.9886
893.55	-0.2288	0.9983
894.53	-0.2317	1.0065
895.51	-0.2341	1.0129
896.48	-0.2354	1.0176
897.46	-0.2356	1.0204
898.44	-0.2345	1.0215
899.41	-0.2319	1.021
900.39	-0.2279	1.0189
901.37	-0.2226	1.0155
902.34	-0.2161	1.0111
903.32	-0.2086	1.0058
904.3	-0.2006	1
905.27	-0.1923	0.9941
906.25	-0.1842	0.9883
907.23	-0.1765	0.983
908.2	-0.1696	0.9786
909.18	-0.1639	0.9754
910.16	-0.1596	0.9735
911.13	-0.1568	0.9733
912.11	-0.1557	0.9748
913.09	-0.1563	0.9782
914.06	-0.1584	0.9835
915.04	-0.1618	0.9906
916.02	-0.1663	0.9994
916.99	-0.1716	1.0098
917.97	-0.1773	1.0214
918.95	-0.1829	1.034
919.92	-0.188	1.0471
920.9	-0.1922	1.0605
921.88	-0.1952	1.0736
922.85	-0.1966	1.0863
923.83	-0.1963	1.0979
924.8	-0.1942	1.1084
925.78	-0.1901	1.1172
926.76	-0.1843	1.1243
927.73	-0.1769	1.1295
928.71	-0.1682	1.1327
929.69	-0.1586	1.1339
930.66	-0.1485	1.1332
931.64	-0.1385	1.1308
932.62	-0.1289	1.127
933.59	-0.1202	1.1219
934.57	-0.113	1.116
935.55	-0.1074	1.1097
936.52	-0.1039	1.1033
937.5	-0.1025	1.0972
938.48	-0.1033	1.0918
939.45	-0.1062	1.0874
940.43	-0.1109	1.0842
941.41	-0.1172	1.0826
942.38	-0.1245	1.0825
943.36	-0.1324	1.0842
944.34	-0.1404	1.0875
945.31	-0.1477	1.0924
946.29	-0.1538	1.0987
947.27	-0.1582	1.1062
948.24	-0.1604	1.1145
949.22	-0.16	1.1235
950.2	-0.1567	1.1327
951.17	-0.1506	1.1419
952.15	-0.1415	1.1507
953.13	-0.1298	1.1589
954.1	-0.1158	1.1663
955.08	-0.1	1.1727
956.05	-0.083	1.178
957.03	-0.0654	1.1823
958.01	-0.0482	1.1856
958.98	-0.0321	1.188
959.96	-0.0177	1.1897
960.94	-0.0059	1.191
961.91	0.0027	1.1922
962.89	0.0077	1.1935
963.87	0.0088	1.1953
964.84	0.0058	1.1979
965.82	-0.0013	1.2014
966.8	-0.0122	1.2062
967.77	-0.0265	1.2124
968.75	-0.0436	1.2199
969.73	-0.0627	1.2288
970.7	-0.0832	1.239
971.68	-0.1039	1.2502
972.66	-0.124	1.2622
973.63	-0.1426	1.2747
974.61	-0.1587	1.2871
975.59	-0.1715	1.2991
976.56	-0.1805	1.3102
977.54	-0.1852	1.32
978.52	-0.1852	1.3279
979.49	-0.1806	1.3337
980.47	-0.1714	1.337
981.45	-0.158	1.3374
982.42	-0.141	1.335
983.4	-0.1211	1.3295
984.38	-0.0992	1.3211
985.35	-0.0763	1.3099
986.33	-0.0533	1.2962
987.3	-0.0315	1.2801
988.28	-0.0117	1.2622
989.26	0.0049	1.2428
990.23	0.0176	1.2225
991.21	0.0256	1.2016
992.19	0.0285	1.1807
993.16	0.0258	1.1602
994.14	0.0174	1.1404
995.12	0.0035	1.1216
996.09	-0.0158	1.1041
997.07	-0.0398	1.0879
998.05	-0.068	1.0732
999.02	-0.0996	1.0599
1000	-0.3252	0.2979
1000.98	-0.2692	0.4051
1001.95	-0.2161	0.5154
1002.93	-0.1671	0.6254
1003.91	-0.1231	0.7316
1004.88	-0.0849	0.831
1005.86	-0.0533	0.9208
1006.84	-0.0283	0.9985
1007.81	-0.0102	1.0623
1008.79	0.0013	1.1111
1009.77	0.0066	1.1443
1010.74	0.0065	1.1619
1011.72	0.0017	1.1648
1012.7	-0.0067	1.1541
1013.67	-0.0177	1.1318
1014.65	-0.03	1.1
1015.63	-0.0427	1.0611
1016.6	-0.0547	1.0177
1017.58	-0.065	0.9725
1018.55	-0.0728	0.928
1019.53	-0.0776	0.8865
1020.51	-0.0789	0.8498
1021.48	-0.0765	0.8194
1022.46	-0.0706	0.7965
1023.44	-0.0613	0.7816
1024.41	-0.0491	0.7747
1025.39	-0.0344	0.7753
1026.37	-0.0182	0.7825
1027.34	-0.001	0.7952
1028.32	0.0163	0.8117
1029.3	0.0328	0.8305
1030.27	0.0479	0.8496
1031.25	0.0608	0.8674
1032.23	0.0712	0.8824
1033.2	0.0785	0.893
1034.18	0.0826	0.8983
1035.16	0.0835	0.8976
1036.13	0.0814	0.8906
1037.11	0.0765	0.8772
1038.09	0.0694	0.8581
1039.06	0.0607	0.834
1040.04	0.0509	0.8061
1041.02	0.041	0.7756
1041.99	0.0314	0.7441
1042.97	0.0231	0.7131
1043.95	0.0165	0.6841
1044.92	0.0121	0.6584
1045.9	0.0105	0.6373
1046.88	0.0117	0.6215
1047.85	0.0158	0.6118
1048.83	0.0228	0.6082
1049.8	0.0324	0.6107
1050.78	0.0441	0.6187
1051.76	0.0574	0.6316
1052.73	0.0717	0.6482
1053.71	0.0863	0.6673
1054.69	0.1004	0.6875
1055.66	0.1135	0.7073
1056.64	0.1248	0.7254
1057.62	0.1339	0.7406
1058.59	0.1402	0.7517
1059.57	0.1435	0.7578
1060.55	0.1436	0.7585
1061.52	0.1406	0.7536
1062.5	0.1346	0.743
1063.48	0.126	0.7273
1064.45	0.1151	0.7072
1065.43	0.1026	0.6837
1066.41	0.089	0.6578
1067.38	0.0751	0.631
1068.36	0.0613	0.6043
1069.34	0.0485	0.5793
1070.31	0.037	0.557
1071.29	0.0274	0.5384
1072.27	0.0199	0.5244
1073.24	0.0147	0.5153
1074.22	0.0119	0.5115
1075.2	0.0113	0.5128
1076.17	0.0127	0.5188
1077.15	0.0157	0.5289
1078.13	0.0198	0.5421
1079.1	0.0244	0.5574
1080.08	0.0289	0.5735
1081.05	0.0328	0.5894
1082.03	0.0355	0.6036
1083.01	0.0365	0.6153
1083.98	0.0355	0.6234
1084.96	0.0321	0.6272
1085.94	0.0262	0.6263
1086.91	0.018	0.6205
1087.89	0.0076	0.61
1088.87	-0.0047	0.5952
1089.84	-0.0183	0.5767
1090.82	-0.0327	0.5555
1091.8	-0.0471	0.5326
1092.77	-0.0608	0.5093
1093.75	-0.0731	0.4868
1094.73	-0.0833	0.4662
1095.7	-0.0907	0.4486
1096.68	-0.0949	0.4352
1097.66	-0.0953	0.4265
1098.63	-0.0919	0.423
1099.61	-0.0845	0.4251
1100.59	-0.0734	0.4325
1101.56	-0.0588	0.445
1102.54	-0.0413	0.4619
1103.52	-0.0214	0.4824
1104.49	-0.0001	0.5054
1105.47	0.0219	0.5298
1106.45	0.0436	0.5542
1107.42	0.064	0.5776
1108.4	0.0824	0.5987
1109.38	0.0979	0.6166
1110.35	0.1098	0.6303
1111.33	0.1175	0.6393
1112.3	0.1209	0.6431
1113.28	0.1197	0.6418
1114.26	0.1139	0.6355
1115.23	0.1039	0.6246
1116.21	0.09	0.6098
1117.19	0.073	0.5919
1118.16	0.0535	0.5721
1119.14	0.0325	0.5512
1120.12	0.0107	0.5306
1121.09	-0.0109	0.5111
1122.07	-0.0313	0.4938
1123.05	-0.0499	0.4796
1124.02	-0.0659	0.4691
1125	-0.0788	0.4627
1125.98	-0.0882	0.4606
1126.95	-0.094	0.4629
1127.93	-0.0961	0.4691
1128.91	-0.0949	0.4789
1129.88	-0.0906	0.4916
1130.86	-0.0839	0.5065
1131.84	-0.0753	0.5227
1132.81	-0.0656	0.5392
1133.79	-0.0556	0.5553
1134.77	-0.046	0.5701
1135.74	-0.0376	0.5829
1136.72	-0.0308	0.5933
1137.7	-0.0263	0.6008
1138.67	-0.0244	0.6054
1139.65	-0.0251	0.607
1140.63	-0.0285	0.6059
1141.6	-0.0344	0.6026
1142.58	-0.0423	0.5976
1143.55	-0.0516	0.5915
1144.53	-0.0617	0.5851
1145.51	-0.0719	0.5792
1146.48	-0.0812	0.5744
1147.46	-0.0889	0.5715
1148.44	-0.0941	0.571
1149.41	-0.0963	0.5733
1150.39	-0.0948	0.5786
1151.37	-0.0892	0.587
1152.34	-0.0794	0.5983
1153.32	-0.0655	0.6121
1154.3	-0.0475	0.6281
1155.27	-0.0261	0.6455
1156.25	-0.0018	0.6637
1157.23	0.0245	0.6817
1158.2	0.0517	0.6988
1159.18	0.0789	0.7142
1160.16	0.1048	0.727
1161.13	0.1284	0.7366
1162.11	0.1485	0.7426
1163.09	0.1643	0.7444
1164.06	0.1748	0.742
1165.04	0.1794	0.7353
1166.02	0.1778	0.7244
1166.99	0.1698	0.7098
1167.97	0.1555	0.6919
1168.95	0.1352	0.6713
1169.92	0.1095	0.6487
1170.9	0.0793	0.625
1171.88	0.0455	0.6008
1172.85	0.0093	0.5771
1173.83	-0.0281	0.5545
1174.8	-0.0654	0.5336
1175.78	-0.1014	0.5151
1176.76	-0.1349	0.4993
1177.73	-0.1648	0.4866
1178.71	-0.1902	0.477
1179.69	-0.2104	0.4707
1180.66	-0.225	0.4675
1181.64	-0.2338	0.4671
1182.62	-0.2366	0.4694
1183.59	-0.2339	0.4737
1184.57	-0.2261	0.4798
1185.55	-0.2138	0.4872
1186.52	-0.1979	0.4953
1187.5	-0.1795	0.5037
1188.48	-0.1594	0.512
1189.45	-0.1389	0.5198
1190.43	-0.1189	0.5268
1191.41	-0.1005	0.5328
1192.38	-0.0844	0.5374
1193.36	-0.0716	0.5406
1194.34	-0.0624	0.5424
1195.31	-0.0573	0.5425
1196.29	-0.0565	0.5411
1197.27	-0.0599	0.5381
1198.24	-0.0673	0.5335
1199.22	-0.0785	0.5274
1200.2	-0.0927	0.5199
1201.17	-0.1096	0.511
1202.15	-0.1282	0.5007
1203.13	-0.148	0.4891
1204.1	-0.1682	0.4763
1205.08	-0.1881	0.4624
1206.05	-0.207	0.4476
1207.03	-0.2245	0.432
1208.01	-0.24	0.4158
1208.98	-0.2534	0.3992
1209.96	-0.2644	0.3827
1210.94	-0.273	0.3665
1211.91	-0.2794	0.351
1212.89	-0.2837	0.3366
1213.87	-0.2861	0.3238
1214.84	-0.2871	0.3129
1215.82	-0.2871	0.3045
1216.8	-0.2863	0.2987
1217.77	-0.2852	0.296
1218.75	-0.2841	0.2966
1219.73	-0.2832	0.3006
1220.7	-0.2828	0.308
1221.68	-0.2828	0.3187
1222.66	-0.2834	0.3326
1223.63	-0.2843	0.3493
1224.61	-0.2854	0.3683
1225.59	-0.2865	0.3892
1226.56	-0.2871	0.4112
1227.54	-0.287	0.4339
1228.52	-0.2858	0.4565
1229.49	-0.2832	0.4783
1230.47	-0.2789	0.4988
1231.45	-0.2726	0.5174
1232.42	-0.2642	0.5335
1233.4	-0.2537	0.547
1234.38	-0.2411	0.5575
1235.35	-0.2266	0.5651
1236.33	-0.2104	0.5697
1237.3	-0.1931	0.5717
1238.28	-0.1751	0.5713
1239.26	-0.1569	0.569
1240.23	-0.1391	0.5654
1241.21	-0.1224	0.561
1242.19	-0.1074	0.5565
1243.16	-0.0947	0.5523
1244.14	-0.0848	0.5492
1245.12	-0.0781	0.5475
1246.09	-0.0751	0.5476
1247.07	-0.0758	0.5497
1248.05	-0.0805	0.5539
1249.02	-0.0889	0.5601
1250	-0.101	0.5682
1250.98	-0.1164	0.5778
1251.95	-0.1346	0.5885
1252.93	-0.155	0.5996
1253.91	-0.1771	0.6107
1254.88	-0.2	0.6211
1255.86	-0.2231	0.6302
1256.84	-0.2456	0.6374
1257.81	-0.2667	0.6423
1258.79	-0.2858	0.6445
1259.77	-0.3022	0.6438
1260.74	-0.3155	0.6402
1261.72	-0.3253	0.6336
1262.7	-0.3312	0.6244
1263.67	-0.3333	0.613
1264.65	-0.3314	0.5998
1265.63	-0.3258	0.5854
1266.6	-0.3168	0.5706
1267.58	-0.3046	0.556
1268.55	-0.29	0.5423
1269.53	-0.2734	0.5302
1270.51	-0.2556	0.5201
1271.48	-0.2373	0.5126
1272.46	-0.2192	0.5078
1273.44	-0.202	0.5059
1274.41	-0.1864	0.5067
1275.39	-0.1732	0.51
1276.37	-0.1629	0.5154
1277.34	-0.1559	0.5222
1278.32	-0.1528	0.5298
1279.3	-0.1537	0.5373
1280.27	-0.1588	0.544
1281.25	-0.1683	0.5489
1282.23	-0.1819	0.5512
1283.2	-0.1996	0.5503
1284.18	-0.2209	0.5456
1285.16	-0.2454	0.5366
1286.13	-0.2728	0.5232
1287.11	-0.3022	0.5053
1288.09	-0.3331	0.4832
1289.06	-0.3647	0.4572
1290.04	-0.3964	0.4279
1291.02	-0.4274	0.3962
1291.99	-0.4569	0.3629
1292.97	-0.4843	0.3291
1293.95	-0.5089	0.2958
1294.92	-0.5302	0.2641
1295.9	-0.5477	0.2349
1296.88	-0.561	0.2092
1297.85	-0.5698	0.1877
1298.83	-0.5739	0.1709
1299.8	-0.5734	0.1594
1300.78	-0.5682	0.1531
1301.76	-0.5587	0.152
1302.73	-0.5451	0.1559
1303.71	-0.5278	0.1641
1304.69	-0.5074	0.1759
1305.66	-0.4844	0.1906
1306.64	-0.4595	0.207
1307.62	-0.4333	0.2242
1308.59	-0.4065	0.2412
1309.57	-0.3799	0.2569
1310.55	-0.354	0.2703
1311.52	-0.3294	0.2808
1312.5	-0.3068	0.2875
1313.48	-0.2865	0.2901
1314.45	-0.2689	0.2883
1315.43	-0.2543	0.2821
1316.41	-0.2428	0.2716
1317.38	-0.2344	0.2571
1318.36	-0.2292	0.2393
1319.34	-0.2269	0.2188
1320.31	-0.2272	0.1964
1321.29	-0.2299	0.1729
1322.27	-0.2346	0.1493
1323.24	-0.2409	0.1264
1324.22	-0.2484	0.1049
1325.2	-0.2565	0.0858
1326.17	-0.265	0.0694
1327.15	-0.2735	0.0563
1328.13	-0.2816	0.0468
1329.1	-0.2892	0.041
1330.08	-0.296	0.0388
1331.05	-0.3019	0.04
1332.03	-0.3069	0.0442
1333.01	-0.3111	0.0511
1333.98	-0.3146	0.0599
1334.96	-0.3174	0.0703
1335.94	-0.3199	0.0814
1336.91	-0.3221	0.0927
1337.89	-0.3243	0.1036
1338.87	-0.3268	0.1136
1339.84	-0.3296	0.1224
1340.82	-0.3328	0.1295
1341.8	-0.3367	0.1348
1342.77	-0.3411	0.1382
1343.75	-0.346	0.1398
1344.73	-0.3513	0.1398
1345.7	-0.3569	0.1383
1346.68	-0.3625	0.1359
1347.66	-0.3679	0.1327
1348.63	-0.3728	0.1292
1349.61	-0.377	0.1259
1350.59	-0.3801	0.1231
1351.56	-0.382	0.1211
1352.54	-0.3825	0.1203
1353.52	-0.3815	0.1209
1354.49	-0.3788	0.1229
1355.47	-0.3746	0.1264
1356.45	-0.3689	0.1314
1357.42	-0.362	0.1376
1358.4	-0.354	0.1449
1359.38	-0.3454	0.153
1360.35	-0.3366	0.1616
1361.33	-0.3278	0.1703
1362.3	-0.3197	0.1788
1363.28	-0.3126	0.1867
1364.26	-0.3069	0.1938
1365.23	-0.3031	0.1997
1366.21	-0.3013	0.2044
1367.19	-0.3019	0.2076
1368.16	-0.305	0.2093
1369.14	-0.3105	0.2096
1370.12	-0.3184	0.2085
1371.09	-0.3285	0.2063
1372.07	-0.3406	0.2031
1373.05	-0.3542	0.1992
1374.02	-0.3689	0.195
1375	-0.3843	0.1908
1375.98	-0.3998	0.1868
1376.95	-0.4149	0.1835
1377.93	-0.4291	0.181
1378.91	-0.442	0.1796
1379.88	-0.4532	0.1796
1380.86	-0.4624	0.1811
1381.84	-0.4694	0.1841
1382.81	-0.4741	0.1886
1383.79	-0.4764	0.1946
1384.77	-0.4766	0.202
1385.74	-0.4749	0.2106
1386.72	-0.4714	0.2203
1387.7	-0.4667	0.2306
1388.67	-0.4611	0.2415
1389.65	-0.4551	0.2525
1390.63	-0.4491	0.2634
1391.6	-0.4436	0.2739
1392.58	-0.4391	0.2837
1393.55	-0.4357	0.2926
1394.53	-0.4339	0.3004
1395.51	-0.4338	0.3069
1396.48	-0.4354	0.312
1397.46	-0.4388	0.3156
1398.44	-0.4437	0.3176
1399.41	-0.4501	0.3182
1400.39	-0.4576	0.3173
1401.37	-0.4659	0.3152
1402.34	-0.4746	0.3118
1403.32	-0.4833	0.3076
1404.3	-0.4915	0.3026
1405.27	-0.4989	0.297
1406.25	-0.5051	0.2913
1407.23	-0.5099	0.2855
1408.2	-0.513	0.2799
1409.18	-0.5144	0.2748
1410.16	-0.5139	0.2703
1411.13	-0.5117	0.2667
1412.11	-0.508	0.2641
1413.09	-0.5029	0.2625
1414.06	-0.4968	0.262
1415.04	-0.4899	0.2626
1416.02	-0.4828	0.2642
1416.99	-0.4757	0.2667
1417.97	-0.4691	0.2701
1418.95	-0.4634	0.274
1419.92	-0.4587	0.2782
1420.9	-0.4554	0.2826
1421.88	-0.4536	0.2867
1422.85	-0.4534	0.2904
1423.83	-0.4548	0.2934
1424.8	-0.4576	0.2954
1425.78	-0.4618	0.2961
1426.76	-0.4669	0.2956
1427.73	-0.4728	0.2935
1428.71	-0.4791	0.2898
1429.69	-0.4853	0.2846
1430.66	-0.4911	0.278
1431.64	-0.4962	0.27
1432.62	-0.5001	0.2608
1433.59	-0.5027	0.2508
1434.57	-0.5036	0.2403
1435.55	-0.5028	0.2296
1436.52	-0.5001	0.219
1437.5	-0.4957	0.209
1438.48	-0.4895	0.2
1439.45	-0.4818	0.1922
1440.43	-0.4729	0.186
1441.41	-0.463	0.1817
1442.38	-0.4525	0.1793
1443.36	-0.4417	0.179
1444.34	-0.431	0.1808
1445.31	-0.4208	0.1846
1446.29	-0.4115	0.1902
1447.27	-0.4033	0.1973
1448.24	-0.3964	0.2057
1449.22	-0.3911	0.2149
1450.2	-0.3875	0.2245
1451.17	-0.3856	0.2341
1452.15	-0.3854	0.2431
1453.13	-0.3868	0.2513
1454.1	-0.3898	0.2582
1455.08	-0.3941	0.2636
1456.05	-0.3995	0.2671
1457.03	-0.4057	0.2686
1458.01	-0.4126	0.2681
1458.98	-0.4199	0.2657
1459.96	-0.4273	0.2615
1460.94	-0.4346	0.2557
1461.91	-0.4417	0.2488
1462.89	-0.4484	0.2412
1463.87	-0.4546	0.2333
1464.84	-0.4602	0.2256
1465.82	-0.4653	0.2187
1466.8	-0.4698	0.213
1467.77	-0.4738	0.209
1468.75	-0.4773	0.207
1469.73	-0.4804	0.2074
1470.7	-0.4832	0.2103
1471.68	-0.4857	0.2159
1472.66	-0.4882	0.2241
1473.63	-0.4905	0.2348
1474.61	-0.4927	0.2477
1475.59	-0.495	0.2625
1476.56	-0.4972	0.2787
1477.54	-0.4994	0.2958
1478.52	-0.5015	0.3134
1479.49	-0.5035	0.3308
1480.47	-0.5053	0.3474
1481.45	-0.5069	0.3629
1482.42	-0.5082	0.3766
1483.4	-0.5092	0.3882
1484.38	-0.5098	0.3975
1485.35	-0.5101	0.4042
1486.33	-0.51	0.4082
1487.3	-0.5096	0.4095
1488.28	-0.5089	0.4084
1489.26	-0.508	0.4049
1490.23	-0.507	0.3996
1491.21	-0.5061	0.3927
1492.19	-0.5052	0.3846
1493.16	-0.5046	0.3759
1494.14	-0.5043	0.367
1495.12	-0.5044	0.3584
1496.09	-0.505	0.3505
1497.07	-0.5062	0.3435
1498.05	-0.508	0.3379
1499.02	-0.5103	0.3337
1500	-0.5132	0.3312
1500.98	-0.5164	0.3302
1501.95	-0.52	0.3309
1502.93	-0.5237	0.3329
1503.91	-0.5274	0.3361
1504.88	-0.5309	0.3402
1505.86	-0.534	0.3449
1506.84	-0.5365	0.3499
1507.81	-0.5382	0.3549
1508.79	-0.5389	0.3595
1509.77	-0.5384	0.3636
1510.74	-0.5367	0.3668
1511.72	-0.5336	0.3692
1512.7	-0.5291	0.3705
1513.67	-0.523	0.3708
1514.65	-0.5156	0.3701
1515.63	-0.5067	0.3686
1516.6	-0.4966	0.3665
1517.58	-0.4853	0.364
1518.55	-0.473	0.3614
1519.53	-0.4599	0.359
1520.51	-0.4463	0.357
1521.48	-0.4324	0.3558
1522.46	-0.4184	0.3557
1523.44	-0.4045	0.3567
1524.41	-0.391	0.3591
1525.39	-0.3781	0.363
1526.37	-0.366	0.3683
1527.34	-0.3549	0.3751
1528.32	-0.3449	0.3831
1529.3	-0.3362	0.3923
1530.27	-0.3289	0.4023
1531.25	-0.323	0.4128
1532.23	-0.3186	0.4236
1533.2	-0.3157	0.4342
1534.18	-0.3142	0.4444
1535.16	-0.3141	0.4537
1536.13	-0.3154	0.4618
1537.11	-0.3179	0.4685
1538.09	-0.3215	0.4734
1539.06	-0.3261	0.4765
1540.04	-0.3315	0.4775
1541.02	-0.3376	0.4764
1541.99	-0.3441	0.4732
1542.97	-0.351	0.468
1543.95	-0.3581	0.4609
1544.92	-0.3651	0.4522
1545.9	-0.372	0.442
1546.88	-0.3786	0.4307
1547.85	-0.3847	0.4186
1548.83	-0.3903	0.406
1549.8	-0.3952	0.3933
1550.78	-0.3994	0.3809
1551.76	-0.4029	0.3691
1552.73	-0.4055	0.3582
1553.71	-0.4073	0.3486
1554.69	-0.4082	0.3404
1555.66	-0.4084	0.3341
1556.64	-0.4079	0.3297
1557.62	-0.4068	0.3273
1558.59	-0.405	0.3271
1559.57	-0.4028	0.3291
1560.55	-0.4001	0.3332
1561.52	-0.3971	0.3395
1562.5	-0.3939	0.3477
1563.48	-0.3904	0.3577
1564.45	-0.3869	0.3694
1565.43	-0.3832	0.3823
1566.41	-0.3794	0.3964
1567.38	-0.3756	0.4112
1568.36	-0.3717	0.4264
1569.34	-0.3677	0.4417
1570.31	-0.3636	0.4567
1571.29	-0.3594	0.4712
1572.27	-0.355	0.4847
1573.24	-0.3504	0.4971
1574.22	-0.3457	0.5079
1575.2	-0.3407	0.5169
1576.17	-0.3356	0.524
1577.15	-0.3303	0.529
1578.13	-0.3249	0.5318
1579.1	-0.3196	0.5323
1580.08	-0.3144	0.5305
1581.05	-0.3094	0.5265
1582.03	-0.3049	0.5205
1583.01	-0.3008	0.5125
1583.98	-0.2975	0.5027
1584.96	-0.2949	0.4915
1585.94	-0.2933	0.479
1586.91	-0.2927	0.4656
1587.89	-0.2932	0.4515
1588.87	-0.2947	0.4372
1589.84	-0.2974	0.4228
1590.82	-0.301	0.4086
1591.8	-0.3055	0.395
1592.77	-0.3108	0.3821
1593.75	-0.3165	0.3701
1594.73	-0.3225	0.3593
1595.7	-0.3285	0.3496
1596.68	-0.3341	0.3412
1597.66	-0.3392	0.3341
1598.63	-0.3433	0.3284
1599.61	-0.3463	0.3238
1600.59	-0.3479	0.3204
1601.56	-0.348	0.3181
1602.54	-0.3463	0.3167
1603.52	-0.3429	0.3162
1604.49	-0.3378	0.3162
1605.47	-0.331	0.3167
1606.45	-0.3228	0.3176
1607.42	-0.3133	0.3186
1608.4	-0.3028	0.3197
1609.38	-0.2917	0.3206
1610.35	-0.2803	0.3213
1611.33	-0.269	0.3217
1612.3	-0.2582	0.3217
1613.28	-0.2482	0.3212
1614.26	-0.2394	0.3201
1615.23	-0.232	0.3184
1616.21	-0.2262	0.3161
1617.19	-0.2221	0.3132
1618.16	-0.2197	0.3097
1619.14	-0.2191	0.3056
1620.12	-0.2199	0.3009
1621.09	-0.222	0.2959
1622.07	-0.2251	0.2905
1623.05	-0.2288	0.2849
1624.02	-0.2327	0.2793
1625	-0.2363	0.2738
1625.98	-0.2392	0.2686
1626.95	-0.241	0.264
1627.93	-0.2413	0.2601
1628.91	-0.2398	0.2573
1629.88	-0.2363	0.2556
1630.86	-0.2307	0.2554
1631.84	-0.2228	0.2568
1632.81	-0.2129	0.2599
1633.79	-0.201	0.2649
1634.77	-0.1874	0.2717
1635.74	-0.1727	0.2804
1636.72	-0.1571	0.2909
1637.7	-0.1413	0.3029
1638.67	-0.1258	0.3163
1639.65	-0.1112	0.3307
1640.63	-0.0981	0.3456
1641.6	-0.0869	0.3607
1642.58	-0.0782	0.3754
1643.55	-0.0723	0.3892
1644.53	-0.0696	0.4016
1645.51	-0.0702	0.412
1646.48	-0.0742	0.4198
1647.46	-0.0814	0.4247
1648.44	-0.0918	0.4262
1649.41	-0.105	0.4242
1650.39	-0.1205	0.4183
1651.37	-0.1379	0.4086
1652.34	-0.1566	0.3952
1653.32	-0.176	0.3783
1654.3	-0.1954	0.3583
1655.27	-0.2143	0.3357
1656.25	-0.232	0.311
1657.23	-0.248	0.2851
1658.2	-0.2619	0.2586
1659.18	-0.2732	0.2324
1660.16	-0.2816	0.2074
1661.13	-0.2871	0.1843
1662.11	-0.2896	0.1638
1663.09	-0.2892	0.1467
1664.06	-0.286	0.1334
1665.04	-0.2802	0.1245
1666.02	-0.2724	0.12
1666.99	-0.2629	0.1202
1667.97	-0.2521	0.1249
1668.95	-0.2405	0.1338
1669.92	-0.2288	0.1464
1670.9	-0.2172	0.1623
1671.88	-0.2063	0.1807
1672.85	-0.1965	0.2007
1673.83	-0.1882	0.2216
1674.8	-0.1815	0.2423
1675.78	-0.1767	0.2621
1676.76	-0.1739	0.2799
1677.73	-0.1732	0.2952
1678.71	-0.1745	0.3071
1679.69	-0.1776	0.3151
1680.66	-0.1824	0.3189
1681.64	-0.1888	0.3181
1682.62	-0.1963	0.3128
1683.59	-0.2048	0.3031
1684.57	-0.214	0.2891
1685.55	-0.2235	0.2713
1686.52	-0.2331	0.2501
1687.5	-0.2424	0.2263
1688.48	-0.2512	0.2005
1689.45	-0.2593	0.1733
1690.43	-0.2665	0.1455
1691.41	-0.2726	0.1177
1692.38	-0.2775	0.0907
1693.36	-0.2811	0.0649
1694.34	-0.2834	0.0408
1695.31	-0.2843	0.0187
1696.29	-0.2839	-0.001
1697.27	-0.2822	-0.0183
1698.24	-0.2792	-0.0331
1699.22	-0.2752	-0.0455
1700.2	-0.2701	-0.0556
1701.17	-0.2641	-0.0637
1702.15	-0.2574	-0.0701
1703.13	-0.2501	-0.075
1704.1	-0.2425	-0.0788
1705.08	-0.2347	-0.0816
1706.05	-0.2269	-0.0839
1707.03	-0.2193	-0.0857
1708.01	-0.2121	-0.0874
1708.98	-0.2056	-0.0888
1709.96	-0.1998	-0.0903
1710.94	-0.1949	-0.0917
1711.91	-0.1911	-0.093
1712.89	-0.1885	-0.0942
1713.87	-0.1871	-0.0951
1714.84	-0.187	-0.0958
1715.82	-0.188	-0.0961
1716.8	-0.1903	-0.096
1717.77	-0.1935	-0.0955
1718.75	-0.1977	-0.0946
1719.73	-0.2025	-0.0935
1720.7	-0.2078	-0.0921
1721.68	-0.2134	-0.0908
1722.66	-0.2188	-0.0897
1723.63	-0.224	-0.0892
1724.61	-0.2287	-0.0893
1725.59	-0.2325	-0.0906
1726.56	-0.2354	-0.0931
1727.54	-0.2373	-0.0972
1728.52	-0.2379	-0.103
1729.49	-0.2374	-0.1106
1730.47	-0.2358	-0.1201
1731.45	-0.2332	-0.1315
1732.42	-0.2298	-0.1447
1733.4	-0.2259	-0.1595
1734.38	-0.2219	-0.1755
1735.35	-0.2181	-0.1925
1736.33	-0.2148	-0.2101
1737.3	-0.2126	-0.2279
1738.28	-0.2118	-0.2453
1739.26	-0.2128	-0.2619
1740.23	-0.2159	-0.2774
1741.21	-0.2213	-0.2914
1742.19	-0.2294	-0.3034
1743.16	-0.2401	-0.3134
1744.14	-0.2534	-0.3211
1745.12	-0.2693	-0.3265
1746.09	-0.2875	-0.3298
1747.07	-0.3077	-0.331
1748.05	-0.3296	-0.3304
1749.02	-0.3526	-0.3285
1750	-0.3763	-0.3255
1750.98	-0.4	-0.3221
1751.95	-0.4234	-0.3187
1752.93	-0.4457	-0.3159
1753.91	-0.4666	-0.3142
1754.88	-0.4855	-0.314
1755.86	-0.5022	-0.3159
1756.84	-0.5163	-0.3201
1757.81	-0.5278	-0.327
1758.79	-0.5365	-0.3366
1759.77	-0.5425	-0.3492
1760.74	-0.5461	-0.3646
1761.72	-0.5474	-0.3827
1762.7	-0.547	-0.4032
1763.67	-0.5451	-0.4258
1764.65	-0.5422	-0.4502
1765.63	-0.5389	-0.4757
1766.6	-0.5355	-0.502
1767.58	-0.5326	-0.5284
1768.55	-0.5305	-0.5544
1769.53	-0.5295	-0.5795
1770.51	-0.5299	-0.6031
1771.48	-0.5317	-0.6248
1772.46	-0.535	-0.6442
1773.44	-0.5396	-0.6609
1774.41	-0.5454	-0.6746
1775.39	-0.5521	-0.6852
1776.37	-0.5593	-0.6925
1777.34	-0.5666	-0.6965
1778.32	-0.5736	-0.6973
1779.3	-0.5798	-0.695
1780.27	-0.5848	-0.6898
1781.25	-0.5883	-0.6819
1782.23	-0.59	-0.6718
1783.2	-0.5896	-0.6597
1784.18	-0.587	-0.6462
1785.16	-0.5824	-0.6317
1786.13	-0.5757	-0.6166
1787.11	-0.5672	-0.6016
1788.09	-0.5573	-0.587
1789.06	-0.5465	-0.5735
1790.04	-0.5351	-0.5614
1791.02	-0.5238	-0.5513
1791.99	-0.5131	-0.5435
1792.97	-0.5037	-0.5383
1793.95	-0.4959	-0.5362
1794.92	-0.4904	-0.5371
1795.9	-0.4875	-0.5414
1796.88	-0.4874	-0.549
1797.85	-0.4904	-0.5598
1798.83	-0.4964	-0.5736
1799.8	-0.5054	-0.5903
1800.78	-0.5172	-0.6093
1801.76	-0.5313	-0.6304
1802.73	-0.5474	-0.6528
1803.71	-0.5649	-0.6762
1804.69	-0.5832	-0.6997
1805.66	-0.6017	-0.7229
1806.64	-0.6197	-0.7449
1807.62	-0.6366	-0.7652
1808.59	-0.6518	-0.7832
1809.57	-0.6648	-0.7984
1810.55	-0.6752	-0.8104
1811.52	-0.6826	-0.8187
1812.5	-0.6868	-0.8233
1813.48	-0.6878	-0.824
1814.45	-0.6856	-0.8209
1815.43	-0.6804	-0.8142
1816.41	-0.6723	-0.8042
1817.38	-0.6618	-0.7913
1818.36	-0.6492	-0.7759
1819.34	-0.6351	-0.7588
1820.31	-0.6199	-0.7404
1821.29	-0.604	-0.7215
1822.27	-0.5881	-0.7025
1823.24	-0.5725	-0.6842
1824.22	-0.5576	-0.6669
1825.2	-0.5438	-0.6512
1826.17	-0.5312	-0.6372
1827.15	-0.5202	-0.6252
1828.13	-0.5107	-0.6152
1829.1	-0.5028	-0.6071
1830.08	-0.4965	-0.6008
1831.05	-0.4917	-0.5959
1832.03	-0.4881	-0.5921
1833.01	-0.4857	-0.589
1833.98	-0.4841	-0.5859
1834.96	-0.4833	-0.5826
1835.94	-0.4831	-0.5785
1836.91	-0.4831	-0.5733
1837.89	-0.4834	-0.5666
1838.87	-0.4837	-0.5582
1839.84	-0.4839	-0.548
1840.82	-0.4841	-0.5361
1841.8	-0.4842	-0.5227
1842.77	-0.4842	-0.5079
1843.75	-0.4841	-0.4921
1844.73	-0.484	-0.4758
1845.7	-0.4838	-0.4595
1846.68	-0.4836	-0.4437
1847.66	-0.4835	-0.429
1848.63	-0.4833	-0.4159
1849.61	-0.4832	-0.4047
1850.59	-0.483	-0.3958
1851.56	-0.4827	-0.3894
1852.54	-0.4821	-0.3856
1853.52	-0.4813	-0.3844
1854.49	-0.4802	-0.3855
1855.47	-0.4785	-0.3886
1856.45	-0.4763	-0.3932
1857.42	-0.4736	-0.3988
1858.4	-0.4702	-0.4048
1859.38	-0.4662	-0.4106
1860.35	-0.4617	-0.4154
1861.33	-0.4568	-0.4187
1862.3	-0.4516	-0.4199
1863.28	-0.4463	-0.4187
1864.26	-0.441	-0.4146
1865.23	-0.4361	-0.4075
1866.21	-0.4318	-0.3974
1867.19	-0.4282	-0.3845
1868.16	-0.4257	-0.3691
1869.14	-0.4244	-0.3516
1870.12	-0.4244	-0.3325
1871.09	-0.4259	-0.3125
1872.07	-0.4288	-0.2923
1873.05	-0.4332	-0.2725
1874.02	-0.4388	-0.2538
1875	-0.4455	-0.2368
1875.98	-0.4531	-0.2219
1876.95	-0.4612	-0.2095
1877.93	-0.4696	-0.1998
1878.91	-0.4777	-0.1928
1879.88	-0.4854	-0.1883
1880.86	-0.4921	-0.1862
1881.84	-0.4976	-0.1858
1882.81	-0.5016	-0.1868
1883.79	-0.5039	-0.1884
1884.77	-0.5044	-0.1901
1885.74	-0.503	-0.191
1886.72	-0.4998	-0.1907
1887.7	-0.4949	-0.1886
1888.67	-0.4885	-0.1842
1889.65	-0.481	-0.1773
1890.63	-0.4727	-0.1678
1891.6	-0.4641	-0.1558
1892.58	-0.4556	-0.1415
1893.55	-0.4476	-0.1253
1894.53	-0.4406	-0.1078
1895.51	-0.4349	-0.0896
1896.48	-0.4308	-0.0716
1897.46	-0.4286	-0.0545
1898.44	-0.4283	-0.039
1899.41	-0.43	-0.0259
1900.39	-0.4336	-0.0156
1901.37	-0.4389	-0.0087
1902.34	-0.4456	-0.0054
1903.32	-0.4532	-0.0057
1904.3	-0.4614	-0.0094
1905.27	-0.4697	-0.0161
1906.25	-0.4775	-0.0252
1907.23	-0.4844	-0.036
1908.2	-0.4899	-0.0476
1909.18	-0.4936	-0.0589
1910.16	-0.4952	-0.069
1911.13	-0.4946	-0.0768
1912.11	-0.4915	-0.0815
1913.09	-0.4862	-0.0823
1914.06	-0.4788	-0.0785
1915.04	-0.4696	-0.07
1916.02	-0.4589	-0.0565
1916.99	-0.4474	-0.0382
1917.97	-0.4355	-0.0156
1918.95	-0.4239	0.0107
1919.92	-0.4132	0.0396
1920.9	-0.4041	0.0702
1921.88	-0.397	0.1011
1922.85	-0.3925	0.1312
1923.83	-0.391	0.1592
1924.8	-0.3926	0.1838
1925.78	-0.3975	0.204
1926.76	-0.4057	0.219
1927.73	-0.417	0.2281
1928.71	-0.4311	0.2311
1929.69	-0.4475	0.228
1930.66	-0.4657	0.219
1931.64	-0.4852	0.2048
1932.62	-0.5052	0.1863
1933.59	-0.525	0.1646
1934.57	-0.5441	0.1411
1935.55	-0.5618	0.117
1936.52	-0.5777	0.0939
1937.5	-0.5912	0.0732
1938.48	-0.602	0.056
1939.45	-0.6101	0.0434
1940.43	-0.6155	0.0363
1941.41	-0.6181	0.0351
1942.38	-0.6183	0.0401
1943.36	-0.6165	0.0509
1944.34	-0.613	0.0672
1945.31	-0.6085	0.0881
1946.29	-0.6035	0.1126
1947.27	-0.5985	0.1392
1948.24	-0.5941	0.1668
1949.22	-0.5908	0.1937
1950.2	-0.5889	0.2185
1951.17	-0.5888	0.24
[truncated: 30,769 more rows]
