# Supplementary material for: Effects of different tennis racket string tension on forehand stroke effect and racket dynamic impact
Source: PLoS One. 2025 Jan 15;20(1):e0317442. doi: 10.1371/journal.pone.0317442 (PMC11734973; doi:10.1371/journal.pone.0317442)
Supplement: S1 File — (ZIP) [file pone.0317442.s001.zip › S1/acceleration strain vibration/60bl/3.xlsx]

## Sheet: 3
Time（ms）	acceleration（g=9.8m/s2）	strain（mµ）
0	-0.6994	0.0183
0.98	-0.667	-0.0694
1.95	-0.6359	-0.1468
2.93	-0.6069	-0.2101
3.91	-0.5806	-0.2555
4.88	-0.5577	-0.2805
5.86	-0.5385	-0.2832
6.84	-0.5234	-0.2629
7.81	-0.5126	-0.2199
8.79	-0.5059	-0.1555
9.77	-0.5034	-0.0721
10.74	-0.5047	0.0272
11.72	-0.5094	0.1385
12.7	-0.5169	0.2573
13.67	-0.5268	0.379
14.65	-0.5383	0.4986
15.63	-0.5508	0.6117
16.6	-0.5636	0.7138
17.58	-0.5763	0.8012
18.55	-0.5881	0.871
19.53	-0.5986	0.9209
20.51	-0.6076	0.9498
21.48	-0.6148	0.9576
22.46	-0.62	0.9448
23.44	-0.6232	0.9132
24.41	-0.6246	0.8652
25.39	-0.6243	0.8039
26.37	-0.6227	0.7328
27.34	-0.6201	0.656
28.32	-0.6167	0.5772
29.3	-0.6131	0.5004
30.27	-0.6095	0.429
31.25	-0.6064	0.3662
32.23	-0.6038	0.3144
33.2	-0.6022	0.2753
34.18	-0.6015	0.2499
35.16	-0.6018	0.2383
36.13	-0.603	0.2398
37.11	-0.6051	0.2533
38.09	-0.6078	0.2765
39.06	-0.6108	0.3073
40.04	-0.6139	0.3427
41.02	-0.6168	0.38
41.99	-0.6192	0.416
42.97	-0.6208	0.4482
43.95	-0.6214	0.4741
44.92	-0.621	0.4917
45.9	-0.6193	0.4995
46.88	-0.6165	0.4968
47.85	-0.6125	0.4833
48.83	-0.6076	0.4596
49.8	-0.6021	0.4266
50.78	-0.5961	0.3859
51.76	-0.59	0.3394
52.73	-0.5841	0.2894
53.71	-0.5788	0.2383
54.69	-0.5743	0.1884
55.66	-0.5709	0.142
56.64	-0.5688	0.1012
57.62	-0.5681	0.0675
58.59	-0.5687	0.0421
59.57	-0.5705	0.0256
60.55	-0.5733	0.0183
61.52	-0.5769	0.0197
62.5	-0.5808	0.0289
63.48	-0.5847	0.0446
64.45	-0.5881	0.0651
65.43	-0.5905	0.0885
66.41	-0.5915	0.113
67.38	-0.5908	0.1364
68.36	-0.5879	0.1569
69.34	-0.5827	0.173
70.31	-0.5752	0.1833
71.29	-0.5653	0.187
72.27	-0.5532	0.1838
73.24	-0.5393	0.1737
74.22	-0.524	0.1572
75.2	-0.5079	0.1354
76.17	-0.4915	0.1096
77.15	-0.4756	0.0814
78.13	-0.4609	0.0527
79.1	-0.448	0.0253
80.08	-0.4376	0.0012
81.05	-0.4303	-0.018
82.03	-0.4265	-0.0307
83.01	-0.4264	-0.0358
83.98	-0.4302	-0.0327
84.96	-0.4378	-0.0209
85.94	-0.449	-0.0007
86.91	-0.4633	0.0273
87.89	-0.4801	0.0621
88.87	-0.4987	0.1024
89.84	-0.5182	0.1465
90.82	-0.5377	0.1924
91.8	-0.5564	0.2384
92.77	-0.5731	0.2825
93.75	-0.5872	0.3229
94.73	-0.5978	0.358
95.7	-0.6042	0.3867
96.68	-0.6062	0.4079
97.66	-0.6034	0.4212
98.63	-0.5959	0.4265
99.61	-0.5839	0.4241
100.59	-0.5679	0.4148
101.56	-0.5484	0.3996
102.54	-0.5264	0.3798
103.52	-0.5029	0.357
104.49	-0.4788	0.3328
105.47	-0.4554	0.3088
106.45	-0.4339	0.2864
107.42	-0.4152	0.2672
108.4	-0.4004	0.2521
109.38	-0.3903	0.2421
110.35	-0.3856	0.2376
111.33	-0.3867	0.2388
112.3	-0.3938	0.2455
113.28	-0.4067	0.2571
114.26	-0.4252	0.2729
115.23	-0.4487	0.2918
116.21	-0.4763	0.3127
117.19	-0.5072	0.3344
118.16	-0.5402	0.3555
119.14	-0.574	0.3751
120.12	-0.6074	0.3919
121.09	-0.6392	0.4053
122.07	-0.6682	0.4147
123.05	-0.6934	0.4197
124.02	-0.7137	0.4205
125	-0.7287	0.4172
125.98	-0.7377	0.4103
126.95	-0.7406	0.4006
127.93	-0.7374	0.3889
128.91	-0.7283	0.3762
129.88	-0.714	0.3633
130.86	-0.6951	0.3512
131.84	-0.6724	0.3406
132.81	-0.6471	0.3321
133.79	-0.6201	0.3261
134.77	-0.5926	0.3227
135.74	-0.5657	0.3219
136.72	-0.5403	0.3231
137.7	-0.5175	0.3258
138.67	-0.4979	0.3292
139.65	-0.4821	0.3324
140.63	-0.4706	0.3342
141.6	-0.4635	0.3336
142.58	-0.4607	0.3297
143.55	-0.4621	0.3214
144.53	-0.4673	0.3081
145.51	-0.4757	0.2892
146.48	-0.4866	0.2645
147.46	-0.4993	0.2341
148.44	-0.513	0.1982
149.41	-0.5269	0.1575
150.39	-0.5404	0.1129
151.37	-0.5527	0.0653
152.34	-0.5633	0.0161
153.32	-0.5717	-0.0336
154.3	-0.5777	-0.0822
155.27	-0.5813	-0.1286
156.25	-0.5823	-0.1717
157.23	-0.581	-0.2103
158.2	-0.5777	-0.2439
159.18	-0.5728	-0.272
160.16	-0.5669	-0.2943
161.13	-0.5605	-0.311
162.11	-0.5541	-0.3225
163.09	-0.5484	-0.3295
164.06	-0.5438	-0.3329
165.04	-0.5409	-0.3338
166.02	-0.5399	-0.3332
166.99	-0.5411	-0.3325
167.97	-0.5446	-0.3327
168.95	-0.5504	-0.3348
169.92	-0.5584	-0.3398
170.9	-0.5682	-0.3482
171.88	-0.5796	-0.3605
172.85	-0.592	-0.3768
173.83	-0.6049	-0.3968
174.8	-0.6177	-0.4201
175.78	-0.6299	-0.4461
176.76	-0.6409	-0.4737
177.73	-0.6501	-0.5019
178.71	-0.6572	-0.5296
179.69	-0.6618	-0.5555
180.66	-0.6635	-0.5784
181.64	-0.6623	-0.5975
182.62	-0.658	-0.6117
183.59	-0.6508	-0.6205
184.57	-0.6408	-0.6234
185.55	-0.6284	-0.6203
186.52	-0.6138	-0.6114
187.5	-0.5976	-0.5971
188.48	-0.5801	-0.5782
189.45	-0.562	-0.5555
190.43	-0.5437	-0.5302
191.41	-0.5258	-0.5035
192.38	-0.5086	-0.4765
193.36	-0.4927	-0.4507
194.34	-0.4784	-0.427
195.31	-0.466	-0.4065
196.29	-0.4557	-0.39
197.27	-0.4477	-0.3782
198.24	-0.442	-0.3713
199.22	-0.4387	-0.3695
200.2	-0.4376	-0.3725
201.17	-0.4387	-0.38
202.15	-0.4417	-0.3914
203.13	-0.4466	-0.4057
204.1	-0.453	-0.4221
205.08	-0.4607	-0.4396
206.05	-0.4696	-0.4572
207.03	-0.4794	-0.474
208.01	-0.4899	-0.4889
208.98	-0.5009	-0.5014
209.96	-0.5122	-0.5108
210.94	-0.5236	-0.5168
211.91	-0.5351	-0.5191
212.89	-0.5466	-0.5179
213.87	-0.5578	-0.5132
214.84	-0.5687	-0.5056
215.82	-0.5793	-0.4955
216.8	-0.5894	-0.4835
217.77	-0.599	-0.4703
218.75	-0.6079	-0.4566
219.73	-0.6161	-0.4429
220.7	-0.6235	-0.4299
221.68	-0.63	-0.418
222.66	-0.6356	-0.4076
223.63	-0.6401	-0.3989
224.61	-0.6435	-0.3919
225.59	-0.6457	-0.3866
226.56	-0.6468	-0.3827
227.54	-0.6467	-0.38
228.52	-0.6455	-0.3781
229.49	-0.6432	-0.3767
230.47	-0.64	-0.3754
231.45	-0.6359	-0.3737
232.42	-0.6311	-0.3714
233.4	-0.6257	-0.3684
234.38	-0.6201	-0.3644
235.35	-0.6143	-0.3596
236.33	-0.6085	-0.3541
237.3	-0.603	-0.3482
238.28	-0.598	-0.3421
239.26	-0.5935	-0.3364
240.23	-0.5897	-0.3316
241.21	-0.5867	-0.328
242.19	-0.5846	-0.3263
243.16	-0.5832	-0.3267
244.14	-0.5827	-0.3296
245.12	-0.5828	-0.3351
246.09	-0.5835	-0.3435
247.07	-0.5846	-0.3545
248.05	-0.5858	-0.3679
249.02	-0.587	-0.3834
250	-0.5879	-0.4005
250.98	-0.5883	-0.4184
251.95	-0.588	-0.4367
252.93	-0.5867	-0.4544
253.91	-0.5842	-0.4711
254.88	-0.5805	-0.4859
255.86	-0.5753	-0.4983
256.84	-0.5688	-0.5078
257.81	-0.5608	-0.5141
258.79	-0.5514	-0.5171
259.77	-0.5407	-0.5168
260.74	-0.5289	-0.5134
261.72	-0.516	-0.5073
262.7	-0.5025	-0.4989
263.67	-0.4884	-0.4889
264.65	-0.4741	-0.478
265.63	-0.4598	-0.4669
266.6	-0.4458	-0.4564
267.58	-0.4324	-0.4473
268.55	-0.4197	-0.4401
269.53	-0.4079	-0.4354
270.51	-0.3974	-0.4335
271.48	-0.388	-0.4347
272.46	-0.3801	-0.4388
273.44	-0.3735	-0.4458
274.41	-0.3683	-0.4552
275.39	-0.3646	-0.4667
276.37	-0.3621	-0.4794
277.34	-0.3608	-0.4928
278.32	-0.3606	-0.5059
279.3	-0.3613	-0.5181
280.27	-0.3629	-0.5283
281.25	-0.365	-0.5361
282.23	-0.3677	-0.5407
283.2	-0.3707	-0.5417
284.18	-0.3739	-0.5387
285.16	-0.3772	-0.5315
286.13	-0.3806	-0.5202
287.11	-0.384	-0.505
288.09	-0.3873	-0.4862
289.06	-0.3906	-0.4643
290.04	-0.3938	-0.4397
291.02	-0.397	-0.4132
291.99	-0.4003	-0.3854
292.97	-0.4036	-0.3569
293.95	-0.4072	-0.3284
294.92	-0.411	-0.3003
295.9	-0.4151	-0.2731
296.88	-0.4195	-0.2472
297.85	-0.4243	-0.2226
298.83	-0.4296	-0.1994
299.8	-0.4353	-0.1776
300.78	-0.4414	-0.1568
301.76	-0.4479	-0.1369
302.73	-0.4547	-0.1175
303.71	-0.4618	-0.0981
304.69	-0.4689	-0.0784
305.66	-0.4761	-0.058
306.64	-0.4832	-0.0365
307.62	-0.4901	-0.0137
308.59	-0.4965	0.0105
309.57	-0.5025	0.0362
310.55	-0.5078	0.0634
311.52	-0.5124	0.0919
312.5	-0.5162	0.1213
313.48	-0.5191	0.1513
314.45	-0.521	0.1816
315.43	-0.522	0.2116
316.41	-0.5221	0.2409
317.38	-0.5212	0.2691
318.36	-0.5196	0.2957
319.34	-0.5172	0.3205
320.31	-0.5142	0.3431
321.29	-0.5107	0.3636
322.27	-0.5069	0.3819
323.24	-0.503	0.398
324.22	-0.4992	0.4123
325.2	-0.4955	0.4249
326.17	-0.4922	0.4363
327.15	-0.4895	0.4468
328.13	-0.4874	0.4569
329.1	-0.4861	0.4669
330.08	-0.4857	0.4772
331.05	-0.4862	0.4882
332.03	-0.4876	0.5001
333.01	-0.49	0.5129
333.98	-0.4934	0.5266
334.96	-0.4976	0.5412
335.94	-0.5026	0.5565
336.91	-0.5083	0.5721
337.89	-0.5145	0.5876
338.87	-0.5211	0.6027
339.84	-0.528	0.6168
340.82	-0.5349	0.6294
341.8	-0.5419	0.6403
342.77	-0.5487	0.6489
343.75	-0.5551	0.655
344.73	-0.5612	0.6584
345.7	-0.5668	0.6589
346.68	-0.5719	0.6567
347.66	-0.5764	0.6519
348.63	-0.5803	0.6447
349.61	-0.5836	0.6355
350.59	-0.5865	0.6246
351.56	-0.5888	0.6125
352.54	-0.5907	0.5997
353.52	-0.5923	0.5867
354.49	-0.5937	0.5738
355.47	-0.5948	0.5614
356.45	-0.5959	0.5498
357.42	-0.597	0.5391
358.4	-0.5981	0.5295
359.38	-0.5993	0.5207
360.35	-0.6006	0.5127
361.33	-0.6021	0.5053
362.3	-0.6036	0.4981
363.28	-0.6053	0.4907
364.26	-0.607	0.4828
365.23	-0.6088	0.4739
366.21	-0.6104	0.4638
367.19	-0.612	0.4522
368.16	-0.6135	0.4388
369.14	-0.6147	0.4237
370.12	-0.6156	0.4069
371.09	-0.6163	0.3886
372.07	-0.6166	0.369
373.05	-0.6167	0.3486
374.02	-0.6164	0.3279
375	-0.6159	0.3074
375.98	-0.6153	0.2878
376.95	-0.6145	0.2695
377.93	-0.6138	0.2533
378.91	-0.6131	0.2396
379.88	-0.6127	0.2287
380.86	-0.6127	0.221
381.84	-0.6132	0.2166
382.81	-0.6143	0.2154
383.79	-0.6161	0.2173
384.77	-0.6187	0.2219
385.74	-0.6222	0.2288
386.72	-0.6267	0.2374
387.7	-0.6321	0.2469
388.67	-0.6384	0.2567
389.65	-0.6457	0.266
390.63	-0.6538	0.2741
391.6	-0.6626	0.2803
392.58	-0.6722	0.2841
393.55	-0.6822	0.285
394.53	-0.6925	0.2828
395.51	-0.703	0.2774
396.48	-0.7136	0.2688
397.46	-0.7239	0.2572
398.44	-0.7339	0.243
399.41	-0.7433	0.2267
400.39	-0.7521	0.209
401.37	-0.76	0.1906
402.34	-0.7669	0.1721
403.32	-0.7728	0.1543
404.3	-0.7776	0.1379
405.27	-0.7812	0.1234
406.25	-0.7837	0.1114
407.23	-0.785	0.1022
408.2	-0.7852	0.0959
409.18	-0.7844	0.0927
410.16	-0.7827	0.0923
411.13	-0.7802	0.0944
412.11	-0.7771	0.0987
413.09	-0.7735	0.1046
414.06	-0.7697	0.1115
415.04	-0.7658	0.1188
416.02	-0.7619	0.1257
416.99	-0.7584	0.1318
417.97	-0.7554	0.1364
418.95	-0.753	0.139
419.92	-0.7514	0.1394
420.9	-0.7507	0.1372
421.88	-0.7511	0.1326
422.85	-0.7526	0.1255
423.83	-0.7554	0.1161
424.8	-0.7593	0.1048
425.78	-0.7645	0.0919
426.76	-0.7708	0.0781
427.73	-0.7782	0.0637
428.71	-0.7866	0.0493
429.69	-0.7958	0.0353
430.66	-0.8057	0.0221
431.64	-0.8161	0.0101
432.62	-0.8268	-0.0005
433.59	-0.8376	-0.0097
434.57	-0.8482	-0.0175
435.55	-0.8584	-0.0241
436.52	-0.868	-0.0297
437.5	-0.8769	-0.0348
438.48	-0.8848	-0.0397
439.45	-0.8915	-0.0449
440.43	-0.897	-0.051
441.41	-0.9012	-0.0583
442.38	-0.9039	-0.0672
443.36	-0.9051	-0.0781
444.34	-0.9049	-0.0911
445.31	-0.9034	-0.1063
446.29	-0.9005	-0.1237
447.27	-0.8965	-0.143
448.24	-0.8915	-0.1639
449.22	-0.8856	-0.186
450.2	-0.8791	-0.2086
451.17	-0.8722	-0.2313
452.15	-0.865	-0.2534
453.13	-0.8578	-0.2743
454.1	-0.8508	-0.2933
455.08	-0.8441	-0.3099
456.05	-0.8379	-0.3237
457.03	-0.8325	-0.3345
458.01	-0.8278	-0.3419
458.98	-0.8239	-0.3461
459.96	-0.821	-0.3471
460.94	-0.8191	-0.3452
461.91	-0.818	-0.3408
462.89	-0.8179	-0.3345
463.87	-0.8186	-0.3268
464.84	-0.82	-0.3183
465.82	-0.8221	-0.3098
466.8	-0.8247	-0.3019
467.77	-0.8278	-0.2952
468.75	-0.8311	-0.2902
469.73	-0.8346	-0.2872
470.7	-0.8381	-0.2867
471.68	-0.8416	-0.2888
472.66	-0.8449	-0.2934
473.63	-0.848	-0.3004
474.61	-0.8508	-0.3097
475.59	-0.8532	-0.3208
476.56	-0.8552	-0.3332
477.54	-0.8567	-0.3465
478.52	-0.8578	-0.3602
479.49	-0.8584	-0.3735
480.47	-0.8585	-0.3862
481.45	-0.8581	-0.3976
482.42	-0.8573	-0.4073
483.4	-0.856	-0.4151
484.38	-0.8543	-0.4208
485.35	-0.8522	-0.4243
486.33	-0.8497	-0.4256
487.3	-0.8467	-0.4248
488.28	-0.8435	-0.4221
489.26	-0.8398	-0.4179
490.23	-0.8359	-0.4124
491.21	-0.8317	-0.4061
492.19	-0.8272	-0.3992
493.16	-0.8226	-0.3922
494.14	-0.8178	-0.3853
495.12	-0.8129	-0.3789
496.09	-0.8079	-0.373
497.07	-0.803	-0.3679
498.05	-0.7983	-0.3636
499.02	-0.7937	-0.3599
500	-0.7893	-0.3569
500.98	-0.7853	-0.3543
501.95	-0.7817	-0.3518
502.93	-0.7785	-0.3493
503.91	-0.7758	-0.3464
504.88	-0.7736	-0.3428
505.86	-0.772	-0.3383
506.84	-0.7709	-0.3327
507.81	-0.7704	-0.3256
508.79	-0.7703	-0.3171
509.77	-0.7706	-0.3069
510.74	-0.7713	-0.2951
511.72	-0.7723	-0.2815
512.7	-0.7734	-0.2662
513.67	-0.7746	-0.2494
514.65	-0.7756	-0.231
515.63	-0.7765	-0.2111
516.6	-0.7771	-0.19
517.58	-0.7773	-0.1675
518.55	-0.7769	-0.1439
519.53	-0.7759	-0.1192
520.51	-0.7743	-0.0934
521.48	-0.7719	-0.0666
522.46	-0.7688	-0.0389
523.44	-0.7649	-0.0101
524.41	-0.7602	0.0196
525.39	-0.7548	0.0502
526.37	-0.7487	0.0815
527.34	-0.7421	0.1135
528.32	-0.735	0.146
529.3	-0.7274	0.1787
530.27	-0.7196	0.2114
531.25	-0.7117	0.2437
532.23	-0.7037	0.2752
533.2	-0.6958	0.3056
534.18	-0.6882	0.3343
535.16	-0.6809	0.361
536.13	-0.6741	0.3852
537.11	-0.6678	0.4065
538.09	-0.6622	0.4246
539.06	-0.6573	0.4393
540.04	-0.6533	0.4505
541.02	-0.65	0.458
541.99	-0.6476	0.4621
542.97	-0.6461	0.463
543.95	-0.6454	0.4609
544.92	-0.6455	0.4565
545.9	-0.6464	0.4501
546.88	-0.648	0.4425
547.85	-0.6503	0.4343
548.83	-0.6532	0.4262
549.8	-0.6565	0.4189
550.78	-0.6601	0.413
551.76	-0.6641	0.409
552.73	-0.6682	0.4075
553.71	-0.6723	0.4086
554.69	-0.6764	0.4126
555.66	-0.6803	0.4194
556.64	-0.6839	0.4288
557.62	-0.6872	0.4406
558.59	-0.6901	0.4543
559.57	-0.6926	0.4692
560.55	-0.6947	0.4847
561.52	-0.6962	0.5001
562.5	-0.6974	0.5145
563.48	-0.6981	0.5273
564.45	-0.6985	0.5376
565.43	-0.6986	0.5448
566.41	-0.6986	0.5485
567.38	-0.6984	0.5483
568.36	-0.6983	0.5438
569.34	-0.6983	0.5352
570.31	-0.6986	0.5224
571.29	-0.6992	0.5058
572.27	-0.7001	0.4857
573.24	-0.7015	0.4628
574.22	-0.7034	0.4375
575.2	-0.7057	0.4107
576.17	-0.7085	0.3831
577.15	-0.7116	0.3553
578.13	-0.715	0.328
579.1	-0.7186	0.3019
580.08	-0.7221	0.2773
581.05	-0.7255	0.2547
582.03	-0.7285	0.2343
583.01	-0.7309	0.2162
583.98	-0.7327	0.2003
584.96	-0.7335	0.1865
585.94	-0.7334	0.1745
586.91	-0.732	0.1639
587.89	-0.7295	0.1543
588.87	-0.7257	0.1452
589.84	-0.7206	0.1362
590.82	-0.7143	0.1269
591.8	-0.707	0.1168
592.77	-0.6987	0.1057
593.75	-0.6897	0.0934
594.73	-0.6802	0.0799
595.7	-0.6704	0.065
596.68	-0.6607	0.049
597.66	-0.6514	0.0321
598.63	-0.6426	0.0145
599.61	-0.6347	-0.0033
600.59	-0.628	-0.0209
601.56	-0.6226	-0.0381
602.54	-0.6186	-0.0543
603.52	-0.6162	-0.0693
604.49	-0.6153	-0.0827
605.47	-0.616	-0.0945
606.45	-0.6182	-0.1044
607.42	-0.6217	-0.1126
608.4	-0.6262	-0.1191
609.38	-0.6316	-0.1243
610.35	-0.6376	-0.1283
611.33	-0.6437	-0.1316
612.3	-0.6499	-0.1347
613.28	-0.6556	-0.138
614.26	-0.6607	-0.1419
615.23	-0.6648	-0.1469
616.21	-0.6678	-0.1534
617.19	-0.6695	-0.1618
618.16	-0.6698	-0.1721
619.14	-0.6687	-0.1847
620.12	-0.6661	-0.1995
621.09	-0.6622	-0.2164
622.07	-0.6572	-0.2353
623.05	-0.6512	-0.256
624.02	-0.6445	-0.2782
625	-0.6373	-0.3015
625.98	-0.6301	-0.3255
626.95	-0.623	-0.3499
627.93	-0.6165	-0.3743
628.91	-0.6107	-0.3984
629.88	-0.6061	-0.422
630.86	-0.6026	-0.4448
631.84	-0.6007	-0.4668
632.81	-0.6002	-0.488
633.79	-0.6014	-0.5084
634.77	-0.6042	-0.528
635.74	-0.6086	-0.5472
636.72	-0.6144	-0.5662
637.7	-0.6215	-0.585
638.67	-0.6297	-0.6041
639.65	-0.6389	-0.6237
640.63	-0.6487	-0.6438
641.6	-0.659	-0.6648
642.58	-0.6696	-0.6866
643.55	-0.6802	-0.7093
644.53	-0.6907	-0.7329
645.51	-0.701	-0.7572
646.48	-0.711	-0.7822
647.46	-0.7205	-0.8076
648.44	-0.7296	-0.8332
649.41	-0.7382	-0.8589
650.39	-0.7465	-0.8843
651.37	-0.7544	-0.9094
652.34	-0.7622	-0.934
653.32	-0.7698	-0.958
654.3	-0.7774	-0.9815
655.27	-0.7852	-1.0046
656.25	-0.7931	-1.0274
657.23	-0.8014	-1.0502
658.2	-0.81	-1.0732
659.18	-0.8191	-1.0969
660.16	-0.8286	-1.1215
661.13	-0.8385	-1.1473
662.11	-0.8489	-1.1748
663.09	-0.8597	-1.2042
664.06	-0.8708	-1.2357
665.04	-0.8821	-1.2694
666.02	-0.8936	-1.3052
666.99	-0.9053	-1.3431
667.97	-0.917	-1.3829
668.95	-0.9287	-1.4241
669.92	-0.9403	-1.4662
670.9	-0.9518	-1.5089
671.88	-0.9632	-1.5514
672.85	-0.9746	-1.5931
673.83	-0.9858	-1.6333
674.8	-0.9969	-1.6714
675.78	-1.0081	-1.7068
676.76	-1.0193	-1.739
677.73	-1.0305	-1.7677
678.71	-1.0418	-1.7926
679.69	-1.0533	-1.8136
680.66	-1.065	-1.8307
681.64	-1.0768	-1.8441
682.62	-1.0888	-1.8542
683.59	-1.1008	-1.8614
684.57	-1.113	-1.8663
685.55	-1.1251	-1.8694
686.52	-1.1372	-1.8716
687.5	-1.1491	-1.8735
688.48	-1.1607	-1.8757
689.45	-1.172	-1.8789
690.43	-1.1827	-1.8836
691.41	-1.1929	-1.8903
692.38	-1.2025	-1.8991
693.36	-1.2114	-1.9104
694.34	-1.2195	-1.9241
695.31	-1.2269	-1.9401
696.29	-1.2335	-1.9582
697.27	-1.2394	-1.978
698.24	-1.2445	-1.9992
699.22	-1.249	-2.0212
700.2	-1.2529	-2.0434
701.17	-1.2563	-2.0655
702.15	-1.2593	-2.0869
703.13	-1.2618	-2.1072
704.1	-1.2641	-2.1259
705.08	-1.2661	-2.1429
706.05	-1.2679	-2.1578
707.03	-1.2696	-2.1707
708.01	-1.271	-2.1816
708.98	-1.2723	-2.1906
709.96	-1.2735	-2.1977
710.94	-1.2745	-2.2034
711.91	-1.2752	-2.2078
712.89	-1.2758	-2.2112
713.87	-1.2761	-2.214
714.84	-1.2762	-2.2163
715.82	-1.2761	-2.2185
716.8	-1.2758	-2.2207
717.77	-1.2753	-2.2229
718.75	-1.2748	-2.2252
719.73	-1.2743	-2.2275
720.7	-1.2738	-2.2298
721.68	-1.2736	-2.232
722.66	-1.2737	-2.2337
723.63	-1.2743	-2.235
724.61	-1.2753	-2.2354
725.59	-1.277	-2.235
726.56	-1.2794	-2.2335
727.54	-1.2824	-2.2309
728.52	-1.2862	-2.2272
729.49	-1.2906	-2.2223
730.47	-1.2956	-2.2165
731.45	-1.301	-2.2099
732.42	-1.3066	-2.2026
733.4	-1.3122	-2.195
734.38	-1.3177	-2.1874
735.35	-1.3226	-2.1799
736.33	-1.3267	-2.1729
737.3	-1.3298	-2.1665
738.28	-1.3316	-2.161
739.26	-1.3318	-2.1563
740.23	-1.3302	-2.1525
741.21	-1.3267	-2.1494
742.19	-1.3213	-2.147
743.16	-1.3138	-2.1448
744.14	-1.3043	-2.1426
745.12	-1.293	-2.14
746.09	-1.28	-2.1365
747.07	-1.2657	-2.1319
748.05	-1.2503	-2.1256
749.02	-1.2342	-2.1174
750	-1.2178	-2.107
750.98	-1.2015	-2.0943
751.95	-1.1858	-2.0791
752.93	-1.171	-2.0616
753.91	-1.1576	-2.042
754.88	-1.1459	-2.0204
755.86	-1.1362	-1.9974
756.84	-1.1286	-1.9735
757.81	-1.1233	-1.949
758.79	-1.1203	-1.9247
759.77	-1.1197	-1.9011
760.74	-1.1212	-1.8786
761.72	-1.1247	-1.8578
762.7	-1.1299	-1.839
763.67	-1.1366	-1.8225
764.65	-1.1442	-1.8083
765.63	-1.1524	-1.7965
766.6	-1.1609	-1.7869
767.58	-1.1691	-1.7793
768.55	-1.1768	-1.7731
769.53	-1.1836	-1.7678
770.51	-1.1891	-1.763
771.48	-1.1932	-1.7581
772.46	-1.1956	-1.7524
773.44	-1.1963	-1.7454
774.41	-1.1952	-1.7367
775.39	-1.1923	-1.7258
776.37	-1.1877	-1.7127
777.34	-1.1816	-1.6972
778.32	-1.1742	-1.6794
779.3	-1.1656	-1.6595
780.27	-1.1563	-1.638
781.25	-1.1464	-1.6154
782.23	-1.1363	-1.5921
783.2	-1.1261	-1.569
784.18	-1.1163	-1.5467
785.16	-1.1068	-1.5257
786.13	-1.0981	-1.5068
787.11	-1.0902	-1.4904
788.09	-1.0832	-1.4768
789.06	-1.0773	-1.4663
790.04	-1.0723	-1.4588
791.02	-1.0684	-1.4542
791.99	-1.0654	-1.4521
792.97	-1.0633	-1.4521
793.95	-1.062	-1.4535
794.92	-1.0612	-1.4555
795.9	-1.061	-1.4574
796.88	-1.061	-1.4583
797.85	-1.0612	-1.4574
798.83	-1.0613	-1.454
799.8	-1.0613	-1.4476
800.78	-1.0609	-1.4376
801.76	-1.06	-1.4239
802.73	-1.0584	-1.4064
803.71	-1.056	-1.3853
804.69	-1.0527	-1.3608
805.66	-1.0483	-1.3337
806.64	-1.0428	-1.3045
807.62	-1.0361	-1.2742
808.59	-1.0282	-1.2436
809.57	-1.019	-1.2135
810.55	-1.0085	-1.185
811.52	-0.9967	-1.1588
812.5	-0.9838	-1.1355
813.48	-0.9697	-1.1157
814.45	-0.9547	-1.0996
815.43	-0.9388	-1.0874
816.41	-0.9223	-1.0788
817.38	-0.9055	-1.0735
818.36	-0.8885	-1.0709
819.34	-0.8717	-1.0701
820.31	-0.8554	-1.0704
821.29	-0.8398	-1.0706
822.27	-0.8253	-1.0699
823.24	-0.8122	-1.0672
824.22	-0.8008	-1.0615
825.2	-0.7913	-1.0523
826.17	-0.7839	-1.0387
827.15	-0.7787	-1.0206
828.13	-0.7758	-0.9978
829.1	-0.7752	-0.9703
830.08	-0.7769	-0.9385
831.05	-0.7806	-0.903
832.03	-0.7862	-0.8647
833.01	-0.7933	-0.8243
833.98	-0.8016	-0.7829
834.96	-0.8107	-0.7416
835.94	-0.8201	-0.7015
836.91	-0.8293	-0.6634
837.89	-0.8379	-0.6284
838.87	-0.8453	-0.5969
839.84	-0.8512	-0.5695
840.82	-0.8551	-0.5466
841.8	-0.8567	-0.5279
842.77	-0.8557	-0.5135
843.75	-0.852	-0.5027
844.73	-0.8455	-0.495
845.7	-0.8363	-0.4897
846.68	-0.8243	-0.4859
847.66	-0.8099	-0.4827
848.63	-0.7932	-0.4793
849.61	-0.7748	-0.4748
850.59	-0.755	-0.4687
851.56	-0.7343	-0.4604
852.54	-0.7131	-0.4497
853.52	-0.692	-0.4364
854.49	-0.6715	-0.4207
855.47	-0.6519	-0.4029
856.45	-0.6336	-0.3836
857.42	-0.6171	-0.3634
858.4	-0.6026	-0.3431
859.38	-0.5902	-0.3236
860.35	-0.58	-0.3056
861.33	-0.572	-0.29
862.3	-0.5663	-0.2772
863.28	-0.5625	-0.2679
864.26	-0.5606	-0.2622
865.23	-0.5603	-0.2603
866.21	-0.5612	-0.2619
867.19	-0.5631	-0.2667
868.16	-0.5657	-0.274
869.14	-0.5686	-0.2831
870.12	-0.5715	-0.2929
871.09	-0.5743	-0.3027
872.07	-0.5766	-0.3113
873.05	-0.5784	-0.3179
874.02	-0.5795	-0.3217
875	-0.5798	-0.3219
875.98	-0.5794	-0.3183
876.95	-0.5783	-0.3106
877.93	-0.5766	-0.2989
878.91	-0.5743	-0.2836
879.88	-0.5716	-0.2654
880.86	-0.5686	-0.2452
881.84	-0.5655	-0.2239
882.81	-0.5624	-0.2029
883.79	-0.5594	-0.1833
884.77	-0.5566	-0.1664
885.74	-0.5541	-0.1533
886.72	-0.5519	-0.145
887.7	-0.5499	-0.1423
888.67	-0.5483	-0.1457
889.65	-0.5469	-0.1553
890.63	-0.5457	-0.1709
891.6	-0.5445	-0.1921
892.58	-0.5434	-0.2181
893.55	-0.5422	-0.2478
894.53	-0.5408	-0.2799
895.51	-0.5392	-0.313
896.48	-0.5372	-0.3455
897.46	-0.5349	-0.3761
898.44	-0.5322	-0.4033
899.41	-0.5291	-0.426
900.39	-0.5257	-0.4431
901.37	-0.5219	-0.4542
902.34	-0.5178	-0.4589
903.32	-0.5134	-0.4574
904.3	-0.5089	-0.4502
905.27	-0.5042	-0.4382
906.25	-0.4994	-0.4226
907.23	-0.4945	-0.4047
908.2	-0.4896	-0.3863
909.18	-0.4846	-0.3689
910.16	-0.4796	-0.3542
911.13	-0.4745	-0.3437
912.11	-0.4692	-0.3389
913.09	-0.4638	-0.3406
914.06	-0.4582	-0.3495
915.04	-0.4523	-0.3659
916.02	-0.4461	-0.3896
916.99	-0.4395	-0.4199
917.97	-0.4326	-0.4557
918.95	-0.4253	-0.4958
919.92	-0.4177	-0.5382
920.9	-0.4098	-0.5812
921.88	-0.4017	-0.6227
922.85	-0.3935	-0.6608
923.83	-0.3853	-0.6935
924.8	-0.3773	-0.7191
925.78	-0.3696	-0.7364
926.76	-0.3624	-0.7445
927.73	-0.3557	-0.7428
928.71	-0.3499	-0.7314
929.69	-0.345	-0.7109
930.66	-0.341	-0.6821
931.64	-0.3382	-0.6466
932.62	-0.3365	-0.606
933.59	-0.336	-0.5624
934.57	-0.3367	-0.5179
935.55	-0.3384	-0.4746
936.52	-0.3413	-0.4346
937.5	-0.345	-0.3996
938.48	-0.3496	-0.371
939.45	-0.3549	-0.3499
940.43	-0.3608	-0.3369
941.41	-0.367	-0.3318
942.38	-0.3736	-0.3343
943.36	-0.3803	-0.3433
944.34	-0.387	-0.3573
945.31	-0.3937	-0.3744
946.29	-0.4002	-0.3926
947.27	-0.4066	-0.4096
948.24	-0.4129	-0.4232
949.22	-0.4189	-0.4313
950.2	-0.4248	-0.4321
951.17	-0.4305	-0.4241
952.15	-0.4361	-0.4064
953.13	-0.4417	-0.3787
954.1	-0.4473	-0.3411
955.08	-0.453	-0.2944
956.05	-0.4587	-0.2402
957.03	-0.4646	-0.1803
958.01	-0.4707	-0.1171
958.98	-0.477	-0.0533
959.96	-0.4836	0.0084
960.94	-0.4904	0.0651
961.91	-0.4976	0.1141
962.89	-0.5052	0.1531
963.87	-0.5131	0.1801
964.84	-0.5216	0.194
965.82	-0.5306	0.1939
966.8	-0.5403	0.1801
967.77	-0.5507	0.1532
968.75	-0.562	0.1149
969.73	-0.5743	0.0674
970.7	-0.5878	0.0134
971.68	-0.6024	-0.044
972.66	-0.6183	-0.1012
973.63	-0.6356	-0.1547
974.61	-0.6542	-0.2012
975.59	-0.6742	-0.2374
976.56	-0.6954	-0.2607
977.54	-0.7177	-0.2691
978.52	-0.7408	-0.2612
979.49	-0.7645	-0.2366
980.47	-0.7884	-0.1956
981.45	-0.8119	-0.1396
982.42	-0.8348	-0.0707
983.4	-0.8563	0.0083
984.38	-0.8761	0.0939
985.35	-0.8934	0.1823
986.33	-0.9079	0.2693
987.3	-0.9189	0.3507
988.28	-0.926	0.4226
989.26	-0.929	0.4813
990.23	-0.9274	0.5239
991.21	-0.9213	0.548
992.19	-0.9105	0.5523
993.16	-0.8952	0.5363
994.14	-0.8756	0.5006
995.12	-0.8522	0.4468
996.09	-0.8255	0.3773
997.07	-0.7961	0.2955
998.05	-0.7648	0.2054
999.02	-0.7322	0.1114
1000	-0.0935	-1.199
1000.98	-0.1176	-1.4021
1001.95	-0.1389	-1.5594
1002.93	-0.1565	-1.6677
1003.91	-0.1696	-1.7255
1004.88	-0.1778	-1.7337
1005.86	-0.1806	-1.6953
1006.84	-0.1776	-1.6152
1007.81	-0.169	-1.4999
1008.79	-0.1547	-1.3574
1009.77	-0.1351	-1.1965
1010.74	-0.1108	-1.0266
1011.72	-0.0826	-0.8569
1012.7	-0.0511	-0.6966
1013.67	-0.0176	-0.5539
1014.65	0.0171	-0.4356
1015.63	0.0517	-0.3475
1016.6	0.0851	-0.2932
1017.58	0.1163	-0.2748
1018.55	0.1443	-0.2925
1019.53	0.1681	-0.3445
1020.51	0.1871	-0.4276
1021.48	0.2007	-0.5369
1022.46	0.2085	-0.6667
1023.44	0.2104	-0.8102
1024.41	0.2065	-0.9603
1025.39	0.1969	-1.11
1026.37	0.1822	-1.2525
1027.34	0.163	-1.3817
1028.32	0.14	-1.4926
1029.3	0.114	-1.5815
1030.27	0.0861	-1.6458
1031.25	0.0571	-1.6845
1032.23	0.028	-1.6983
1033.2	-0.0004	-1.6891
1034.18	-0.0272	-1.66
1035.16	-0.0517	-1.6151
1036.13	-0.0735	-1.5596
1037.11	-0.0921	-1.4987
1038.09	-0.1073	-1.4381
1039.06	-0.1191	-1.3831
1040.04	-0.1276	-1.3386
1041.02	-0.1331	-1.3089
1041.99	-0.1359	-1.297
1042.97	-0.1366	-1.3052
1043.95	-0.1356	-1.3344
1044.92	-0.1337	-1.3842
1045.9	-0.1315	-1.4532
1046.88	-0.1294	-1.5388
1047.85	-0.1282	-1.6377
1048.83	-0.1283	-1.7456
1049.8	-0.13	-1.8581
1050.78	-0.1336	-1.9705
1051.76	-0.1392	-2.0781
1052.73	-0.1469	-2.1768
1053.71	-0.1566	-2.2627
1054.69	-0.168	-2.3331
1055.66	-0.1809	-2.386
1056.64	-0.1949	-2.4203
1057.62	-0.2095	-2.4361
1058.59	-0.2243	-2.4344
1059.57	-0.2389	-2.4172
1060.55	-0.2529	-2.387
1061.52	-0.2658	-2.3473
1062.5	-0.2775	-2.3016
1063.48	-0.2876	-2.2538
1064.45	-0.2961	-2.2075
1065.43	-0.303	-2.1664
1066.41	-0.3083	-2.1333
1067.38	-0.3122	-2.1107
1068.36	-0.315	-2.1002
1069.34	-0.3169	-2.1025
1070.31	-0.3183	-2.1176
1071.29	-0.3196	-2.1446
1072.27	-0.3212	-2.182
1073.24	-0.3234	-2.2274
1074.22	-0.3266	-2.2782
1075.2	-0.3309	-2.3313
1076.17	-0.3366	-2.3837
1077.15	-0.3438	-2.4322
1078.13	-0.3524	-2.4741
1079.1	-0.3624	-2.507
1080.08	-0.3737	-2.5292
1081.05	-0.386	-2.5394
1082.03	-0.399	-2.5371
1083.01	-0.4124	-2.5227
1083.98	-0.4259	-2.4971
1084.96	-0.4389	-2.4618
1085.94	-0.4513	-2.419
1086.91	-0.4627	-2.371
1087.89	-0.4728	-2.3205
1088.87	-0.4814	-2.2703
1089.84	-0.4884	-2.2229
1090.82	-0.4939	-2.1808
1091.8	-0.4977	-2.1459
1092.77	-0.5	-2.1197
1093.75	-0.5011	-2.1032
1094.73	-0.5012	-2.0965
1095.7	-0.5005	-2.0994
1096.68	-0.4995	-2.111
1097.66	-0.4985	-2.1298
1098.63	-0.4978	-2.1542
1099.61	-0.4978	-2.182
1100.59	-0.4986	-2.2109
1101.56	-0.5006	-2.2388
1102.54	-0.5038	-2.2635
1103.52	-0.5084	-2.2832
1104.49	-0.5143	-2.2964
1105.47	-0.5215	-2.3022
1106.45	-0.5297	-2.2999
1107.42	-0.5386	-2.2896
1108.4	-0.5481	-2.272
1109.38	-0.5578	-2.2479
1110.35	-0.5672	-2.2189
1111.33	-0.576	-2.1867
1112.3	-0.5838	-2.1531
1113.28	-0.5902	-2.1202
1114.26	-0.595	-2.0898
1115.23	-0.5979	-2.0637
1116.21	-0.5986	-2.0433
1117.19	-0.5972	-2.0296
1118.16	-0.5934	-2.0231
1119.14	-0.5874	-2.0239
1120.12	-0.5793	-2.0317
1121.09	-0.5693	-2.0455
1122.07	-0.5576	-2.064
1123.05	-0.5446	-2.0857
1124.02	-0.5305	-2.1085
1125	-0.5158	-2.1306
1125.98	-0.5009	-2.15
1126.95	-0.486	-2.1649
1127.93	-0.4717	-2.1736
1128.91	-0.4582	-2.1748
1129.88	-0.4458	-2.1678
1130.86	-0.4348	-2.1521
1131.84	-0.4253	-2.1278
1132.81	-0.4175	-2.0954
1133.79	-0.4115	-2.0561
1134.77	-0.4073	-2.0111
1135.74	-0.4048	-1.9621
1136.72	-0.4039	-1.911
1137.7	-0.4045	-1.8597
1138.67	-0.4063	-1.8102
1139.65	-0.4092	-1.764
1140.63	-0.4127	-1.7228
1141.6	-0.4168	-1.6876
1142.58	-0.421	-1.659
1143.55	-0.4252	-1.6374
1144.53	-0.4289	-1.6225
1145.51	-0.4319	-1.6135
1146.48	-0.4339	-1.6094
1147.46	-0.4348	-1.6088
1148.44	-0.4343	-1.6099
1149.41	-0.4322	-1.6109
1150.39	-0.4284	-1.6099
1151.37	-0.4229	-1.6052
1152.34	-0.4155	-1.595
1153.32	-0.4063	-1.5782
1154.3	-0.3953	-1.5537
1155.27	-0.3826	-1.521
1156.25	-0.3684	-1.4802
1157.23	-0.3528	-1.4316
1158.2	-0.3362	-1.376
1159.18	-0.3186	-1.3149
1160.16	-0.3004	-1.2496
1161.13	-0.282	-1.1822
1162.11	-0.2635	-1.1144
1163.09	-0.2454	-1.0484
1164.06	-0.2279	-0.9859
1165.04	-0.2113	-0.9286
1166.02	-0.1959	-0.878
1166.99	-0.1819	-0.835
1167.97	-0.1693	-0.8002
1168.95	-0.1585	-0.7737
1169.92	-0.1493	-0.7552
1170.9	-0.1418	-0.744
1171.88	-0.1358	-0.7389
1172.85	-0.1314	-0.7385
1173.83	-0.1282	-0.7411
1174.8	-0.126	-0.7449
1175.78	-0.1244	-0.7481
1176.76	-0.1233	-0.7491
1177.73	-0.1222	-0.7463
1178.71	-0.1209	-0.7386
1179.69	-0.1188	-0.725
1180.66	-0.1159	-0.7052
1181.64	-0.1117	-0.679
1182.62	-0.1061	-0.6468
1183.59	-0.099	-0.6096
1184.57	-0.0902	-0.5683
1185.55	-0.0797	-0.5244
1186.52	-0.0676	-0.4795
1187.5	-0.0541	-0.4353
1188.48	-0.0393	-0.3934
1189.45	-0.0236	-0.3554
1190.43	-0.0071	-0.3228
1191.41	0.0098	-0.2965
1192.38	0.0267	-0.2773
1193.36	0.0432	-0.2656
1194.34	0.0592	-0.2613
1195.31	0.0742	-0.264
1196.29	0.088	-0.2728
1197.27	0.1004	-0.2866
1198.24	0.1114	-0.3041
1199.22	0.1208	-0.3237
1200.2	0.1287	-0.3438
1201.17	0.1351	-0.3627
1202.15	0.1402	-0.379
1203.13	0.1442	-0.3915
1204.1	0.1473	-0.399
1205.08	0.1497	-0.4009
1206.05	0.1518	-0.3969
1207.03	0.1537	-0.387
1208.01	0.1557	-0.3717
1208.98	0.158	-0.3516
1209.96	0.1607	-0.3278
1210.94	0.164	-0.3015
1211.91	0.1679	-0.2742
1212.89	0.1723	-0.2472
1213.87	0.1773	-0.2218
1214.84	0.1827	-0.1995
1215.82	0.1883	-0.1811
1216.8	0.194	-0.1676
1217.77	0.1995	-0.1594
1218.75	0.2048	-0.1566
1219.73	0.2096	-0.1591
1220.7	0.2137	-0.1663
1221.68	0.2171	-0.1775
1222.66	0.2198	-0.1916
1223.63	0.2217	-0.2074
1224.61	0.223	-0.2235
1225.59	0.2237	-0.2387
1226.56	0.2241	-0.2516
1227.54	0.2244	-0.2611
1228.52	0.2249	-0.2664
1229.49	0.2259	-0.2666
1230.47	0.2275	-0.2616
1231.45	0.2302	-0.2513
1232.42	0.234	-0.2359
1233.4	0.2393	-0.2161
1234.38	0.246	-0.1926
1235.35	0.2541	-0.1666
1236.33	0.2637	-0.1392
1237.3	0.2745	-0.1117
1238.28	0.2863	-0.0854
1239.26	0.2988	-0.0613
1240.23	0.3115	-0.0406
1241.21	0.3241	-0.024
1242.19	0.336	-0.012
1243.16	0.3469	-0.0049
1244.14	0.3563	-0.0026
1245.12	0.3637	-0.0048
1246.09	0.369	-0.0108
1247.07	0.3718	-0.0198
1248.05	0.372	-0.0307
1249.02	0.3697	-0.0424
1250	0.365	-0.0537
1250.98	0.3582	-0.0635
1251.95	0.3495	-0.0708
1252.93	0.3396	-0.0746
1253.91	0.3289	-0.0743
1254.88	0.3181	-0.0696
1255.86	0.3077	-0.0604
1256.84	0.2986	-0.0469
1257.81	0.2913	-0.0295
1258.79	0.2862	-0.009
1259.77	0.284	0.0137
1260.74	0.2849	0.0376
1261.72	0.2892	0.0614
1262.7	0.2969	0.0841
1263.67	0.3079	0.1046
1264.65	0.3219	0.1219
1265.63	0.3385	0.1353
1266.6	0.3573	0.1442
1267.58	0.3775	0.1485
1268.55	0.3984	0.1482
1269.53	0.4193	0.1437
1270.51	0.4394	0.1354
1271.48	0.4578	0.1243
1272.46	0.474	0.1114
1273.44	0.4873	0.0979
1274.41	0.4973	0.0849
1275.39	0.5036	0.0736
1276.37	0.506	0.0651
1277.34	0.5047	0.0604
1278.32	0.4997	0.0602
1279.3	0.4915	0.065
1280.27	0.4805	0.0749
1281.25	0.4674	0.0899
1282.23	0.4529	0.1096
1283.2	0.4378	0.1333
1284.18	0.423	0.1601
1285.16	0.4093	0.1889
1286.13	0.3974	0.2186
1287.11	0.388	0.2478
1288.09	0.3818	0.2753
1289.06	0.379	0.3
1290.04	0.3801	0.3208
1291.02	0.3851	0.3369
1291.99	0.3938	0.3476
1292.97	0.4061	0.3529
1293.95	0.4216	0.3525
1294.92	0.4397	0.3468
1295.9	0.4597	0.3364
1296.88	0.4809	0.322
1297.85	0.5026	0.3046
1298.83	0.5239	0.2852
1299.8	0.5441	0.2652
1300.78	0.5625	0.2455
1301.76	0.5785	0.2275
1302.73	0.5916	0.212
1303.71	0.6015	0.1998
1304.69	0.608	0.1918
1305.66	0.6109	0.1881
1306.64	0.6106	0.1891
1307.62	0.6071	0.1945
1308.59	0.6008	0.2041
1309.57	0.5924	0.2174
1310.55	0.5823	0.2337
1311.52	0.5711	0.2522
1312.5	0.5596	0.272
1313.48	0.5483	0.2924
1314.45	0.5379	0.3124
1315.43	0.5289	0.3314
1316.41	0.5217	0.3488
1317.38	0.5168	0.3641
1318.36	0.5143	0.3772
1319.34	0.5145	0.3879
1320.31	0.5172	0.3965
1321.29	0.5226	0.4031
1322.27	0.5303	0.4082
1323.24	0.5402	0.4123
1324.22	0.5518	0.416
1325.2	0.5648	0.4198
1326.17	0.5789	0.4244
1327.15	0.5936	0.43
1328.13	0.6085	0.4372
1329.1	0.6234	0.446
1330.08	0.6378	0.4564
1331.05	0.6517	0.4684
1332.03	0.6648	0.4815
1333.01	0.677	0.4953
1333.98	0.6882	0.5092
1334.96	0.6985	0.5223
1335.94	0.708	0.5339
1336.91	0.7166	0.5431
1337.89	0.7245	0.5492
1338.87	0.7318	0.5513
1339.84	0.7386	0.5489
1340.82	0.7449	0.5412
1341.8	0.7508	0.5281
1342.77	0.7563	0.5093
1343.75	0.7613	0.4848
1344.73	0.7657	0.4546
1345.7	0.7693	0.4191
1346.68	0.772	0.3788
1347.66	0.7736	0.3342
1348.63	0.7738	0.2859
1349.61	0.7723	0.2346
1350.59	0.769	0.1808
1351.56	0.7635	0.1254
1352.54	0.7559	0.0688
1353.52	0.7458	0.0116
1354.49	0.7334	-0.0458
1355.47	0.7185	-0.1032
1356.45	0.7013	-0.1601
1357.42	0.6819	-0.2166
1358.4	0.6605	-0.2725
1359.38	0.6376	-0.3278
1360.35	0.6133	-0.3824
1361.33	0.5882	-0.4363
1362.3	0.5626	-0.4893
1363.28	0.5371	-0.5414
1364.26	0.512	-0.5923
1365.23	0.488	-0.6416
1366.21	0.4653	-0.6889
1367.19	0.4444	-0.7337
1368.16	0.4256	-0.7754
1369.14	0.4091	-0.8132
1370.12	0.3952	-0.8465
1371.09	0.384	-0.8745
1372.07	0.3755	-0.8967
1373.05	0.3697	-0.9123
1374.02	0.3664	-0.9209
1375	0.3656	-0.9222
1375.98	0.3669	-0.9159
1376.95	0.3701	-0.9022
1377.93	0.3748	-0.8813
1378.91	0.3808	-0.8535
1379.88	0.3877	-0.8195
1380.86	0.3951	-0.7802
1381.84	0.4026	-0.7365
1382.81	0.4099	-0.6893
1383.79	0.4168	-0.6399
1384.77	0.4228	-0.5893
1385.74	0.4279	-0.5387
1386.72	0.4317	-0.489
1387.7	0.434	-0.4412
1388.67	0.4348	-0.3959
1389.65	0.434	-0.3537
1390.63	0.4315	-0.3151
1391.6	0.4274	-0.2801
1392.58	0.4215	-0.2488
1393.55	0.4141	-0.2208
1394.53	0.4052	-0.196
1395.51	0.3949	-0.1739
1396.48	0.3834	-0.1538
1397.46	0.3709	-0.1354
1398.44	0.3574	-0.118
1399.41	0.3433	-0.1013
1400.39	0.3288	-0.0847
1401.37	0.314	-0.0683
1402.34	0.2993	-0.0517
1403.32	0.2847	-0.0352
1404.3	0.2706	-0.019
1405.27	0.2571	-0.0035
1406.25	0.2445	0.0109
1407.23	0.2328	0.0235
1408.2	0.2223	0.0337
1409.18	0.2131	0.0407
1410.16	0.2053	0.044
1411.13	0.1988	0.0429
1412.11	0.1938	0.037
1413.09	0.1903	0.026
1414.06	0.1881	0.0098
1415.04	0.1872	-0.0116
1416.02	0.1876	-0.0379
1416.99	0.189	-0.0687
1417.97	0.1914	-0.1035
1418.95	0.1946	-0.1413
1419.92	0.1984	-0.1815
1420.9	0.2027	-0.223
1421.88	0.2073	-0.2649
1422.85	0.212	-0.3064
1423.83	0.2168	-0.3466
1424.8	0.2215	-0.3848
1425.78	0.2261	-0.4205
1426.76	0.2304	-0.4532
1427.73	0.2345	-0.4828
1428.71	0.2383	-0.5094
1429.69	0.2418	-0.5331
1430.66	0.245	-0.5543
1431.64	0.248	-0.5735
1432.62	0.2509	-0.5914
1433.59	0.2536	-0.6086
1434.57	0.2561	-0.6259
1435.55	0.2586	-0.644
1436.52	0.2611	-0.6634
1437.5	0.2635	-0.6847
1438.48	0.2658	-0.7081
1439.45	0.2681	-0.734
1440.43	0.2703	-0.7623
1441.41	0.2724	-0.7929
1442.38	0.2743	-0.8253
1443.36	0.276	-0.8592
1444.34	0.2774	-0.8939
1445.31	0.2785	-0.9288
1446.29	0.2794	-0.9632
1447.27	0.2799	-0.9963
1448.24	0.2802	-1.0276
1449.22	0.2802	-1.0563
1450.2	0.2801	-1.0822
1451.17	0.2799	-1.1049
1452.15	0.2797	-1.1244
1453.13	0.2798	-1.1407
1454.1	0.2803	-1.154
1455.08	0.2812	-1.1648
1456.05	0.2828	-1.1736
1457.03	0.2852	-1.1811
1458.01	0.2886	-1.188
1458.98	0.293	-1.1951
1459.96	0.2985	-1.2029
1460.94	0.3051	-1.2122
1461.91	0.3129	-1.2235
1462.89	0.3217	-1.2372
1463.87	0.3314	-1.2536
1464.84	0.3419	-1.2725
1465.82	0.353	-1.294
1466.8	0.3645	-1.3176
1467.77	0.3761	-1.343
1468.75	0.3876	-1.3693
1469.73	0.3986	-1.396
1470.7	0.4089	-1.4222
1471.68	0.4183	-1.4471
1472.66	0.4265	-1.47
1473.63	0.4334	-1.49
1474.61	0.4389	-1.5067
1475.59	0.4428	-1.5194
1476.56	0.4451	-1.528
1477.54	0.4459	-1.5322
1478.52	0.4452	-1.5322
1479.49	0.4431	-1.5282
1480.47	0.4399	-1.5206
1481.45	0.4357	-1.5099
1482.42	0.4308	-1.4968
1483.4	0.4255	-1.4821
1484.38	0.4199	-1.4665
1485.35	0.4143	-1.4509
1486.33	0.409	-1.4359
1487.3	0.4042	-1.4222
1488.28	0.4	-1.4105
1489.26	0.3966	-1.4012
1490.23	0.3941	-1.3947
1491.21	0.3925	-1.3911
1492.19	0.3918	-1.3905
1493.16	0.3921	-1.3929
1494.14	0.3932	-1.3981
1495.12	0.3951	-1.4058
1496.09	0.3976	-1.4158
1497.07	0.4007	-1.4277
1498.05	0.404	-1.4411
1499.02	0.4076	-1.4557
1500	0.4113	-1.4711
1500.98	0.4148	-1.487
1501.95	0.4181	-1.5032
1502.93	0.4211	-1.5194
1503.91	0.4236	-1.5355
1504.88	0.4256	-1.5513
1505.86	0.427	-1.5666
1506.84	0.4276	-1.5814
1507.81	0.4275	-1.5955
1508.79	0.4265	-1.6087
1509.77	0.4246	-1.6207
1510.74	0.4217	-1.6314
1511.72	0.4178	-1.6404
1512.7	0.4127	-1.6473
1513.67	0.4064	-1.6518
1514.65	0.3988	-1.6533
1515.63	0.3899	-1.6516
1516.6	0.3795	-1.6462
1517.58	0.3677	-1.6367
1518.55	0.3543	-1.6229
1519.53	0.3394	-1.6047
1520.51	0.3231	-1.582
1521.48	0.3053	-1.555
1522.46	0.2862	-1.524
1523.44	0.2659	-1.4894
1524.41	0.2447	-1.4519
1525.39	0.2228	-1.4123
1526.37	0.2004	-1.3714
1527.34	0.1779	-1.3301
1528.32	0.1556	-1.2896
1529.3	0.1339	-1.2508
1530.27	0.113	-1.2146
1531.25	0.0934	-1.1819
1532.23	0.0753	-1.1534
1533.2	0.059	-1.1297
1534.18	0.0449	-1.111
1535.16	0.0329	-1.0974
1536.13	0.0233	-1.0888
1537.11	0.0161	-1.0849
1538.09	0.0113	-1.0849
1539.06	0.0087	-1.0883
1540.04	0.0083	-1.094
1541.02	0.0098	-1.1011
1541.99	0.013	-1.1085
1542.97	0.0175	-1.1154
1543.95	0.0231	-1.1207
1544.92	0.0294	-1.1236
1545.9	0.0361	-1.1237
1546.88	0.0428	-1.1205
1547.85	0.0495	-1.1139
1548.83	0.0557	-1.104
1549.8	0.0613	-1.0911
1550.78	0.0663	-1.0757
1551.76	0.0705	-1.0587
1552.73	0.074	-1.0408
1553.71	0.0768	-1.0231
1554.69	0.079	-1.0064
1555.66	0.0808	-0.9917
1556.64	0.0823	-0.9797
1557.62	0.0838	-0.9711
1558.59	0.0854	-0.9662
1559.57	0.0873	-0.9652
1560.55	0.0898	-0.9681
1561.52	0.0929	-0.9743
1562.5	0.0967	-0.9832
1563.48	0.1014	-0.9941
1564.45	0.107	-1.0057
1565.43	0.1133	-1.017
1566.41	0.1205	-1.0268
1567.38	0.1283	-1.0337
1568.36	0.1366	-1.0367
1569.34	0.1453	-1.0348
1570.31	0.1542	-1.0273
1571.29	0.1632	-1.0138
1572.27	0.1721	-0.9941
1573.24	0.1807	-0.9683
1574.22	0.1889	-0.937
1575.2	0.1967	-0.901
1576.17	0.2039	-0.8613
1577.15	0.2107	-0.8192
1578.13	0.2169	-0.776
1579.1	0.2228	-0.7332
1580.08	0.2282	-0.6923
1581.05	0.2333	-0.6544
1582.03	0.2383	-0.6206
1583.01	0.2432	-0.5919
1583.98	0.2482	-0.5687
1584.96	0.2532	-0.5511
1585.94	0.2584	-0.5391
1586.91	0.2638	-0.5319
1587.89	0.2693	-0.5287
1588.87	0.275	-0.5284
1589.84	0.2807	-0.5296
1590.82	0.2864	-0.5308
1591.8	0.2919	-0.5305
1592.77	0.2971	-0.5274
1593.75	0.3019	-0.5201
1594.73	0.3062	-0.5076
1595.7	0.3098	-0.4892
1596.68	0.3127	-0.4646
1597.66	0.3148	-0.4339
1598.63	0.3162	-0.3975
1599.61	0.3168	-0.3565
1600.59	0.3169	-0.3119
1601.56	0.3165	-0.2654
1602.54	0.3159	-0.2186
1603.52	0.3153	-0.1734
1604.49	0.3148	-0.1314
1605.47	0.3148	-0.0944
1606.45	0.3155	-0.0638
1607.42	0.3171	-0.0405
1608.4	0.3197	-0.0252
1609.38	0.3236	-0.018
1610.35	0.3288	-0.0187
1611.33	0.3353	-0.0263
1612.3	0.343	-0.0395
1613.28	0.3518	-0.0567
1614.26	0.3614	-0.0758
1615.23	0.3715	-0.0946
1616.21	0.3819	-0.1109
1617.19	0.392	-0.1225
1618.16	0.4016	-0.1276
1619.14	0.4101	-0.1247
1620.12	0.4172	-0.1126
1621.09	0.4225	-0.091
1622.07	0.4257	-0.0602
1623.05	0.4266	-0.0212
1624.02	0.4251	0.0245
1625	0.4211	0.0744
1625.98	0.4148	0.1258
1626.95	0.4061	0.1752
1627.93	0.3956	0.219
1628.91	0.3836	0.2536
1629.88	0.3705	0.2752
1630.86	0.3569	0.2806
1631.84	0.3433	0.2668
1632.81	0.3305	0.2316
1633.79	0.3189	0.1736
1634.77	0.3093	0.0922
1635.74	0.302	-0.0119
1636.72	0.2976	-0.1374
1637.7	0.2964	-0.2817
1638.67	0.2987	-0.4414
1639.65	0.3047	-0.6123
1640.63	0.3143	-0.7895
1641.6	0.3274	-0.9677
1642.58	0.3439	-1.1415
1643.55	0.3635	-1.3054
1644.53	0.3856	-1.4542
1645.51	0.41	-1.5834
1646.48	0.4361	-1.6891
1647.46	0.4633	-1.7682
1648.44	0.4911	-1.8189
1649.41	0.519	-1.8404
1650.39	0.5465	-1.8332
1651.37	0.5733	-1.7989
1652.34	0.5989	-1.7402
1653.32	0.6232	-1.6607
1654.3	0.646	-1.5648
1655.27	0.6671	-1.4576
1656.25	0.6867	-1.3444
1657.23	0.7047	-1.2306
1658.2	0.7213	-1.1214
1659.18	0.7366	-1.0214
1660.16	0.751	-0.9349
1661.13	0.7645	-0.8651
1662.11	0.7776	-0.8141
1663.09	0.7902	-0.7833
1664.06	0.8027	-0.7726
1665.04	0.8152	-0.7809
1666.02	0.8276	-0.8063
1666.99	0.8401	-0.8456
1667.97	0.8527	-0.8954
1668.95	0.8651	-0.9514
1669.92	0.8773	-1.009
1670.9	0.8891	-1.0639
1671.88	0.9003	-1.1117
1672.85	0.9108	-1.1486
1673.83	0.9201	-1.1713
1674.8	0.9283	-1.1775
1675.78	0.935	-1.1655
1676.76	0.9403	-1.1348
1677.73	0.9439	-1.086
1678.71	0.9458	-1.0203
1679.69	0.9462	-0.94
1680.66	0.945	-0.8482
1681.64	0.9424	-0.7484
1682.62	0.9386	-0.6445
1683.59	0.9339	-0.5405
1684.57	0.9284	-0.4405
1685.55	0.9225	-0.3481
1686.52	0.9164	-0.2666
1687.5	0.9105	-0.1985
1688.48	0.905	-0.1457
1689.45	0.9002	-0.1092
1690.43	0.8962	-0.089
1691.41	0.8932	-0.0845
1692.38	0.8914	-0.0941
1693.36	0.8909	-0.1156
1694.34	0.8917	-0.1463
1695.31	0.8938	-0.1829
1696.29	0.8972	-0.2222
1697.27	0.9018	-0.2608
1698.24	0.9075	-0.2956
1699.22	0.9143	-0.3238
1700.2	0.9221	-0.343
1701.17	0.9307	-0.3516
1702.15	0.9401	-0.3486
1703.13	0.9501	-0.3337
1704.1	0.9606	-0.3074
1705.08	0.9716	-0.2708
1706.05	0.983	-0.2257
1707.03	0.9946	-0.174
1708.01	1.0064	-0.1185
1708.98	1.0182	-0.0616
1709.96	1.03	-0.0061
1710.94	1.0415	0.0457
1711.91	1.0527	0.0915
1712.89	1.0633	0.1298
1713.87	1.073	0.1593
1714.84	1.0818	0.1795
1715.82	1.0893	0.1905
1716.8	1.0952	0.193
1717.77	1.0994	0.1882
1718.75	1.1015	0.178
1719.73	1.1013	0.1644
1720.7	1.0987	0.1498
1721.68	1.0935	0.1367
1722.66	1.0855	0.1274
1723.63	1.0749	0.1242
1724.61	1.0615	0.1288
1725.59	1.0456	0.1428
1726.56	1.0274	0.1669
1727.54	1.0071	0.2014
1728.52	0.985	0.2461
1729.49	0.9617	0.3
1730.47	0.9375	0.3618
1731.45	0.9129	0.4295
1732.42	0.8884	0.5011
1733.4	0.8645	0.5741
1734.38	0.8417	0.6462
1735.35	0.8204	0.7148
1736.33	0.801	0.7779
1737.3	0.7837	0.8337
1738.28	0.7688	0.8806
1739.26	0.7563	0.9179
1740.23	0.7464	0.9452
1741.21	0.7388	0.9626
1742.19	0.7335	0.9708
1743.16	0.7301	0.971
1744.14	0.7284	0.9648
1745.12	0.728	0.9541
1746.09	0.7284	0.9407
1747.07	0.7293	0.9268
1748.05	0.7302	0.9143
1749.02	0.7307	0.905
1750	0.7305	0.9003
1750.98	0.7292	0.9013
1751.95	0.7267	0.9084
1752.93	0.7228	0.9219
1753.91	0.7174	0.9413
1754.88	0.7106	0.9658
1755.86	0.7025	0.9942
1756.84	0.6932	1.025
1757.81	0.6831	1.0565
1758.79	0.6723	1.0868
1759.77	0.6613	1.1141
1760.74	0.6503	1.137
1761.72	0.6398	1.1539
1762.7	0.6299	1.164
1763.67	0.621	1.1664
1764.65	0.6133	1.1612
1765.63	0.607	1.1486
1766.6	0.6022	1.1294
1767.58	0.5989	1.1047
1768.55	0.5971	1.076
1769.53	0.5966	1.0452
1770.51	0.5975	1.0139
1771.48	0.5993	0.9843
1772.46	0.602	0.958
1773.44	0.6052	0.9368
1774.41	0.6087	0.9219
1775.39	0.6123	0.9142
1776.37	0.6157	0.9143
1777.34	0.6188	0.9223
1778.32	0.6213	0.9375
1779.3	0.6232	0.9593
1780.27	0.6243	0.9864
1781.25	0.6248	1.0171
1782.23	0.6246	1.0497
1783.2	0.6238	1.0823
1784.18	0.6225	1.113
1785.16	0.6208	1.1401
1786.13	0.6189	1.1621
1787.11	0.6169	1.1776
1788.09	0.6149	1.186
1789.06	0.613	1.1868
1790.04	0.6114	1.18
1791.02	0.6101	1.1663
1791.99	0.6091	1.1464
1792.97	0.6085	1.1217
1793.95	0.6081	1.0937
1794.92	0.6079	1.0641
1795.9	0.6079	1.0347
1796.88	0.608	1.0072
1797.85	0.608	0.983
1798.83	0.6078	0.9636
1799.8	0.6073	0.9498
1800.78	0.6066	0.9423
1801.76	0.6054	0.941
1802.73	0.6039	0.9459
1803.71	0.6021	0.956
1804.69	0.5999	0.9703
1805.66	0.5975	0.9874
1806.64	0.5949	1.0058
1807.62	0.5923	1.0237
1808.59	0.5899	1.0394
1809.57	0.5877	1.0514
1810.55	0.5858	1.0583
1811.52	0.5844	1.059
1812.5	0.5835	1.053
1813.48	0.5832	1.04
1814.45	0.5835	1.0202
1815.43	0.5844	0.9943
1816.41	0.5857	0.9633
1817.38	0.5875	0.9286
1818.36	0.5895	0.892
1819.34	0.5915	0.8551
1820.31	0.5936	0.82
1821.29	0.5953	0.7884
1822.27	0.5966	0.7619
1823.24	0.5974	0.7418
1824.22	0.5975	0.729
1825.2	0.5968	0.7241
1826.17	0.5954	0.7272
1827.15	0.5932	0.7377
1828.13	0.5903	0.7548
1829.1	0.5869	0.7771
1830.08	0.5831	0.8029
1831.05	0.5791	0.8304
1832.03	0.5753	0.8576
1833.01	0.5717	0.8823
1833.98	0.5687	0.9027
1834.96	0.5665	0.9171
1835.94	0.5653	0.924
1836.91	0.5653	0.9225
1837.89	0.5666	0.9122
1838.87	0.5691	0.8931
1839.84	0.5729	0.8657
1840.82	0.5779	0.8311
1841.8	0.5839	0.7907
1842.77	0.5905	0.7462
1843.75	0.5976	0.6998
1844.73	0.6047	0.6534
1845.7	0.6115	0.6093
1846.68	0.6175	0.5694
1847.66	0.6224	0.5354
1848.63	0.6257	0.5087
1849.61	0.6272	0.4902
1850.59	0.6266	0.4803
1851.56	0.6236	0.479
1852.54	0.6182	0.4855
1853.52	0.6103	0.4988
1854.49	0.6001	0.5175
1855.47	0.5877	0.5397
1856.45	0.5734	0.5634
1857.42	0.5575	0.5865
1858.4	0.5404	0.607
1859.38	0.5226	0.6231
1860.35	0.5046	0.6332
1861.33	0.4868	0.6362
1862.3	0.4697	0.6313
1863.28	0.4537	0.6184
1864.26	0.4392	0.5978
1865.23	0.4265	0.5705
1866.21	0.4158	0.5376
1867.19	0.4073	0.501
1868.16	0.4008	0.4626
1869.14	0.3964	0.4245
1870.12	0.3939	0.3889
1871.09	0.393	0.3579
1872.07	0.3935	0.3332
1873.05	0.3948	0.3164
1874.02	0.3967	0.3085
1875	0.3987	0.31
1875.98	0.4003	0.3209
1876.95	0.4013	0.3406
1877.93	0.4014	0.3681
1878.91	0.4001	0.4019
1879.88	0.3974	0.44
1880.86	0.3932	0.4805
1881.84	0.3874	0.521
1882.81	0.38	0.5595
1883.79	0.3714	0.5938
1884.77	0.3616	0.6224
1885.74	0.351	0.6439
1886.72	0.3398	0.6575
1887.7	0.3285	0.663
1888.67	0.3174	0.6606
1889.65	0.3069	0.6513
1890.63	0.2972	0.6363
1891.6	0.2886	0.6176
1892.58	0.2814	0.5973
1893.55	0.2757	0.5775
1894.53	0.2716	0.5607
1895.51	0.269	0.5491
1896.48	0.268	0.5445
1897.46	0.2682	0.5487
1898.44	0.2695	0.5625
1899.41	0.2717	0.5866
1900.39	0.2745	0.6208
1901.37	0.2775	0.6642
1902.34	0.2804	0.7156
1903.32	0.2829	0.7731
1904.3	0.2848	0.8343
1905.27	0.2859	0.8966
1906.25	0.2859	0.9574
1907.23	0.2848	1.0138
1908.2	0.2826	1.0635
1909.18	0.2793	1.1041
1910.16	0.275	1.1342
1911.13	0.2699	1.1525
1912.11	0.2643	1.1589
1913.09	0.2584	1.1534
1914.06	0.2524	1.1374
1915.04	0.2468	1.1123
1916.02	0.2418	1.0805
1916.99	0.2376	1.0447
1917.97	0.2346	1.0078
1918.95	0.2329	0.9729
1919.92	0.2327	0.9431
1920.9	0.234	0.9209
1921.88	0.2367	0.9086
1922.85	0.2409	0.9079
1923.83	0.2464	0.9197
1924.8	0.2529	0.944
1925.78	0.2602	0.9803
1926.76	0.268	1.0269
1927.73	0.276	1.0816
1928.71	0.2837	1.1416
1929.69	0.291	1.2035
1930.66	0.2974	1.2638
1931.64	0.3026	1.3188
1932.62	0.3065	1.365
1933.59	0.3088	1.3994
1934.57	0.3095	1.4193
1935.55	0.3084	1.4232
1936.52	0.3057	1.4099
1937.5	0.3015	1.3797
1938.48	0.2958	1.3336
1939.45	0.2891	1.2737
1940.43	0.2814	1.2027
1941.41	0.2732	1.1244
1942.38	0.2648	1.0429
1943.36	0.2565	0.9626
1944.34	0.2487	0.8882
1945.31	0.2415	0.824
1946.29	0.2354	0.7738
1947.27	0.2305	0.741
1948.24	0.2268	0.7277
1949.22	0.2246	0.7352
1950.2	0.2237	0.7637
1951.17	0.2241	0.8121
[truncated: 24,625 more rows]
