# Supplementary material for: Effects of different tennis racket string tension on forehand stroke effect and racket dynamic impact
Source: PLoS One. 2025 Jan 15;20(1):e0317442. doi: 10.1371/journal.pone.0317442 (PMC11734973; doi:10.1371/journal.pone.0317442)
Supplement: S1 File — (ZIP) [file pone.0317442.s001.zip › S1/acceleration strain vibration/60bl/4.xlsx]

## Sheet: 4
Time（ms）	acceleration（g=9.8m/s2）	strain（mµ）
0	-0.4151	-0.2123
0.98	-0.3949	-0.2805
1.95	-0.3766	-0.3458
2.93	-0.3606	-0.4058
3.91	-0.3473	-0.4585
4.88	-0.3371	-0.5021
5.86	-0.3299	-0.5352
6.84	-0.3257	-0.557
7.81	-0.3243	-0.5671
8.79	-0.3254	-0.5657
9.77	-0.3285	-0.5533
10.74	-0.3331	-0.5312
11.72	-0.3385	-0.5009
12.7	-0.3443	-0.464
13.67	-0.3498	-0.4227
14.65	-0.3544	-0.3791
15.63	-0.3577	-0.3352
16.6	-0.3593	-0.293
17.58	-0.3589	-0.2544
18.55	-0.3564	-0.2208
19.53	-0.3518	-0.1934
20.51	-0.3453	-0.173
21.48	-0.337	-0.1599
22.46	-0.3273	-0.1539
23.44	-0.3167	-0.1548
24.41	-0.3057	-0.1615
25.39	-0.2947	-0.1729
26.37	-0.2844	-0.1879
27.34	-0.2752	-0.2047
28.32	-0.2675	-0.222
29.3	-0.2617	-0.2383
30.27	-0.258	-0.2521
31.25	-0.2567	-0.2624
32.23	-0.2576	-0.2683
33.2	-0.2607	-0.2691
34.18	-0.2658	-0.2646
35.16	-0.2725	-0.2549
36.13	-0.2804	-0.2404
37.11	-0.2891	-0.2218
38.09	-0.298	-0.2
39.06	-0.3067	-0.1762
40.04	-0.3146	-0.1515
41.02	-0.3213	-0.1273
41.99	-0.3265	-0.1048
42.97	-0.3297	-0.0851
43.95	-0.331	-0.0692
44.92	-0.3301	-0.0578
45.9	-0.3271	-0.0513
46.88	-0.3222	-0.05
47.85	-0.3157	-0.0537
48.83	-0.3079	-0.0619
49.8	-0.2993	-0.0741
50.78	-0.2902	-0.0893
51.76	-0.2812	-0.1065
52.73	-0.2728	-0.1245
53.71	-0.2654	-0.1422
54.69	-0.2594	-0.1584
55.66	-0.2552	-0.1721
56.64	-0.253	-0.1824
57.62	-0.253	-0.1887
58.59	-0.2553	-0.1904
59.57	-0.2596	-0.1874
60.55	-0.2661	-0.1799
61.52	-0.2743	-0.1682
62.5	-0.2841	-0.1529
63.48	-0.295	-0.1348
64.45	-0.3067	-0.115
65.43	-0.3188	-0.0945
66.41	-0.3308	-0.0744
67.38	-0.3425	-0.0558
68.36	-0.3535	-0.0397
69.34	-0.3636	-0.027
70.31	-0.3725	-0.0184
71.29	-0.3801	-0.0143
72.27	-0.3865	-0.015
73.24	-0.3915	-0.0206
74.22	-0.3952	-0.0306
75.2	-0.3979	-0.0447
76.17	-0.3997	-0.0621
77.15	-0.4008	-0.082
78.13	-0.4014	-0.1035
79.1	-0.4017	-0.1256
80.08	-0.4019	-0.1472
81.05	-0.4022	-0.1675
82.03	-0.4026	-0.1855
83.01	-0.4034	-0.2005
83.98	-0.4045	-0.2121
84.96	-0.4059	-0.2199
85.94	-0.4075	-0.2237
86.91	-0.4094	-0.2237
87.89	-0.4114	-0.2201
88.87	-0.4133	-0.2133
89.84	-0.415	-0.204
90.82	-0.4165	-0.1927
91.8	-0.4176	-0.1803
92.77	-0.4183	-0.1675
93.75	-0.4184	-0.155
94.73	-0.4181	-0.1434
95.7	-0.4173	-0.1333
96.68	-0.4161	-0.1251
97.66	-0.4146	-0.1192
98.63	-0.4129	-0.1155
99.61	-0.4112	-0.1143
100.59	-0.4096	-0.1152
101.56	-0.4083	-0.118
102.54	-0.4073	-0.1224
103.52	-0.4068	-0.1279
104.49	-0.4068	-0.1342
105.47	-0.4075	-0.1408
106.45	-0.4086	-0.1472
107.42	-0.4103	-0.1532
108.4	-0.4123	-0.1586
109.38	-0.4146	-0.1631
110.35	-0.417	-0.1667
111.33	-0.4194	-0.1695
112.3	-0.4214	-0.1718
113.28	-0.4231	-0.1736
114.26	-0.4242	-0.1754
115.23	-0.4246	-0.1774
116.21	-0.4242	-0.18
117.19	-0.423	-0.1835
118.16	-0.421	-0.1882
119.14	-0.4183	-0.1942
120.12	-0.4151	-0.2017
121.09	-0.4113	-0.2105
122.07	-0.4074	-0.2206
123.05	-0.4035	-0.2318
124.02	-0.3998	-0.2436
125	-0.3966	-0.2556
125.98	-0.3941	-0.2673
126.95	-0.3925	-0.2783
127.93	-0.3919	-0.2879
128.91	-0.3924	-0.2958
129.88	-0.394	-0.3015
130.86	-0.3966	-0.3046
131.84	-0.4001	-0.305
132.81	-0.4044	-0.3026
133.79	-0.4091	-0.2974
134.77	-0.4139	-0.2898
135.74	-0.4186	-0.28
136.72	-0.4228	-0.2686
137.7	-0.4261	-0.2561
138.67	-0.4282	-0.2432
139.65	-0.4288	-0.2306
140.63	-0.4277	-0.2189
141.6	-0.4249	-0.2089
142.58	-0.4201	-0.2011
143.55	-0.4134	-0.1959
144.53	-0.405	-0.1938
145.51	-0.3951	-0.1948
146.48	-0.3839	-0.1991
147.46	-0.3718	-0.2065
148.44	-0.3593	-0.2167
149.41	-0.3466	-0.2294
150.39	-0.3344	-0.2438
151.37	-0.323	-0.2596
152.34	-0.3128	-0.2758
153.32	-0.3043	-0.292
154.3	-0.2976	-0.3074
155.27	-0.2931	-0.3215
156.25	-0.2907	-0.3337
157.23	-0.2905	-0.3436
158.2	-0.2925	-0.3511
159.18	-0.2963	-0.356
160.16	-0.3019	-0.3584
161.13	-0.3087	-0.3585
162.11	-0.3165	-0.3567
163.09	-0.3247	-0.3534
164.06	-0.3331	-0.3491
165.04	-0.3411	-0.3444
166.02	-0.3483	-0.3398
166.99	-0.3546	-0.336
167.97	-0.3595	-0.3334
168.95	-0.363	-0.3323
169.92	-0.3649	-0.333
170.9	-0.3653	-0.3357
171.88	-0.3643	-0.3403
172.85	-0.3621	-0.3467
173.83	-0.3589	-0.3545
174.8	-0.3551	-0.3633
175.78	-0.3511	-0.3726
176.76	-0.3471	-0.3818
177.73	-0.3437	-0.3902
178.71	-0.341	-0.3974
179.69	-0.3395	-0.4026
180.66	-0.3393	-0.4054
181.64	-0.3406	-0.4055
182.62	-0.3434	-0.4026
183.59	-0.3478	-0.3966
184.57	-0.3535	-0.3876
185.55	-0.3604	-0.3759
186.52	-0.3683	-0.3619
187.5	-0.3767	-0.3461
188.48	-0.3853	-0.3291
189.45	-0.3937	-0.3116
190.43	-0.4015	-0.2945
191.41	-0.4083	-0.2785
192.38	-0.4138	-0.2642
193.36	-0.4177	-0.2523
194.34	-0.4198	-0.2434
195.31	-0.42	-0.2379
196.29	-0.4183	-0.2359
197.27	-0.4148	-0.2375
198.24	-0.4096	-0.2426
199.22	-0.403	-0.2509
200.2	-0.3952	-0.2621
201.17	-0.3867	-0.2754
202.15	-0.3778	-0.2904
203.13	-0.3689	-0.3063
204.1	-0.3605	-0.3222
205.08	-0.3529	-0.3376
206.05	-0.3464	-0.3517
207.03	-0.3413	-0.3639
208.01	-0.3377	-0.3737
208.98	-0.3359	-0.3808
209.96	-0.3357	-0.385
210.94	-0.3371	-0.3862
211.91	-0.34	-0.3845
212.89	-0.3441	-0.3802
213.87	-0.3492	-0.3735
214.84	-0.3549	-0.3649
215.82	-0.361	-0.355
216.8	-0.367	-0.3443
217.77	-0.3728	-0.3333
218.75	-0.3779	-0.3226
219.73	-0.3822	-0.3126
220.7	-0.3855	-0.3038
221.68	-0.3876	-0.2963
222.66	-0.3886	-0.2904
223.63	-0.3885	-0.2862
224.61	-0.3875	-0.2835
225.59	-0.3856	-0.2822
226.56	-0.3831	-0.2822
227.54	-0.3804	-0.283
228.52	-0.3776	-0.2843
229.49	-0.375	-0.2857
230.47	-0.373	-0.2869
231.45	-0.3717	-0.2876
232.42	-0.3714	-0.2875
233.4	-0.3722	-0.2863
234.38	-0.3742	-0.2841
235.35	-0.3773	-0.2807
236.33	-0.3816	-0.2764
237.3	-0.3868	-0.2711
238.28	-0.3927	-0.2653
239.26	-0.3992	-0.2592
240.23	-0.4058	-0.2531
241.21	-0.4124	-0.2475
242.19	-0.4185	-0.2427
243.16	-0.4239	-0.2389
244.14	-0.4282	-0.2365
245.12	-0.4312	-0.2357
246.09	-0.4327	-0.2364
247.07	-0.4326	-0.2388
248.05	-0.4308	-0.2427
249.02	-0.4273	-0.2479
250	-0.4222	-0.254
250.98	-0.4156	-0.2608
251.95	-0.4077	-0.2678
252.93	-0.3988	-0.2746
253.91	-0.3892	-0.2807
254.88	-0.3792	-0.2856
255.86	-0.3691	-0.2892
256.84	-0.3593	-0.291
257.81	-0.35	-0.2908
258.79	-0.3415	-0.2886
259.77	-0.3341	-0.2844
260.74	-0.3279	-0.2783
261.72	-0.3229	-0.2706
262.7	-0.3193	-0.2617
263.67	-0.3171	-0.2519
264.65	-0.316	-0.2417
265.63	-0.316	-0.2317
266.6	-0.317	-0.2224
267.58	-0.3186	-0.2143
268.55	-0.3206	-0.2077
269.53	-0.3228	-0.2032
270.51	-0.325	-0.2009
271.48	-0.3268	-0.201
272.46	-0.3281	-0.2035
273.44	-0.3286	-0.2085
274.41	-0.3283	-0.2155
275.39	-0.327	-0.2244
276.37	-0.3247	-0.2347
277.34	-0.3215	-0.2459
278.32	-0.3172	-0.2575
279.3	-0.3122	-0.269
280.27	-0.3064	-0.2798
281.25	-0.3002	-0.2894
282.23	-0.2936	-0.2974
283.2	-0.287	-0.3033
284.18	-0.2805	-0.307
285.16	-0.2744	-0.3081
286.13	-0.2689	-0.3068
287.11	-0.2642	-0.303
288.09	-0.2604	-0.2969
289.06	-0.2578	-0.2888
290.04	-0.2563	-0.279
291.02	-0.2561	-0.2679
291.99	-0.2571	-0.2559
292.97	-0.2594	-0.2436
293.95	-0.2628	-0.2313
294.92	-0.2673	-0.2195
295.9	-0.2727	-0.2085
296.88	-0.2789	-0.1987
297.85	-0.2857	-0.1902
298.83	-0.2928	-0.1833
299.8	-0.3	-0.178
300.78	-0.3072	-0.1744
301.76	-0.314	-0.1723
302.73	-0.3204	-0.1716
303.71	-0.3261	-0.1722
304.69	-0.3309	-0.1739
305.66	-0.3347	-0.1764
306.64	-0.3374	-0.1796
307.62	-0.3389	-0.1832
308.59	-0.3391	-0.1871
309.57	-0.3382	-0.1911
310.55	-0.3361	-0.1951
311.52	-0.3329	-0.1991
312.5	-0.3288	-0.2028
313.48	-0.3238	-0.2065
314.45	-0.3183	-0.21
315.43	-0.3124	-0.2133
316.41	-0.3064	-0.2165
317.38	-0.3005	-0.2197
318.36	-0.2949	-0.2226
319.34	-0.29	-0.2255
320.31	-0.2858	-0.228
321.29	-0.2827	-0.2303
322.27	-0.2809	-0.2321
323.24	-0.2803	-0.2332
324.22	-0.2812	-0.2336
325.2	-0.2835	-0.2331
326.17	-0.2872	-0.2314
327.15	-0.2923	-0.2284
328.13	-0.2986	-0.2241
329.1	-0.3059	-0.2183
330.08	-0.314	-0.211
331.05	-0.3227	-0.2023
332.03	-0.3316	-0.1923
333.01	-0.3404	-0.1813
333.98	-0.3488	-0.1695
334.96	-0.3566	-0.1571
335.94	-0.3633	-0.1447
336.91	-0.3688	-0.1327
337.89	-0.3728	-0.1213
338.87	-0.3752	-0.1112
339.84	-0.3759	-0.1026
340.82	-0.3748	-0.0959
341.8	-0.3719	-0.0915
342.77	-0.3675	-0.0894
343.75	-0.3616	-0.0898
344.73	-0.3544	-0.0926
345.7	-0.3463	-0.0978
346.68	-0.3375	-0.1051
347.66	-0.3284	-0.1142
348.63	-0.3193	-0.1245
349.61	-0.3106	-0.1356
350.59	-0.3026	-0.147
351.56	-0.2955	-0.1581
352.54	-0.2898	-0.1683
353.52	-0.2855	-0.1771
354.49	-0.2827	-0.1839
355.47	-0.2817	-0.1885
356.45	-0.2822	-0.1904
357.42	-0.2844	-0.1896
358.4	-0.288	-0.1859
359.38	-0.2929	-0.1794
360.35	-0.2989	-0.1704
361.33	-0.3055	-0.159
362.3	-0.3127	-0.1458
363.28	-0.32	-0.1312
364.26	-0.3272	-0.1157
365.23	-0.3339	-0.0999
366.21	-0.34	-0.0843
367.19	-0.3452	-0.0695
368.16	-0.3493	-0.0559
369.14	-0.3523	-0.044
370.12	-0.3542	-0.0339
371.09	-0.3549	-0.026
372.07	-0.3545	-0.0202
373.05	-0.3532	-0.0165
374.02	-0.351	-0.0148
375	-0.3483	-0.0147
375.98	-0.3453	-0.016
376.95	-0.3422	-0.0183
377.93	-0.3391	-0.0211
378.91	-0.3364	-0.024
379.88	-0.3343	-0.0265
380.86	-0.3329	-0.0282
381.84	-0.3323	-0.0289
382.81	-0.3326	-0.0282
383.79	-0.3338	-0.0261
384.77	-0.336	-0.0224
385.74	-0.339	-0.0173
386.72	-0.3428	-0.0107
387.7	-0.3471	-0.0031
388.67	-0.3519	0.0054
389.65	-0.357	0.0143
390.63	-0.3621	0.0233
391.6	-0.3671	0.0319
392.58	-0.3718	0.0397
393.55	-0.3761	0.0464
394.53	-0.3798	0.0517
395.51	-0.3829	0.0552
396.48	-0.3853	0.0569
397.46	-0.387	0.0566
398.44	-0.388	0.0544
399.41	-0.3885	0.0504
400.39	-0.3885	0.0447
401.37	-0.3882	0.0376
402.34	-0.3877	0.0295
403.32	-0.3871	0.0207
404.3	-0.3866	0.0115
405.27	-0.3864	0.0024
406.25	-0.3867	-0.0062
407.23	-0.3874	-0.0142
408.2	-0.3888	-0.0211
409.18	-0.3909	-0.0268
410.16	-0.3937	-0.0312
411.13	-0.3971	-0.0342
412.11	-0.4013	-0.0358
413.09	-0.4061	-0.0361
414.06	-0.4113	-0.0353
415.04	-0.417	-0.0335
416.02	-0.4229	-0.031
416.99	-0.4288	-0.028
417.97	-0.4348	-0.0247
418.95	-0.4404	-0.0214
419.92	-0.4458	-0.0184
420.9	-0.4506	-0.0158
421.88	-0.4548	-0.0136
422.85	-0.4583	-0.0121
423.83	-0.4609	-0.0112
424.8	-0.4627	-0.011
425.78	-0.4636	-0.0113
426.76	-0.4636	-0.0121
427.73	-0.4627	-0.0133
428.71	-0.4609	-0.0148
429.69	-0.4583	-0.0163
430.66	-0.455	-0.0178
431.64	-0.4511	-0.0192
432.62	-0.4466	-0.0204
433.59	-0.4416	-0.0214
434.57	-0.4362	-0.022
435.55	-0.4307	-0.0225
436.52	-0.425	-0.0227
437.5	-0.4192	-0.0228
438.48	-0.4135	-0.0229
439.45	-0.408	-0.0232
440.43	-0.4028	-0.0236
441.41	-0.3979	-0.0243
442.38	-0.3934	-0.0255
443.36	-0.3893	-0.0271
444.34	-0.3858	-0.0291
445.31	-0.3829	-0.0317
446.29	-0.3805	-0.0346
447.27	-0.3787	-0.0378
448.24	-0.3774	-0.0412
449.22	-0.3767	-0.0447
450.2	-0.3765	-0.0479
451.17	-0.3768	-0.0508
452.15	-0.3773	-0.0532
453.13	-0.3782	-0.055
454.1	-0.3793	-0.0559
455.08	-0.3804	-0.0558
456.05	-0.3815	-0.0549
457.03	-0.3825	-0.0529
458.01	-0.3833	-0.0501
458.98	-0.3837	-0.0466
459.96	-0.3838	-0.0424
460.94	-0.3834	-0.0379
461.91	-0.3825	-0.0332
462.89	-0.3811	-0.0287
463.87	-0.3791	-0.0246
464.84	-0.3767	-0.0212
465.82	-0.3739	-0.0187
466.8	-0.3707	-0.0173
467.77	-0.3672	-0.0172
468.75	-0.3635	-0.0185
469.73	-0.3598	-0.0212
470.7	-0.3561	-0.0253
471.68	-0.3525	-0.0307
472.66	-0.3493	-0.0371
473.63	-0.3463	-0.0445
474.61	-0.3439	-0.0524
475.59	-0.3419	-0.0607
476.56	-0.3404	-0.0689
477.54	-0.3395	-0.0769
478.52	-0.339	-0.0842
479.49	-0.3391	-0.0906
480.47	-0.3396	-0.096
481.45	-0.3403	-0.1001
482.42	-0.3414	-0.1029
483.4	-0.3425	-0.1042
484.38	-0.3438	-0.1042
485.35	-0.3449	-0.103
486.33	-0.3459	-0.1007
487.3	-0.3467	-0.0975
488.28	-0.3472	-0.0936
489.26	-0.3475	-0.0893
490.23	-0.3475	-0.0849
491.21	-0.3472	-0.0805
492.19	-0.3467	-0.0763
493.16	-0.3461	-0.0726
494.14	-0.3454	-0.0694
495.12	-0.3448	-0.0668
496.09	-0.3443	-0.0648
497.07	-0.3441	-0.0632
498.05	-0.3443	-0.0621
499.02	-0.3448	-0.0613
500	-0.3459	-0.0605
500.98	-0.3475	-0.0596
501.95	-0.3495	-0.0584
502.93	-0.3521	-0.0566
503.91	-0.355	-0.0542
504.88	-0.3582	-0.0509
505.86	-0.3616	-0.0467
506.84	-0.365	-0.0415
507.81	-0.3683	-0.0355
508.79	-0.3712	-0.0287
509.77	-0.3736	-0.0212
510.74	-0.3753	-0.0133
511.72	-0.3762	-0.0052
512.7	-0.3762	0.0029
513.67	-0.3752	0.0106
514.65	-0.3731	0.0177
515.63	-0.37	0.024
516.6	-0.3659	0.0292
517.58	-0.3608	0.0332
518.55	-0.355	0.036
519.53	-0.3485	0.0374
520.51	-0.3417	0.0376
521.48	-0.3346	0.0367
522.46	-0.3275	0.0349
523.44	-0.3207	0.0324
524.41	-0.3144	0.0296
525.39	-0.3088	0.0266
526.37	-0.304	0.024
527.34	-0.3002	0.022
528.32	-0.2975	0.0209
529.3	-0.2959	0.021
530.27	-0.2955	0.0224
531.25	-0.2962	0.0254
532.23	-0.2979	0.0298
533.2	-0.3005	0.0358
534.18	-0.3039	0.0432
535.16	-0.3079	0.0518
536.13	-0.3122	0.0614
537.11	-0.3167	0.0716
538.09	-0.3212	0.0821
539.06	-0.3254	0.0925
540.04	-0.3293	0.1025
541.02	-0.3327	0.1118
541.99	-0.3355	0.12
542.97	-0.3376	0.1269
543.95	-0.339	0.1324
544.92	-0.3396	0.1362
545.9	-0.3396	0.1385
546.88	-0.3389	0.1392
547.85	-0.3377	0.1385
548.83	-0.336	0.1367
549.8	-0.3339	0.134
550.78	-0.3317	0.1308
551.76	-0.3293	0.1274
552.73	-0.3269	0.1241
553.71	-0.3245	0.1213
554.69	-0.3223	0.1193
555.66	-0.3202	0.1185
556.64	-0.3183	0.1189
557.62	-0.3166	0.1208
558.59	-0.3151	0.1241
559.57	-0.3138	0.129
560.55	-0.3125	0.1352
561.52	-0.3112	0.1427
562.5	-0.3099	0.1512
563.48	-0.3086	0.1604
564.45	-0.3071	0.1701
565.43	-0.3054	0.1799
566.41	-0.3034	0.1895
567.38	-0.3013	0.1987
568.36	-0.2988	0.2071
569.34	-0.2961	0.2146
570.31	-0.2932	0.2211
571.29	-0.29	0.2264
572.27	-0.2866	0.2306
573.24	-0.283	0.2336
574.22	-0.2793	0.2356
575.2	-0.2755	0.2368
576.17	-0.2715	0.2373
577.15	-0.2675	0.2374
578.13	-0.2634	0.2373
579.1	-0.2592	0.2372
580.08	-0.2549	0.2373
581.05	-0.2505	0.2378
582.03	-0.2459	0.2389
583.01	-0.2413	0.2407
583.98	-0.2365	0.2431
584.96	-0.2316	0.2461
585.94	-0.2266	0.2498
586.91	-0.2216	0.254
587.89	-0.2166	0.2585
588.87	-0.2117	0.2632
589.84	-0.2071	0.268
590.82	-0.2029	0.2726
591.8	-0.1991	0.2769
592.77	-0.196	0.2807
593.75	-0.1938	0.284
594.73	-0.1924	0.2868
595.7	-0.1922	0.289
596.68	-0.1932	0.2906
597.66	-0.1954	0.2918
598.63	-0.1989	0.2927
599.61	-0.2037	0.2935
600.59	-0.2098	0.2944
601.56	-0.217	0.2956
602.54	-0.2251	0.2972
603.52	-0.2341	0.2996
604.49	-0.2435	0.3027
605.47	-0.2532	0.3069
606.45	-0.2628	0.312
607.42	-0.2721	0.3182
608.4	-0.2808	0.3254
609.38	-0.2885	0.3335
610.35	-0.295	0.3423
611.33	-0.3001	0.3517
612.3	-0.3037	0.3613
613.28	-0.3056	0.3709
614.26	-0.3059	0.3801
615.23	-0.3045	0.3888
616.21	-0.3017	0.3966
617.19	-0.2975	0.4033
618.16	-0.2923	0.4086
619.14	-0.2863	0.4125
620.12	-0.2799	0.4149
621.09	-0.2733	0.4157
622.07	-0.2671	0.415
623.05	-0.2615	0.413
624.02	-0.2568	0.4098
625	-0.2533	0.4056
625.98	-0.2512	0.4008
626.95	-0.2508	0.3957
627.93	-0.252	0.3905
628.91	-0.255	0.3857
629.88	-0.2595	0.3814
630.86	-0.2655	0.3779
631.84	-0.2728	0.3756
632.81	-0.2811	0.3744
633.79	-0.2901	0.3746
634.77	-0.2994	0.3762
635.74	-0.3089	0.3792
636.72	-0.318	0.3834
637.7	-0.3266	0.3888
638.67	-0.3343	0.395
639.65	-0.341	0.402
640.63	-0.3465	0.4095
641.6	-0.3507	0.4172
642.58	-0.3536	0.4248
643.55	-0.3553	0.4321
644.53	-0.3559	0.4389
645.51	-0.3556	0.445
646.48	-0.3545	0.4503
647.46	-0.353	0.4546
648.44	-0.3513	0.4578
649.41	-0.3496	0.4601
650.39	-0.3483	0.4614
651.37	-0.3474	0.4618
652.34	-0.3472	0.4614
653.32	-0.3478	0.4604
654.3	-0.3492	0.4588
655.27	-0.3513	0.4569
656.25	-0.3542	0.4548
657.23	-0.3577	0.4525
658.2	-0.3614	0.4503
659.18	-0.3654	0.4483
660.16	-0.3691	0.4464
661.13	-0.3725	0.4448
662.11	-0.3752	0.4434
663.09	-0.377	0.4423
664.06	-0.3777	0.4415
665.04	-0.3771	0.4408
666.02	-0.3752	0.4403
666.99	-0.372	0.4399
667.97	-0.3675	0.4396
668.95	-0.3619	0.4394
669.92	-0.3555	0.4391
670.9	-0.3484	0.4389
671.88	-0.3412	0.4387
672.85	-0.334	0.4386
673.83	-0.3274	0.4385
674.8	-0.3218	0.4387
675.78	-0.3174	0.4391
676.76	-0.3147	0.4398
677.73	-0.3139	0.441
678.71	-0.3152	0.4427
679.69	-0.3187	0.445
680.66	-0.3246	0.4479
681.64	-0.3325	0.4516
682.62	-0.3425	0.4561
683.59	-0.3543	0.4613
684.57	-0.3674	0.4674
685.55	-0.3815	0.4741
686.52	-0.3961	0.4815
687.5	-0.4107	0.4895
688.48	-0.4248	0.498
689.45	-0.4379	0.5068
690.43	-0.4494	0.5159
691.41	-0.4591	0.5251
692.38	-0.4665	0.5342
693.36	-0.4713	0.5431
694.34	-0.4735	0.5517
695.31	-0.4729	0.5598
696.29	-0.4696	0.5672
697.27	-0.4637	0.5739
698.24	-0.4555	0.5796
699.22	-0.4453	0.5844
700.2	-0.4335	0.5881
701.17	-0.4205	0.5906
702.15	-0.4069	0.5918
703.13	-0.3931	0.5917
704.1	-0.3796	0.5902
705.08	-0.367	0.5874
706.05	-0.3556	0.5832
707.03	-0.3458	0.5777
708.01	-0.3379	0.5709
708.98	-0.3321	0.5628
709.96	-0.3286	0.5535
710.94	-0.3273	0.5432
711.91	-0.3283	0.532
712.89	-0.3314	0.52
713.87	-0.3365	0.5074
714.84	-0.3431	0.4944
715.82	-0.3511	0.4811
716.8	-0.36	0.4678
717.77	-0.3695	0.4547
718.75	-0.3793	0.4419
719.73	-0.3889	0.4296
720.7	-0.3981	0.4179
721.68	-0.4064	0.407
722.66	-0.4138	0.3969
723.63	-0.4199	0.3877
724.61	-0.4246	0.3793
725.59	-0.4278	0.3718
726.56	-0.4296	0.365
727.54	-0.4298	0.3588
728.52	-0.4287	0.3531
729.49	-0.4263	0.3477
730.47	-0.4227	0.3425
731.45	-0.4183	0.3372
732.42	-0.4131	0.3316
733.4	-0.4073	0.3257
734.38	-0.4013	0.3191
735.35	-0.3952	0.312
736.33	-0.3892	0.304
737.3	-0.3836	0.2954
738.28	-0.3784	0.286
739.26	-0.3738	0.276
740.23	-0.37	0.2654
741.21	-0.3669	0.2545
742.19	-0.3648	0.2434
743.16	-0.3636	0.2324
744.14	-0.3633	0.2217
745.12	-0.3639	0.2115
746.09	-0.3654	0.202
747.07	-0.3677	0.1935
748.05	-0.3709	0.186
749.02	-0.3748	0.1798
750	-0.3794	0.1748
750.98	-0.3846	0.1711
751.95	-0.3903	0.1686
752.93	-0.3964	0.1673
753.91	-0.403	0.167
754.88	-0.4098	0.1674
755.86	-0.4169	0.1684
756.84	-0.4242	0.1698
757.81	-0.4316	0.1714
758.79	-0.439	0.1728
759.77	-0.4464	0.174
760.74	-0.4538	0.1748
761.72	-0.461	0.175
762.7	-0.4681	0.1747
763.67	-0.475	0.1738
764.65	-0.4816	0.1724
765.63	-0.4879	0.1706
766.6	-0.4939	0.1686
767.58	-0.4996	0.1666
768.55	-0.5048	0.1648
769.53	-0.5096	0.1634
770.51	-0.514	0.1627
771.48	-0.5179	0.1628
772.46	-0.5213	0.164
773.44	-0.5243	0.1662
774.41	-0.5268	0.1696
775.39	-0.5288	0.1741
776.37	-0.5304	0.1795
777.34	-0.5316	0.1858
778.32	-0.5324	0.1927
779.3	-0.5329	0.1998
780.27	-0.5332	0.2068
781.25	-0.5333	0.2135
782.23	-0.5333	0.2194
783.2	-0.5333	0.2241
784.18	-0.5334	0.2274
785.16	-0.5337	0.2291
786.13	-0.5342	0.229
787.11	-0.5351	0.227
788.09	-0.5363	0.2231
789.06	-0.5381	0.2174
790.04	-0.5403	0.2103
791.02	-0.5431	0.2019
791.99	-0.5464	0.1927
792.97	-0.5501	0.1832
793.95	-0.5543	0.1738
794.92	-0.5588	0.165
795.9	-0.5634	0.1574
796.88	-0.5681	0.1513
797.85	-0.5727	0.1472
798.83	-0.577	0.1453
799.8	-0.5808	0.1459
800.78	-0.584	0.149
801.76	-0.5864	0.1545
802.73	-0.5877	0.1623
803.71	-0.588	0.1721
804.69	-0.5871	0.1835
805.66	-0.5849	0.1959
806.64	-0.5814	0.2089
807.62	-0.5768	0.2217
808.59	-0.571	0.2338
809.57	-0.5643	0.2446
810.55	-0.5568	0.2535
811.52	-0.5488	0.2601
812.5	-0.5406	0.2639
813.48	-0.5325	0.2648
814.45	-0.5248	0.2626
815.43	-0.5178	0.2573
816.41	-0.5117	0.249
817.38	-0.507	0.2381
818.36	-0.5038	0.2249
819.34	-0.5023	0.2099
820.31	-0.5025	0.1936
821.29	-0.5046	0.1767
822.27	-0.5084	0.1597
823.24	-0.514	0.1432
824.22	-0.5209	0.1277
825.2	-0.5291	0.1137
826.17	-0.5381	0.1016
827.15	-0.5477	0.0916
828.13	-0.5573	0.0838
829.1	-0.5667	0.0784
830.08	-0.5753	0.0752
831.05	-0.5828	0.074
832.03	-0.5888	0.0746
833.01	-0.5932	0.0768
833.98	-0.5956	0.08
834.96	-0.596	0.0839
835.94	-0.5943	0.0881
836.91	-0.5906	0.0924
837.89	-0.585	0.0963
838.87	-0.5779	0.0997
839.84	-0.5695	0.1023
840.82	-0.5602	0.1041
841.8	-0.5504	0.1052
842.77	-0.5406	0.1054
843.75	-0.5313	0.105
844.73	-0.5228	0.104
845.7	-0.5155	0.1028
846.68	-0.5097	0.1013
847.66	-0.5057	0.0998
848.63	-0.5035	0.0985
849.61	-0.5033	0.0973
850.59	-0.505	0.0962
851.56	-0.5083	0.0953
852.54	-0.5131	0.0944
853.52	-0.519	0.0932
854.49	-0.5255	0.0916
855.47	-0.5323	0.0892
856.45	-0.5389	0.0858
857.42	-0.5448	0.0811
858.4	-0.5495	0.0748
859.38	-0.5528	0.0669
860.35	-0.5544	0.0572
861.33	-0.5539	0.0458
862.3	-0.5514	0.0327
863.28	-0.5469	0.0183
864.26	-0.5404	0.003
865.23	-0.5323	-0.0127
866.21	-0.5228	-0.0283
867.19	-0.5124	-0.043
868.16	-0.5016	-0.056
869.14	-0.4909	-0.0668
870.12	-0.4808	-0.0746
871.09	-0.4718	-0.0787
872.07	-0.4644	-0.0787
873.05	-0.4591	-0.0743
874.02	-0.4561	-0.0652
875	-0.4556	-0.0515
875.98	-0.4578	-0.0335
876.95	-0.4626	-0.0116
877.93	-0.4698	0.0135
878.91	-0.4791	0.041
879.88	-0.4902	0.0697
880.86	-0.5026	0.0987
881.84	-0.5157	0.1267
882.81	-0.529	0.1525
883.79	-0.5419	0.175
884.77	-0.5538	0.1931
885.74	-0.5641	0.206
886.72	-0.5725	0.2129
887.7	-0.5786	0.2135
888.67	-0.5821	0.2076
889.65	-0.5829	0.1952
890.63	-0.581	0.1768
891.6	-0.5766	0.153
892.58	-0.5698	0.1246
893.55	-0.5611	0.0928
894.53	-0.551	0.0588
895.51	-0.5398	0.0238
896.48	-0.5282	-0.0107
897.46	-0.5167	-0.0435
898.44	-0.5058	-0.0734
899.41	-0.4961	-0.0994
900.39	-0.4879	-0.1206
901.37	-0.4816	-0.1366
902.34	-0.4774	-0.147
903.32	-0.4753	-0.1518
904.3	-0.4755	-0.1513
905.27	-0.4776	-0.1461
906.25	-0.4816	-0.1368
907.23	-0.4872	-0.1246
908.2	-0.4938	-0.1104
909.18	-0.5011	-0.0954
910.16	-0.5086	-0.0808
911.13	-0.5158	-0.0675
912.11	-0.5224	-0.0566
913.09	-0.5279	-0.0488
914.06	-0.5321	-0.0447
915.04	-0.5347	-0.0446
916.02	-0.5357	-0.0484
916.99	-0.5349	-0.0558
917.97	-0.5325	-0.0665
918.95	-0.5286	-0.0797
919.92	-0.5236	-0.0945
920.9	-0.5177	-0.1098
921.88	-0.5113	-0.1246
922.85	-0.5048	-0.1377
923.83	-0.4986	-0.1483
924.8	-0.4931	-0.1555
925.78	-0.4886	-0.1585
926.76	-0.4854	-0.157
927.73	-0.4836	-0.1508
928.71	-0.4835	-0.1401
929.69	-0.4849	-0.1252
930.66	-0.4879	-0.1068
931.64	-0.4924	-0.0859
932.62	-0.4979	-0.0635
933.59	-0.5044	-0.0408
934.57	-0.5115	-0.0191
935.55	-0.5188	0.0004
936.52	-0.526	0.0165
937.5	-0.5327	0.0282
938.48	-0.5387	0.0348
939.45	-0.5438	0.0358
940.43	-0.5477	0.031
941.41	-0.5504	0.0206
942.38	-0.5518	0.0051
943.36	-0.5521	-0.0149
944.34	-0.5512	-0.0381
945.31	-0.5494	-0.0635
946.29	-0.5469	-0.0894
947.27	-0.5439	-0.1145
948.24	-0.5406	-0.1373
949.22	-0.5374	-0.1564
950.2	-0.5343	-0.1706
951.17	-0.5316	-0.1789
952.15	-0.5293	-0.1806
953.13	-0.5276	-0.1755
954.1	-0.5263	-0.1637
955.08	-0.5254	-0.1455
956.05	-0.5247	-0.1217
957.03	-0.5241	-0.0936
958.01	-0.5232	-0.0625
958.98	-0.522	-0.03
959.96	-0.52	0.0022
960.94	-0.5172	0.0323
961.91	-0.5132	0.0587
962.89	-0.5081	0.0798
963.87	-0.5017	0.0944
964.84	-0.4941	0.1016
965.82	-0.4855	0.1008
966.8	-0.4759	0.0919
967.77	-0.4658	0.0753
968.75	-0.4556	0.0517
969.73	-0.4455	0.0221
970.7	-0.4361	-0.0118
971.68	-0.4279	-0.0485
972.66	-0.4213	-0.0859
973.63	-0.4167	-0.122
974.61	-0.4145	-0.1548
975.59	-0.4149	-0.1826
976.56	-0.4181	-0.2036
977.54	-0.4241	-0.2167
978.52	-0.4328	-0.2208
979.49	-0.444	-0.2156
980.47	-0.4572	-0.2012
981.45	-0.472	-0.178
982.42	-0.4878	-0.1471
983.4	-0.504	-0.11
984.38	-0.5199	-0.0686
985.35	-0.5347	-0.0248
986.33	-0.5478	0.0189
987.3	-0.5585	0.0602
988.28	-0.5663	0.0968
989.26	-0.5707	0.1265
990.23	-0.5715	0.1475
991.21	-0.5684	0.1582
992.19	-0.5615	0.1576
993.16	-0.5509	0.1451
994.14	-0.537	0.1208
995.12	-0.5202	0.0851
996.09	-0.501	0.039
997.07	-0.4802	-0.0158
998.05	-0.4585	-0.0775
999.02	-0.4365	-0.1438
1000	-0.6989	-0.551
1000.98	-0.6808	-0.5844
1001.95	-0.6632	-0.6061
1002.93	-0.6466	-0.6148
1003.91	-0.631	-0.6099
1004.88	-0.6168	-0.5913
1005.86	-0.6041	-0.5596
1006.84	-0.593	-0.5158
1007.81	-0.5836	-0.4616
1008.79	-0.5758	-0.399
1009.77	-0.5697	-0.3304
1010.74	-0.565	-0.2585
1011.72	-0.5616	-0.1858
1012.7	-0.5594	-0.1152
1013.67	-0.5581	-0.049
1014.65	-0.5575	0.0103
1015.63	-0.5575	0.0611
1016.6	-0.5578	0.1018
1017.58	-0.5583	0.1315
1018.55	-0.5588	0.1498
1019.53	-0.5591	0.157
1020.51	-0.5593	0.1536
1021.48	-0.5592	0.1409
1022.46	-0.5588	0.1203
1023.44	-0.558	0.0937
1024.41	-0.5571	0.0632
1025.39	-0.5558	0.0309
1026.37	-0.5545	-0.001
1027.34	-0.553	-0.0306
1028.32	-0.5515	-0.056
1029.3	-0.5502	-0.0759
1030.27	-0.5489	-0.0891
1031.25	-0.5479	-0.0949
1032.23	-0.5471	-0.0932
1033.2	-0.5466	-0.0842
1034.18	-0.5465	-0.0685
1035.16	-0.5467	-0.0472
1036.13	-0.5473	-0.0214
1037.11	-0.5482	0.0073
1038.09	-0.5494	0.0372
1039.06	-0.5509	0.0667
1040.04	-0.5527	0.0943
1041.02	-0.5546	0.1184
1041.99	-0.5567	0.1379
1042.97	-0.5589	0.1518
1043.95	-0.5612	0.1597
1044.92	-0.5635	0.1613
1045.9	-0.5657	0.1568
1046.88	-0.5679	0.1468
1047.85	-0.5699	0.132
1048.83	-0.5718	0.1136
1049.8	-0.5735	0.0929
1050.78	-0.5749	0.0713
1051.76	-0.5761	0.0503
1052.73	-0.577	0.0313
1053.71	-0.5775	0.0155
1054.69	-0.5777	0.0041
1055.66	-0.5775	-0.0021
1056.64	-0.5769	-0.0026
1057.62	-0.5759	0.0028
1058.59	-0.5745	0.014
1059.57	-0.5728	0.0304
1060.55	-0.5706	0.0515
1061.52	-0.5682	0.0762
1062.5	-0.5655	0.1032
1063.48	-0.5625	0.1314
1064.45	-0.5594	0.1594
1065.43	-0.5562	0.1858
1066.41	-0.553	0.2095
1067.38	-0.55	0.2294
1068.36	-0.547	0.2447
1069.34	-0.5444	0.2549
1070.31	-0.542	0.2595
1071.29	-0.54	0.2588
1072.27	-0.5385	0.253
1073.24	-0.5374	0.2426
1074.22	-0.5367	0.2285
1075.2	-0.5364	0.2117
1076.17	-0.5366	0.1932
1077.15	-0.537	0.1742
1078.13	-0.5378	0.1559
1079.1	-0.5387	0.1393
1080.08	-0.5397	0.1254
1081.05	-0.5407	0.1148
1082.03	-0.5416	0.108
1083.01	-0.5424	0.1054
1083.98	-0.543	0.1069
1084.96	-0.5433	0.1123
1085.94	-0.5433	0.121
1086.91	-0.5431	0.1323
1087.89	-0.5426	0.1455
1088.87	-0.542	0.1595
1089.84	-0.5412	0.1733
1090.82	-0.5405	0.1859
1091.8	-0.5399	0.1965
1092.77	-0.5397	0.2041
1093.75	-0.5398	0.2082
1094.73	-0.5405	0.2083
1095.7	-0.542	0.2042
1096.68	-0.5443	0.1961
1097.66	-0.5474	0.1841
1098.63	-0.5516	0.1688
1099.61	-0.5567	0.1509
1100.59	-0.5628	0.1312
1101.56	-0.5697	0.1107
1102.54	-0.5775	0.0904
1103.52	-0.586	0.0712
1104.49	-0.595	0.0542
1105.47	-0.6044	0.0401
1106.45	-0.6138	0.0296
1107.42	-0.6232	0.0233
1108.4	-0.6323	0.0214
1109.38	-0.6409	0.024
1110.35	-0.6488	0.031
1111.33	-0.656	0.0419
1112.3	-0.6622	0.0563
1113.28	-0.6674	0.0735
1114.26	-0.6716	0.0926
1115.23	-0.6748	0.1129
1116.21	-0.6771	0.1333
1117.19	-0.6786	0.1531
1118.16	-0.6794	0.1714
1119.14	-0.6796	0.1877
1120.12	-0.6796	0.2013
1121.09	-0.6793	0.2119
1122.07	-0.6791	0.2193
1123.05	-0.6791	0.2235
1124.02	-0.6795	0.2247
1125	-0.6803	0.2231
1125.98	-0.6816	0.2193
1126.95	-0.6835	0.2137
1127.93	-0.6859	0.207
1128.91	-0.6889	0.1997
1129.88	-0.6922	0.1925
1130.86	-0.6958	0.1858
1131.84	-0.6994	0.1803
1132.81	-0.703	0.1762
1133.79	-0.7063	0.1737
1134.77	-0.7092	0.173
1135.74	-0.7114	0.174
1136.72	-0.7128	0.1767
1137.7	-0.7133	0.1806
1138.67	-0.7128	0.1856
1139.65	-0.7114	0.1912
1140.63	-0.709	0.197
1141.6	-0.7057	0.2026
1142.58	-0.7017	0.2077
1143.55	-0.6971	0.2119
1144.53	-0.6921	0.2151
1145.51	-0.6871	0.217
1146.48	-0.6822	0.2178
1147.46	-0.6777	0.2176
1148.44	-0.6738	0.2164
1149.41	-0.6708	0.2147
1150.39	-0.6688	0.2129
1151.37	-0.6679	0.2113
1152.34	-0.6682	0.2103
1153.32	-0.6698	0.2105
1154.3	-0.6724	0.2121
1155.27	-0.6761	0.2155
1156.25	-0.6805	0.2209
1157.23	-0.6854	0.2284
1158.2	-0.6905	0.2381
1159.18	-0.6955	0.2497
1160.16	-0.7	0.2629
1161.13	-0.7035	0.2776
1162.11	-0.7058	0.2931
1163.09	-0.7065	0.3089
1164.06	-0.7054	0.3245
1165.04	-0.7021	0.3393
1166.02	-0.6966	0.3527
1166.99	-0.6888	0.3643
1167.97	-0.6786	0.3736
1168.95	-0.6663	0.3803
1169.92	-0.6519	0.3842
1170.9	-0.6358	0.3853
1171.88	-0.6183	0.3836
1172.85	-0.5998	0.3794
1173.83	-0.5807	0.373
1174.8	-0.5615	0.3648
1175.78	-0.5427	0.3554
1176.76	-0.5248	0.3453
1177.73	-0.5081	0.3351
1178.71	-0.4932	0.3255
1179.69	-0.4804	0.3168
1180.66	-0.4698	0.3097
1181.64	-0.4618	0.3045
1182.62	-0.4564	0.3014
1183.59	-0.4537	0.3006
1184.57	-0.4535	0.3021
1185.55	-0.4558	0.3057
1186.52	-0.4602	0.3113
1187.5	-0.4666	0.3185
1188.48	-0.4745	0.3268
1189.45	-0.4836	0.3358
1190.43	-0.4934	0.3451
1191.41	-0.5036	0.3541
1192.38	-0.5137	0.3624
1193.36	-0.5233	0.3695
1194.34	-0.5322	0.3752
1195.31	-0.5401	0.3793
1196.29	-0.5466	0.3816
1197.27	-0.5516	0.3822
1198.24	-0.555	0.3812
1199.22	-0.5568	0.3787
1200.2	-0.5571	0.3752
1201.17	-0.5557	0.371
1202.15	-0.5531	0.3664
1203.13	-0.5492	0.362
1204.1	-0.5444	0.3581
1205.08	-0.5388	0.3551
1206.05	-0.5328	0.3533
1207.03	-0.5265	0.353
1208.01	-0.5203	0.3543
1208.98	-0.5143	0.3572
1209.96	-0.5089	0.3616
1210.94	-0.5041	0.3674
1211.91	-0.5001	0.3743
1212.89	-0.4969	0.382
1213.87	-0.4948	0.3901
1214.84	-0.4936	0.3981
1215.82	-0.4934	0.4056
1216.8	-0.4941	0.4123
1217.77	-0.4956	0.4176
1218.75	-0.4979	0.4214
1219.73	-0.5007	0.4234
1220.7	-0.5041	0.4235
1221.68	-0.5078	0.4217
1222.66	-0.5117	0.4181
1223.63	-0.5156	0.4129
1224.61	-0.5196	0.4065
1225.59	-0.5234	0.3991
1226.56	-0.5269	0.3912
1227.54	-0.5302	0.3833
1228.52	-0.5331	0.3758
1229.49	-0.5357	0.3693
1230.47	-0.5379	0.364
1231.45	-0.5398	0.3605
1232.42	-0.5414	0.3588
1233.4	-0.5429	0.3592
1234.38	-0.5441	0.3616
1235.35	-0.5454	0.3662
1236.33	-0.5467	0.3725
1237.3	-0.5482	0.3805
1238.28	-0.5499	0.3896
1239.26	-0.552	0.3995
1240.23	-0.5546	0.4097
1241.21	-0.5577	0.4197
1242.19	-0.5614	0.4291
1243.16	-0.5659	0.4372
1244.14	-0.571	0.4439
1245.12	-0.5768	0.4486
1246.09	-0.5833	0.4512
1247.07	-0.5905	0.4516
1248.05	-0.5982	0.4497
1249.02	-0.6065	0.4456
1250	-0.6151	0.4395
1250.98	-0.624	0.4316
1251.95	-0.633	0.4224
1252.93	-0.6419	0.4122
1253.91	-0.6505	0.4016
1254.88	-0.6588	0.3909
1255.86	-0.6664	0.3807
1256.84	-0.6733	0.3714
1257.81	-0.6793	0.3634
1258.79	-0.6843	0.3571
1259.77	-0.6882	0.3527
1260.74	-0.6909	0.3505
1261.72	-0.6923	0.3504
1262.7	-0.6925	0.3526
1263.67	-0.6916	0.357
1264.65	-0.6895	0.3633
1265.63	-0.6864	0.3714
1266.6	-0.6825	0.381
1267.58	-0.6779	0.3918
1268.55	-0.6728	0.4034
1269.53	-0.6675	0.4156
1270.51	-0.662	0.4279
1271.48	-0.6567	0.4401
1272.46	-0.6517	0.4519
1273.44	-0.6472	0.4629
1274.41	-0.6433	0.4731
1275.39	-0.6401	0.4823
1276.37	-0.6378	0.4902
1277.34	-0.6363	0.4969
1278.32	-0.6357	0.5024
1279.3	-0.6358	0.5065
1280.27	-0.6367	0.5093
1281.25	-0.638	0.5109
1282.23	-0.6398	0.5113
1283.2	-0.6418	0.5106
1284.18	-0.6437	0.5087
1285.16	-0.6455	0.5058
1286.13	-0.6469	0.502
1287.11	-0.6477	0.4972
1288.09	-0.6479	0.4915
1289.06	-0.6472	0.4851
1290.04	-0.6456	0.4779
1291.02	-0.6431	0.47
1291.99	-0.6397	0.4615
1292.97	-0.6354	0.4526
1293.95	-0.6304	0.4433
1294.92	-0.6249	0.4338
1295.9	-0.6189	0.4243
1296.88	-0.6127	0.415
1297.85	-0.6066	0.406
1298.83	-0.6008	0.3976
1299.8	-0.5954	0.39
1300.78	-0.5908	0.3833
1301.76	-0.5869	0.3779
1302.73	-0.5841	0.3737
1303.71	-0.5824	0.3709
1304.69	-0.5819	0.3697
1305.66	-0.5824	0.37
1306.64	-0.5841	0.3719
1307.62	-0.5867	0.3752
1308.59	-0.5901	0.3798
1309.57	-0.5942	0.3856
1310.55	-0.5987	0.3923
1311.52	-0.6033	0.3998
1312.5	-0.6079	0.4076
1313.48	-0.6122	0.4157
1314.45	-0.6161	0.4235
1315.43	-0.6193	0.431
1316.41	-0.6217	0.4378
1317.38	-0.6232	0.4437
1318.36	-0.6238	0.4486
1319.34	-0.6235	0.4522
1320.31	-0.6224	0.4545
1321.29	-0.6206	0.4556
1322.27	-0.6183	0.4553
1323.24	-0.6157	0.4539
1324.22	-0.6131	0.4514
1325.2	-0.6106	0.448
1326.17	-0.6085	0.4438
1327.15	-0.607	0.4392
1328.13	-0.6065	0.4343
1329.1	-0.6069	0.4294
1330.08	-0.6084	0.4246
1331.05	-0.6111	0.4201
1332.03	-0.615	0.4161
1333.01	-0.6199	0.4128
1333.98	-0.6259	0.4101
1334.96	-0.6327	0.4082
1335.94	-0.64	0.4071
1336.91	-0.6476	0.4067
1337.89	-0.6553	0.4069
1338.87	-0.6626	0.4078
1339.84	-0.6695	0.4093
1340.82	-0.6755	0.4111
1341.8	-0.6804	0.4133
1342.77	-0.6841	0.4156
1343.75	-0.6864	0.4181
1344.73	-0.6873	0.4206
1345.7	-0.6868	0.4231
1346.68	-0.685	0.4255
1347.66	-0.6821	0.4278
1348.63	-0.6781	0.43
1349.61	-0.6735	0.4322
1350.59	-0.6686	0.4342
1351.56	-0.6636	0.4362
1352.54	-0.6589	0.4382
1353.52	-0.6548	0.4402
1354.49	-0.6517	0.4422
1355.47	-0.6498	0.4443
1356.45	-0.6493	0.4464
1357.42	-0.6503	0.4485
1358.4	-0.653	0.4505
1359.38	-0.6572	0.4525
1360.35	-0.663	0.4544
1361.33	-0.67	0.4562
1362.3	-0.6782	0.4577
1363.28	-0.6871	0.4589
1364.26	-0.6965	0.4598
1365.23	-0.7059	0.4603
1366.21	-0.7149	0.4603
1367.19	-0.7233	0.46
1368.16	-0.7306	0.4592
1369.14	-0.7366	0.458
1370.12	-0.7409	0.4565
1371.09	-0.7435	0.4548
1372.07	-0.7442	0.4529
1373.05	-0.743	0.4508
1374.02	-0.74	0.4489
1375	-0.7354	0.447
1375.98	-0.7294	0.4454
1376.95	-0.7222	0.4442
1377.93	-0.7142	0.4434
1378.91	-0.7058	0.4431
1379.88	-0.6973	0.4433
1380.86	-0.6891	0.4442
1381.84	-0.6815	0.4457
1382.81	-0.6747	0.4478
1383.79	-0.6691	0.4506
1384.77	-0.6647	0.4539
1385.74	-0.6617	0.4576
1386.72	-0.6599	0.4619
1387.7	-0.6593	0.4665
1388.67	-0.6598	0.4713
1389.65	-0.661	0.4765
1390.63	-0.6627	0.4817
1391.6	-0.6645	0.4871
1392.58	-0.6661	0.4924
1393.55	-0.6672	0.4977
1394.53	-0.6675	0.5029
1395.51	-0.6667	0.508
1396.48	-0.6645	0.5128
1397.46	-0.661	0.5174
1398.44	-0.6559	0.5217
1399.41	-0.6495	0.5256
1400.39	-0.6418	0.529
1401.37	-0.633	0.5319
1402.34	-0.6236	0.5343
1403.32	-0.6139	0.536
1404.3	-0.6043	0.5369
1405.27	-0.5952	0.5371
1406.25	-0.5872	0.5363
1407.23	-0.5807	0.5347
1408.2	-0.576	0.5321
1409.18	-0.5736	0.5286
1410.16	-0.5736	0.5242
1411.13	-0.5762	0.519
1412.11	-0.5813	0.5131
1413.09	-0.589	0.5067
1414.06	-0.599	0.4999
1415.04	-0.611	0.4931
1416.02	-0.6246	0.4865
1416.99	-0.6391	0.4803
1417.97	-0.6541	0.475
1418.95	-0.669	0.4707
1419.92	-0.683	0.4677
1420.9	-0.6957	0.4664
1421.88	-0.7064	0.4669
1422.85	-0.7146	0.4695
1423.83	-0.72	0.4741
1424.8	-0.7222	0.4809
1425.78	-0.7211	0.4898
1426.76	-0.7167	0.5006
1427.73	-0.7092	0.5131
1428.71	-0.6987	0.5271
1429.69	-0.6856	0.5422
1430.66	-0.6705	0.5579
1431.64	-0.6538	0.5739
1432.62	-0.6364	0.5896
1433.59	-0.6188	0.6046
1434.57	-0.6017	0.6183
1435.55	-0.5857	0.6304
1436.52	-0.5715	0.6406
1437.5	-0.5595	0.6485
1438.48	-0.5503	0.6539
1439.45	-0.5439	0.6567
1440.43	-0.5407	0.6569
1441.41	-0.5406	0.6547
1442.38	-0.5434	0.6502
1443.36	-0.549	0.6437
1444.34	-0.557	0.6358
1445.31	-0.5668	0.6267
1446.29	-0.578	0.617
1447.27	-0.59	0.6073
1448.24	-0.6021	0.5981
1449.22	-0.6137	0.5899
1450.2	-0.6243	0.5832
1451.17	-0.6334	0.5783
1452.15	-0.6405	0.5757
1453.13	-0.6454	0.5756
1454.1	-0.6478	0.5781
1455.08	-0.6476	0.5833
1456.05	-0.6449	0.5911
1457.03	-0.6397	0.6012
1458.01	-0.6324	0.6136
1458.98	-0.6233	0.6278
1459.96	-0.6128	0.6434
1460.94	-0.6013	0.66
1461.91	-0.5894	0.6771
1462.89	-0.5774	0.6944
1463.87	-0.5659	0.7113
1464.84	-0.5552	0.7275
1465.82	-0.5457	0.7426
1466.8	-0.5377	0.7565
1467.77	-0.5314	0.7688
1468.75	-0.5267	0.7794
1469.73	-0.5239	0.7884
1470.7	-0.5226	0.7958
1471.68	-0.5229	0.8017
1472.66	-0.5244	0.8062
1473.63	-0.5269	0.8095
1474.61	-0.5301	0.8119
1475.59	-0.5337	0.8136
1476.56	-0.5374	0.8149
1477.54	-0.5409	0.8159
1478.52	-0.5439	0.8169
1479.49	-0.5465	0.818
1480.47	-0.5483	0.8193
1481.45	-0.5494	0.8209
1482.42	-0.5498	0.8227
1483.4	-0.5495	0.8247
1484.38	-0.5489	0.8268
1485.35	-0.5479	0.8289
1486.33	-0.5469	0.8308
1487.3	-0.546	0.8323
1488.28	-0.5456	0.8334
1489.26	-0.5457	0.8339
1490.23	-0.5467	0.8335
1491.21	-0.5486	0.8324
1492.19	-0.5516	0.8303
1493.16	-0.5556	0.8274
1494.14	-0.5606	0.8237
1495.12	-0.5664	0.8191
1496.09	-0.5731	0.814
1497.07	-0.5802	0.8084
1498.05	-0.5876	0.8026
1499.02	-0.595	0.7967
1500	-0.6021	0.7909
1500.98	-0.6086	0.7855
1501.95	-0.6143	0.7806
1502.93	-0.6189	0.7764
1503.91	-0.6224	0.7729
1504.88	-0.6246	0.7703
1505.86	-0.6255	0.7685
1506.84	-0.6251	0.7675
1507.81	-0.6235	0.7672
1508.79	-0.6209	0.7676
1509.77	-0.6175	0.7684
1510.74	-0.6135	0.7694
1511.72	-0.6094	0.7706
1512.7	-0.6052	0.7716
1513.67	-0.6014	0.7723
1514.65	-0.5982	0.7725
1515.63	-0.5958	0.772
1516.6	-0.5944	0.7709
1517.58	-0.5941	0.7689
1518.55	-0.595	0.7661
1519.53	-0.597	0.7626
1520.51	-0.6	0.7583
1521.48	-0.6038	0.7534
1522.46	-0.6083	0.7481
1523.44	-0.6132	0.7425
1524.41	-0.6183	0.7368
1525.39	-0.6231	0.7312
1526.37	-0.6276	0.7259
1527.34	-0.6313	0.7211
1528.32	-0.6341	0.7169
1529.3	-0.6359	0.7134
1530.27	-0.6365	0.7108
1531.25	-0.636	0.709
1532.23	-0.6343	0.708
1533.2	-0.6316	0.7078
1534.18	-0.6281	0.7083
1535.16	-0.624	0.7094
1536.13	-0.6196	0.7108
1537.11	-0.6153	0.7125
1538.09	-0.6113	0.7142
1539.06	-0.6079	0.7156
1540.04	-0.6055	0.7167
1541.02	-0.6042	0.7171
1541.99	-0.6042	0.7168
1542.97	-0.6056	0.7156
1543.95	-0.6085	0.7134
1544.92	-0.6127	0.7101
1545.9	-0.6181	0.7057
1546.88	-0.6246	0.7001
1547.85	-0.6317	0.6935
1548.83	-0.6391	0.6859
1549.8	-0.6466	0.6774
1550.78	-0.6536	0.668
1551.76	-0.6598	0.6581
1552.73	-0.6649	0.6476
1553.71	-0.6685	0.6369
1554.69	-0.6703	0.626
1555.66	-0.6703	0.6152
1556.64	-0.6684	0.6046
1557.62	-0.6645	0.5943
1558.59	-0.6588	0.5845
1559.57	-0.6515	0.5754
1560.55	-0.6429	0.5671
1561.52	-0.6333	0.5596
1562.5	-0.6233	0.553
1563.48	-0.6131	0.5474
1564.45	-0.6034	0.5427
1565.43	-0.5945	0.539
1566.41	-0.5869	0.5363
1567.38	-0.5809	0.5344
1568.36	-0.5768	0.5333
1569.34	-0.5748	0.533
1570.31	-0.575	0.5332
1571.29	-0.5774	0.5338
1572.27	-0.5819	0.5347
1573.24	-0.5883	0.5356
1574.22	-0.5963	0.5364
1575.2	-0.6055	0.5369
1576.17	-0.6157	0.5368
1577.15	-0.6262	0.536
1578.13	-0.6366	0.5343
1579.1	-0.6466	0.5316
1580.08	-0.6556	0.5278
1581.05	-0.6634	0.5227
1582.03	-0.6697	0.5164
1583.01	-0.6743	0.5088
1583.98	-0.6769	0.5002
1584.96	-0.6777	0.4905
1585.94	-0.6767	0.48
1586.91	-0.674	0.4689
1587.89	-0.6699	0.4575
1588.87	-0.6647	0.4461
1589.84	-0.6587	0.4351
1590.82	-0.6521	0.4247
1591.8	-0.6455	0.4153
1592.77	-0.639	0.4074
1593.75	-0.633	0.401
1594.73	-0.6278	0.3966
1595.7	-0.6234	0.3942
1596.68	-0.6201	0.3941
1597.66	-0.6178	0.3962
1598.63	-0.6165	0.4006
1599.61	-0.616	0.4071
1600.59	-0.6162	0.4156
1601.56	-0.6169	0.4257
1602.54	-0.6178	0.4372
1603.52	-0.6187	0.4497
1604.49	-0.6192	0.4629
1605.47	-0.6192	0.4762
1606.45	-0.6184	0.4893
1607.42	-0.6168	0.5019
1608.4	-0.6142	0.5135
1609.38	-0.6106	0.5238
1610.35	-0.6061	0.5327
1611.33	-0.6009	0.54
1612.3	-0.5951	0.5455
1613.28	-0.589	0.5494
1614.26	-0.583	0.5516
1615.23	-0.5774	0.5524
1616.21	-0.5725	0.5519
1617.19	-0.5686	0.5504
1618.16	-0.5661	0.5481
1619.14	-0.5651	0.5454
1620.12	-0.5659	0.5426
1621.09	-0.5685	0.5398
1622.07	-0.573	0.5374
1623.05	-0.5792	0.5354
1624.02	-0.587	0.5339
1625	-0.5962	0.533
1625.98	-0.6064	0.5325
1626.95	-0.6172	0.5323
1627.93	-0.6281	0.5321
1628.91	-0.6388	0.5317
1629.88	-0.6488	0.5307
1630.86	-0.6576	0.5287
1631.84	-0.6649	0.5255
1632.81	-0.6704	0.5206
1633.79	-0.6737	0.5137
1634.77	-0.6748	0.5046
1635.74	-0.6737	0.493
1636.72	-0.6702	0.479
1637.7	-0.6647	0.4625
1638.67	-0.6573	0.4436
1639.65	-0.6483	0.4226
1640.63	-0.6382	0.3997
1641.6	-0.6274	0.3754
1642.58	-0.6164	0.3503
1643.55	-0.6055	0.3247
1644.53	-0.5953	0.2994
1645.51	-0.5862	0.2749
1646.48	-0.5786	0.2517
1647.46	-0.5727	0.2304
1648.44	-0.5687	0.2115
1649.41	-0.5668	0.1953
1650.39	-0.5669	0.1822
1651.37	-0.5691	0.1723
1652.34	-0.5732	0.1656
1653.32	-0.5789	0.1622
1654.3	-0.5859	0.1617
1655.27	-0.594	0.164
1656.25	-0.6027	0.1687
1657.23	-0.6117	0.1754
1658.2	-0.6207	0.1835
1659.18	-0.6292	0.1926
1660.16	-0.637	0.2021
1661.13	-0.6438	0.2116
1662.11	-0.6495	0.2205
1663.09	-0.6538	0.2286
1664.06	-0.6568	0.2355
1665.04	-0.6585	0.2409
1666.02	-0.6588	0.2448
1666.99	-0.658	0.247
1667.97	-0.6562	0.2477
1668.95	-0.6535	0.2468
1669.92	-0.6501	0.2447
1670.9	-0.6464	0.2415
1671.88	-0.6424	0.2375
1672.85	-0.6384	0.233
1673.83	-0.6345	0.2283
1674.8	-0.6308	0.2237
1675.78	-0.6274	0.2194
1676.76	-0.6244	0.2157
1677.73	-0.6217	0.2128
1678.71	-0.6194	0.2108
1679.69	-0.6174	0.2097
1680.66	-0.6156	0.2096
1681.64	-0.614	0.2106
1682.62	-0.6124	0.2125
1683.59	-0.6109	0.2153
1684.57	-0.6093	0.2189
1685.55	-0.6076	0.2232
1686.52	-0.6058	0.2282
1687.5	-0.6039	0.2337
1688.48	-0.602	0.2398
1689.45	-0.6	0.2464
1690.43	-0.5982	0.2536
1691.41	-0.5965	0.2613
1692.38	-0.5951	0.2696
1693.36	-0.5942	0.2786
1694.34	-0.5937	0.2883
1695.31	-0.5937	0.2989
1696.29	-0.5944	0.3104
1697.27	-0.5957	0.3229
1698.24	-0.5976	0.3363
1699.22	-0.6001	0.3506
1700.2	-0.6031	0.3658
1701.17	-0.6064	0.3818
1702.15	-0.61	0.3984
1703.13	-0.6136	0.4154
1704.1	-0.6172	0.4327
1705.08	-0.6204	0.45
1706.05	-0.6232	0.467
1707.03	-0.6254	0.4836
1708.01	-0.6269	0.4994
1708.98	-0.6276	0.5143
1709.96	-0.6275	0.5282
1710.94	-0.6265	0.541
1711.91	-0.6247	0.5526
1712.89	-0.6222	0.563
1713.87	-0.6191	0.5723
1714.84	-0.6156	0.5807
1715.82	-0.6118	0.5884
1716.8	-0.6079	0.5956
1717.77	-0.6041	0.6025
1718.75	-0.6006	0.6096
1719.73	-0.5975	0.617
1720.7	-0.595	0.625
1721.68	-0.5932	0.6338
1722.66	-0.592	0.6437
1723.63	-0.5915	0.6547
1724.61	-0.5916	0.667
1725.59	-0.5922	0.6804
1726.56	-0.5932	0.6949
1727.54	-0.5944	0.7103
1728.52	-0.5956	0.7264
1729.49	-0.5965	0.7428
1730.47	-0.597	0.7594
1731.45	-0.5969	0.7758
1732.42	-0.5959	0.7916
1733.4	-0.594	0.8064
1734.38	-0.591	0.8201
1735.35	-0.5869	0.8324
1736.33	-0.5818	0.8431
1737.3	-0.5756	0.852
1738.28	-0.5686	0.8593
1739.26	-0.561	0.8649
1740.23	-0.5528	0.8689
1741.21	-0.5445	0.8715
1742.19	-0.5362	0.873
1743.16	-0.5283	0.8737
1744.14	-0.521	0.8737
1745.12	-0.5146	0.8734
1746.09	-0.5092	0.8731
1747.07	-0.5051	0.873
1748.05	-0.5023	0.8732
1749.02	-0.5008	0.8739
1750	-0.5007	0.8751
1750.98	-0.5019	0.8769
1751.95	-0.5041	0.879
1752.93	-0.5072	0.8814
1753.91	-0.511	0.8838
1754.88	-0.5151	0.886
1755.86	-0.5194	0.8877
1756.84	-0.5235	0.8887
1757.81	-0.5271	0.8886
1758.79	-0.5301	0.8874
1759.77	-0.5322	0.8847
1760.74	-0.5333	0.8805
1761.72	-0.5335	0.8749
1762.7	-0.5325	0.8679
1763.67	-0.5307	0.8595
1764.65	-0.528	0.8502
1765.63	-0.5247	0.8401
1766.6	-0.5211	0.8297
1767.58	-0.5173	0.8193
1768.55	-0.5138	0.8094
1769.53	-0.5109	0.8003
1770.51	-0.5088	0.7924
1771.48	-0.5079	0.7861
1772.46	-0.5083	0.7815
1773.44	-0.5104	0.7789
1774.41	-0.5141	0.7782
1775.39	-0.5196	0.7795
1776.37	-0.5268	0.7824
1777.34	-0.5357	0.7868
1778.32	-0.5461	0.7923
1779.3	-0.5578	0.7985
1780.27	-0.5705	0.8048
1781.25	-0.5839	0.8107
1782.23	-0.5976	0.8158
1783.2	-0.6114	0.8196
1784.18	-0.6248	0.8217
1785.16	-0.6375	0.8216
1786.13	-0.6494	0.8193
1787.11	-0.66	0.8145
1788.09	-0.6692	0.8073
1789.06	-0.6769	0.7979
1790.04	-0.6831	0.7864
1791.02	-0.6877	0.7733
1791.99	-0.6908	0.7589
1792.97	-0.6926	0.744
1793.95	-0.6931	0.7289
1794.92	-0.6927	0.7144
1795.9	-0.6916	0.701
1796.88	-0.6901	0.6891
1797.85	-0.6883	0.6794
1798.83	-0.6867	0.6721
1799.8	-0.6853	0.6675
1800.78	-0.6845	0.6657
1801.76	-0.6843	0.6668
1802.73	-0.685	0.6706
1803.71	-0.6867	0.6769
1804.69	-0.6893	0.6853
1805.66	-0.6928	0.6954
1806.64	-0.6973	0.7067
1807.62	-0.7026	0.7188
1808.59	-0.7087	0.7311
1809.57	-0.7154	0.7431
1810.55	-0.7225	0.7544
1811.52	-0.73	0.7646
1812.5	-0.7377	0.7735
1813.48	-0.7454	0.7808
1814.45	-0.7531	0.7866
1815.43	-0.7606	0.7908
1816.41	-0.7678	0.7935
1817.38	-0.7748	0.795
1818.36	-0.7813	0.7955
1819.34	-0.7875	0.7953
1820.31	-0.7933	0.7947
1821.29	-0.7987	0.794
1822.27	-0.8038	0.7935
1823.24	-0.8085	0.7934
1824.22	-0.813	0.7938
1825.2	-0.8172	0.7947
1826.17	-0.8212	0.7962
1827.15	-0.8251	0.7981
1828.13	-0.8289	0.8002
1829.1	-0.8327	0.8023
1830.08	-0.8364	0.8039
1831.05	-0.8402	0.8047
1832.03	-0.844	0.8044
1833.01	-0.8479	0.8026
1833.98	-0.852	0.7991
1834.96	-0.8563	0.7935
1835.94	-0.8608	0.7857
1836.91	-0.8656	0.7757
1837.89	-0.8707	0.7636
1838.87	-0.8761	0.7495
1839.84	-0.8818	0.7338
1840.82	-0.8878	0.7167
1841.8	-0.8941	0.6988
1842.77	-0.9006	0.6804
1843.75	-0.9073	0.6623
1844.73	-0.914	0.6448
1845.7	-0.9206	0.6284
1846.68	-0.927	0.6136
1847.66	-0.933	0.6007
1848.63	-0.9383	0.5899
1849.61	-0.9429	0.5812
1850.59	-0.9464	0.5746
1851.56	-0.9487	0.57
1852.54	-0.9496	0.5669
1853.52	-0.9489	0.565
1854.49	-0.9465	0.5637
1855.47	-0.9423	0.5625
1856.45	-0.9363	0.5607
1857.42	-0.9286	0.5577
1858.4	-0.9192	0.5529
1859.38	-0.9084	0.5458
1860.35	-0.8963	0.536
1861.33	-0.8834	0.5231
1862.3	-0.8699	0.5071
1863.28	-0.8562	0.4878
1864.26	-0.8429	0.4655
1865.23	-0.8302	0.4403
1866.21	-0.8188	0.4128
1867.19	-0.8089	0.3833
1868.16	-0.801	0.3525
1869.14	-0.7954	0.321
1870.12	-0.7924	0.2894
1871.09	-0.7921	0.2583
1872.07	-0.7945	0.2283
1873.05	-0.7997	0.1998
1874.02	-0.8075	0.1732
1875	-0.8176	0.1487
1875.98	-0.8298	0.1264
1876.95	-0.8436	0.1062
1877.93	-0.8586	0.0879
1878.91	-0.8743	0.0713
1879.88	-0.8901	0.0561
1880.86	-0.9055	0.0417
1881.84	-0.9199	0.0277
1882.81	-0.933	0.0137
1883.79	-0.9443	-0.0008
1884.77	-0.9535	-0.016
1885.74	-0.9603	-0.0323
1886.72	-0.9647	-0.0497
1887.7	-0.9666	-0.0681
1888.67	-0.9662	-0.0876
1889.65	-0.9636	-0.1078
1890.63	-0.9592	-0.1283
1891.6	-0.9533	-0.1487
1892.58	-0.9464	-0.1685
1893.55	-0.9389	-0.1871
1894.53	-0.9313	-0.204
1895.51	-0.9242	-0.2188
1896.48	-0.9178	-0.231
1897.46	-0.9127	-0.2405
1898.44	-0.9091	-0.2472
1899.41	-0.9072	-0.251
1900.39	-0.9072	-0.2522
1901.37	-0.909	-0.2512
1902.34	-0.9125	-0.2485
1903.32	-0.9176	-0.2449
1904.3	-0.9238	-0.2409
1905.27	-0.9309	-0.2375
1906.25	-0.9384	-0.2353
1907.23	-0.9457	-0.2352
1908.2	-0.9525	-0.2379
1909.18	-0.9581	-0.2438
1910.16	-0.9622	-0.2532
1911.13	-0.9644	-0.2663
1912.11	-0.9643	-0.283
1913.09	-0.9616	-0.3029
1914.06	-0.9564	-0.3256
1915.04	-0.9484	-0.3502
1916.02	-0.9379	-0.3759
1916.99	-0.9251	-0.4015
1917.97	-0.9102	-0.426
1918.95	-0.8936	-0.4482
1919.92	-0.8759	-0.467
1920.9	-0.8575	-0.4814
1921.88	-0.8389	-0.4906
1922.85	-0.8208	-0.494
1923.83	-0.8037	-0.4913
1924.8	-0.788	-0.4824
1925.78	-0.7741	-0.4676
1926.76	-0.7626	-0.4473
1927.73	-0.7536	-0.4225
1928.71	-0.7473	-0.3942
1929.69	-0.7438	-0.3637
1930.66	-0.7431	-0.3323
1931.64	-0.745	-0.3015
1932.62	-0.7494	-0.2728
1933.59	-0.756	-0.2475
1934.57	-0.7644	-0.2269
1935.55	-0.7742	-0.212
1936.52	-0.785	-0.2034
1937.5	-0.7965	-0.2017
1938.48	-0.8081	-0.2069
1939.45	-0.8194	-0.2186
1940.43	-0.8302	-0.2364
1941.41	-0.8401	-0.2593
1942.38	-0.8488	-0.2862
1943.36	-0.8562	-0.3156
1944.34	-0.862	-0.3461
1945.31	-0.8663	-0.3762
1946.29	-0.8689	-0.4044
1947.27	-0.87	-0.4292
1948.24	-0.8695	-0.4496
1949.22	-0.8675	-0.4646
1950.2	-0.8643	-0.4735
1951.17	-0.8598	-0.4761
[truncated: 27,697 more rows]
