# Supplementary material for: Effects of different tennis racket string tension on forehand stroke effect and racket dynamic impact
Source: PLoS One. 2025 Jan 15;20(1):e0317442. doi: 10.1371/journal.pone.0317442 (PMC11734973; doi:10.1371/journal.pone.0317442)
Supplement: S1 File — (ZIP) [file pone.0317442.s001.zip › S1/acceleration strain vibration/60bl/5.xlsx]

## Sheet: 5
Time（ms）	acceleration（g=9.8m/s2）	strain（mµ）
0	-1.0472	2.1128
0.98	-1.0485	2.3122
1.95	-1.0525	2.4412
2.93	-1.0591	2.4987
3.91	-1.0682	2.486
4.88	-1.0796	2.4074
5.86	-1.0928	2.2694
6.84	-1.1074	2.0805
7.81	-1.123	1.8511
8.79	-1.1391	1.5926
9.77	-1.1549	1.3172
10.74	-1.1702	1.0372
11.72	-1.1842	0.7645
12.7	-1.1965	0.5101
13.67	-1.2068	0.2837
14.65	-1.2147	0.093
15.63	-1.2199	-0.056
16.6	-1.2224	-0.1597
17.58	-1.2222	-0.2168
18.55	-1.2193	-0.228
19.53	-1.2139	-0.1965
20.51	-1.2062	-0.1271
21.48	-1.1967	-0.0261
22.46	-1.1856	0.0988
23.44	-1.1735	0.2394
24.41	-1.1608	0.3871
25.39	-1.1479	0.5335
26.37	-1.1352	0.6706
27.34	-1.1233	0.7918
28.32	-1.1124	0.8912
29.3	-1.1028	0.9649
30.27	-1.095	1.0102
31.25	-1.0889	1.0263
32.23	-1.0847	1.0142
33.2	-1.0826	0.9761
34.18	-1.0824	0.9158
35.16	-1.0842	0.838
36.13	-1.0877	0.7483
37.11	-1.0928	0.6524
38.09	-1.0993	0.5564
39.06	-1.107	0.466
40.04	-1.1156	0.3863
41.02	-1.1248	0.3215
41.99	-1.1344	0.2748
42.97	-1.1442	0.2482
43.95	-1.1538	0.2425
44.92	-1.163	0.257
45.9	-1.1716	0.29
46.88	-1.1793	0.3387
47.85	-1.186	0.3995
48.83	-1.1914	0.4682
49.8	-1.1955	0.5402
50.78	-1.198	0.6109
51.76	-1.1989	0.6758
52.73	-1.198	0.7311
53.71	-1.1953	0.7735
54.69	-1.1908	0.8006
55.66	-1.1844	0.811
56.64	-1.1763	0.8044
57.62	-1.1665	0.7813
58.59	-1.1551	0.7435
59.57	-1.1423	0.6933
60.55	-1.1284	0.634
61.52	-1.1135	0.5691
62.5	-1.098	0.5025
63.48	-1.0821	0.4381
64.45	-1.0662	0.3794
65.43	-1.0507	0.3298
66.41	-1.0359	0.2917
67.38	-1.0222	0.267
68.36	-1.0098	0.2567
69.34	-0.9991	0.2609
70.31	-0.9903	0.2787
71.29	-0.9836	0.3086
72.27	-0.9791	0.3482
73.24	-0.9768	0.3946
74.22	-0.9769	0.4446
75.2	-0.9791	0.4947
76.17	-0.9834	0.5415
77.15	-0.9894	0.5819
78.13	-0.997	0.6131
79.1	-1.0059	0.633
80.08	-1.0156	0.64
81.05	-1.0257	0.6335
82.03	-1.036	0.6135
83.01	-1.046	0.5809
83.98	-1.0554	0.5373
84.96	-1.0639	0.4848
85.94	-1.0713	0.4262
86.91	-1.0772	0.3643
87.89	-1.0817	0.3023
88.87	-1.0846	0.2431
89.84	-1.0859	0.1895
90.82	-1.0857	0.1439
91.8	-1.0841	0.1079
92.77	-1.0813	0.0828
93.75	-1.0775	0.0691
94.73	-1.0728	0.0664
95.7	-1.0676	0.0739
96.68	-1.0621	0.0899
97.66	-1.0564	0.1123
98.63	-1.0508	0.1387
99.61	-1.0455	0.1665
100.59	-1.0405	0.1928
101.56	-1.0359	0.2151
102.54	-1.0318	0.231
103.52	-1.0281	0.2388
104.49	-1.0247	0.237
105.47	-1.0217	0.225
106.45	-1.0187	0.2027
107.42	-1.0158	0.1709
108.4	-1.0128	0.1309
109.38	-1.0094	0.0845
110.35	-1.0057	0.0342
111.33	-1.0015	-0.0173
112.3	-0.9966	-0.0673
113.28	-0.9912	-0.1128
114.26	-0.9851	-0.1512
115.23	-0.9784	-0.1801
116.21	-0.9712	-0.1975
117.19	-0.9635	-0.2022
118.16	-0.9555	-0.1936
119.14	-0.9473	-0.1715
120.12	-0.9391	-0.1369
121.09	-0.9309	-0.091
122.07	-0.9229	-0.0359
123.05	-0.9151	0.0259
124.02	-0.9078	0.0917
125	-0.9008	0.1584
125.98	-0.8943	0.2228
126.95	-0.8882	0.2822
127.93	-0.8825	0.3339
128.91	-0.877	0.3756
129.88	-0.8719	0.4056
130.86	-0.8669	0.4229
131.84	-0.8619	0.427
132.81	-0.857	0.4182
133.79	-0.852	0.3973
134.77	-0.8469	0.3659
135.74	-0.8418	0.3259
136.72	-0.8366	0.2796
137.7	-0.8314	0.2295
138.67	-0.8264	0.1782
139.65	-0.8216	0.1283
140.63	-0.8172	0.0822
141.6	-0.8135	0.0418
142.58	-0.8104	0.0087
143.55	-0.8083	-0.016
144.53	-0.8072	-0.0319
145.51	-0.8072	-0.0389
146.48	-0.8084	-0.0378
147.46	-0.8109	-0.0295
148.44	-0.8145	-0.0156
149.41	-0.8193	0.0021
150.39	-0.8249	0.0216
151.37	-0.8313	0.0409
152.34	-0.8381	0.058
153.32	-0.8451	0.0711
154.3	-0.852	0.0788
155.27	-0.8584	0.08
156.25	-0.8642	0.074
157.23	-0.8689	0.0605
158.2	-0.8725	0.04
159.18	-0.8747	0.0131
160.16	-0.8755	-0.019
161.13	-0.8748	-0.0549
162.11	-0.8728	-0.0928
163.09	-0.8695	-0.131
164.06	-0.8653	-0.1678
165.04	-0.8604	-0.2013
166.02	-0.8551	-0.2303
166.99	-0.8499	-0.2535
167.97	-0.8452	-0.2701
168.95	-0.8413	-0.2799
169.92	-0.8386	-0.2828
170.9	-0.8375	-0.2795
171.88	-0.8382	-0.2708
172.85	-0.8409	-0.258
173.83	-0.8456	-0.2425
174.8	-0.8523	-0.2261
175.78	-0.8609	-0.2105
176.76	-0.8711	-0.1972
177.73	-0.8826	-0.1879
178.71	-0.895	-0.1837
179.69	-0.9077	-0.1857
180.66	-0.9204	-0.1942
181.64	-0.9324	-0.2095
182.62	-0.9433	-0.2312
183.59	-0.9525	-0.2585
184.57	-0.9597	-0.2904
185.55	-0.9646	-0.3254
186.52	-0.9668	-0.3619
187.5	-0.9664	-0.3982
188.48	-0.9634	-0.4324
189.45	-0.9579	-0.4629
190.43	-0.9502	-0.4881
191.41	-0.9407	-0.5069
192.38	-0.9299	-0.5183
193.36	-0.9184	-0.5219
194.34	-0.9068	-0.5177
195.31	-0.8957	-0.5059
196.29	-0.8856	-0.4876
197.27	-0.8772	-0.4638
198.24	-0.8709	-0.436
199.22	-0.8671	-0.406
200.2	-0.8661	-0.3756
201.17	-0.8681	-0.3468
202.15	-0.8729	-0.3213
203.13	-0.8804	-0.3007
204.1	-0.8905	-0.2865
205.08	-0.9026	-0.2796
206.05	-0.9163	-0.2807
207.03	-0.931	-0.29
208.01	-0.9461	-0.3074
208.98	-0.961	-0.3322
209.96	-0.975	-0.3635
210.94	-0.9876	-0.4
211.91	-0.9983	-0.4403
212.89	-1.0067	-0.4826
213.87	-1.0125	-0.5254
214.84	-1.0157	-0.567
215.82	-1.0161	-0.6059
216.8	-1.0139	-0.6408
217.77	-1.0094	-0.6709
218.75	-1.003	-0.6954
219.73	-0.995	-0.714
220.7	-0.9861	-0.7268
221.68	-0.9768	-0.7343
222.66	-0.9676	-0.7372
223.63	-0.9591	-0.7363
224.61	-0.9518	-0.733
225.59	-0.946	-0.7286
226.56	-0.9421	-0.7242
227.54	-0.9403	-0.7212
228.52	-0.9407	-0.7207
229.49	-0.9431	-0.7236
230.47	-0.9474	-0.7307
231.45	-0.9532	-0.7423
232.42	-0.9603	-0.7584
233.4	-0.9681	-0.779
234.38	-0.9762	-0.8035
235.35	-0.9839	-0.8312
236.33	-0.991	-0.8611
237.3	-0.9968	-0.8922
238.28	-1.001	-0.9234
239.26	-1.0033	-0.9536
240.23	-1.0036	-0.9817
241.21	-1.0018	-1.0069
242.19	-0.998	-1.0286
243.16	-0.9923	-1.0462
244.14	-0.9852	-1.0597
245.12	-0.977	-1.0692
246.09	-0.9682	-1.0751
247.07	-0.9593	-1.0779
248.05	-0.951	-1.0786
249.02	-0.9436	-1.078
250	-0.9379	-1.0773
250.98	-0.9341	-1.0774
251.95	-0.9327	-1.0793
252.93	-0.9338	-1.0839
253.91	-0.9376	-1.0918
254.88	-0.9441	-1.1035
255.86	-0.953	-1.1192
256.84	-0.9641	-1.1387
257.81	-0.977	-1.1617
258.79	-0.9912	-1.1877
259.77	-1.006	-1.2157
260.74	-1.021	-1.2447
261.72	-1.0354	-1.2737
262.7	-1.0487	-1.3015
263.67	-1.0603	-1.3269
264.65	-1.0698	-1.349
265.63	-1.0767	-1.3669
266.6	-1.0809	-1.3798
267.58	-1.0823	-1.3874
268.55	-1.0808	-1.3896
269.53	-1.0767	-1.3864
270.51	-1.0703	-1.3784
271.48	-1.0619	-1.3663
272.46	-1.0522	-1.3508
273.44	-1.0416	-1.3332
274.41	-1.0309	-1.3146
275.39	-1.0205	-1.2962
276.37	-1.0112	-1.2793
277.34	-1.0035	-1.2649
278.32	-0.9978	-1.2541
279.3	-0.9945	-1.2474
280.27	-0.994	-1.2456
281.25	-0.9962	-1.2487
282.23	-1.0013	-1.2567
283.2	-1.0091	-1.2693
284.18	-1.0192	-1.286
285.16	-1.0315	-1.3058
286.13	-1.0453	-1.328
287.11	-1.0603	-1.3513
288.09	-1.0758	-1.3748
289.06	-1.0913	-1.3973
290.04	-1.1064	-1.4178
291.02	-1.1204	-1.4354
291.99	-1.133	-1.4495
292.97	-1.1439	-1.4596
293.95	-1.1528	-1.4656
294.92	-1.1597	-1.4673
295.9	-1.1645	-1.4651
296.88	-1.1672	-1.4595
297.85	-1.1682	-1.451
298.83	-1.1677	-1.4407
299.8	-1.1661	-1.4292
300.78	-1.1637	-1.4175
301.76	-1.1609	-1.4065
302.73	-1.1583	-1.397
303.71	-1.156	-1.3896
304.69	-1.1546	-1.3848
305.66	-1.1543	-1.3829
306.64	-1.1552	-1.384
307.62	-1.1575	-1.388
308.59	-1.1612	-1.3945
309.57	-1.1663	-1.403
310.55	-1.1727	-1.4128
311.52	-1.18	-1.4232
312.5	-1.188	-1.4335
313.48	-1.1964	-1.4428
314.45	-1.2049	-1.4504
315.43	-1.213	-1.4556
316.41	-1.2205	-1.4581
317.38	-1.2271	-1.4575
318.36	-1.2325	-1.4537
319.34	-1.2365	-1.4467
320.31	-1.239	-1.4369
321.29	-1.2399	-1.4247
322.27	-1.2393	-1.4108
323.24	-1.2373	-1.3958
324.22	-1.2339	-1.3805
325.2	-1.2296	-1.3657
326.17	-1.2244	-1.3523
327.15	-1.2187	-1.3408
328.13	-1.2127	-1.3318
329.1	-1.2069	-1.3258
330.08	-1.2014	-1.323
331.05	-1.1965	-1.3234
332.03	-1.1924	-1.3269
333.01	-1.1893	-1.3331
333.98	-1.1872	-1.3416
334.96	-1.1863	-1.3517
335.94	-1.1866	-1.3627
336.91	-1.1879	-1.3739
337.89	-1.1903	-1.3845
338.87	-1.1936	-1.3938
339.84	-1.1977	-1.4011
340.82	-1.2024	-1.4061
341.8	-1.2076	-1.4083
342.77	-1.2133	-1.4075
343.75	-1.2193	-1.4039
344.73	-1.2254	-1.3974
345.7	-1.2317	-1.3885
346.68	-1.2382	-1.3777
347.66	-1.2448	-1.3654
348.63	-1.2515	-1.3523
349.61	-1.2584	-1.339
350.59	-1.2656	-1.3262
351.56	-1.273	-1.3143
352.54	-1.2807	-1.3038
353.52	-1.2887	-1.2951
354.49	-1.297	-1.2882
355.47	-1.3055	-1.2832
356.45	-1.3142	-1.28
357.42	-1.323	-1.2783
358.4	-1.3316	-1.2776
359.38	-1.34	-1.2775
360.35	-1.3479	-1.2775
361.33	-1.3551	-1.2769
362.3	-1.3614	-1.2754
363.28	-1.3666	-1.2723
364.26	-1.3705	-1.2675
365.23	-1.373	-1.2607
366.21	-1.3741	-1.2519
367.19	-1.3737	-1.2412
368.16	-1.3718	-1.2288
369.14	-1.3685	-1.2153
370.12	-1.364	-1.2011
371.09	-1.3585	-1.1869
372.07	-1.3524	-1.1735
373.05	-1.346	-1.1615
374.02	-1.3395	-1.1517
375	-1.3334	-1.1445
375.98	-1.3281	-1.1405
376.95	-1.324	-1.1399
377.93	-1.3212	-1.143
378.91	-1.3202	-1.1495
379.88	-1.321	-1.1591
380.86	-1.3239	-1.1714
381.84	-1.3287	-1.1857
382.81	-1.3355	-1.2011
383.79	-1.3441	-1.2168
384.77	-1.3542	-1.2317
385.74	-1.3655	-1.2449
386.72	-1.3776	-1.2555
387.7	-1.3901	-1.2626
388.67	-1.4025	-1.2657
389.65	-1.4144	-1.2643
390.63	-1.4253	-1.2582
391.6	-1.4348	-1.2475
392.58	-1.4426	-1.2326
393.55	-1.4483	-1.2139
394.53	-1.4517	-1.1923
395.51	-1.4529	-1.1687
396.48	-1.4516	-1.1442
397.46	-1.4481	-1.1199
398.44	-1.4426	-1.0971
399.41	-1.4353	-1.0768
400.39	-1.4265	-1.0602
401.37	-1.4167	-1.0479
402.34	-1.4062	-1.0407
403.32	-1.3957	-1.039
404.3	-1.3853	-1.0427
405.27	-1.3757	-1.0519
406.25	-1.3671	-1.0659
407.23	-1.3599	-1.0842
408.2	-1.3542	-1.1058
409.18	-1.3501	-1.1296
410.16	-1.3477	-1.1545
411.13	-1.347	-1.1792
412.11	-1.3476	-1.2026
413.09	-1.3495	-1.2235
414.06	-1.3524	-1.2409
415.04	-1.3557	-1.2541
416.02	-1.3592	-1.2625
416.99	-1.3625	-1.2658
417.97	-1.3652	-1.264
418.95	-1.3668	-1.2574
419.92	-1.3671	-1.2464
420.9	-1.3659	-1.2317
421.88	-1.3629	-1.2142
422.85	-1.358	-1.195
423.83	-1.3513	-1.1751
424.8	-1.3429	-1.1555
425.78	-1.3328	-1.1373
426.76	-1.3214	-1.1213
427.73	-1.309	-1.1082
428.71	-1.2958	-1.0986
429.69	-1.2823	-1.0926
430.66	-1.2688	-1.0903
431.64	-1.2558	-1.0915
432.62	-1.2436	-1.0958
433.59	-1.2325	-1.1024
434.57	-1.2227	-1.1106
435.55	-1.2145	-1.1195
436.52	-1.2078	-1.1282
437.5	-1.2029	-1.1356
438.48	-1.1996	-1.1409
439.45	-1.1977	-1.1433
440.43	-1.1972	-1.1422
441.41	-1.1976	-1.1372
442.38	-1.1989	-1.1282
443.36	-1.2006	-1.1152
444.34	-1.2024	-1.0985
445.31	-1.2039	-1.0786
446.29	-1.205	-1.0562
447.27	-1.2053	-1.0321
448.24	-1.2046	-1.0072
449.22	-1.2028	-0.9826
450.2	-1.1997	-0.9592
451.17	-1.1953	-0.9378
452.15	-1.1897	-0.9194
453.13	-1.1828	-0.9044
454.1	-1.1749	-0.8934
455.08	-1.1662	-0.8866
456.05	-1.1568	-0.8839
457.03	-1.147	-0.8851
458.01	-1.137	-0.8897
458.98	-1.1271	-0.8972
459.96	-1.1174	-0.9068
460.94	-1.1082	-0.9175
461.91	-1.0996	-0.9285
462.89	-1.0916	-0.9389
463.87	-1.0845	-0.9478
464.84	-1.0782	-0.9544
465.82	-1.0726	-0.9583
466.8	-1.0677	-0.9589
467.77	-1.0634	-0.956
468.75	-1.0596	-0.9496
469.73	-1.0561	-0.9399
470.7	-1.0528	-0.9273
471.68	-1.0495	-0.9124
472.66	-1.0461	-0.8958
473.63	-1.0426	-0.8783
474.61	-1.0387	-0.8608
475.59	-1.0345	-0.8441
476.56	-1.0299	-0.8289
477.54	-1.0249	-0.816
478.52	-1.0196	-0.8059
479.49	-1.0141	-0.799
480.47	-1.0084	-0.7955
481.45	-1.0026	-0.7954
482.42	-0.9969	-0.7986
483.4	-0.9913	-0.8047
484.38	-0.9861	-0.8132
485.35	-0.9813	-0.8234
486.33	-0.9769	-0.8347
487.3	-0.9731	-0.8462
488.28	-0.9698	-0.8572
489.26	-0.9671	-0.8668
490.23	-0.965	-0.8744
491.21	-0.9634	-0.8795
492.19	-0.9623	-0.8815
493.16	-0.9615	-0.8803
494.14	-0.961	-0.8756
495.12	-0.9607	-0.8674
496.09	-0.9604	-0.8561
497.07	-0.9602	-0.8418
498.05	-0.9598	-0.8251
499.02	-0.9593	-0.8064
500	-0.9586	-0.7864
500.98	-0.9576	-0.7656
501.95	-0.9564	-0.7447
502.93	-0.9549	-0.7241
503.91	-0.9533	-0.7043
504.88	-0.9514	-0.6857
505.86	-0.9495	-0.6687
506.84	-0.9475	-0.6532
507.81	-0.9454	-0.6395
508.79	-0.9434	-0.6274
509.77	-0.9414	-0.6169
510.74	-0.9395	-0.6076
511.72	-0.9377	-0.5993
512.7	-0.9358	-0.5919
513.67	-0.934	-0.5849
514.65	-0.9322	-0.578
515.63	-0.9303	-0.5712
516.6	-0.9282	-0.5642
517.58	-0.9258	-0.5569
518.55	-0.9232	-0.5492
519.53	-0.9203	-0.5413
520.51	-0.917	-0.5332
521.48	-0.9134	-0.5251
522.46	-0.9094	-0.5172
523.44	-0.9051	-0.5096
524.41	-0.9006	-0.5027
525.39	-0.896	-0.4966
526.37	-0.8914	-0.4915
527.34	-0.887	-0.4874
528.32	-0.8828	-0.4844
529.3	-0.8791	-0.4825
530.27	-0.876	-0.4816
531.25	-0.8736	-0.4814
532.23	-0.8721	-0.4818
533.2	-0.8715	-0.4824
534.18	-0.8719	-0.4828
535.16	-0.8733	-0.4829
536.13	-0.8756	-0.4821
537.11	-0.8788	-0.4803
538.09	-0.8826	-0.477
539.06	-0.8871	-0.4723
540.04	-0.8918	-0.4658
541.02	-0.8967	-0.4576
541.99	-0.9014	-0.4477
542.97	-0.9057	-0.4363
543.95	-0.9095	-0.4236
544.92	-0.9124	-0.4099
545.9	-0.9144	-0.3955
546.88	-0.9153	-0.3808
547.85	-0.915	-0.3662
548.83	-0.9135	-0.3521
549.8	-0.911	-0.3389
550.78	-0.9074	-0.3268
551.76	-0.903	-0.3162
552.73	-0.898	-0.3073
553.71	-0.8926	-0.3001
554.69	-0.8872	-0.2948
555.66	-0.8821	-0.2912
556.64	-0.8775	-0.2893
557.62	-0.8738	-0.2889
558.59	-0.8711	-0.2898
559.57	-0.8697	-0.2919
560.55	-0.8698	-0.2947
561.52	-0.8714	-0.2981
562.5	-0.8744	-0.3019
563.48	-0.8789	-0.3059
564.45	-0.8847	-0.3098
565.43	-0.8915	-0.3136
566.41	-0.8991	-0.3172
567.38	-0.9071	-0.3205
568.36	-0.9151	-0.3236
569.34	-0.9228	-0.3264
570.31	-0.9298	-0.329
571.29	-0.9358	-0.3314
572.27	-0.9403	-0.3336
573.24	-0.9433	-0.3356
574.22	-0.9444	-0.3373
575.2	-0.9436	-0.3387
576.17	-0.9409	-0.3397
577.15	-0.9363	-0.3401
578.13	-0.93	-0.3398
579.1	-0.9224	-0.3386
580.08	-0.9136	-0.3362
581.05	-0.9042	-0.3325
582.03	-0.8945	-0.3273
583.01	-0.8849	-0.3206
583.98	-0.8759	-0.3124
584.96	-0.868	-0.3026
585.94	-0.8615	-0.2913
586.91	-0.8567	-0.2789
587.89	-0.8539	-0.2656
588.87	-0.8532	-0.2518
589.84	-0.8547	-0.2379
590.82	-0.8583	-0.2245
591.8	-0.8639	-0.2121
592.77	-0.8712	-0.2013
593.75	-0.88	-0.1924
594.73	-0.8898	-0.1861
595.7	-0.9003	-0.1826
596.68	-0.911	-0.1822
597.66	-0.9214	-0.1851
598.63	-0.9311	-0.1912
599.61	-0.9398	-0.2003
600.59	-0.9471	-0.2122
601.56	-0.9527	-0.2263
602.54	-0.9565	-0.2422
603.52	-0.9583	-0.2591
604.49	-0.9583	-0.2762
605.47	-0.9563	-0.2929
606.45	-0.9528	-0.3083
607.42	-0.9478	-0.3217
608.4	-0.9417	-0.3324
609.38	-0.9349	-0.3401
610.35	-0.9276	-0.3442
611.33	-0.9202	-0.3446
612.3	-0.9132	-0.3412
613.28	-0.9066	-0.3343
614.26	-0.9008	-0.3241
615.23	-0.8959	-0.3113
616.21	-0.892	-0.2963
617.19	-0.8891	-0.2799
618.16	-0.8872	-0.263
619.14	-0.886	-0.2464
620.12	-0.8854	-0.2309
621.09	-0.8851	-0.2172
622.07	-0.8849	-0.206
623.05	-0.8843	-0.1977
624.02	-0.8833	-0.1927
625	-0.8814	-0.1911
625.98	-0.8786	-0.1929
626.95	-0.8746	-0.198
627.93	-0.8694	-0.2058
628.91	-0.863	-0.2159
629.88	-0.8555	-0.2277
630.86	-0.8472	-0.2403
631.84	-0.8382	-0.2532
632.81	-0.829	-0.2655
633.79	-0.8198	-0.2765
634.77	-0.8112	-0.2858
635.74	-0.8035	-0.2927
636.72	-0.7971	-0.2971
637.7	-0.7924	-0.2988
638.67	-0.7898	-0.2978
639.65	-0.7894	-0.2943
640.63	-0.7914	-0.2888
641.6	-0.7958	-0.2817
642.58	-0.8025	-0.2736
643.55	-0.8114	-0.2652
644.53	-0.8222	-0.2572
645.51	-0.8344	-0.2501
646.48	-0.8476	-0.2446
647.46	-0.8614	-0.2411
648.44	-0.875	-0.24
649.41	-0.8881	-0.2413
650.39	-0.9001	-0.2452
651.37	-0.9104	-0.2514
652.34	-0.9187	-0.2595
653.32	-0.9246	-0.2691
654.3	-0.9279	-0.2795
655.27	-0.9285	-0.2901
656.25	-0.9265	-0.2999
657.23	-0.922	-0.3084
658.2	-0.9152	-0.3148
659.18	-0.9065	-0.3185
660.16	-0.8964	-0.319
661.13	-0.8854	-0.316
662.11	-0.8741	-0.3094
663.09	-0.8629	-0.2993
664.06	-0.8525	-0.286
665.04	-0.8433	-0.2698
666.02	-0.8358	-0.2514
666.99	-0.8303	-0.2315
667.97	-0.827	-0.2111
668.95	-0.8261	-0.1909
669.92	-0.8276	-0.1718
670.9	-0.8312	-0.1547
671.88	-0.8369	-0.1403
672.85	-0.8443	-0.1291
673.83	-0.8529	-0.1217
674.8	-0.8623	-0.1182
675.78	-0.872	-0.1186
676.76	-0.8815	-0.1228
677.73	-0.8903	-0.1304
678.71	-0.8979	-0.1408
679.69	-0.9041	-0.1534
680.66	-0.9085	-0.1673
681.64	-0.9109	-0.1818
682.62	-0.9112	-0.196
683.59	-0.9096	-0.2091
684.57	-0.9061	-0.2204
685.55	-0.9011	-0.2293
686.52	-0.8947	-0.2353
687.5	-0.8875	-0.2382
688.48	-0.8798	-0.2379
689.45	-0.8722	-0.2345
690.43	-0.865	-0.2283
691.41	-0.8587	-0.2197
692.38	-0.8537	-0.2094
693.36	-0.8503	-0.1978
694.34	-0.8486	-0.1857
695.31	-0.8488	-0.1738
696.29	-0.8509	-0.1628
697.27	-0.8549	-0.153
698.24	-0.8605	-0.1451
699.22	-0.8676	-0.1391
700.2	-0.8757	-0.1354
701.17	-0.8846	-0.1339
702.15	-0.8938	-0.1344
703.13	-0.903	-0.1365
704.1	-0.9117	-0.1398
705.08	-0.9198	-0.1439
706.05	-0.9267	-0.1482
707.03	-0.9325	-0.152
708.01	-0.9369	-0.155
708.98	-0.9398	-0.1567
709.96	-0.9415	-0.1567
710.94	-0.9419	-0.1548
711.91	-0.9412	-0.151
712.89	-0.9399	-0.1454
713.87	-0.938	-0.1382
714.84	-0.936	-0.1298
715.82	-0.9341	-0.1208
716.8	-0.9327	-0.1116
717.77	-0.932	-0.1029
718.75	-0.9322	-0.0953
719.73	-0.9336	-0.0893
720.7	-0.936	-0.0855
721.68	-0.9397	-0.0841
722.66	-0.9444	-0.0853
723.63	-0.95	-0.0892
724.61	-0.9563	-0.0956
725.59	-0.963	-0.1043
726.56	-0.9698	-0.1147
727.54	-0.9765	-0.1262
728.52	-0.9828	-0.1382
729.49	-0.9883	-0.1499
730.47	-0.9928	-0.1606
731.45	-0.9961	-0.1695
732.42	-0.9982	-0.176
733.4	-0.9991	-0.1798
734.38	-0.9987	-0.1804
735.35	-0.9972	-0.1778
736.33	-0.9948	-0.172
737.3	-0.9918	-0.1634
738.28	-0.9885	-0.1525
739.26	-0.9851	-0.14
740.23	-0.982	-0.1266
741.21	-0.9796	-0.1134
742.19	-0.9781	-0.1012
743.16	-0.9777	-0.091
744.14	-0.9786	-0.0836
745.12	-0.9809	-0.0799
746.09	-0.9847	-0.0803
747.07	-0.9897	-0.0852
748.05	-0.9958	-0.0947
749.02	-1.0029	-0.1087
750	-1.0105	-0.1268
750.98	-1.0184	-0.1483
751.95	-1.0261	-0.1724
752.93	-1.0332	-0.1982
753.91	-1.0395	-0.2245
754.88	-1.0445	-0.2503
755.86	-1.048	-0.2745
756.84	-1.0498	-0.296
757.81	-1.0498	-0.3141
758.79	-1.048	-0.328
759.77	-1.0445	-0.3373
760.74	-1.0394	-0.342
761.72	-1.0331	-0.3422
762.7	-1.0259	-0.3383
763.67	-1.0183	-0.331
764.65	-1.0106	-0.3212
765.63	-1.0033	-0.31
766.6	-0.997	-0.2985
767.58	-0.992	-0.2881
768.55	-0.9886	-0.2798
769.53	-0.9873	-0.2748
770.51	-0.988	-0.2739
771.48	-0.9911	-0.2779
772.46	-0.9963	-0.2871
773.44	-1.0036	-0.3018
774.41	-1.0127	-0.3216
775.39	-1.0233	-0.3462
776.37	-1.035	-0.3747
777.34	-1.0473	-0.4061
778.32	-1.0597	-0.4394
779.3	-1.0717	-0.4731
780.27	-1.0828	-0.506
781.25	-1.0926	-0.5367
782.23	-1.1008	-0.5642
783.2	-1.1069	-0.5875
784.18	-1.1109	-0.6058
785.16	-1.1127	-0.6186
786.13	-1.1122	-0.6259
787.11	-1.1097	-0.6279
788.09	-1.1054	-0.625
789.06	-1.0996	-0.618
790.04	-1.0927	-0.608
791.02	-1.0851	-0.5963
791.99	-1.0774	-0.5839
792.97	-1.07	-0.5724
793.95	-1.0633	-0.563
794.92	-1.0577	-0.5568
795.9	-1.0536	-0.5546
796.88	-1.0512	-0.5572
797.85	-1.0506	-0.5648
798.83	-1.0518	-0.5774
799.8	-1.0549	-0.5947
800.78	-1.0596	-0.616
801.76	-1.0657	-0.6403
802.73	-1.073	-0.6663
803.71	-1.081	-0.6927
804.69	-1.0895	-0.718
805.66	-1.0979	-0.7408
806.64	-1.1061	-0.7597
807.62	-1.1136	-0.7734
808.59	-1.1203	-0.7812
809.57	-1.1259	-0.7824
810.55	-1.1303	-0.7767
811.52	-1.1335	-0.7644
812.5	-1.1357	-0.7458
813.48	-1.137	-0.722
814.45	-1.1376	-0.6941
815.43	-1.1379	-0.6637
816.41	-1.1381	-0.6323
817.38	-1.1386	-0.6018
818.36	-1.1397	-0.5739
819.34	-1.1418	-0.5503
820.31	-1.1451	-0.5324
821.29	-1.1499	-0.5213
822.27	-1.1562	-0.5178
823.24	-1.164	-0.5225
824.22	-1.1734	-0.5353
825.2	-1.1841	-0.5558
826.17	-1.1958	-0.5831
827.15	-1.2083	-0.616
828.13	-1.2212	-0.6532
829.1	-1.2341	-0.6929
830.08	-1.2464	-0.7334
831.05	-1.2578	-0.7729
832.03	-1.2679	-0.8096
833.01	-1.2762	-0.8421
833.98	-1.2826	-0.8692
834.96	-1.2869	-0.89
835.94	-1.2889	-0.9039
836.91	-1.2886	-0.9111
837.89	-1.2863	-0.9117
838.87	-1.282	-0.9066
839.84	-1.2762	-0.8968
840.82	-1.2691	-0.8839
841.8	-1.2614	-0.8692
842.77	-1.2534	-0.8546
843.75	-1.2456	-0.8417
844.73	-1.2386	-0.832
845.7	-1.2327	-0.8269
846.68	-1.2283	-0.8274
847.66	-1.2258	-0.8343
848.63	-1.2253	-0.8479
849.61	-1.227	-0.8681
850.59	-1.2308	-0.8942
851.56	-1.2367	-0.9256
852.54	-1.2443	-0.9608
853.52	-1.2535	-0.9984
854.49	-1.2639	-1.0369
855.47	-1.2749	-1.0744
856.45	-1.2863	-1.1094
857.42	-1.2975	-1.1404
858.4	-1.308	-1.1662
859.38	-1.3176	-1.1857
860.35	-1.3257	-1.1987
861.33	-1.3322	-1.2049
862.3	-1.3369	-1.2048
863.28	-1.3396	-1.1992
864.26	-1.3403	-1.1892
865.23	-1.3392	-1.1763
866.21	-1.3363	-1.1623
867.19	-1.332	-1.149
868.16	-1.3265	-1.1382
869.14	-1.32	-1.1317
870.12	-1.313	-1.1311
871.09	-1.3059	-1.1375
872.07	-1.2988	-1.1518
873.05	-1.2921	-1.1743
874.02	-1.286	-1.205
875	-1.2807	-1.2431
875.98	-1.2763	-1.2877
876.95	-1.2728	-1.3372
877.93	-1.2703	-1.3898
878.91	-1.2685	-1.4435
879.88	-1.2674	-1.4961
880.86	-1.2667	-1.5455
881.84	-1.2664	-1.5897
882.81	-1.2661	-1.6269
883.79	-1.2656	-1.6558
884.77	-1.2647	-1.6754
885.74	-1.2634	-1.6853
886.72	-1.2614	-1.6856
887.7	-1.2587	-1.6769
888.67	-1.2553	-1.6605
889.65	-1.2513	-1.6379
890.63	-1.2467	-1.611
891.6	-1.2416	-1.5821
892.58	-1.2363	-1.5534
893.55	-1.231	-1.5272
894.53	-1.2257	-1.5055
895.51	-1.2208	-1.4901
896.48	-1.2164	-1.4825
897.46	-1.2127	-1.4836
898.44	-1.2098	-1.4937
899.41	-1.2077	-1.5127
900.39	-1.2065	-1.5397
901.37	-1.2061	-1.5737
902.34	-1.2065	-1.6127
903.32	-1.2074	-1.6549
904.3	-1.2088	-1.698
905.27	-1.2105	-1.7396
906.25	-1.2121	-1.7775
907.23	-1.2136	-1.8097
908.2	-1.2148	-1.8345
909.18	-1.2154	-1.8507
910.16	-1.2153	-1.8576
911.13	-1.2146	-1.8552
912.11	-1.213	-1.8439
913.09	-1.2108	-1.8249
914.06	-1.2078	-1.7998
915.04	-1.2044	-1.7707
916.02	-1.2005	-1.7399
916.99	-1.1966	-1.7101
917.97	-1.1926	-1.6836
918.95	-1.189	-1.6629
919.92	-1.1858	-1.6501
920.9	-1.1833	-1.6469
921.88	-1.1817	-1.6542
922.85	-1.1809	-1.6725
923.83	-1.1812	-1.7016
924.8	-1.1823	-1.7404
925.78	-1.1844	-1.7874
926.76	-1.1872	-1.8404
927.73	-1.1905	-1.8967
928.71	-1.1941	-1.9535
929.69	-1.1978	-2.0077
930.66	-1.2012	-2.0562
931.64	-1.2041	-2.0965
932.62	-1.2063	-2.126
933.59	-1.2073	-2.1431
934.57	-1.2072	-2.1468
935.55	-1.2057	-2.1368
936.52	-1.2028	-2.1137
937.5	-1.1985	-2.0788
938.48	-1.1929	-2.0344
939.45	-1.1861	-1.9833
940.43	-1.1783	-1.9287
941.41	-1.1699	-1.8743
942.38	-1.161	-1.8239
943.36	-1.1522	-1.781
944.34	-1.1436	-1.749
945.31	-1.1356	-1.7305
946.29	-1.1286	-1.7276
947.27	-1.1227	-1.7413
948.24	-1.1182	-1.7718
949.22	-1.1151	-1.8182
950.2	-1.1137	-1.8786
951.17	-1.1137	-1.9502
952.15	-1.1152	-2.0293
953.13	-1.1179	-2.1117
954.1	-1.1217	-2.193
955.08	-1.1261	-2.2683
956.05	-1.1311	-2.3331
957.03	-1.1361	-2.3834
958.01	-1.1409	-2.4159
958.98	-1.1452	-2.4281
959.96	-1.1488	-2.4187
960.94	-1.1514	-2.3878
961.91	-1.153	-2.3366
962.89	-1.1534	-2.2677
963.87	-1.1526	-2.1849
964.84	-1.1508	-2.0931
965.82	-1.148	-1.9979
966.8	-1.1446	-1.9055
967.77	-1.1406	-1.8223
968.75	-1.1365	-1.7543
969.73	-1.1325	-1.7073
970.7	-1.1289	-1.686
971.68	-1.1259	-1.6939
972.66	-1.1237	-1.733
973.63	-1.1226	-1.8036
974.61	-1.1225	-1.9041
975.59	-1.1235	-2.0313
976.56	-1.1256	-2.1798
977.54	-1.1286	-2.3429
978.52	-1.1323	-2.5123
979.49	-1.1364	-2.6789
980.47	-1.1406	-2.8326
981.45	-1.1446	-2.9633
982.42	-1.148	-3.0612
983.4	-1.1506	-3.1171
984.38	-1.1519	-3.1232
985.35	-1.1519	-3.0733
986.33	-1.1502	-2.963
987.3	-1.1468	-2.7905
988.28	-1.1416	-2.5561
989.26	-1.1349	-2.263
990.23	-1.1267	-1.9166
991.21	-1.1172	-1.5246
992.19	-1.107	-1.097
993.16	-1.0963	-0.6451
994.14	-1.0856	-0.1816
995.12	-1.0754	0.28
996.09	-1.0662	0.7262
997.07	-1.0583	1.144
998.05	-1.0524	1.5211
999.02	-1.0486	1.847
1000	-0.0366	1.7917
1000.98	-0.0513	1.7103
1001.95	-0.0669	1.5647
1002.93	-0.0831	1.359
1003.91	-0.0993	1.0992
1004.88	-0.1149	0.7938
1005.86	-0.1295	0.4524
1006.84	-0.1427	0.0863
1007.81	-0.1541	-0.2927
1008.79	-0.1634	-0.6725
1009.77	-0.1706	-1.0411
1010.74	-0.1754	-1.3874
1011.72	-0.1779	-1.7015
1012.7	-0.1782	-1.975
1013.67	-0.1764	-2.2015
1014.65	-0.1729	-2.3765
1015.63	-0.1678	-2.4981
1016.6	-0.1616	-2.5664
1017.58	-0.1545	-2.5836
1018.55	-0.147	-2.5541
1019.53	-0.1393	-2.4839
1020.51	-0.1318	-2.3804
1021.48	-0.1247	-2.252
1022.46	-0.1184	-2.1076
1023.44	-0.113	-1.9562
1024.41	-0.1087	-1.8066
1025.39	-0.1055	-1.6667
1026.37	-0.1035	-1.5436
1027.34	-0.1027	-1.4428
1028.32	-0.103	-1.3684
1029.3	-0.1044	-1.3229
1030.27	-0.1067	-1.307
1031.25	-0.1099	-1.3197
1032.23	-0.1138	-1.3588
1033.2	-0.1181	-1.4205
1034.18	-0.1229	-1.5001
1035.16	-0.1279	-1.5922
1036.13	-0.1331	-1.6909
1037.11	-0.1382	-1.7903
1038.09	-0.1432	-1.8849
1039.06	-0.1479	-1.9695
1040.04	-0.1524	-2.04
1041.02	-0.1566	-2.093
1041.99	-0.1603	-2.1265
1042.97	-0.1636	-2.1397
1043.95	-0.1664	-2.1328
1044.92	-0.1687	-2.1074
1045.9	-0.1705	-2.0659
1046.88	-0.1718	-2.0116
1047.85	-0.1726	-1.9484
1048.83	-0.1729	-1.8807
1049.8	-0.1728	-1.8128
1050.78	-0.1723	-1.7489
1051.76	-0.1715	-1.6928
1052.73	-0.1703	-1.6477
1053.71	-0.169	-1.6161
1054.69	-0.1676	-1.5996
1055.66	-0.1662	-1.5989
1056.64	-0.1649	-1.6135
1057.62	-0.1638	-1.6424
1058.59	-0.1629	-1.6834
1059.57	-0.1625	-1.7339
1060.55	-0.1626	-1.7909
1061.52	-0.1633	-1.8507
1062.5	-0.1645	-1.9099
1063.48	-0.1664	-1.9652
1064.45	-0.1689	-2.0133
1065.43	-0.1719	-2.0518
1066.41	-0.1755	-2.0786
1067.38	-0.1794	-2.0925
1068.36	-0.1835	-2.093
1069.34	-0.1878	-2.0803
1070.31	-0.1919	-2.0555
1071.29	-0.1958	-2.0202
1072.27	-0.1991	-1.9766
1073.24	-0.2018	-1.9274
1074.22	-0.2037	-1.8753
1075.2	-0.2046	-1.8233
1076.17	-0.2043	-1.774
1077.15	-0.2029	-1.7301
1078.13	-0.2002	-1.6935
1079.1	-0.1963	-1.6658
1080.08	-0.1913	-1.6481
1081.05	-0.1853	-1.6406
1082.03	-0.1784	-1.6431
1083.01	-0.1708	-1.6547
1083.98	-0.1628	-1.6739
1084.96	-0.1546	-1.6989
1085.94	-0.1465	-1.7275
1086.91	-0.1388	-1.7574
1087.89	-0.1317	-1.7862
1088.87	-0.1254	-1.8117
1089.84	-0.1203	-1.832
1090.82	-0.1164	-1.8452
1091.8	-0.1138	-1.8504
1092.77	-0.1128	-1.8468
1093.75	-0.1131	-1.8344
1094.73	-0.1149	-1.8134
1095.7	-0.1181	-1.7848
1096.68	-0.1225	-1.7499
1097.66	-0.1279	-1.7105
1098.63	-0.1341	-1.6683
1099.61	-0.141	-1.6255
1100.59	-0.1482	-1.5841
1101.56	-0.1556	-1.5458
1102.54	-0.163	-1.5124
1103.52	-0.1701	-1.4852
1104.49	-0.1767	-1.465
1105.47	-0.1828	-1.4523
1106.45	-0.1882	-1.4471
1107.42	-0.193	-1.4489
1108.4	-0.197	-1.4569
1109.38	-0.2002	-1.4697
1110.35	-0.2029	-1.4859
1111.33	-0.2049	-1.5037
1112.3	-0.2065	-1.5214
1113.28	-0.2077	-1.5371
1114.26	-0.2086	-1.5494
1115.23	-0.2093	-1.5569
1116.21	-0.2099	-1.5584
1117.19	-0.2105	-1.5532
1118.16	-0.211	-1.5412
1119.14	-0.2116	-1.5223
1120.12	-0.2121	-1.4971
1121.09	-0.2124	-1.4664
1122.07	-0.2126	-1.4314
1123.05	-0.2125	-1.3936
1124.02	-0.212	-1.3543
1125	-0.211	-1.3153
1125.98	-0.2094	-1.2779
1126.95	-0.207	-1.2436
1127.93	-0.2038	-1.2135
1128.91	-0.1997	-1.1885
1129.88	-0.1948	-1.1692
1130.86	-0.1889	-1.1559
1131.84	-0.1823	-1.1482
1132.81	-0.1749	-1.1458
1133.79	-0.167	-1.148
1134.77	-0.1586	-1.1536
1135.74	-0.15	-1.1615
1136.72	-0.1414	-1.1704
1137.7	-0.133	-1.1791
1138.67	-0.125	-1.1861
1139.65	-0.1176	-1.1906
1140.63	-0.111	-1.1915
1141.6	-0.1054	-1.1882
1142.58	-0.101	-1.1804
1143.55	-0.0978	-1.1679
1144.53	-0.0958	-1.1511
1145.51	-0.0951	-1.1303
1146.48	-0.0958	-1.1064
1147.46	-0.0976	-1.0803
1148.44	-0.1005	-1.0531
1149.41	-0.1044	-1.0257
1150.39	-0.1091	-0.9994
1151.37	-0.1146	-0.9752
1152.34	-0.1205	-0.9539
1153.32	-0.1268	-0.9361
1154.3	-0.1333	-0.9224
1155.27	-0.1399	-0.9128
1156.25	-0.1465	-0.9074
1157.23	-0.153	-0.9057
1158.2	-0.1592	-0.9073
1159.18	-0.1653	-0.9113
1160.16	-0.1711	-0.9169
1161.13	-0.1767	-0.9231
1162.11	-0.1821	-0.9289
1163.09	-0.1873	-0.9333
1164.06	-0.1922	-0.9355
1165.04	-0.197	-0.9348
1166.02	-0.2016	-0.9306
1166.99	-0.206	-0.9227
1167.97	-0.2101	-0.9109
1168.95	-0.214	-0.8956
1169.92	-0.2174	-0.8769
1170.9	-0.2204	-0.8556
1171.88	-0.2228	-0.8323
1172.85	-0.2245	-0.8078
1173.83	-0.2253	-0.7831
1174.8	-0.2252	-0.759
1175.78	-0.224	-0.7363
1176.76	-0.2217	-0.7159
1177.73	-0.2181	-0.6982
1178.71	-0.2133	-0.6837
1179.69	-0.2073	-0.6727
1180.66	-0.2001	-0.665
1181.64	-0.1918	-0.6607
1182.62	-0.1826	-0.6592
1183.59	-0.1727	-0.6603
1184.57	-0.1622	-0.6631
1185.55	-0.1515	-0.6671
1186.52	-0.1408	-0.6715
1187.5	-0.1305	-0.6756
1188.48	-0.1207	-0.6789
1189.45	-0.1117	-0.6808
1190.43	-0.1039	-0.6809
1191.41	-0.0974	-0.6789
1192.38	-0.0923	-0.6748
1193.36	-0.0889	-0.6686
1194.34	-0.0872	-0.6605
1195.31	-0.0871	-0.6508
1196.29	-0.0887	-0.6401
1197.27	-0.0919	-0.6287
1198.24	-0.0965	-0.6172
1199.22	-0.1024	-0.6062
1200.2	-0.1093	-0.596
1201.17	-0.117	-0.5872
1202.15	-0.1253	-0.5799
1203.13	-0.1338	-0.5744
1204.1	-0.1424	-0.5706
1205.08	-0.1509	-0.5686
1206.05	-0.159	-0.5682
1207.03	-0.1666	-0.569
1208.01	-0.1736	-0.5707
1208.98	-0.1799	-0.5729
1209.96	-0.1855	-0.5753
1210.94	-0.1903	-0.5774
1211.91	-0.1944	-0.5789
1212.89	-0.1979	-0.5795
1213.87	-0.2009	-0.5792
1214.84	-0.2035	-0.5778
1215.82	-0.2058	-0.5755
1216.8	-0.208	-0.5724
1217.77	-0.21	-0.5689
1218.75	-0.2122	-0.5652
1219.73	-0.2144	-0.5617
1220.7	-0.2169	-0.5589
1221.68	-0.2195	-0.5572
1222.66	-0.2224	-0.5568
1223.63	-0.2255	-0.558
1224.61	-0.2286	-0.5609
1225.59	-0.2319	-0.5655
1226.56	-0.2352	-0.5717
1227.54	-0.2383	-0.5792
1228.52	-0.2413	-0.5875
1229.49	-0.2441	-0.5963
1230.47	-0.2465	-0.6047
1231.45	-0.2485	-0.6123
1232.42	-0.2502	-0.6183
1233.4	-0.2514	-0.6222
1234.38	-0.2521	-0.6233
1235.35	-0.2525	-0.6214
1236.33	-0.2526	-0.6161
1237.3	-0.2524	-0.6074
1238.28	-0.252	-0.5953
1239.26	-0.2515	-0.5802
1240.23	-0.251	-0.5626
1241.21	-0.2505	-0.543
1242.19	-0.2501	-0.5224
1243.16	-0.2498	-0.5016
1244.14	-0.2498	-0.4815
1245.12	-0.2499	-0.463
1246.09	-0.2502	-0.4472
1247.07	-0.2506	-0.4347
1248.05	-0.251	-0.4262
1249.02	-0.2514	-0.4221
1250	-0.2516	-0.4227
1250.98	-0.2516	-0.4279
1251.95	-0.2513	-0.4376
1252.93	-0.2505	-0.4512
1253.91	-0.2491	-0.468
1254.88	-0.2472	-0.4874
1255.86	-0.2446	-0.5081
1256.84	-0.2413	-0.5294
1257.81	-0.2374	-0.55
1258.79	-0.2329	-0.5691
1259.77	-0.228	-0.5858
1260.74	-0.2226	-0.5992
1261.72	-0.217	-0.609
1262.7	-0.2113	-0.6147
1263.67	-0.2057	-0.6164
1264.65	-0.2004	-0.6141
1265.63	-0.1955	-0.6084
1266.6	-0.1912	-0.5999
1267.58	-0.1876	-0.5893
1268.55	-0.1848	-0.5775
1269.53	-0.1829	-0.5656
1270.51	-0.1819	-0.5546
1271.48	-0.1819	-0.5454
1272.46	-0.1827	-0.5389
1273.44	-0.1843	-0.5356
1274.41	-0.1866	-0.5361
1275.39	-0.1893	-0.5407
1276.37	-0.1924	-0.5492
1277.34	-0.1955	-0.5616
1278.32	-0.1985	-0.5772
1279.3	-0.2012	-0.5954
1280.27	-0.2033	-0.6153
1281.25	-0.2047	-0.636
1282.23	-0.2053	-0.6565
1283.2	-0.2048	-0.6758
1284.18	-0.2032	-0.6929
1285.16	-0.2004	-0.7071
1286.13	-0.1966	-0.7177
1287.11	-0.1916	-0.7243
1288.09	-0.1855	-0.7267
1289.06	-0.1786	-0.7252
1290.04	-0.1709	-0.7199
1291.02	-0.1626	-0.7115
1291.99	-0.1538	-0.7007
1292.97	-0.1449	-0.6886
1293.95	-0.1359	-0.676
1294.92	-0.127	-0.6641
1295.9	-0.1185	-0.654
1296.88	-0.1105	-0.6464
1297.85	-0.1031	-0.6423
1298.83	-0.0964	-0.6422
1299.8	-0.0905	-0.6465
1300.78	-0.0854	-0.6553
1301.76	-0.0811	-0.6683
1302.73	-0.0777	-0.6852
1303.71	-0.075	-0.7052
1304.69	-0.0731	-0.7275
1305.66	-0.0718	-0.7511
1306.64	-0.0711	-0.7749
1307.62	-0.0709	-0.7977
1308.59	-0.0711	-0.8184
1309.57	-0.0715	-0.8362
1310.55	-0.0722	-0.8501
1311.52	-0.0731	-0.8596
1312.5	-0.074	-0.8645
1313.48	-0.075	-0.8646
1314.45	-0.0759	-0.8603
1315.43	-0.0769	-0.8521
1316.41	-0.0777	-0.8407
1317.38	-0.0785	-0.8271
1318.36	-0.0791	-0.8126
1319.34	-0.0796	-0.7982
1320.31	-0.0798	-0.7853
1321.29	-0.0798	-0.7749
1322.27	-0.0796	-0.7683
1323.24	-0.0789	-0.7661
1324.22	-0.0779	-0.7691
1325.2	-0.0764	-0.7775
1326.17	-0.0743	-0.7915
1327.15	-0.0716	-0.8107
1328.13	-0.0682	-0.8346
1329.1	-0.0641	-0.8624
1330.08	-0.0591	-0.893
1331.05	-0.0534	-0.9253
1332.03	-0.0469	-0.958
1333.01	-0.0396	-0.9898
1333.98	-0.0316	-1.0194
1334.96	-0.0229	-1.0457
1335.94	-0.0137	-1.0679
1336.91	-0.0041	-1.0852
1337.89	0.0057	-1.0973
1338.87	0.0156	-1.104
1339.84	0.0254	-1.1057
1340.82	0.0349	-1.1028
1341.8	0.0439	-1.0961
1342.77	0.0522	-1.0867
1343.75	0.0596	-1.0757
1344.73	0.066	-1.0645
1345.7	0.0713	-1.0542
1346.68	0.0753	-1.0462
1347.66	0.0781	-1.0416
1348.63	0.0797	-1.0412
1349.61	0.08	-1.0459
1350.59	0.0793	-1.0559
1351.56	0.0775	-1.0714
1352.54	0.0748	-1.0921
1353.52	0.0715	-1.1176
1354.49	0.0678	-1.1471
1355.47	0.0638	-1.1795
1356.45	0.0599	-1.2136
1357.42	0.0562	-1.2483
1358.4	0.053	-1.2821
1359.38	0.0505	-1.3138
1360.35	0.0488	-1.3424
1361.33	0.048	-1.3667
1362.3	0.0484	-1.3862
1363.28	0.0498	-1.4003
1364.26	0.0524	-1.4089
1365.23	0.056	-1.4122
1366.21	0.0606	-1.4105
1367.19	0.0661	-1.4045
1368.16	0.0723	-1.3953
1369.14	0.079	-1.3837
1370.12	0.0861	-1.3711
1371.09	0.0932	-1.3585
1372.07	0.1002	-1.3472
1373.05	0.1068	-1.3381
1374.02	0.1129	-1.3323
1375	0.1184	-1.3302
1375.98	0.123	-1.3324
1376.95	0.1266	-1.339
1377.93	0.1293	-1.3499
1378.91	0.131	-1.3646
1379.88	0.1316	-1.3825
1380.86	0.1314	-1.4028
1381.84	0.1303	-1.4245
1382.81	0.1285	-1.4466
1383.79	0.1261	-1.4679
1384.77	0.1233	-1.4875
1385.74	0.1204	-1.5045
1386.72	0.1174	-1.5179
1387.7	0.1145	-1.5275
1388.67	0.1119	-1.5326
1389.65	0.1098	-1.5334
1390.63	0.1081	-1.53
1391.6	0.1071	-1.5227
1392.58	0.1068	-1.5122
1393.55	0.1071	-1.4993
1394.53	0.108	-1.4847
1395.51	0.1094	-1.4696
1396.48	0.1113	-1.4547
1397.46	0.1136	-1.4411
1398.44	0.1161	-1.4293
1399.41	0.1186	-1.4201
1400.39	0.1211	-1.4138
1401.37	0.1233	-1.4105
1402.34	0.1252	-1.4104
1403.32	0.1266	-1.4129
1404.3	0.1275	-1.4178
1405.27	0.1278	-1.4242
1406.25	0.1274	-1.4316
1407.23	0.1264	-1.4389
1408.2	0.1248	-1.4454
1409.18	0.1226	-1.4503
1410.16	0.12	-1.4527
1411.13	0.117	-1.4521
1412.11	0.1139	-1.4481
1413.09	0.1107	-1.4405
1414.06	0.1075	-1.4293
1415.04	0.1047	-1.4148
1416.02	0.1022	-1.3974
1416.99	0.1001	-1.3777
1417.97	0.0987	-1.3566
1418.95	0.0979	-1.3349
1419.92	0.0977	-1.3136
1420.9	0.0983	-1.2935
1421.88	0.0995	-1.2756
1422.85	0.1013	-1.2605
1423.83	0.1037	-1.2487
1424.8	0.1065	-1.2407
1425.78	0.1095	-1.2366
1426.76	0.1127	-1.2361
1427.73	0.116	-1.239
1428.71	0.1191	-1.2448
1429.69	0.1219	-1.2526
1430.66	0.1244	-1.2617
1431.64	0.1264	-1.271
1432.62	0.1279	-1.2796
1433.59	0.1289	-1.2865
1434.57	0.1292	-1.291
1435.55	0.129	-1.2923
1436.52	0.1283	-1.2899
1437.5	0.1272	-1.2835
1438.48	0.1257	-1.273
1439.45	0.124	-1.2586
1440.43	0.1223	-1.2409
1441.41	0.1205	-1.2203
1442.38	0.119	-1.1977
1443.36	0.1178	-1.174
1444.34	0.117	-1.1503
1445.31	0.1167	-1.1275
1446.29	0.1169	-1.1065
1447.27	0.1178	-1.0884
1448.24	0.1194	-1.0736
1449.22	0.1215	-1.0627
1450.2	0.1242	-1.056
1451.17	0.1274	-1.0535
1452.15	0.131	-1.0548
1453.13	0.135	-1.0596
1454.1	0.1391	-1.0671
1455.08	0.1432	-1.0764
1456.05	0.1473	-1.0866
1457.03	0.1512	-1.0966
1458.01	0.1548	-1.1054
1458.98	0.1581	-1.112
1459.96	0.1608	-1.1155
1460.94	0.1631	-1.1151
1461.91	0.1648	-1.1106
1462.89	0.1659	-1.1015
1463.87	0.1665	-1.0879
1464.84	0.1666	-1.07
1465.82	0.1663	-1.0483
1466.8	0.1655	-1.0236
1467.77	0.1645	-0.9967
1468.75	0.1632	-0.9686
1469.73	0.1618	-0.9403
1470.7	0.1603	-0.9129
1471.68	0.1587	-0.8872
1472.66	0.1572	-0.8643
1473.63	0.1557	-0.8446
1474.61	0.1543	-0.8288
1475.59	0.153	-0.817
1476.56	0.1518	-0.8093
1477.54	0.1506	-0.8053
1478.52	0.1495	-0.8046
1479.49	0.1484	-0.8065
1480.47	0.1472	-0.8102
1481.45	0.146	-0.8148
1482.42	0.1446	-0.8193
1483.4	0.1432	-0.8227
1484.38	0.1418	-0.8242
1485.35	0.1402	-0.823
1486.33	0.1386	-0.8185
1487.3	0.1371	-0.8104
1488.28	0.1357	-0.7985
1489.26	0.1345	-0.783
1490.23	0.1336	-0.764
1491.21	0.1331	-0.7423
1492.19	0.1331	-0.7184
1493.16	0.1337	-0.6933
1494.14	0.135	-0.6678
1495.12	0.1372	-0.6429
1496.09	0.1401	-0.6195
1497.07	0.1439	-0.5984
1498.05	0.1486	-0.5803
1499.02	0.1542	-0.5658
1500	0.1605	-0.555
1500.98	0.1676	-0.5481
1501.95	0.1752	-0.5449
1502.93	0.1832	-0.545
1503.91	0.1915	-0.5478
1504.88	0.2	-0.5525
1505.86	0.2083	-0.5583
1506.84	0.2163	-0.5641
1507.81	0.2239	-0.5691
1508.79	0.2308	-0.5723
1509.77	0.2369	-0.5729
1510.74	0.242	-0.5703
1511.72	0.2461	-0.5638
1512.7	0.2491	-0.5533
1513.67	0.2509	-0.5387
1514.65	0.2515	-0.5202
1515.63	0.2509	-0.498
1516.6	0.2493	-0.4729
1517.58	0.2466	-0.4456
1518.55	0.2431	-0.4167
1519.53	0.2388	-0.3874
1520.51	0.2339	-0.3584
1521.48	0.2285	-0.3306
1522.46	0.2229	-0.3047
1523.44	0.2172	-0.2815
1524.41	0.2116	-0.2613
1525.39	0.2062	-0.2444
1526.37	0.2012	-0.2308
1527.34	0.1966	-0.2206
1528.32	0.1926	-0.2132
1529.3	0.1892	-0.2084
1530.27	0.1866	-0.2054
1531.25	0.1846	-0.2037
1532.23	0.1833	-0.2024
1533.2	0.1827	-0.2011
1534.18	0.1827	-0.1989
1535.16	0.1832	-0.1955
1536.13	0.1842	-0.1904
1537.11	0.1855	-0.1835
1538.09	0.1871	-0.1746
1539.06	0.1888	-0.1639
1540.04	0.1904	-0.1518
1541.02	0.1919	-0.1385
1541.99	0.1932	-0.1247
1542.97	0.194	-0.1109
1543.95	0.1943	-0.0978
1544.92	0.1941	-0.0859
1545.9	0.1931	-0.0758
1546.88	0.1913	-0.068
1547.85	0.1887	-0.0626
1548.83	0.1853	-0.0599
1549.8	0.181	-0.0597
1550.78	0.1759	-0.0619
1551.76	0.1701	-0.0661
1552.73	0.1635	-0.0716
1553.71	0.1564	-0.0779
1554.69	0.1489	-0.0841
1555.66	0.1411	-0.0897
1556.64	0.1332	-0.0937
1557.62	0.1254	-0.0956
1558.59	0.1179	-0.0948
1559.57	0.1109	-0.091
1560.55	0.1046	-0.0838
1561.52	0.0992	-0.0734
1562.5	0.0947	-0.0599
1563.48	0.0915	-0.0437
1564.45	0.0894	-0.0255
1565.43	0.0886	-0.006
1566.41	0.0891	0.0139
1567.38	0.0908	0.0334
1568.36	0.0935	0.0515
1569.34	0.0971	0.0672
1570.31	0.1014	0.0799
1571.29	0.1061	0.089
1572.27	0.111	0.0939
1573.24	0.1157	0.0945
1574.22	0.1198	0.0907
1575.2	0.1232	0.0829
1576.17	0.1254	0.0716
1577.15	0.1261	0.0573
1578.13	0.1253	0.0411
1579.1	0.1226	0.0238
1580.08	0.118	0.0064
1581.05	0.1115	-0.01
1582.03	0.1031	-0.0245
1583.01	0.093	-0.0362
1583.98	0.0813	-0.0446
1584.96	0.0685	-0.0491
1585.94	0.0548	-0.0495
1586.91	0.0408	-0.046
1587.89	0.0268	-0.0388
1588.87	0.0133	-0.0284
1589.84	0.0009	-0.0156
1590.82	-0.01	-0.0014
1591.8	-0.019	0.0132
1592.77	-0.0257	0.0273
1593.75	-0.0299	0.0396
1594.73	-0.0313	0.0493
1595.7	-0.0299	0.0555
1596.68	-0.0257	0.0576
1597.66	-0.0188	0.0551
1598.63	-0.0095	0.0479
1599.61	0.0019	0.0361
1600.59	0.0149	0.0201
1601.56	0.029	0.0006
1602.54	0.0436	-0.0217
1603.52	0.0581	-0.0456
1604.49	0.0719	-0.0701
1605.47	0.0844	-0.0941
1606.45	0.0951	-0.1163
1607.42	0.1036	-0.1359
1608.4	0.1093	-0.1518
1609.38	0.1121	-0.1634
1610.35	0.1118	-0.1703
1611.33	0.1084	-0.1723
1612.3	0.102	-0.1697
1613.28	0.0928	-0.1626
1614.26	0.0812	-0.1519
1615.23	0.0677	-0.1383
1616.21	0.0527	-0.123
1617.19	0.0368	-0.1069
1618.16	0.0208	-0.0912
1619.14	0.0052	-0.0771
1620.12	-0.0093	-0.0654
1621.09	-0.0221	-0.0571
1622.07	-0.0328	-0.0527
1623.05	-0.041	-0.0525
1624.02	-0.0463	-0.0567
1625	-0.0485	-0.065
1625.98	-0.0476	-0.077
1626.95	-0.0436	-0.0918
1627.93	-0.0367	-0.1087
1628.91	-0.0273	-0.1265
1629.88	-0.0157	-0.1442
1630.86	-0.0023	-0.1606
1631.84	0.0122	-0.1748
1632.81	0.0274	-0.1859
1633.79	0.0428	-0.1931
1634.77	0.0577	-0.1961
1635.74	0.0717	-0.1947
1636.72	0.0843	-0.1891
1637.7	0.0953	-0.1797
1638.67	0.1044	-0.1673
1639.65	0.1114	-0.1529
1640.63	0.1163	-0.1375
1641.6	0.1191	-0.1225
1642.58	0.12	-0.1093
1643.55	0.1192	-0.0989
1644.53	0.1171	-0.0927
1645.51	0.1138	-0.0915
1646.48	0.1099	-0.0962
1647.46	0.1057	-0.107
1648.44	0.1015	-0.1241
1649.41	0.0977	-0.1472
1650.39	0.0946	-0.1758
1651.37	0.0923	-0.2088
1652.34	0.091	-0.2451
1653.32	0.0908	-0.2833
1654.3	0.0916	-0.3218
1655.27	0.0935	-0.3592
1656.25	0.0962	-0.3938
1657.23	0.0995	-0.4242
1658.2	0.1032	-0.4492
1659.18	0.1071	-0.4679
1660.16	0.1108	-0.4796
1661.13	0.114	-0.4841
1662.11	0.1166	-0.4815
1663.09	0.1184	-0.4723
1664.06	0.1191	-0.4573
1665.04	0.1188	-0.4377
1666.02	0.1173	-0.4149
1666.99	0.1147	-0.3903
1667.97	0.1111	-0.3656
1668.95	0.1068	-0.3423
1669.92	0.1018	-0.322
1670.9	0.0965	-0.3059
1671.88	0.0912	-0.295
1672.85	0.0861	-0.2902
1673.83	0.0815	-0.2917
1674.8	0.0777	-0.2995
1675.78	0.0749	-0.3133
1676.76	0.0733	-0.3323
1677.73	0.073	-0.3556
1678.71	0.074	-0.3819
1679.69	0.0764	-0.4098
1680.66	0.0801	-0.4378
1681.64	0.085	-0.4646
1682.62	0.0907	-0.4886
1683.59	0.0972	-0.5088
1684.57	0.1042	-0.5242
1685.55	0.1112	-0.5342
1686.52	0.1182	-0.5385
1687.5	0.1246	-0.5373
1688.48	0.1304	-0.5309
1689.45	0.1353	-0.5201
1690.43	0.1391	-0.5058
1691.41	0.1416	-0.4893
1692.38	0.1428	-0.472
1693.36	0.1426	-0.4552
1694.34	0.1412	-0.4402
1695.31	0.1386	-0.4282
1696.29	0.135	-0.4203
1697.27	0.1306	-0.4172
1698.24	0.1255	-0.4192
1699.22	0.12	-0.4265
1700.2	0.1143	-0.4387
1701.17	0.1087	-0.4553
1702.15	0.1033	-0.4753
1703.13	0.0984	-0.4975
1704.1	0.0941	-0.5205
1705.08	0.0905	-0.5429
1706.05	0.0876	-0.5633
1707.03	0.0855	-0.5803
1708.01	0.0841	-0.5927
1708.98	0.0833	-0.5995
1709.96	0.083	-0.6
1710.94	0.0832	-0.5941
1711.91	0.0835	-0.5818
1712.89	0.0839	-0.5637
1713.87	0.0843	-0.5404
1714.84	0.0844	-0.5133
1715.82	0.084	-0.4838
1716.8	0.0832	-0.4534
1717.77	0.0818	-0.4238
1718.75	0.0798	-0.3967
1719.73	0.0772	-0.3738
1720.7	0.0739	-0.3563
1721.68	0.0701	-0.3453
1722.66	0.0658	-0.3417
1723.63	0.0612	-0.3458
1724.61	0.0563	-0.3574
1725.59	0.0514	-0.3762
1726.56	0.0466	-0.4013
1727.54	0.0421	-0.4314
1728.52	0.038	-0.4649
1729.49	0.0344	-0.5003
1730.47	0.0314	-0.5357
1731.45	0.0293	-0.5692
1732.42	0.0279	-0.5991
1733.4	0.0274	-0.6238
1734.38	0.0278	-0.6422
1735.35	0.029	-0.6533
1736.33	0.0311	-0.6565
1737.3	0.034	-0.6519
1738.28	0.0375	-0.6397
1739.26	0.0416	-0.6208
1740.23	0.0463	-0.5963
1741.21	0.0513	-0.5676
1742.19	0.0565	-0.5363
1743.16	0.0618	-0.5044
1744.14	0.0672	-0.4735
1745.12	0.0724	-0.4455
1746.09	0.0775	-0.4219
1747.07	0.0821	-0.4041
1748.05	0.0864	-0.393
1749.02	0.0901	-0.3893
1750	0.0933	-0.393
1750.98	0.0958	-0.4041
1751.95	0.0976	-0.4218
1752.93	0.0988	-0.4452
1753.91	0.0992	-0.473
1754.88	0.099	-0.5036
1755.86	0.0981	-0.5355
1756.84	0.0965	-0.5669
1757.81	0.0944	-0.5961
1758.79	0.0917	-0.6219
1759.77	0.0886	-0.6428
1760.74	0.0853	-0.658
1761.72	0.0817	-0.6669
1762.7	0.0779	-0.6694
1763.67	0.0743	-0.6656
1764.65	0.0707	-0.6562
1765.63	0.0674	-0.6419
1766.6	0.0644	-0.6242
1767.58	0.0618	-0.6042
1768.55	0.0597	-0.5835
1769.53	0.0582	-0.5636
1770.51	0.0572	-0.5459
1771.48	0.0568	-0.5318
1772.46	0.057	-0.5222
1773.44	0.0575	-0.5179
1774.41	0.0585	-0.5193
1775.39	0.0598	-0.5264
1776.37	0.0613	-0.5389
1777.34	0.0628	-0.556
1778.32	0.0642	-0.5769
1779.3	0.0654	-0.6002
1780.27	0.0663	-0.6246
1781.25	0.0667	-0.6485
1782.23	0.0666	-0.6705
1783.2	0.066	-0.6893
1784.18	0.0647	-0.7035
1785.16	0.0629	-0.7122
1786.13	0.0605	-0.7147
1787.11	0.0577	-0.7107
1788.09	0.0545	-0.7002
1789.06	0.0512	-0.6836
1790.04	0.0478	-0.6616
1791.02	0.0445	-0.6352
1791.99	0.0415	-0.6057
1792.97	0.0391	-0.5744
1793.95	0.0372	-0.5428
1794.92	0.0361	-0.5124
1795.9	0.0359	-0.4845
1796.88	0.0366	-0.4603
1797.85	0.0382	-0.4409
1798.83	0.0407	-0.4269
1799.8	0.044	-0.4187
1800.78	0.048	-0.4163
1801.76	0.0525	-0.4195
1802.73	0.0573	-0.4277
1803.71	0.0621	-0.44
1804.69	0.0668	-0.4555
1805.66	0.071	-0.473
1806.64	0.0746	-0.4912
1807.62	0.0773	-0.5091
1808.59	0.079	-0.5253
1809.57	0.0794	-0.5391
1810.55	0.0786	-0.5497
1811.52	0.0764	-0.5566
1812.5	0.0729	-0.5595
1813.48	0.0681	-0.5585
1814.45	0.0623	-0.5539
1815.43	0.0556	-0.5464
1816.41	0.0481	-0.5365
1817.38	0.0403	-0.5251
1818.36	0.0323	-0.5133
1819.34	0.0244	-0.5018
1820.31	0.0169	-0.4916
1821.29	0.0101	-0.4833
1822.27	0.0041	-0.4776
1823.24	-0.0008	-0.4746
1824.22	-0.0046	-0.4746
1825.2	-0.0071	-0.4774
1826.17	-0.0085	-0.4826
1827.15	-0.0086	-0.4895
1828.13	-0.0077	-0.4975
1829.1	-0.0059	-0.5057
1830.08	-0.0034	-0.5132
1831.05	-0.0004	-0.5191
1832.03	0.0028	-0.5227
1833.01	0.0061	-0.5232
1833.98	0.0091	-0.5203
1834.96	0.0117	-0.5138
1835.94	0.0137	-0.5036
1836.91	0.015	-0.4903
1837.89	0.0156	-0.4743
1838.87	0.0152	-0.4564
1839.84	0.0141	-0.4377
1840.82	0.0123	-0.4192
1841.8	0.0099	-0.4021
1842.77	0.0071	-0.3874
1843.75	0.004	-0.3762
1844.73	0.0009	-0.3694
1845.7	-0.0021	-0.3674
1846.68	-0.0048	-0.3707
1847.66	-0.007	-0.3791
1848.63	-0.0085	-0.3925
1849.61	-0.0093	-0.41
1850.59	-0.0094	-0.4308
1851.56	-0.0087	-0.4536
1852.54	-0.0072	-0.4771
1853.52	-0.0051	-0.4998
1854.49	-0.0025	-0.5202
1855.47	0.0004	-0.5368
1856.45	0.0036	-0.5485
1857.42	0.0067	-0.5542
1858.4	0.0097	-0.5532
1859.38	0.0124	-0.545
1860.35	0.0147	-0.5299
1861.33	0.0164	-0.5082
1862.3	0.0176	-0.4806
1863.28	0.0182	-0.4484
1864.26	0.0184	-0.4131
1865.23	0.0182	-0.3761
1866.21	0.0178	-0.3394
1867.19	0.0173	-0.3046
1868.16	0.017	-0.2735
1869.14	0.0171	-0.2475
1870.12	0.0177	-0.2278
1871.09	0.0192	-0.2155
1872.07	0.0216	-0.2108
1873.05	0.0251	-0.2139
1874.02	0.0296	-0.2244
1875	0.0354	-0.2415
1875.98	0.0422	-0.264
1876.95	0.0499	-0.2905
1877.93	0.0584	-0.3192
1878.91	0.0673	-0.3484
1879.88	0.0765	-0.3762
1880.86	0.0857	-0.4009
1881.84	0.0944	-0.4211
1882.81	0.1023	-0.4354
1883.79	0.1092	-0.443
1884.77	0.1148	-0.4435
1885.74	0.1189	-0.437
1886.72	0.1213	-0.4237
1887.7	0.122	-0.4047
1888.67	0.1209	-0.3812
1889.65	0.1181	-0.3547
1890.63	0.1139	-0.327
1891.6	0.1085	-0.2998
1892.58	0.1021	-0.275
1893.55	0.095	-0.2541
1894.53	0.0878	-0.2388
1895.51	0.0806	-0.2299
1896.48	0.0739	-0.2282
1897.46	0.068	-0.234
1898.44	0.0631	-0.247
1899.41	0.0596	-0.2665
1900.39	0.0574	-0.2913
1901.37	0.0566	-0.3202
1902.34	0.0573	-0.3512
1903.32	0.0591	-0.3826
1904.3	0.062	-0.4124
1905.27	0.0655	-0.4389
1906.25	0.0694	-0.4603
1907.23	0.0733	-0.4755
1908.2	0.0768	-0.4835
1909.18	0.0795	-0.4839
1910.16	0.081	-0.4768
1911.13	0.081	-0.4627
1912.11	0.0793	-0.4427
1913.09	0.0757	-0.4183
1914.06	0.0703	-0.3914
1915.04	0.0629	-0.364
1916.02	0.0539	-0.3382
1916.99	0.0433	-0.3162
1917.97	0.0317	-0.2999
1918.95	0.0193	-0.291
1919.92	0.0067	-0.2906
1920.9	-0.0056	-0.2994
1921.88	-0.0172	-0.3177
1922.85	-0.0277	-0.3448
1923.83	-0.0364	-0.3798
1924.8	-0.0432	-0.4211
1925.78	-0.0477	-0.4666
1926.76	-0.0498	-0.5138
1927.73	-0.0494	-0.5603
1928.71	-0.0465	-0.6032
1929.69	-0.0415	-0.64
1930.66	-0.0345	-0.6685
1931.64	-0.0259	-0.6868
1932.62	-0.0163	-0.6936
1933.59	-0.0061	-0.6882
1934.57	0.0041	-0.6707
1935.55	0.0138	-0.6419
1936.52	0.0225	-0.6033
1937.5	0.0297	-0.5571
1938.48	0.035	-0.5061
1939.45	0.0381	-0.4532
1940.43	0.0389	-0.4019
1941.41	0.0372	-0.3556
1942.38	0.0332	-0.3174
1943.36	0.0271	-0.2903
1944.34	0.0191	-0.2764
1945.31	0.0096	-0.2775
1946.29	-0.0009	-0.2942
1947.27	-0.0119	-0.3265
1948.24	-0.0229	-0.3733
1949.22	-0.0333	-0.4327
1950.2	-0.0426	-0.5019
1951.17	-0.0504	-0.5777
[truncated: 26,673 more rows]
