# Supplementary material for: Effects of different tennis racket string tension on forehand stroke effect and racket dynamic impact
Source: PLoS One. 2025 Jan 15;20(1):e0317442. doi: 10.1371/journal.pone.0317442 (PMC11734973; doi:10.1371/journal.pone.0317442)
Supplement: S1 File — (ZIP) [file pone.0317442.s001.zip › S1/acceleration strain vibration/60bl/6.xlsx]

## Sheet: 6
Time（ms）	acceleration（g=9.8m/s2）	strain（mµ）
0	-0.0533	1.7034
0.98	-0.0734	1.5687
1.95	-0.093	1.4015
2.93	-0.1115	1.2084
3.91	-0.1285	0.9974
4.88	-0.1434	0.7767
5.86	-0.1558	0.5551
6.84	-0.1655	0.3409
7.81	-0.1721	0.1422
8.79	-0.1757	-0.034
9.77	-0.1764	-0.1819
10.74	-0.1743	-0.2969
11.72	-0.1697	-0.3762
12.7	-0.1631	-0.4187
13.67	-0.1549	-0.425
14.65	-0.1457	-0.3971
15.63	-0.1361	-0.3387
16.6	-0.1266	-0.2546
17.58	-0.1177	-0.1507
18.55	-0.1101	-0.0335
19.53	-0.104	0.0901
20.51	-0.0999	0.2136
21.48	-0.0978	0.3303
22.46	-0.098	0.4346
23.44	-0.1004	0.5215
24.41	-0.1047	0.5876
25.39	-0.1107	0.6302
26.37	-0.1181	0.6484
27.34	-0.1264	0.6424
28.32	-0.1351	0.6137
29.3	-0.1436	0.5651
30.27	-0.1515	0.5003
31.25	-0.1581	0.4235
32.23	-0.1631	0.3396
33.2	-0.1661	0.2535
34.18	-0.1668	0.1703
35.16	-0.1651	0.0944
36.13	-0.161	0.0297
37.11	-0.1544	-0.0207
38.09	-0.1458	-0.0545
39.06	-0.1353	-0.0707
40.04	-0.1235	-0.0691
41.02	-0.1108	-0.0507
41.99	-0.0978	-0.0173
42.97	-0.0851	0.0282
43.95	-0.0732	0.0827
44.92	-0.0627	0.1424
45.9	-0.0541	0.2032
46.88	-0.0478	0.2614
47.85	-0.044	0.3131
48.83	-0.0428	0.3553
49.8	-0.0444	0.3852
50.78	-0.0485	0.4011
51.76	-0.055	0.402
52.73	-0.0635	0.3876
53.71	-0.0736	0.3588
54.69	-0.0846	0.317
55.66	-0.0962	0.2644
56.64	-0.1075	0.2038
57.62	-0.1182	0.1383
58.59	-0.1275	0.0711
59.57	-0.1351	0.0056
60.55	-0.1406	-0.055
61.52	-0.1437	-0.1081
62.5	-0.1443	-0.1513
63.48	-0.1423	-0.183
64.45	-0.138	-0.2023
65.43	-0.1315	-0.2089
66.41	-0.1233	-0.2033
67.38	-0.1139	-0.1866
68.36	-0.1038	-0.1605
69.34	-0.0937	-0.1273
70.31	-0.0841	-0.0895
71.29	-0.0757	-0.0497
72.27	-0.069	-0.0106
73.24	-0.0646	0.0253
74.22	-0.0628	0.0556
75.2	-0.0639	0.0787
76.17	-0.0681	0.0932
77.15	-0.0754	0.0982
78.13	-0.0855	0.0938
79.1	-0.0984	0.0802
80.08	-0.1135	0.0586
81.05	-0.1303	0.0303
82.03	-0.1484	-0.0028
83.01	-0.167	-0.0386
83.98	-0.1855	-0.075
84.96	-0.2032	-0.1098
85.94	-0.2196	-0.141
86.91	-0.234	-0.1669
87.89	-0.2461	-0.186
88.87	-0.2555	-0.1975
89.84	-0.262	-0.201
90.82	-0.2655	-0.1966
91.8	-0.2659	-0.1849
92.77	-0.2635	-0.1669
93.75	-0.2586	-0.1441
94.73	-0.2516	-0.1182
95.7	-0.2428	-0.0912
96.68	-0.2328	-0.0651
97.66	-0.2221	-0.0418
98.63	-0.2113	-0.0231
99.61	-0.2008	-0.0105
100.59	-0.1911	-0.005
101.56	-0.1826	-0.0075
102.54	-0.1756	-0.018
103.52	-0.1702	-0.0365
104.49	-0.1664	-0.0622
105.47	-0.1644	-0.0939
106.45	-0.1638	-0.1302
107.42	-0.1646	-0.1694
108.4	-0.1663	-0.2096
109.38	-0.1686	-0.2488
110.35	-0.1712	-0.2852
111.33	-0.1736	-0.3171
112.3	-0.1755	-0.3429
113.28	-0.1764	-0.3616
114.26	-0.176	-0.3724
115.23	-0.1742	-0.3751
116.21	-0.1708	-0.3697
117.19	-0.1656	-0.3569
118.16	-0.1587	-0.3375
119.14	-0.1503	-0.3127
120.12	-0.1404	-0.2842
121.09	-0.1294	-0.2535
122.07	-0.1175	-0.2223
123.05	-0.1051	-0.1923
124.02	-0.0926	-0.1649
125	-0.0802	-0.1416
125.98	-0.0683	-0.1232
126.95	-0.0572	-0.1105
127.93	-0.0471	-0.1038
128.91	-0.0381	-0.1031
129.88	-0.0305	-0.1079
130.86	-0.0241	-0.1174
131.84	-0.0189	-0.1307
132.81	-0.0149	-0.1466
133.79	-0.0119	-0.1638
134.77	-0.0096	-0.1808
135.74	-0.0078	-0.1964
136.72	-0.0063	-0.2093
137.7	-0.0048	-0.2185
138.67	-0.0032	-0.2233
139.65	-0.0013	-0.2232
140.63	0.001	-0.2179
141.6	0.0038	-0.2076
142.58	0.007	-0.1927
143.55	0.0106	-0.1739
144.53	0.0144	-0.152
145.51	0.0183	-0.1281
146.48	0.0219	-0.1033
147.46	0.025	-0.0787
148.44	0.0273	-0.0554
149.41	0.0286	-0.0343
150.39	0.0285	-0.0161
151.37	0.0269	-0.0015
152.34	0.0236	0.0093
153.32	0.0185	0.0162
154.3	0.0116	0.0195
155.27	0.0028	0.0197
156.25	-0.0075	0.0173
157.23	-0.0193	0.0133
158.2	-0.0321	0.0085
159.18	-0.0458	0.004
160.16	-0.0597	0.0005
161.13	-0.0737	-0.001
162.11	-0.0871	0.0001
163.09	-0.0995	0.0045
164.06	-0.1107	0.0123
165.04	-0.1201	0.0237
166.02	-0.1275	0.0385
166.99	-0.1327	0.0564
167.97	-0.1355	0.0766
168.95	-0.1359	0.0985
169.92	-0.1339	0.1211
170.9	-0.1296	0.1435
171.88	-0.1233	0.1647
172.85	-0.1152	0.1838
173.83	-0.1056	0.2001
174.8	-0.0949	0.2128
175.78	-0.0835	0.2215
176.76	-0.0717	0.2259
177.73	-0.0601	0.2261
178.71	-0.0488	0.2221
179.69	-0.0383	0.2145
180.66	-0.0288	0.2039
181.64	-0.0205	0.1909
182.62	-0.0135	0.1766
183.59	-0.008	0.1618
184.57	-0.004	0.1476
185.55	-0.0013	0.1347
186.52	0	0.124
187.5	0.0001	0.1161
188.48	-0.0009	0.1116
189.45	-0.0027	0.1108
190.43	-0.0052	0.1136
191.41	-0.0082	0.1202
192.38	-0.0115	0.13
193.36	-0.0151	0.1426
194.34	-0.0188	0.1575
195.31	-0.0224	0.1739
196.29	-0.0261	0.191
197.27	-0.0297	0.2082
198.24	-0.0332	0.2245
199.22	-0.0368	0.2395
200.2	-0.0405	0.2525
201.17	-0.0444	0.2631
202.15	-0.0484	0.271
203.13	-0.0527	0.2763
204.1	-0.0574	0.2788
205.08	-0.0624	0.279
206.05	-0.0679	0.2769
207.03	-0.0736	0.2732
208.01	-0.0798	0.2683
208.98	-0.0861	0.2627
209.96	-0.0927	0.257
210.94	-0.0993	0.2515
211.91	-0.1058	0.2468
212.89	-0.1122	0.243
213.87	-0.1181	0.2405
214.84	-0.1236	0.2393
215.82	-0.1285	0.2392
216.8	-0.1327	0.2403
217.77	-0.1361	0.2422
218.75	-0.1386	0.2446
219.73	-0.1402	0.2472
220.7	-0.1408	0.2495
221.68	-0.1404	0.2512
222.66	-0.1391	0.252
223.63	-0.1369	0.2516
224.61	-0.1339	0.2499
225.59	-0.13	0.2467
226.56	-0.1255	0.2422
227.54	-0.1203	0.2365
228.52	-0.1146	0.2299
229.49	-0.1083	0.2226
230.47	-0.1017	0.2151
231.45	-0.0948	0.2078
232.42	-0.0876	0.2012
233.4	-0.0804	0.1957
234.38	-0.0731	0.1917
235.35	-0.0658	0.1895
236.33	-0.0588	0.1893
237.3	-0.052	0.1911
238.28	-0.0458	0.195
239.26	-0.0401	0.2009
240.23	-0.0353	0.2084
241.21	-0.0314	0.2173
242.19	-0.0286	0.227
243.16	-0.0271	0.2372
244.14	-0.0271	0.2473
245.12	-0.0286	0.2567
246.09	-0.0318	0.2652
247.07	-0.0368	0.2721
248.05	-0.0435	0.2772
249.02	-0.0519	0.2803
250	-0.0619	0.2812
250.98	-0.0735	0.2799
251.95	-0.0862	0.2766
252.93	-0.1	0.2714
253.91	-0.1144	0.2646
254.88	-0.1291	0.2566
255.86	-0.1437	0.2479
256.84	-0.1579	0.2388
257.81	-0.1712	0.2297
258.79	-0.1832	0.2211
259.77	-0.1936	0.2132
260.74	-0.2022	0.2063
261.72	-0.2087	0.2005
262.7	-0.213	0.196
263.67	-0.2151	0.1927
264.65	-0.215	0.1905
265.63	-0.213	0.1891
266.6	-0.2093	0.1884
267.58	-0.2043	0.188
268.55	-0.1984	0.1877
269.53	-0.1921	0.1872
270.51	-0.186	0.1862
271.48	-0.1806	0.1845
272.46	-0.1765	0.182
273.44	-0.1742	0.1786
274.41	-0.1741	0.1744
275.39	-0.1767	0.1695
276.37	-0.1821	0.1641
277.34	-0.1907	0.1584
278.32	-0.2023	0.1527
279.3	-0.2169	0.1474
280.27	-0.2342	0.1429
281.25	-0.2539	0.1394
282.23	-0.2755	0.1372
283.2	-0.2985	0.1365
284.18	-0.3221	0.1375
285.16	-0.3458	0.1403
286.13	-0.3687	0.1447
287.11	-0.3902	0.1507
288.09	-0.4097	0.158
289.06	-0.4265	0.1663
290.04	-0.4403	0.1754
291.02	-0.4506	0.1849
291.99	-0.4571	0.1943
292.97	-0.4599	0.2034
293.95	-0.4589	0.2118
294.92	-0.4544	0.2194
295.9	-0.4466	0.2259
296.88	-0.4361	0.2313
297.85	-0.4233	0.2358
298.83	-0.4089	0.2393
299.8	-0.3935	0.2423
300.78	-0.3778	0.245
301.76	-0.3624	0.2478
302.73	-0.348	0.2512
303.71	-0.335	0.2556
304.69	-0.3239	0.2614
305.66	-0.3151	0.269
306.64	-0.3087	0.2787
307.62	-0.3048	0.2907
308.59	-0.3034	0.3052
309.57	-0.3044	0.3221
310.55	-0.3074	0.3412
311.52	-0.3122	0.3623
312.5	-0.3182	0.3851
313.48	-0.325	0.4091
314.45	-0.3322	0.4337
315.43	-0.3392	0.4585
316.41	-0.3456	0.4829
317.38	-0.3509	0.5064
318.36	-0.3548	0.5285
319.34	-0.3571	0.5488
320.31	-0.3576	0.5671
321.29	-0.3562	0.5832
322.27	-0.3529	0.5971
323.24	-0.3478	0.6088
324.22	-0.3411	0.6186
325.2	-0.3332	0.6268
326.17	-0.3242	0.6336
327.15	-0.3146	0.6395
328.13	-0.3047	0.645
329.1	-0.2948	0.6504
330.08	-0.2852	0.6561
331.05	-0.2763	0.6623
332.03	-0.2683	0.6692
333.01	-0.2614	0.6769
333.98	-0.2556	0.6854
334.96	-0.251	0.6944
335.94	-0.2476	0.7036
336.91	-0.2453	0.7127
337.89	-0.2439	0.7212
338.87	-0.2434	0.7286
339.84	-0.2435	0.7344
340.82	-0.244	0.7382
341.8	-0.2447	0.7396
342.77	-0.2454	0.7382
343.75	-0.246	0.734
344.73	-0.2464	0.7268
345.7	-0.2464	0.7169
346.68	-0.2461	0.7045
347.66	-0.2454	0.6901
348.63	-0.2444	0.6743
349.61	-0.2432	0.6578
350.59	-0.2418	0.6413
351.56	-0.2405	0.6256
352.54	-0.2393	0.6115
353.52	-0.2384	0.5997
354.49	-0.2379	0.5907
355.47	-0.2378	0.585
356.45	-0.2383	0.5829
357.42	-0.2393	0.5844
358.4	-0.2408	0.5892
359.38	-0.2428	0.5971
360.35	-0.2452	0.6074
361.33	-0.2479	0.6193
362.3	-0.2507	0.632
363.28	-0.2534	0.6443
364.26	-0.256	0.6553
365.23	-0.2582	0.664
366.21	-0.26	0.6692
367.19	-0.2613	0.6703
368.16	-0.2619	0.6665
369.14	-0.2619	0.6575
370.12	-0.2613	0.643
371.09	-0.2602	0.623
372.07	-0.2586	0.5981
373.05	-0.2568	0.5687
374.02	-0.2548	0.5357
375	-0.253	0.5001
375.98	-0.2515	0.4633
376.95	-0.2504	0.4263
377.93	-0.2501	0.3905
378.91	-0.2507	0.3572
379.88	-0.2522	0.3274
380.86	-0.2549	0.3021
381.84	-0.2586	0.2821
382.81	-0.2635	0.2679
383.79	-0.2694	0.2596
384.77	-0.2762	0.2571
385.74	-0.2837	0.26
386.72	-0.2918	0.2676
387.7	-0.3002	0.2791
388.67	-0.3087	0.2933
389.65	-0.317	0.3089
390.63	-0.3249	0.3248
391.6	-0.332	0.3395
392.58	-0.3383	0.3519
393.55	-0.3435	0.3609
394.53	-0.3474	0.3656
395.51	-0.35	0.3653
396.48	-0.3511	0.3595
397.46	-0.3509	0.3482
398.44	-0.3492	0.3315
399.41	-0.3461	0.3098
400.39	-0.3416	0.2838
401.37	-0.336	0.2543
402.34	-0.3292	0.2223
403.32	-0.3214	0.1888
404.3	-0.3126	0.1549
405.27	-0.3029	0.1216
406.25	-0.2926	0.09
407.23	-0.2815	0.0606
408.2	-0.2698	0.0341
409.18	-0.2576	0.0109
410.16	-0.2449	-0.009
411.13	-0.2318	-0.0257
412.11	-0.2184	-0.0394
413.09	-0.2048	-0.0509
414.06	-0.1911	-0.0608
415.04	-0.1776	-0.0698
416.02	-0.1645	-0.0788
416.99	-0.1519	-0.0887
417.97	-0.1402	-0.1001
418.95	-0.1298	-0.1137
419.92	-0.1209	-0.13
420.9	-0.1139	-0.1492
421.88	-0.1091	-0.1714
422.85	-0.1069	-0.1963
423.83	-0.1076	-0.2234
424.8	-0.1114	-0.2523
425.78	-0.1184	-0.282
426.76	-0.1288	-0.3116
427.73	-0.1426	-0.3403
428.71	-0.1595	-0.3669
429.69	-0.1794	-0.3906
430.66	-0.2019	-0.4105
431.64	-0.2265	-0.4261
432.62	-0.2526	-0.4369
433.59	-0.2797	-0.4428
434.57	-0.3069	-0.4438
435.55	-0.3335	-0.4403
436.52	-0.3588	-0.4329
437.5	-0.3821	-0.4224
438.48	-0.4025	-0.4098
439.45	-0.4195	-0.3962
440.43	-0.4326	-0.3828
441.41	-0.4414	-0.3709
442.38	-0.4456	-0.3613
443.36	-0.4452	-0.3552
444.34	-0.4403	-0.3533
445.31	-0.4311	-0.3561
446.29	-0.4179	-0.3638
447.27	-0.4015	-0.3764
448.24	-0.3824	-0.3934
449.22	-0.3613	-0.4143
450.2	-0.3393	-0.4382
451.17	-0.317	-0.4638
452.15	-0.2954	-0.4901
453.13	-0.2752	-0.5156
454.1	-0.2573	-0.5389
455.08	-0.2422	-0.5589
456.05	-0.2304	-0.5742
457.03	-0.2222	-0.584
458.01	-0.218	-0.5875
458.98	-0.2176	-0.5844
459.96	-0.221	-0.5743
460.94	-0.2278	-0.5577
461.91	-0.2376	-0.5349
462.89	-0.2499	-0.5068
463.87	-0.264	-0.4743
464.84	-0.2792	-0.4387
465.82	-0.2948	-0.4014
466.8	-0.3102	-0.3636
467.77	-0.3246	-0.3269
468.75	-0.3375	-0.2923
469.73	-0.3484	-0.2611
470.7	-0.357	-0.2343
471.68	-0.363	-0.2123
472.66	-0.3663	-0.1958
473.63	-0.3669	-0.1846
474.61	-0.3651	-0.1788
475.59	-0.3611	-0.1778
476.56	-0.3552	-0.1811
477.54	-0.348	-0.1877
478.52	-0.3398	-0.1967
479.49	-0.3313	-0.2072
480.47	-0.3228	-0.218
481.45	-0.3148	-0.2283
482.42	-0.3077	-0.2372
483.4	-0.3018	-0.2441
484.38	-0.2974	-0.2486
485.35	-0.2945	-0.2503
486.33	-0.293	-0.2495
487.3	-0.2931	-0.2462
488.28	-0.2943	-0.2409
489.26	-0.2965	-0.2344
490.23	-0.2995	-0.2272
491.21	-0.3027	-0.2203
492.19	-0.3059	-0.2145
493.16	-0.3087	-0.2105
494.14	-0.3108	-0.2091
495.12	-0.312	-0.2108
496.09	-0.312	-0.216
497.07	-0.3109	-0.2249
498.05	-0.3085	-0.2374
499.02	-0.3049	-0.2531
500	-0.3003	-0.2716
500.98	-0.295	-0.2922
501.95	-0.2891	-0.3141
502.93	-0.2831	-0.3362
503.91	-0.2773	-0.3577
504.88	-0.2721	-0.3776
505.86	-0.2677	-0.3949
506.84	-0.2645	-0.409
507.81	-0.2627	-0.4193
508.79	-0.2624	-0.4252
509.77	-0.2636	-0.4268
510.74	-0.2663	-0.424
511.72	-0.2704	-0.4173
512.7	-0.2756	-0.407
513.67	-0.2817	-0.3941
514.65	-0.2883	-0.3792
515.63	-0.295	-0.3635
516.6	-0.3014	-0.3478
517.58	-0.3071	-0.3331
518.55	-0.3117	-0.3204
519.53	-0.3149	-0.3103
520.51	-0.3165	-0.3035
521.48	-0.3162	-0.3003
522.46	-0.3142	-0.3008
523.44	-0.3103	-0.305
524.41	-0.3048	-0.3125
525.39	-0.298	-0.3228
526.37	-0.2901	-0.3351
527.34	-0.2816	-0.3486
528.32	-0.273	-0.3624
529.3	-0.2647	-0.3754
530.27	-0.2574	-0.3868
531.25	-0.2514	-0.3958
532.23	-0.2472	-0.4016
533.2	-0.2452	-0.4037
534.18	-0.2456	-0.4019
535.16	-0.2486	-0.396
536.13	-0.2542	-0.3863
537.11	-0.2624	-0.373
538.09	-0.273	-0.3569
539.06	-0.2857	-0.3386
540.04	-0.3002	-0.319
541.02	-0.3158	-0.299
541.99	-0.3321	-0.2797
542.97	-0.3487	-0.2618
543.95	-0.3648	-0.2462
544.92	-0.3799	-0.2335
545.9	-0.3937	-0.2241
546.88	-0.4056	-0.2184
547.85	-0.4154	-0.2163
548.83	-0.4229	-0.2175
549.8	-0.4278	-0.2218
550.78	-0.4303	-0.2284
551.76	-0.4304	-0.2366
552.73	-0.4284	-0.2455
553.71	-0.4246	-0.2541
554.69	-0.4193	-0.2617
555.66	-0.4129	-0.2672
556.64	-0.4059	-0.27
557.62	-0.3988	-0.2696
558.59	-0.3919	-0.2654
559.57	-0.3856	-0.2574
560.55	-0.3802	-0.2457
561.52	-0.376	-0.2306
562.5	-0.373	-0.2126
563.48	-0.3713	-0.1924
564.45	-0.3708	-0.1708
565.43	-0.3715	-0.149
566.41	-0.3729	-0.1278
567.38	-0.375	-0.1083
568.36	-0.3773	-0.0913
569.34	-0.3795	-0.0778
570.31	-0.3813	-0.0683
571.29	-0.3822	-0.0632
572.27	-0.3821	-0.0629
573.24	-0.3807	-0.0673
574.22	-0.3778	-0.076
575.2	-0.3734	-0.0888
576.17	-0.3674	-0.1049
577.15	-0.36	-0.1236
578.13	-0.3513	-0.1439
579.1	-0.3416	-0.165
580.08	-0.3313	-0.1858
581.05	-0.3206	-0.2056
582.03	-0.3099	-0.2236
583.01	-0.2997	-0.2392
583.98	-0.2904	-0.2519
584.96	-0.2821	-0.2616
585.94	-0.2753	-0.2682
586.91	-0.2702	-0.2718
587.89	-0.2668	-0.273
588.87	-0.2652	-0.2721
589.84	-0.2654	-0.2698
590.82	-0.2673	-0.267
591.8	-0.2706	-0.2642
592.77	-0.2752	-0.2622
593.75	-0.2806	-0.2617
594.73	-0.2866	-0.2632
595.7	-0.2927	-0.2671
596.68	-0.2987	-0.2736
597.66	-0.3042	-0.2827
598.63	-0.3089	-0.2943
599.61	-0.3125	-0.308
600.59	-0.3149	-0.3234
601.56	-0.316	-0.3398
602.54	-0.3157	-0.3566
603.52	-0.3141	-0.373
604.49	-0.3112	-0.3883
605.47	-0.3074	-0.4018
606.45	-0.3026	-0.4129
607.42	-0.2973	-0.4213
608.4	-0.2916	-0.4266
609.38	-0.2858	-0.4287
610.35	-0.2802	-0.4278
611.33	-0.2749	-0.4241
612.3	-0.2701	-0.418
613.28	-0.2659	-0.4101
614.26	-0.2624	-0.4011
615.23	-0.2595	-0.3917
616.21	-0.2573	-0.3826
617.19	-0.2555	-0.3745
618.16	-0.2541	-0.3681
619.14	-0.2528	-0.3638
620.12	-0.2516	-0.362
621.09	-0.2501	-0.3628
622.07	-0.2482	-0.3662
623.05	-0.2458	-0.372
624.02	-0.2427	-0.3797
625	-0.239	-0.3889
625.98	-0.2346	-0.3989
626.95	-0.2296	-0.4089
627.93	-0.2242	-0.418
628.91	-0.2185	-0.4257
629.88	-0.2127	-0.4311
630.86	-0.2073	-0.4336
631.84	-0.2023	-0.4328
632.81	-0.1982	-0.4285
633.79	-0.1953	-0.4205
634.77	-0.1937	-0.4089
635.74	-0.1936	-0.3943
636.72	-0.1952	-0.3769
637.7	-0.1986	-0.3576
638.67	-0.2037	-0.3371
639.65	-0.2103	-0.3164
640.63	-0.2184	-0.2962
641.6	-0.2276	-0.2775
642.58	-0.2375	-0.2611
643.55	-0.2478	-0.2476
644.53	-0.258	-0.2375
645.51	-0.2676	-0.2313
646.48	-0.2763	-0.2289
647.46	-0.2837	-0.2303
648.44	-0.2893	-0.2351
649.41	-0.2928	-0.2429
650.39	-0.2942	-0.2529
651.37	-0.2933	-0.2644
652.34	-0.29	-0.2766
653.32	-0.2847	-0.2885
654.3	-0.2775	-0.2992
655.27	-0.2687	-0.3081
656.25	-0.2588	-0.3143
657.23	-0.2483	-0.3174
658.2	-0.2377	-0.3171
659.18	-0.2277	-0.3133
660.16	-0.2187	-0.3059
661.13	-0.2113	-0.2954
662.11	-0.206	-0.2821
663.09	-0.2031	-0.2666
664.06	-0.203	-0.2496
665.04	-0.2057	-0.2319
666.02	-0.2113	-0.2142
666.99	-0.2197	-0.1973
667.97	-0.2307	-0.1818
668.95	-0.2438	-0.1683
669.92	-0.2587	-0.1571
670.9	-0.2747	-0.1485
671.88	-0.2911	-0.1424
672.85	-0.3074	-0.1387
673.83	-0.3229	-0.1371
674.8	-0.3368	-0.1372
675.78	-0.3486	-0.1383
676.76	-0.3577	-0.1399
677.73	-0.3637	-0.1413
678.71	-0.3663	-0.1419
679.69	-0.3654	-0.141
680.66	-0.3608	-0.1384
681.64	-0.3527	-0.1336
682.62	-0.3414	-0.1266
683.59	-0.3272	-0.1174
684.57	-0.3107	-0.1063
685.55	-0.2924	-0.0936
686.52	-0.273	-0.0799
687.5	-0.2532	-0.0659
688.48	-0.2336	-0.0523
689.45	-0.215	-0.0399
690.43	-0.198	-0.0294
691.41	-0.1831	-0.0215
692.38	-0.1707	-0.0168
693.36	-0.1612	-0.0157
694.34	-0.1548	-0.0184
695.31	-0.1516	-0.0249
696.29	-0.1514	-0.035
697.27	-0.1541	-0.0484
698.24	-0.1594	-0.0644
699.22	-0.1668	-0.0822
700.2	-0.176	-0.1011
701.17	-0.1863	-0.12
702.15	-0.1971	-0.1381
703.13	-0.208	-0.1544
704.1	-0.2184	-0.1681
705.08	-0.2277	-0.1785
706.05	-0.2357	-0.185
707.03	-0.2419	-0.1875
708.01	-0.2461	-0.1858
708.98	-0.2483	-0.1801
709.96	-0.2483	-0.1707
710.94	-0.2464	-0.1583
711.91	-0.2427	-0.1435
712.89	-0.2374	-0.1273
713.87	-0.231	-0.1105
714.84	-0.2238	-0.0942
715.82	-0.2162	-0.0791
716.8	-0.2087	-0.0662
717.77	-0.2017	-0.056
718.75	-0.1955	-0.0491
719.73	-0.1905	-0.0456
720.7	-0.1869	-0.0456
721.68	-0.1848	-0.0489
722.66	-0.1844	-0.0552
723.63	-0.1856	-0.0637
724.61	-0.1883	-0.0738
725.59	-0.1924	-0.0846
726.56	-0.1975	-0.0952
727.54	-0.2033	-0.1047
728.52	-0.2095	-0.1123
729.49	-0.2157	-0.1172
730.47	-0.2215	-0.1191
731.45	-0.2266	-0.1175
732.42	-0.2306	-0.1123
733.4	-0.2333	-0.1036
734.38	-0.2345	-0.0918
735.35	-0.2339	-0.0775
736.33	-0.2315	-0.0613
737.3	-0.2275	-0.0443
738.28	-0.2218	-0.0272
739.26	-0.2146	-0.011
740.23	-0.2062	0.0033
741.21	-0.1968	0.0149
742.19	-0.1868	0.0231
743.16	-0.1766	0.0276
744.14	-0.1665	0.0281
745.12	-0.1567	0.0246
746.09	-0.1478	0.0173
747.07	-0.1398	0.0068
748.05	-0.1331	-0.0061
749.02	-0.1278	-0.0207
750	-0.1239	-0.0358
750.98	-0.1216	-0.0504
751.95	-0.1208	-0.0635
752.93	-0.1213	-0.0739
753.91	-0.123	-0.081
754.88	-0.1257	-0.0839
755.86	-0.1292	-0.0823
756.84	-0.1332	-0.0759
757.81	-0.1375	-0.065
758.79	-0.1418	-0.0498
759.77	-0.1458	-0.031
760.74	-0.1494	-0.0095
761.72	-0.1525	0.0136
762.7	-0.1549	0.0372
763.67	-0.1566	0.0601
764.65	-0.1575	0.081
765.63	-0.1578	0.0988
766.6	-0.1576	0.1126
767.58	-0.1569	0.1215
768.55	-0.156	0.1251
769.53	-0.1551	0.1231
770.51	-0.1543	0.1157
771.48	-0.1538	0.1032
772.46	-0.1539	0.0864
773.44	-0.1546	0.0662
774.41	-0.1561	0.0436
775.39	-0.1584	0.02
776.37	-0.1616	-0.0034
777.34	-0.1656	-0.0252
778.32	-0.1702	-0.0442
779.3	-0.1755	-0.0594
780.27	-0.1811	-0.0698
781.25	-0.1869	-0.075
782.23	-0.1927	-0.0746
783.2	-0.1981	-0.0686
784.18	-0.203	-0.0573
785.16	-0.2071	-0.0414
786.13	-0.2101	-0.0216
787.11	-0.2121	0.0009
788.09	-0.2127	0.0252
789.06	-0.212	0.0498
790.04	-0.2099	0.0737
791.02	-0.2065	0.0957
791.99	-0.2019	0.1149
792.97	-0.1963	0.1305
793.95	-0.1898	0.1421
794.92	-0.1828	0.1493
795.9	-0.1755	0.1523
796.88	-0.1681	0.1515
797.85	-0.1611	0.1473
798.83	-0.1547	0.1407
799.8	-0.1491	0.1326
800.78	-0.1446	0.124
801.76	-0.1414	0.116
802.73	-0.1396	0.1096
803.71	-0.1392	0.1058
804.69	-0.1403	0.1052
805.66	-0.1428	0.1083
806.64	-0.1465	0.1154
807.62	-0.1514	0.1263
808.59	-0.1571	0.1408
809.57	-0.1635	0.1583
810.55	-0.1702	0.1779
811.52	-0.177	0.1987
812.5	-0.1835	0.2196
813.48	-0.1896	0.2394
814.45	-0.1948	0.2572
815.43	-0.1991	0.2718
816.41	-0.2022	0.2826
817.38	-0.2041	0.2889
818.36	-0.2046	0.2907
819.34	-0.2038	0.2877
820.31	-0.2018	0.2806
821.29	-0.1987	0.2698
822.27	-0.1945	0.2563
823.24	-0.1896	0.2413
824.22	-0.1841	0.226
825.2	-0.1784	0.2118
826.17	-0.1725	0.2
827.15	-0.1669	0.1918
828.13	-0.1617	0.1884
829.1	-0.1571	0.1905
830.08	-0.1532	0.1987
831.05	-0.1503	0.2131
832.03	-0.1482	0.2334
833.01	-0.1471	0.2592
833.98	-0.147	0.2895
834.96	-0.1476	0.3231
835.94	-0.1489	0.3586
836.91	-0.1506	0.3943
837.89	-0.1527	0.4287
838.87	-0.1549	0.46
839.84	-0.1569	0.4869
840.82	-0.1586	0.508
841.8	-0.1597	0.5224
842.77	-0.16	0.5296
843.75	-0.1594	0.5293
844.73	-0.1578	0.5218
845.7	-0.1552	0.5078
846.68	-0.1515	0.4883
847.66	-0.1467	0.4647
848.63	-0.141	0.4387
849.61	-0.1344	0.412
850.59	-0.1271	0.3865
851.56	-0.1194	0.3641
852.54	-0.1115	0.3463
853.52	-0.1035	0.3346
854.49	-0.0957	0.33
855.47	-0.0883	0.3332
856.45	-0.0815	0.3443
857.42	-0.0756	0.3629
858.4	-0.0706	0.3884
859.38	-0.0667	0.4195
860.35	-0.064	0.4547
861.33	-0.0624	0.492
862.3	-0.0619	0.5294
863.28	-0.0625	0.5648
864.26	-0.0642	0.5962
865.23	-0.0667	0.6217
866.21	-0.07	0.6397
867.19	-0.0739	0.6491
868.16	-0.0782	0.6491
869.14	-0.0827	0.6396
870.12	-0.0874	0.6208
871.09	-0.092	0.5936
872.07	-0.0963	0.5592
873.05	-0.1004	0.5195
874.02	-0.1042	0.4764
875	-0.1075	0.4322
875.98	-0.1103	0.3892
876.95	-0.1127	0.3495
877.93	-0.1147	0.3154
878.91	-0.1164	0.2884
879.88	-0.1177	0.27
880.86	-0.1188	0.2609
881.84	-0.1198	0.2615
882.81	-0.1206	0.2714
883.79	-0.1215	0.2898
884.77	-0.1224	0.3153
885.74	-0.1233	0.3462
886.72	-0.1244	0.3804
887.7	-0.1256	0.4155
888.67	-0.1269	0.4493
889.65	-0.1282	0.4792
890.63	-0.1296	0.5034
891.6	-0.1311	0.52
892.58	-0.1324	0.5277
893.55	-0.1337	0.5258
894.53	-0.1348	0.5141
895.51	-0.1356	0.493
896.48	-0.1363	0.4636
897.46	-0.1367	0.4275
898.44	-0.1368	0.3866
899.41	-0.1366	0.3433
900.39	-0.1362	0.3001
901.37	-0.1356	0.2597
902.34	-0.1349	0.2246
903.32	-0.134	0.197
904.3	-0.1332	0.1787
905.27	-0.1324	0.1713
906.25	-0.1318	0.1753
907.23	-0.1313	0.1909
908.2	-0.131	0.2176
909.18	-0.131	0.2541
910.16	-0.1311	0.2986
911.13	-0.1314	0.349
912.11	-0.1319	0.4024
913.09	-0.1324	0.456
914.06	-0.1328	0.507
915.04	-0.133	0.5526
916.02	-0.1329	0.5901
916.99	-0.1324	0.6175
917.97	-0.1312	0.6334
918.95	-0.1294	0.6367
919.92	-0.1267	0.6275
920.9	-0.123	0.6062
921.88	-0.1185	0.5741
922.85	-0.1129	0.5332
923.83	-0.1063	0.4859
924.8	-0.0989	0.435
925.78	-0.0907	0.3838
926.76	-0.0819	0.3352
927.73	-0.0726	0.2922
928.71	-0.0632	0.2577
929.69	-0.0537	0.2337
930.66	-0.0446	0.222
931.64	-0.0361	0.2232
932.62	-0.0283	0.2377
933.59	-0.0216	0.2645
934.57	-0.0162	0.3024
935.55	-0.0121	0.349
936.52	-0.0096	0.4017
937.5	-0.0086	0.4572
938.48	-0.0091	0.5123
939.45	-0.0112	0.5634
940.43	-0.0145	0.6073
941.41	-0.0189	0.6411
942.38	-0.0242	0.6624
943.36	-0.03	0.6695
944.34	-0.0361	0.6618
945.31	-0.0421	0.6391
946.29	-0.0475	0.6024
947.27	-0.0522	0.5536
948.24	-0.0558	0.4952
949.22	-0.058	0.4304
950.2	-0.0586	0.363
951.17	-0.0575	0.2969
952.15	-0.0546	0.236
953.13	-0.0499	0.1841
954.1	-0.0436	0.1445
955.08	-0.0357	0.12
956.05	-0.0265	0.1122
957.03	-0.0162	0.1221
958.01	-0.0054	0.1495
958.98	0.0058	0.1932
959.96	0.0169	0.2509
960.94	0.0275	0.3193
961.91	0.0372	0.3945
962.89	0.0457	0.4719
963.87	0.0528	0.5467
964.84	0.0583	0.6139
965.82	0.0619	0.6688
966.8	0.0636	0.7072
967.77	0.0636	0.7256
968.75	0.0618	0.7216
969.73	0.0585	0.6939
970.7	0.0541	0.6426
971.68	0.0487	0.5691
972.66	0.0427	0.476
973.63	0.0366	0.3674
974.61	0.0308	0.2482
975.59	0.0255	0.1243
976.56	0.0212	0.0022
977.54	0.0181	-0.1112
978.52	0.0164	-0.2095
979.49	0.0163	-0.2862
980.47	0.0178	-0.3359
981.45	0.0207	-0.3542
982.42	0.025	-0.3378
983.4	0.0303	-0.2852
984.38	0.0364	-0.1964
985.35	0.0429	-0.0731
986.33	0.0492	0.0814
987.3	0.055	0.262
988.28	0.0597	0.4625
989.26	0.063	0.6755
990.23	0.0643	0.893
991.21	0.0634	1.1063
992.19	0.0599	1.3068
993.16	0.0538	1.4865
994.14	0.045	1.6378
995.12	0.0336	1.7543
996.09	0.0197	1.8313
997.07	0.0036	1.8652
998.05	-0.0143	1.8547
999.02	-0.0334	1.8001
1000	-0.037	2.5776
1000.98	-0.0348	2.426
1001.95	-0.0344	2.2202
1002.93	-0.0358	1.9686
1003.91	-0.0385	1.681
1004.88	-0.0425	1.369
1005.86	-0.0472	1.0446
1006.84	-0.0524	0.7201
1007.81	-0.0578	0.4075
1008.79	-0.063	0.118
1009.77	-0.0677	-0.1385
1010.74	-0.0717	-0.354
1011.72	-0.0748	-0.5225
1012.7	-0.0768	-0.6401
1013.67	-0.0777	-0.7056
1014.65	-0.0776	-0.72
1015.63	-0.0764	-0.6864
1016.6	-0.0745	-0.6101
1017.58	-0.0719	-0.498
1018.55	-0.069	-0.3585
1019.53	-0.0661	-0.2005
1020.51	-0.0636	-0.0335
1021.48	-0.0617	0.1332
1022.46	-0.0608	0.2907
1023.44	-0.0613	0.4313
1024.41	-0.0633	0.5485
1025.39	-0.0672	0.6375
1026.37	-0.073	0.6951
1027.34	-0.0808	0.7202
1028.32	-0.0906	0.7134
1029.3	-0.1023	0.677
1030.27	-0.1157	0.615
1031.25	-0.1305	0.5325
1032.23	-0.1465	0.4356
1033.2	-0.1633	0.331
1034.18	-0.1804	0.2255
1035.16	-0.1974	0.1257
1036.13	-0.214	0.0376
1037.11	-0.2296	-0.0337
1038.09	-0.2438	-0.084
1039.06	-0.2565	-0.1107
1040.04	-0.2671	-0.1126
1041.02	-0.2757	-0.0899
1041.99	-0.282	-0.0441
1042.97	-0.2859	0.0218
1043.95	-0.2876	0.1039
1044.92	-0.2872	0.1975
1045.9	-0.2849	0.2973
1046.88	-0.2809	0.3978
1047.85	-0.2756	0.4936
1048.83	-0.2692	0.5797
1049.8	-0.2623	0.652
1050.78	-0.2551	0.7069
1051.76	-0.248	0.7421
1052.73	-0.2413	0.7565
1053.71	-0.2353	0.7502
1054.69	-0.2302	0.7242
1055.66	-0.226	0.6809
1056.64	-0.2229	0.6235
1057.62	-0.2209	0.5558
1058.59	-0.2197	0.4821
1059.57	-0.2193	0.407
1060.55	-0.2194	0.3351
1061.52	-0.2197	0.2703
1062.5	-0.2199	0.2165
1063.48	-0.2197	0.1764
1064.45	-0.2187	0.1521
1065.43	-0.2166	0.1446
1066.41	-0.2132	0.154
1067.38	-0.2082	0.1794
1068.36	-0.2015	0.2188
1069.34	-0.1929	0.2697
1070.31	-0.1825	0.3289
1071.29	-0.1705	0.3928
1072.27	-0.1568	0.4577
1073.24	-0.1419	0.5198
1074.22	-0.1261	0.5757
1075.2	-0.1096	0.6222
1076.17	-0.0929	0.6572
1077.15	-0.0766	0.6787
1078.13	-0.0609	0.6861
1079.1	-0.0464	0.6793
1080.08	-0.0334	0.659
1081.05	-0.0222	0.6268
1082.03	-0.0132	0.5849
1083.01	-0.0066	0.5359
1083.98	-0.0023	0.4828
1084.96	-0.0004	0.4288
1085.94	-0.0009	0.3769
1086.91	-0.0035	0.33
1087.89	-0.008	0.2905
1088.87	-0.014	0.2603
1089.84	-0.0212	0.2408
1090.82	-0.029	0.2326
1091.8	-0.037	0.2357
1092.77	-0.0449	0.2493
1093.75	-0.052	0.2722
1094.73	-0.0581	0.3025
1095.7	-0.0627	0.338
1096.68	-0.0657	0.3764
1097.66	-0.0668	0.415
1098.63	-0.0659	0.4516
1099.61	-0.0631	0.4839
1100.59	-0.0584	0.5101
1101.56	-0.052	0.5289
1102.54	-0.0442	0.5393
1103.52	-0.0354	0.5412
1104.49	-0.0259	0.5347
1105.47	-0.0163	0.5209
1106.45	-0.0068	0.5009
1107.42	0.0019	0.4765
1108.4	0.0095	0.4496
1109.38	0.0156	0.4222
1110.35	0.0197	0.3963
1111.33	0.0218	0.3738
1112.3	0.0215	0.3563
1113.28	0.0187	0.3451
1114.26	0.0136	0.3408
1115.23	0.0061	0.3438
1116.21	-0.0036	0.3537
1117.19	-0.0151	0.3699
1118.16	-0.0282	0.391
1119.14	-0.0424	0.4156
1120.12	-0.0574	0.4416
1121.09	-0.0726	0.4672
1122.07	-0.0876	0.4902
1123.05	-0.102	0.5088
1124.02	-0.1152	0.5211
1125	-0.1271	0.5259
1125.98	-0.1371	0.5221
1126.95	-0.1451	0.5093
1127.93	-0.1509	0.4875
1128.91	-0.1544	0.4573
1129.88	-0.1555	0.4198
1130.86	-0.1544	0.3765
1131.84	-0.1512	0.3292
1132.81	-0.1461	0.28
1133.79	-0.1393	0.2312
1134.77	-0.1313	0.1849
1135.74	-0.1222	0.1433
1136.72	-0.1125	0.1081
1137.7	-0.1026	0.0808
1138.67	-0.0928	0.0625
1139.65	-0.0834	0.0537
1140.63	-0.0747	0.0543
1141.6	-0.067	0.064
1142.58	-0.0604	0.0816
1143.55	-0.0552	0.1058
1144.53	-0.0513	0.1347
1145.51	-0.0488	0.1664
1146.48	-0.0477	0.1988
1147.46	-0.0478	0.2296
1148.44	-0.0491	0.257
1149.41	-0.0513	0.2791
1150.39	-0.0543	0.2945
1151.37	-0.0578	0.3022
1152.34	-0.0615	0.3016
1153.32	-0.0653	0.2927
1154.3	-0.0689	0.2758
1155.27	-0.072	0.2519
1156.25	-0.0746	0.2222
1157.23	-0.0765	0.1883
1158.2	-0.0775	0.1521
1159.18	-0.0776	0.1153
1160.16	-0.0769	0.08
1161.13	-0.0753	0.048
1162.11	-0.073	0.0207
1163.09	-0.07	-0.0004
1164.06	-0.0666	-0.0144
1165.04	-0.063	-0.021
1166.02	-0.0593	-0.02
1166.99	-0.056	-0.0118
1167.97	-0.0531	0.0028
1168.95	-0.051	0.0227
1169.92	-0.0499	0.0466
1170.9	-0.0501	0.0727
1171.88	-0.0517	0.0996
1172.85	-0.0549	0.1254
1173.83	-0.0599	0.1489
1174.8	-0.0666	0.1685
1175.78	-0.075	0.1833
1176.76	-0.0852	0.1926
1177.73	-0.0969	0.1961
1178.71	-0.11	0.1938
1179.69	-0.1243	0.1863
1180.66	-0.1395	0.1742
1181.64	-0.1552	0.1587
1182.62	-0.171	0.1411
1183.59	-0.1866	0.1226
1184.57	-0.2016	0.1049
1185.55	-0.2155	0.0892
1186.52	-0.228	0.0769
1187.5	-0.2386	0.0688
1188.48	-0.2472	0.0658
1189.45	-0.2534	0.0683
1190.43	-0.2569	0.0762
1191.41	-0.2578	0.0892
1192.38	-0.2559	0.1067
1193.36	-0.2513	0.1276
1194.34	-0.244	0.1509
1195.31	-0.2343	0.1749
1196.29	-0.2224	0.1983
1197.27	-0.2087	0.2196
1198.24	-0.1937	0.2374
1199.22	-0.1776	0.2503
1200.2	-0.161	0.2574
1201.17	-0.1444	0.258
1202.15	-0.1283	0.2518
1203.13	-0.1132	0.2386
1204.1	-0.0993	0.2188
1205.08	-0.0873	0.1931
1206.05	-0.0772	0.1624
1207.03	-0.0695	0.128
1208.01	-0.0641	0.0911
1208.98	-0.0613	0.0534
1209.96	-0.0609	0.0162
1210.94	-0.0628	-0.0191
1211.91	-0.0669	-0.0511
1212.89	-0.0728	-0.0788
1213.87	-0.0803	-0.1015
1214.84	-0.0888	-0.1185
1215.82	-0.0981	-0.1298
1216.8	-0.1077	-0.1354
1217.77	-0.1172	-0.1357
1218.75	-0.1261	-0.1314
1219.73	-0.1342	-0.1233
1220.7	-0.1411	-0.1124
1221.68	-0.1466	-0.0998
1222.66	-0.1504	-0.0866
1223.63	-0.1526	-0.0738
1224.61	-0.1531	-0.0623
1225.59	-0.152	-0.0529
1226.56	-0.1495	-0.0461
1227.54	-0.1457	-0.0422
1228.52	-0.141	-0.0412
1229.49	-0.1356	-0.0431
1230.47	-0.1299	-0.0474
1231.45	-0.1242	-0.0536
1232.42	-0.119	-0.061
1233.4	-0.1145	-0.0687
1234.38	-0.111	-0.0762
1235.35	-0.1088	-0.0825
1236.33	-0.108	-0.0871
1237.3	-0.1087	-0.0895
1238.28	-0.111	-0.0892
1239.26	-0.115	-0.0861
1240.23	-0.1203	-0.0803
1241.21	-0.127	-0.072
1242.19	-0.1348	-0.0616
1243.16	-0.1435	-0.0497
1244.14	-0.1527	-0.0369
1245.12	-0.1621	-0.024
1246.09	-0.1714	-0.0116
1247.07	-0.1804	-0.0006
1248.05	-0.1886	0.0086
1249.02	-0.196	0.0154
1250	-0.2021	0.0197
1250.98	-0.207	0.0212
1251.95	-0.2103	0.02
1252.93	-0.2122	0.0166
1253.91	-0.2126	0.0113
1254.88	-0.2115	0.0048
1255.86	-0.209	-0.0022
1256.84	-0.2052	-0.0089
1257.81	-0.2004	-0.0145
1258.79	-0.1946	-0.0183
1259.77	-0.1881	-0.0196
1260.74	-0.181	-0.0178
1261.72	-0.1737	-0.0127
1262.7	-0.1662	-0.0042
1263.67	-0.1587	0.0078
1264.65	-0.1513	0.0228
1265.63	-0.1443	0.0404
1266.6	-0.1377	0.0599
1267.58	-0.1316	0.0804
1268.55	-0.126	0.101
1269.53	-0.121	0.1208
1270.51	-0.1166	0.1389
1271.48	-0.1129	0.1545
1272.46	-0.1099	0.1667
1273.44	-0.1077	0.1751
1274.41	-0.1061	0.1794
1275.39	-0.1053	0.1795
1276.37	-0.1053	0.1754
1277.34	-0.1061	0.1677
1278.32	-0.1078	0.1569
1279.3	-0.1104	0.1437
1280.27	-0.114	0.1291
1281.25	-0.1184	0.114
1282.23	-0.1238	0.0996
1283.2	-0.1301	0.0866
1284.18	-0.1373	0.0761
1285.16	-0.1452	0.0687
1286.13	-0.1537	0.0649
1287.11	-0.1628	0.0651
1288.09	-0.1721	0.0694
1289.06	-0.1816	0.0776
1290.04	-0.1909	0.0892
1291.02	-0.1998	0.1037
1291.99	-0.208	0.1203
1292.97	-0.2154	0.1381
1293.95	-0.2216	0.1561
1294.92	-0.2264	0.1734
1295.9	-0.2297	0.1889
1296.88	-0.2314	0.2019
1297.85	-0.2313	0.2117
1298.83	-0.2294	0.2179
1299.8	-0.2258	0.2202
1300.78	-0.2206	0.2185
1301.76	-0.2139	0.2132
1302.73	-0.206	0.2045
1303.71	-0.1972	0.1933
1304.69	-0.1876	0.1802
1305.66	-0.1778	0.1661
1306.64	-0.1679	0.1519
1307.62	-0.1584	0.1386
1308.59	-0.1496	0.127
1309.57	-0.1417	0.1177
1310.55	-0.135	0.1114
1311.52	-0.1297	0.1083
1312.5	-0.1259	0.1085
1313.48	-0.1236	0.112
1314.45	-0.1228	0.1184
1315.43	-0.1234	0.1271
1316.41	-0.1253	0.1374
1317.38	-0.1282	0.1485
1318.36	-0.1319	0.1595
1319.34	-0.1361	0.1693
1320.31	-0.1404	0.1773
1321.29	-0.1444	0.1825
1322.27	-0.148	0.1843
1323.24	-0.1508	0.1825
1324.22	-0.1525	0.1767
1325.2	-0.153	0.167
1326.17	-0.1521	0.1536
1327.15	-0.1498	0.1372
1328.13	-0.146	0.1185
1329.1	-0.1408	0.0983
1330.08	-0.1344	0.0776
1331.05	-0.127	0.0575
1332.03	-0.1189	0.039
1333.01	-0.1102	0.0232
1333.98	-0.1013	0.0108
1334.96	-0.0926	0.0026
1335.94	-0.0842	-0.001
1336.91	-0.0766	0.0004
1337.89	-0.0699	0.0066
1338.87	-0.0644	0.0175
1339.84	-0.0602	0.0325
1340.82	-0.0573	0.0509
1341.8	-0.0558	0.072
1342.77	-0.0557	0.0946
1343.75	-0.0568	0.1179
1344.73	-0.0591	0.1408
1345.7	-0.0623	0.1623
1346.68	-0.0662	0.1817
1347.66	-0.0706	0.1983
1348.63	-0.0753	0.2115
1349.61	-0.08	0.2213
1350.59	-0.0846	0.2277
1351.56	-0.0888	0.2307
1352.54	-0.0926	0.231
1353.52	-0.0958	0.2291
1354.49	-0.0984	0.2258
1355.47	-0.1004	0.2219
1356.45	-0.1018	0.2183
1357.42	-0.1026	0.2157
1358.4	-0.103	0.215
1359.38	-0.103	0.2168
1360.35	-0.1028	0.2214
1361.33	-0.1025	0.2292
1362.3	-0.1021	0.2401
1363.28	-0.1018	0.2539
1364.26	-0.1015	0.2703
1365.23	-0.1014	0.2885
1366.21	-0.1013	0.3079
1367.19	-0.1012	0.3276
1368.16	-0.1011	0.3468
1369.14	-0.1008	0.3646
1370.12	-0.1001	0.3801
1371.09	-0.0991	0.3928
1372.07	-0.0974	0.4022
1373.05	-0.0951	0.4078
1374.02	-0.092	0.4096
1375	-0.088	0.4078
1375.98	-0.0833	0.4028
1376.95	-0.0778	0.395
1377.93	-0.0716	0.3853
1378.91	-0.0649	0.3745
1379.88	-0.0579	0.3635
1380.86	-0.0508	0.3533
1381.84	-0.044	0.3448
1382.81	-0.0377	0.3387
1383.79	-0.0323	0.3358
1384.77	-0.028	0.3364
1385.74	-0.0251	0.3408
1386.72	-0.0239	0.349
1387.7	-0.0245	0.3608
1388.67	-0.027	0.3755
1389.65	-0.0316	0.3927
1390.63	-0.038	0.4114
1391.6	-0.0462	0.4307
1392.58	-0.056	0.4496
1393.55	-0.067	0.4671
1394.53	-0.079	0.4823
1395.51	-0.0914	0.4943
1396.48	-0.1039	0.5026
1397.46	-0.1159	0.5068
1398.44	-0.127	0.5066
1399.41	-0.1369	0.5022
1400.39	-0.145	0.4939
1401.37	-0.1512	0.4822
1402.34	-0.1551	0.468
1403.32	-0.1567	0.452
1404.3	-0.156	0.4352
1405.27	-0.1529	0.4188
1406.25	-0.1478	0.4036
1407.23	-0.1408	0.3905
1408.2	-0.1324	0.3803
1409.18	-0.123	0.3735
1410.16	-0.1131	0.3704
1411.13	-0.1031	0.371
1412.11	-0.0938	0.3751
1413.09	-0.0854	0.3823
1414.06	-0.0785	0.3918
1415.04	-0.0735	0.4027
1416.02	-0.0707	0.4141
1416.99	-0.0703	0.4248
1417.97	-0.0723	0.4339
1418.95	-0.0769	0.4402
1419.92	-0.0837	0.4429
1420.9	-0.0927	0.4413
1421.88	-0.1035	0.4351
1422.85	-0.1156	0.4239
1423.83	-0.1286	0.408
1424.8	-0.142	0.3877
1425.78	-0.1553	0.3638
1426.76	-0.168	0.3371
1427.73	-0.1796	0.3088
1428.71	-0.1897	0.2801
1429.69	-0.198	0.2524
1430.66	-0.2042	0.2269
1431.64	-0.2081	0.2049
1432.62	-0.2099	0.1874
1433.59	-0.2094	0.1753
1434.57	-0.207	0.169
1435.55	-0.2029	0.1691
1436.52	-0.1974	0.1752
1437.5	-0.1909	0.1872
1438.48	-0.1839	0.2043
1439.45	-0.1768	0.2257
1440.43	-0.1702	0.2501
1441.41	-0.1643	0.2763
1442.38	-0.1597	0.3029
1443.36	-0.1565	0.3286
1444.34	-0.155	0.3521
1445.31	-0.1554	0.3722
1446.29	-0.1576	0.3881
1447.27	-0.1617	0.399
1448.24	-0.1675	0.4048
1449.22	-0.1747	0.4053
1450.2	-0.1831	0.4009
1451.17	-0.1923	0.3922
1452.15	-0.202	0.38
1453.13	-0.2118	0.3656
1454.1	-0.2213	0.35
1455.08	-0.2303	0.3348
1456.05	-0.2384	0.3211
1457.03	-0.2454	0.3102
1458.01	-0.2513	0.3032
1458.98	-0.2559	0.3011
1459.96	-0.2593	0.3044
1460.94	-0.2615	0.3133
1461.91	-0.2627	0.328
1462.89	-0.2632	0.3481
1463.87	-0.2631	0.373
1464.84	-0.2629	0.4016
1465.82	-0.2627	0.4331
1466.8	-0.2629	0.4661
1467.77	-0.2636	0.4993
1468.75	-0.2652	0.5313
1469.73	-0.2677	0.5611
1470.7	-0.2711	0.5874
1471.68	-0.2755	0.6094
1472.66	-0.2808	0.6265
1473.63	-0.2867	0.6384
1474.61	-0.293	0.6451
1475.59	-0.2994	0.6468
1476.56	-0.3055	0.6441
1477.54	-0.3109	0.6379
1478.52	-0.3152	0.6291
1479.49	-0.3181	0.6188
1480.47	-0.3191	0.6083
1481.45	-0.318	0.5986
1482.42	-0.3145	0.5909
1483.4	-0.3085	0.5859
1484.38	-0.3	0.5844
1485.35	-0.289	0.5868
1486.33	-0.2756	0.5932
1487.3	-0.2601	0.6035
1488.28	-0.2428	0.617
1489.26	-0.2242	0.6332
1490.23	-0.2046	0.6511
1491.21	-0.1847	0.6695
1492.19	-0.1649	0.6873
1493.16	-0.1458	0.7033
1494.14	-0.1278	0.7163
1495.12	-0.1115	0.7252
1496.09	-0.097	0.7293
1497.07	-0.0849	0.7279
1498.05	-0.0752	0.7207
1499.02	-0.068	0.7077
1500	-0.0634	0.6891
1500.98	-0.0612	0.6657
1501.95	-0.0613	0.6382
1502.93	-0.0633	0.6078
1503.91	-0.0669	0.5755
1504.88	-0.0716	0.5428
1505.86	-0.0771	0.511
1506.84	-0.083	0.4812
1507.81	-0.0887	0.4545
1508.79	-0.0938	0.4319
1509.77	-0.0981	0.414
1510.74	-0.1012	0.401
1511.72	-0.1029	0.393
1512.7	-0.1031	0.3897
1513.67	-0.1018	0.3904
1514.65	-0.0989	0.3943
1515.63	-0.0946	0.4004
1516.6	-0.0891	0.4073
1517.58	-0.0826	0.4139
1518.55	-0.0755	0.4188
1519.53	-0.0681	0.4208
1520.51	-0.0606	0.4189
1521.48	-0.0536	0.4123
1522.46	-0.0472	0.4005
1523.44	-0.0418	0.3831
1524.41	-0.0376	0.3604
1525.39	-0.0347	0.3327
1526.37	-0.0334	0.3008
1527.34	-0.0336	0.2656
1528.32	-0.0353	0.2283
1529.3	-0.0384	0.1903
1530.27	-0.0429	0.153
1531.25	-0.0484	0.1177
1532.23	-0.0548	0.0858
1533.2	-0.0619	0.0583
1534.18	-0.0694	0.0362
1535.16	-0.077	0.0201
1536.13	-0.0845	0.0102
1537.11	-0.0918	0.0066
1538.09	-0.0985	0.0088
1539.06	-0.1047	0.0161
1540.04	-0.1101	0.0276
1541.02	-0.1148	0.0421
1541.99	-0.1188	0.0583
1542.97	-0.1221	0.0748
1543.95	-0.1247	0.0902
1544.92	-0.1269	0.1032
1545.9	-0.1287	0.1126
1546.88	-0.1302	0.1177
1547.85	-0.1316	0.1176
1548.83	-0.1331	0.1122
1549.8	-0.1347	0.1014
1550.78	-0.1366	0.0856
1551.76	-0.1389	0.0653
1552.73	-0.1415	0.0416
1553.71	-0.1444	0.0155
1554.69	-0.1478	-0.0117
1555.66	-0.1515	-0.0386
1556.64	-0.1556	-0.0639
1557.62	-0.1598	-0.0862
1558.59	-0.1642	-0.1045
1559.57	-0.1687	-0.1178
1560.55	-0.1733	-0.1254
1561.52	-0.1778	-0.127
1562.5	-0.1822	-0.1224
1563.48	-0.1866	-0.112
1564.45	-0.1908	-0.0961
1565.43	-0.195	-0.0757
1566.41	-0.1992	-0.0515
1567.38	-0.2035	-0.0249
1568.36	-0.2078	0.0031
1569.34	-0.2123	0.0312
1570.31	-0.217	0.0584
1571.29	-0.222	0.0835
1572.27	-0.2273	0.1057
1573.24	-0.2329	0.1244
1574.22	-0.2388	0.1393
1575.2	-0.2449	0.1502
1576.17	-0.2512	0.1573
1577.15	-0.2574	0.1609
1578.13	-0.2635	0.1617
1579.1	-0.2692	0.1603
1580.08	-0.2743	0.1576
1581.05	-0.2785	0.1545
1582.03	-0.2817	0.1518
1583.01	-0.2835	0.1504
1583.98	-0.2838	0.1509
1584.96	-0.2824	0.1538
1585.94	-0.2791	0.1593
1586.91	-0.2739	0.1674
1587.89	-0.2667	0.1781
1588.87	-0.2575	0.1909
1589.84	-0.2465	0.2051
1590.82	-0.2337	0.2202
1591.8	-0.2195	0.2351
1592.77	-0.204	0.2491
1593.75	-0.1877	0.2612
1594.73	-0.1708	0.2707
1595.7	-0.1538	0.2768
1596.68	-0.1372	0.279
1597.66	-0.1212	0.277
1598.63	-0.1062	0.2708
1599.61	-0.0927	0.2605
1600.59	-0.0808	0.2465
1601.56	-0.0709	0.2293
1602.54	-0.0631	0.2099
1603.52	-0.0575	0.1891
1604.49	-0.0541	0.1679
1605.47	-0.0529	0.1475
1606.45	-0.0538	0.1286
1607.42	-0.0564	0.1124
1608.4	-0.0607	0.0995
1609.38	-0.0662	0.0905
1610.35	-0.0726	0.0858
1611.33	-0.0796	0.0855
1612.3	-0.0868	0.0894
1613.28	-0.0938	0.0971
1614.26	-0.1003	0.1081
1615.23	-0.106	0.1215
1616.21	-0.1107	0.1366
1617.19	-0.1141	0.1522
1618.16	-0.116	0.1674
1619.14	-0.1165	0.1812
1620.12	-0.1156	0.1928
1621.09	-0.1131	0.2014
1622.07	-0.1094	0.2065
1623.05	-0.1045	0.2079
1624.02	-0.0986	0.2053
1625	-0.0919	0.1989
1625.98	-0.0848	0.1892
1626.95	-0.0774	0.1767
1627.93	-0.0701	0.1621
1628.91	-0.063	0.1463
1629.88	-0.0564	0.1301
1630.86	-0.0504	0.1145
1631.84	-0.0452	0.1003
1632.81	-0.041	0.0883
1633.79	-0.0376	0.0791
1634.77	-0.0353	0.0731
1635.74	-0.0339	0.0706
1636.72	-0.0334	0.0715
1637.7	-0.0337	0.0758
1638.67	-0.0347	0.083
1639.65	-0.0363	0.0926
1640.63	-0.0384	0.1039
1641.6	-0.0407	0.1163
1642.58	-0.0433	0.1289
1643.55	-0.0459	0.1411
1644.53	-0.0485	0.1522
1645.51	-0.051	0.1616
1646.48	-0.0534	0.169
1647.46	-0.0557	0.1741
1648.44	-0.0579	0.177
1649.41	-0.0599	0.1779
1650.39	-0.0619	0.177
1651.37	-0.064	0.175
1652.34	-0.0661	0.1724
1653.32	-0.0684	0.17
1654.3	-0.0709	0.1685
1655.27	-0.0737	0.1686
1656.25	-0.0768	0.1708
1657.23	-0.0804	0.1759
1658.2	-0.0844	0.184
1659.18	-0.0887	0.1953
1660.16	-0.0935	0.2098
1661.13	-0.0985	0.2273
1662.11	-0.1039	0.2472
1663.09	-0.1095	0.269
1664.06	-0.1151	0.2918
1665.04	-0.1208	0.3149
1666.02	-0.1265	0.3372
1666.99	-0.1319	0.3579
1667.97	-0.1371	0.376
1668.95	-0.1419	0.391
1669.92	-0.1463	0.402
1670.9	-0.1502	0.4089
1671.88	-0.1536	0.4114
1672.85	-0.1564	0.4095
1673.83	-0.1588	0.4036
1674.8	-0.1606	0.3941
1675.78	-0.1619	0.3818
1676.76	-0.1628	0.3674
1677.73	-0.1632	0.352
1678.71	-0.1634	0.3365
1679.69	-0.1632	0.3219
1680.66	-0.1629	0.309
1681.64	-0.1623	0.2987
1682.62	-0.1617	0.2916
1683.59	-0.161	0.288
1684.57	-0.1602	0.2882
1685.55	-0.1594	0.2921
1686.52	-0.1586	0.2995
1687.5	-0.1577	0.3099
1688.48	-0.1568	0.3226
1689.45	-0.1559	0.3369
1690.43	-0.1549	0.3519
1691.41	-0.1537	0.3668
1692.38	-0.1524	0.3807
1693.36	-0.1509	0.3929
1694.34	-0.1491	0.4028
1695.31	-0.1472	0.4099
1696.29	-0.1449	0.414
1697.27	-0.1423	0.4151
1698.24	-0.1394	0.4134
1699.22	-0.1362	0.4094
1700.2	-0.1327	0.4035
1701.17	-0.1288	0.3967
1702.15	-0.1245	0.3896
1703.13	-0.12	0.3832
1704.1	-0.1151	0.3783
1705.08	-0.1099	0.3756
1706.05	-0.1045	0.3759
1707.03	-0.0987	0.3795
1708.01	-0.0927	0.3868
1708.98	-0.0865	0.3977
1709.96	-0.08	0.412
1710.94	-0.0734	0.4293
1711.91	-0.0666	0.4488
1712.89	-0.0597	0.4699
1713.87	-0.0528	0.4915
1714.84	-0.0459	0.5125
1715.82	-0.0391	0.532
1716.8	-0.0325	0.549
1717.77	-0.0262	0.5626
1718.75	-0.0202	0.5722
1719.73	-0.0147	0.5772
1720.7	-0.0097	0.5775
1721.68	-0.0054	0.573
1722.66	-0.0019	0.5642
1723.63	0.0008	0.5515
1724.61	0.0025	0.5357
1725.59	0.0033	0.5178
1726.56	0.003	0.4989
1727.54	0.0017	0.4801
1728.52	-0.0007	0.4627
1729.49	-0.004	0.4476
1730.47	-0.0083	0.4358
1731.45	-0.0135	0.4281
1732.42	-0.0193	0.4249
1733.4	-0.0258	0.4267
1734.38	-0.0327	0.4332
1735.35	-0.0399	0.4443
1736.33	-0.0473	0.4594
1737.3	-0.0546	0.4777
1738.28	-0.0617	0.4982
1739.26	-0.0684	0.5198
1740.23	-0.0747	0.5414
1741.21	-0.0805	0.5618
1742.19	-0.0857	0.5801
1743.16	-0.0902	0.5952
1744.14	-0.0942	0.6064
1745.12	-0.0976	0.6133
1746.09	-0.1005	0.6156
1747.07	-0.103	0.6133
1748.05	-0.1053	0.6068
1749.02	-0.1075	0.5965
1750	-0.1098	0.5833
1750.98	-0.1124	0.568
1751.95	-0.1154	0.5516
1752.93	-0.119	0.5352
1753.91	-0.1232	0.5196
1754.88	-0.1282	0.5059
1755.86	-0.1341	0.4947
1756.84	-0.1409	0.4866
1757.81	-0.1485	0.4819
1758.79	-0.157	0.4805
1759.77	-0.1661	0.4824
1760.74	-0.1757	0.487
1761.72	-0.1858	0.4937
1762.7	-0.196	0.5017
1763.67	-0.2062	0.51
1764.65	-0.2161	0.5178
1765.63	-0.2256	0.524
1766.6	-0.2344	0.528
1767.58	-0.2424	0.529
1768.55	-0.2495	0.5266
1769.53	-0.2554	0.5205
1770.51	-0.2601	0.511
1771.48	-0.2637	0.4981
1772.46	-0.2661	0.4827
1773.44	-0.2675	0.4655
1774.41	-0.2678	0.4476
1775.39	-0.2674	0.43
1776.37	-0.2664	0.414
1777.34	-0.2649	0.4006
1778.32	-0.2633	0.3911
1779.3	-0.2616	0.3863
1780.27	-0.2601	0.3868
1781.25	-0.2591	0.393
1782.23	-0.2585	0.405
1783.2	-0.2586	0.4225
1784.18	-0.2594	0.4449
1785.16	-0.2609	0.4713
1786.13	-0.2631	0.5006
1787.11	-0.2658	0.5315
1788.09	-0.269	0.5623
1789.06	-0.2724	0.5918
1790.04	-0.276	0.6183
1791.02	-0.2793	0.6406
1791.99	-0.2822	0.6577
1792.97	-0.2845	0.6687
1793.95	-0.2859	0.6732
1794.92	-0.2862	0.671
1795.9	-0.2853	0.6626
1796.88	-0.283	0.6485
1797.85	-0.2792	0.6299
1798.83	-0.2739	0.6079
1799.8	-0.2672	0.5841
1800.78	-0.2591	0.5602
1801.76	-0.2499	0.5378
1802.73	-0.2396	0.5185
1803.71	-0.2286	0.5038
1804.69	-0.217	0.4947
1805.66	-0.2053	0.4922
1806.64	-0.1936	0.4966
1807.62	-0.1823	0.5081
1808.59	-0.1717	0.5262
1809.57	-0.162	0.5502
1810.55	-0.1534	0.5788
1811.52	-0.1461	0.6107
1812.5	-0.1402	0.6442
1813.48	-0.1357	0.6774
1814.45	-0.1327	0.7086
1815.43	-0.131	0.7361
1816.41	-0.1307	0.7584
1817.38	-0.1315	0.7742
1818.36	-0.1333	0.7827
1819.34	-0.1358	0.7835
1820.31	-0.1389	0.7765
1821.29	-0.1421	0.7624
1822.27	-0.1455	0.7419
1823.24	-0.1486	0.7164
1824.22	-0.1514	0.6874
1825.2	-0.1536	0.6568
1826.17	-0.1552	0.6265
1827.15	-0.1561	0.5983
1828.13	-0.1561	0.574
1829.1	-0.1555	0.5551
1830.08	-0.154	0.5427
1831.05	-0.152	0.5376
1832.03	-0.1493	0.54
1833.01	-0.1463	0.5496
1833.98	-0.1431	0.5658
1834.96	-0.1397	0.5873
1835.94	-0.1363	0.6125
1836.91	-0.1331	0.6396
1837.89	-0.1301	0.6662
1838.87	-0.1275	0.6904
1839.84	-0.1253	0.7099
1840.82	-0.1235	0.7228
1841.8	-0.1221	0.7275
1842.77	-0.1211	0.7227
1843.75	-0.1205	0.7077
1844.73	-0.12	0.6823
1845.7	-0.1198	0.647
1846.68	-0.1195	0.6028
1847.66	-0.1193	0.551
1848.63	-0.1189	0.4938
1849.61	-0.1183	0.4333
1850.59	-0.1174	0.3722
1851.56	-0.1163	0.3131
1852.54	-0.1149	0.2585
1853.52	-0.1133	0.2107
1854.49	-0.1115	0.1718
1855.47	-0.1097	0.1434
1856.45	-0.108	0.1263
1857.42	-0.1066	0.1209
1858.4	-0.1056	0.127
1859.38	-0.1052	0.1437
1860.35	-0.1056	0.1694
1861.33	-0.1069	0.2021
1862.3	-0.1093	0.2394
1863.28	-0.1129	0.2786
1864.26	-0.1178	0.3169
1865.23	-0.1241	0.3516
1866.21	-0.1316	0.3802
1867.19	-0.1405	0.4004
1868.16	-0.1505	0.4105
1869.14	-0.1615	0.4095
1870.12	-0.1734	0.3969
1871.09	-0.186	0.3729
1872.07	-0.1989	0.3383
1873.05	-0.212	0.2948
1874.02	-0.225	0.2444
1875	-0.2376	0.1895
1875.98	-0.2495	0.1329
1876.95	-0.2605	0.0776
1877.93	-0.2705	0.0262
1878.91	-0.2791	-0.0185
1879.88	-0.2864	-0.0543
1880.86	-0.2922	-0.0794
1881.84	-0.2964	-0.0927
1882.81	-0.299	-0.0937
1883.79	-0.3002	-0.0827
1884.77	-0.2999	-0.0604
1885.74	-0.2984	-0.0286
1886.72	-0.2956	0.0108
1887.7	-0.2919	0.0551
1888.67	-0.2874	0.1017
1889.65	-0.2823	0.1477
1890.63	-0.2768	0.1901
1891.6	-0.2711	0.2266
1892.58	-0.2653	0.2548
1893.55	-0.2596	0.2732
1894.53	-0.2542	0.2808
1895.51	-0.2491	0.2772
1896.48	-0.2444	0.2629
1897.46	-0.2403	0.2391
1898.44	-0.2367	0.2074
1899.41	-0.2336	0.1702
1900.39	-0.2311	0.1301
1901.37	-0.2291	0.09
1902.34	-0.2276	0.0529
1903.32	-0.2265	0.0216
1904.3	-0.2258	-0.0015
1905.27	-0.2254	-0.0143
1906.25	-0.2253	-0.0155
1907.23	-0.2254	-0.0043
1908.2	-0.2257	0.0191
1909.18	-0.226	0.0539
1910.16	-0.2265	0.0984
1911.13	-0.2271	0.1503
1912.11	-0.2276	0.2068
1913.09	-0.2282	0.2648
1914.06	-0.2287	0.3208
1915.04	-0.2292	0.3715
1916.02	-0.2296	0.4136
1916.99	-0.2299	0.4446
1917.97	-0.2301	0.4623
1918.95	-0.2301	0.4652
1919.92	-0.23	0.4527
1920.9	-0.2296	0.4253
1921.88	-0.2289	0.384
1922.85	-0.2279	0.331
1923.83	-0.2267	0.269
1924.8	-0.2251	0.2013
1925.78	-0.2231	0.1317
1926.76	-0.2208	0.0642
1927.73	-0.2182	0.0025
1928.71	-0.2153	-0.0496
1929.69	-0.2122	-0.0892
1930.66	-0.2089	-0.1137
1931.64	-0.2054	-0.1217
1932.62	-0.202	-0.1126
1933.59	-0.1987	-0.0868
1934.57	-0.1955	-0.0457
1935.55	-0.1926	0.0082
1936.52	-0.1901	0.0717
1937.5	-0.188	0.141
1938.48	-0.1865	0.2117
1939.45	-0.1855	0.2794
1940.43	-0.1852	0.3398
1941.41	-0.1854	0.3886
1942.38	-0.1863	0.4226
1943.36	-0.1877	0.439
1944.34	-0.1895	0.4362
1945.31	-0.1917	0.4138
1946.29	-0.1942	0.3723
1947.27	-0.1968	0.3137
1948.24	-0.1994	0.2408
1949.22	-0.2019	0.1577
1950.2	-0.204	0.0688
1951.17	-0.2058	-0.0206
[truncated: 29,745 more rows]
