# Supplementary material for: Effects of different tennis racket string tension on forehand stroke effect and racket dynamic impact
Source: PLoS One. 2025 Jan 15;20(1):e0317442. doi: 10.1371/journal.pone.0317442 (PMC11734973; doi:10.1371/journal.pone.0317442)
Supplement: S1 File — (ZIP) [file pone.0317442.s001.zip › S1/acceleration strain vibration/60bl/7.xlsx]

## Sheet: 7
Time（ms）	acceleration（g=9.8m/s2）	strain（mµ）
0	-1.1528	1.4988
0.98	-1.1384	1.5208
1.95	-1.1202	1.4902
2.93	-1.0988	1.4103
3.91	-1.0751	1.2865
4.88	-1.0501	1.1252
5.86	-1.025	0.9344
6.84	-1.0007	0.7226
7.81	-0.9783	0.499
8.79	-0.959	0.2727
9.77	-0.9436	0.0524
10.74	-0.9329	-0.1539
11.72	-0.9273	-0.3392
12.7	-0.9271	-0.4979
13.67	-0.9325	-0.6259
14.65	-0.9432	-0.7207
15.63	-0.9589	-0.7815
16.6	-0.979	-0.8091
17.58	-1.0026	-0.8058
18.55	-1.029	-0.7752
19.53	-1.057	-0.7221
20.51	-1.0856	-0.6518
21.48	-1.1138	-0.5703
22.46	-1.1405	-0.4836
23.44	-1.165	-0.3975
24.41	-1.1863	-0.3176
25.39	-1.204	-0.2484
26.37	-1.2175	-0.1937
27.34	-1.2267	-0.156
28.32	-1.2315	-0.1369
29.3	-1.2321	-0.1366
30.27	-1.2288	-0.1544
31.25	-1.2222	-0.1882
32.23	-1.2128	-0.2354
33.2	-1.2014	-0.2927
34.18	-1.1887	-0.3561
35.16	-1.1754	-0.4217
36.13	-1.1623	-0.4855
37.11	-1.15	-0.5439
38.09	-1.1392	-0.5938
39.06	-1.1303	-0.6326
40.04	-1.1236	-0.6588
41.02	-1.1193	-0.6714
41.99	-1.1175	-0.6707
42.97	-1.1181	-0.6575
43.95	-1.1209	-0.6335
44.92	-1.1256	-0.6012
45.9	-1.1318	-0.5634
46.88	-1.1391	-0.5231
47.85	-1.147	-0.4837
48.83	-1.155	-0.4482
49.8	-1.1625	-0.4194
50.78	-1.1693	-0.3998
51.76	-1.1748	-0.3909
52.73	-1.1788	-0.3939
53.71	-1.181	-0.409
54.69	-1.1812	-0.4356
55.66	-1.1794	-0.4725
56.64	-1.1755	-0.5178
57.62	-1.1696	-0.569
58.59	-1.1618	-0.6232
59.57	-1.1522	-0.6775
60.55	-1.141	-0.7287
61.52	-1.1284	-0.7739
62.5	-1.1146	-0.8103
63.48	-1.0998	-0.8359
64.45	-1.0842	-0.8491
65.43	-1.068	-0.849
66.41	-1.0514	-0.8354
67.38	-1.0346	-0.8088
68.36	-1.0177	-0.7707
69.34	-1.0009	-0.7228
70.31	-0.9843	-0.6676
71.29	-0.9682	-0.6078
72.27	-0.9527	-0.5465
73.24	-0.9381	-0.4866
74.22	-0.9244	-0.4312
75.2	-0.9121	-0.3829
76.17	-0.9012	-0.3438
77.15	-0.892	-0.3156
78.13	-0.8847	-0.2993
79.1	-0.8794	-0.2954
80.08	-0.8764	-0.3035
81.05	-0.8757	-0.3226
82.03	-0.8772	-0.3511
83.01	-0.881	-0.3869
83.98	-0.887	-0.4277
84.96	-0.8947	-0.4706
85.94	-0.904	-0.513
86.91	-0.9145	-0.5523
87.89	-0.9257	-0.5859
88.87	-0.937	-0.6117
89.84	-0.948	-0.6282
90.82	-0.9579	-0.6343
91.8	-0.9665	-0.6295
92.77	-0.973	-0.6139
93.75	-0.9771	-0.5884
94.73	-0.9785	-0.5541
95.7	-0.9769	-0.5127
96.68	-0.9723	-0.4664
97.66	-0.9647	-0.4175
98.63	-0.9545	-0.3683
99.61	-0.9419	-0.3212
100.59	-0.9275	-0.2784
101.56	-0.9119	-0.2417
102.54	-0.8958	-0.2126
103.52	-0.8802	-0.1922
104.49	-0.8656	-0.1808
105.47	-0.8531	-0.1786
106.45	-0.8433	-0.185
107.42	-0.8368	-0.199
108.4	-0.8342	-0.2192
109.38	-0.8359	-0.2439
110.35	-0.842	-0.2713
111.33	-0.8526	-0.2993
112.3	-0.8672	-0.326
113.28	-0.8856	-0.3497
114.26	-0.907	-0.3688
115.23	-0.9307	-0.3821
116.21	-0.9557	-0.3887
117.19	-0.981	-0.3883
118.16	-1.0056	-0.381
119.14	-1.0283	-0.3671
120.12	-1.0482	-0.3476
121.09	-1.0644	-0.3235
122.07	-1.0761	-0.2963
123.05	-1.0827	-0.2676
124.02	-1.0841	-0.2389
125	-1.08	-0.2118
125.98	-1.0707	-0.1877
126.95	-1.0565	-0.1676
127.93	-1.0382	-0.1526
128.91	-1.0166	-0.1431
129.88	-0.9927	-0.1393
130.86	-0.9677	-0.1409
131.84	-0.9429	-0.1475
132.81	-0.9193	-0.1581
133.79	-0.8983	-0.1717
134.77	-0.8809	-0.1871
135.74	-0.868	-0.2027
136.72	-0.8603	-0.2174
137.7	-0.8584	-0.2299
138.67	-0.8625	-0.2391
139.65	-0.8725	-0.2441
140.63	-0.8881	-0.2445
141.6	-0.9087	-0.2401
142.58	-0.9336	-0.231
143.55	-0.9617	-0.2177
144.53	-0.9919	-0.2009
145.51	-1.023	-0.1818
146.48	-1.0538	-0.1616
147.46	-1.0831	-0.1416
148.44	-1.1096	-0.1233
149.41	-1.1326	-0.108
150.39	-1.1511	-0.0969
151.37	-1.1647	-0.091
152.34	-1.173	-0.0912
153.32	-1.176	-0.0978
154.3	-1.1739	-0.1109
155.27	-1.1671	-0.1302
156.25	-1.1565	-0.1553
157.23	-1.1427	-0.1851
158.2	-1.1269	-0.2186
159.18	-1.1101	-0.2543
160.16	-1.0935	-0.2909
161.13	-1.078	-0.3268
162.11	-1.0648	-0.3606
163.09	-1.0547	-0.391
164.06	-1.0482	-0.4168
165.04	-1.046	-0.4372
166.02	-1.0482	-0.4517
166.99	-1.0548	-0.4599
167.97	-1.0655	-0.4619
168.95	-1.08	-0.4583
169.92	-1.0974	-0.4497
170.9	-1.117	-0.437
171.88	-1.1379	-0.4214
172.85	-1.1591	-0.4042
173.83	-1.1795	-0.3866
174.8	-1.1983	-0.3699
175.78	-1.2146	-0.3554
176.76	-1.2277	-0.344
177.73	-1.2371	-0.3364
178.71	-1.2425	-0.3333
179.69	-1.2439	-0.3349
180.66	-1.2413	-0.3411
181.64	-1.2352	-0.3517
182.62	-1.226	-0.366
183.59	-1.2147	-0.3833
184.57	-1.202	-0.4027
185.55	-1.1889	-0.4231
186.52	-1.1764	-0.4436
187.5	-1.1654	-0.4631
188.48	-1.1568	-0.4808
189.45	-1.1514	-0.4959
190.43	-1.1499	-0.5078
191.41	-1.1525	-0.5162
192.38	-1.1596	-0.5211
193.36	-1.171	-0.5226
194.34	-1.1866	-0.5212
195.31	-1.2059	-0.5174
196.29	-1.2282	-0.512
197.27	-1.2527	-0.5059
198.24	-1.2785	-0.5001
199.22	-1.3047	-0.4954
200.2	-1.3301	-0.4928
201.17	-1.3539	-0.4929
202.15	-1.3752	-0.4965
203.13	-1.3931	-0.5038
204.1	-1.407	-0.5151
205.08	-1.4167	-0.5302
206.05	-1.4217	-0.549
207.03	-1.4223	-0.571
208.01	-1.4185	-0.5954
208.98	-1.4109	-0.6214
209.96	-1.4001	-0.6482
210.94	-1.3867	-0.6748
211.91	-1.3718	-0.7004
212.89	-1.3561	-0.724
213.87	-1.3408	-0.7449
214.84	-1.3266	-0.7627
215.82	-1.3146	-0.7769
216.8	-1.3053	-0.7873
217.77	-1.2995	-0.794
218.75	-1.2975	-0.7973
219.73	-1.2995	-0.7976
220.7	-1.3056	-0.7955
221.68	-1.3157	-0.7918
222.66	-1.3293	-0.7872
223.63	-1.346	-0.7825
224.61	-1.3651	-0.7785
225.59	-1.3859	-0.776
226.56	-1.4076	-0.7755
227.54	-1.4293	-0.7776
228.52	-1.4503	-0.7824
229.49	-1.4697	-0.7901
230.47	-1.487	-0.8007
231.45	-1.5016	-0.8137
232.42	-1.513	-0.829
233.4	-1.5211	-0.8458
234.38	-1.5257	-0.8637
235.35	-1.5269	-0.8819
236.33	-1.5251	-0.8997
237.3	-1.5204	-0.9167
238.28	-1.5135	-0.9321
239.26	-1.5047	-0.9457
240.23	-1.4949	-0.9572
241.21	-1.4845	-0.9664
242.19	-1.4742	-0.9735
243.16	-1.4646	-0.9786
244.14	-1.4561	-0.9821
245.12	-1.4493	-0.9846
246.09	-1.4443	-0.9867
247.07	-1.4414	-0.9889
248.05	-1.4406	-0.9919
249.02	-1.442	-0.9965
250	-1.4453	-1.0031
250.98	-1.4504	-1.0122
251.95	-1.4568	-1.0241
252.93	-1.4643	-1.0391
253.91	-1.4724	-1.0571
254.88	-1.4807	-1.0779
255.86	-1.4888	-1.1014
256.84	-1.4963	-1.1269
257.81	-1.5029	-1.1541
258.79	-1.5084	-1.1821
259.77	-1.5126	-1.2105
260.74	-1.5153	-1.2385
261.72	-1.5166	-1.2655
262.7	-1.5165	-1.291
263.67	-1.5152	-1.3145
264.65	-1.5128	-1.3357
265.63	-1.5096	-1.3546
266.6	-1.5059	-1.371
267.58	-1.5018	-1.3853
268.55	-1.4977	-1.3976
269.53	-1.4939	-1.4084
270.51	-1.4904	-1.4182
271.48	-1.4876	-1.4277
272.46	-1.4855	-1.4373
273.44	-1.4842	-1.4476
274.41	-1.4838	-1.4591
275.39	-1.4841	-1.4724
276.37	-1.4851	-1.4875
277.34	-1.4867	-1.5047
278.32	-1.4888	-1.524
279.3	-1.491	-1.5451
280.27	-1.4934	-1.5679
281.25	-1.4956	-1.5917
282.23	-1.4974	-1.6162
283.2	-1.4988	-1.6406
284.18	-1.4996	-1.6642
285.16	-1.4996	-1.6864
286.13	-1.4987	-1.7065
287.11	-1.497	-1.724
288.09	-1.4943	-1.7384
289.06	-1.4907	-1.7493
290.04	-1.4862	-1.7565
291.02	-1.4808	-1.7601
291.99	-1.4746	-1.7601
292.97	-1.4676	-1.7568
293.95	-1.4598	-1.7505
294.92	-1.4514	-1.7419
295.9	-1.4424	-1.7316
296.88	-1.4327	-1.72
297.85	-1.4225	-1.708
298.83	-1.4118	-1.6961
299.8	-1.4005	-1.6849
300.78	-1.3888	-1.6748
301.76	-1.3767	-1.6663
302.73	-1.3641	-1.6595
303.71	-1.3513	-1.6545
304.69	-1.3381	-1.6513
305.66	-1.3248	-1.6498
306.64	-1.3115	-1.6496
307.62	-1.2982	-1.6504
308.59	-1.2851	-1.6517
309.57	-1.2723	-1.6532
310.55	-1.26	-1.6543
311.52	-1.2484	-1.6547
312.5	-1.2375	-1.6539
313.48	-1.2275	-1.6518
314.45	-1.2185	-1.6482
315.43	-1.2105	-1.643
316.41	-1.2035	-1.6363
317.38	-1.1976	-1.6283
318.36	-1.1926	-1.6191
319.34	-1.1885	-1.6093
320.31	-1.1851	-1.5991
321.29	-1.1821	-1.5891
322.27	-1.1794	-1.5796
323.24	-1.1767	-1.571
324.22	-1.1737	-1.5637
325.2	-1.1703	-1.558
326.17	-1.166	-1.5539
327.15	-1.1608	-1.5515
328.13	-1.1545	-1.5508
329.1	-1.1468	-1.5516
330.08	-1.1378	-1.5536
331.05	-1.1274	-1.5563
332.03	-1.1155	-1.5595
333.01	-1.1024	-1.5625
333.98	-1.0881	-1.565
334.96	-1.0728	-1.5665
335.94	-1.0568	-1.5665
336.91	-1.0403	-1.5647
337.89	-1.0237	-1.561
338.87	-1.0071	-1.5551
339.84	-0.9908	-1.5471
340.82	-0.9752	-1.5371
341.8	-0.9603	-1.5253
342.77	-0.9464	-1.5121
343.75	-0.9335	-1.4979
344.73	-0.9217	-1.4832
345.7	-0.9109	-1.4684
346.68	-0.901	-1.4542
347.66	-0.892	-1.4408
348.63	-0.8836	-1.4289
349.61	-0.8756	-1.4186
350.59	-0.8677	-1.4104
351.56	-0.8598	-1.4042
352.54	-0.8515	-1.4002
353.52	-0.8426	-1.3983
354.49	-0.833	-1.3982
355.47	-0.8226	-1.3996
356.45	-0.8113	-1.4023
357.42	-0.799	-1.4058
358.4	-0.7859	-1.4098
359.38	-0.7722	-1.4138
360.35	-0.758	-1.4174
361.33	-0.7435	-1.4204
362.3	-0.7293	-1.4226
363.28	-0.7155	-1.4238
364.26	-0.7026	-1.4239
365.23	-0.691	-1.4232
366.21	-0.6809	-1.4217
367.19	-0.6728	-1.4197
368.16	-0.6669	-1.4174
369.14	-0.6633	-1.4153
370.12	-0.6622	-1.4137
371.09	-0.6636	-1.4128
372.07	-0.6675	-1.413
373.05	-0.6736	-1.4146
374.02	-0.6818	-1.4175
375	-0.6916	-1.4218
375.98	-0.7027	-1.4274
376.95	-0.7147	-1.4341
377.93	-0.7271	-1.4414
378.91	-0.7393	-1.449
379.88	-0.7509	-1.4563
380.86	-0.7615	-1.4627
381.84	-0.7707	-1.4676
382.81	-0.7781	-1.4705
383.79	-0.7835	-1.4707
384.77	-0.7869	-1.4678
385.74	-0.7881	-1.4614
386.72	-0.7873	-1.4512
387.7	-0.7847	-1.4373
388.67	-0.7805	-1.4195
389.65	-0.7751	-1.3982
390.63	-0.7691	-1.3737
391.6	-0.7628	-1.3464
392.58	-0.7569	-1.3172
393.55	-0.7519	-1.2865
394.53	-0.7483	-1.2553
395.51	-0.7466	-1.2242
396.48	-0.7472	-1.194
397.46	-0.7505	-1.1655
398.44	-0.7568	-1.1391
399.41	-0.7661	-1.1155
400.39	-0.7785	-1.095
401.37	-0.7939	-1.0777
402.34	-0.8121	-1.0637
403.32	-0.8327	-1.0528
404.3	-0.8553	-1.0449
405.27	-0.8794	-1.0395
406.25	-0.9044	-1.0361
407.23	-0.9297	-1.0341
408.2	-0.9546	-1.033
409.18	-0.9785	-1.0322
410.16	-1.0008	-1.031
411.13	-1.021	-1.029
412.11	-1.0385	-1.0257
413.09	-1.0529	-1.0208
414.06	-1.064	-1.0142
415.04	-1.0717	-1.0057
416.02	-1.0758	-0.9954
416.99	-1.0763	-0.9834
417.97	-1.0736	-0.9701
418.95	-1.0679	-0.9558
419.92	-1.0595	-0.941
420.9	-1.0489	-0.9259
421.88	-1.0365	-0.9112
422.85	-1.023	-0.8971
423.83	-1.0089	-0.884
424.8	-0.9946	-0.8722
425.78	-0.9807	-0.8618
426.76	-0.9677	-0.8529
427.73	-0.9559	-0.8454
428.71	-0.9456	-0.8393
429.69	-0.9371	-0.8341
430.66	-0.9304	-0.8297
431.64	-0.9255	-0.8256
432.62	-0.9225	-0.8215
433.59	-0.9211	-0.8168
434.57	-0.9211	-0.8112
435.55	-0.9223	-0.8044
436.52	-0.9243	-0.7961
437.5	-0.9268	-0.7861
438.48	-0.9293	-0.7743
439.45	-0.9316	-0.7608
440.43	-0.9333	-0.7456
441.41	-0.9342	-0.729
442.38	-0.9341	-0.7113
443.36	-0.9327	-0.693
444.34	-0.93	-0.6744
445.31	-0.926	-0.656
446.29	-0.9207	-0.6383
447.27	-0.9144	-0.6217
448.24	-0.9071	-0.6067
449.22	-0.8992	-0.5934
450.2	-0.8909	-0.5823
451.17	-0.8825	-0.5733
452.15	-0.8743	-0.5666
453.13	-0.8666	-0.5621
454.1	-0.8598	-0.5597
455.08	-0.854	-0.559
456.05	-0.8494	-0.5598
457.03	-0.8463	-0.5617
458.01	-0.8445	-0.5645
458.98	-0.8443	-0.5677
459.96	-0.8454	-0.5709
460.94	-0.8478	-0.5739
461.91	-0.8513	-0.5765
462.89	-0.8557	-0.5784
463.87	-0.8608	-0.5797
464.84	-0.8662	-0.5802
465.82	-0.8717	-0.58
466.8	-0.8771	-0.5794
467.77	-0.882	-0.5785
468.75	-0.8864	-0.5774
469.73	-0.8899	-0.5766
470.7	-0.8925	-0.5762
471.68	-0.8941	-0.5765
472.66	-0.8947	-0.5777
473.63	-0.8943	-0.5799
474.61	-0.8931	-0.5832
475.59	-0.8912	-0.5876
476.56	-0.8888	-0.5931
477.54	-0.8861	-0.5994
478.52	-0.8832	-0.6064
479.49	-0.8805	-0.6138
480.47	-0.8781	-0.6212
481.45	-0.8762	-0.6284
482.42	-0.875	-0.6349
483.4	-0.8745	-0.6404
484.38	-0.8749	-0.6447
485.35	-0.8761	-0.6474
486.33	-0.8782	-0.6484
487.3	-0.8811	-0.6475
488.28	-0.8846	-0.6448
489.26	-0.8886	-0.6404
490.23	-0.8929	-0.6343
491.21	-0.8975	-0.6267
492.19	-0.902	-0.618
493.16	-0.9063	-0.6085
494.14	-0.9104	-0.5986
495.12	-0.914	-0.5885
496.09	-0.9171	-0.5788
497.07	-0.9197	-0.5696
498.05	-0.9217	-0.5613
499.02	-0.9233	-0.5542
500	-0.9245	-0.5484
500.98	-0.9254	-0.5439
501.95	-0.9263	-0.5409
502.93	-0.9271	-0.5393
503.91	-0.9282	-0.539
504.88	-0.9297	-0.5397
505.86	-0.9316	-0.5414
506.84	-0.9342	-0.5438
507.81	-0.9374	-0.5465
508.79	-0.9414	-0.5495
509.77	-0.9459	-0.5524
510.74	-0.951	-0.5551
511.72	-0.9566	-0.5575
512.7	-0.9624	-0.5593
513.67	-0.9682	-0.5605
514.65	-0.9738	-0.5611
515.63	-0.9789	-0.5611
516.6	-0.9833	-0.5606
517.58	-0.9868	-0.5597
518.55	-0.9891	-0.5584
519.53	-0.9902	-0.5568
520.51	-0.9898	-0.5552
521.48	-0.9881	-0.5535
522.46	-0.985	-0.5519
523.44	-0.9807	-0.5505
524.41	-0.9754	-0.5492
525.39	-0.9692	-0.548
526.37	-0.9626	-0.5471
527.34	-0.9559	-0.5463
528.32	-0.9494	-0.5456
529.3	-0.9436	-0.5449
530.27	-0.9387	-0.5442
531.25	-0.9352	-0.5434
532.23	-0.9333	-0.5425
533.2	-0.9332	-0.5415
534.18	-0.9351	-0.5403
535.16	-0.9389	-0.5391
536.13	-0.9446	-0.5377
537.11	-0.9519	-0.5364
538.09	-0.9608	-0.5352
539.06	-0.9707	-0.5341
540.04	-0.9813	-0.5333
541.02	-0.9921	-0.5327
541.99	-1.0026	-0.5325
542.97	-1.0122	-0.5326
543.95	-1.0206	-0.533
544.92	-1.0271	-0.5337
545.9	-1.0316	-0.5345
546.88	-1.0336	-0.5354
547.85	-1.033	-0.5362
548.83	-1.0298	-0.5367
549.8	-1.0239	-0.5367
550.78	-1.0157	-0.536
551.76	-1.0054	-0.5345
552.73	-0.9934	-0.532
553.71	-0.9803	-0.5285
554.69	-0.9667	-0.5239
555.66	-0.9532	-0.5183
556.64	-0.9404	-0.5118
557.62	-0.929	-0.5045
558.59	-0.9196	-0.4967
559.57	-0.9127	-0.4887
560.55	-0.9087	-0.4808
561.52	-0.908	-0.4734
562.5	-0.9107	-0.4669
563.48	-0.9168	-0.4615
564.45	-0.9261	-0.4576
565.43	-0.9384	-0.4554
566.41	-0.9533	-0.4552
567.38	-0.9703	-0.4569
568.36	-0.9886	-0.4606
569.34	-1.0076	-0.466
570.31	-1.0265	-0.473
571.29	-1.0446	-0.4812
572.27	-1.0612	-0.4902
573.24	-1.0756	-0.4995
574.22	-1.0872	-0.5086
575.2	-1.0956	-0.5169
576.17	-1.1004	-0.5239
577.15	-1.1015	-0.5292
578.13	-1.0989	-0.5325
579.1	-1.0927	-0.5334
580.08	-1.0832	-0.5319
581.05	-1.0709	-0.5279
582.03	-1.0563	-0.5217
583.01	-1.0401	-0.5136
583.98	-1.0229	-0.504
584.96	-1.0054	-0.4934
585.94	-0.9885	-0.4827
586.91	-0.9727	-0.4724
587.89	-0.9588	-0.4632
588.87	-0.9471	-0.456
589.84	-0.9382	-0.4514
590.82	-0.9322	-0.4498
591.8	-0.9293	-0.4518
592.77	-0.9295	-0.4575
593.75	-0.9326	-0.4671
594.73	-0.9383	-0.4803
595.7	-0.9461	-0.4969
596.68	-0.9556	-0.5164
597.66	-0.9661	-0.5381
598.63	-0.9769	-0.5613
599.61	-0.9875	-0.585
600.59	-0.9971	-0.6085
601.56	-1.0052	-0.6307
602.54	-1.0112	-0.6509
603.52	-1.0148	-0.6682
604.49	-1.0154	-0.6822
605.47	-1.0131	-0.6923
606.45	-1.0075	-0.6984
607.42	-0.9989	-0.7005
608.4	-0.9873	-0.6987
609.38	-0.973	-0.6935
610.35	-0.9564	-0.6855
611.33	-0.938	-0.6754
612.3	-0.9181	-0.6641
613.28	-0.8975	-0.6525
614.26	-0.8765	-0.6416
615.23	-0.8557	-0.632
616.21	-0.8357	-0.6247
617.19	-0.8168	-0.6202
618.16	-0.7995	-0.6189
619.14	-0.784	-0.621
620.12	-0.7705	-0.6265
621.09	-0.7593	-0.6351
622.07	-0.7503	-0.6463
623.05	-0.7436	-0.6594
624.02	-0.739	-0.6735
625	-0.7364	-0.6878
625.98	-0.7356	-0.7011
626.95	-0.7364	-0.7124
627.93	-0.7386	-0.7209
628.91	-0.7418	-0.7258
629.88	-0.746	-0.7262
630.86	-0.7508	-0.722
631.84	-0.7561	-0.7129
632.81	-0.7617	-0.6991
633.79	-0.7675	-0.6809
634.77	-0.7734	-0.659
635.74	-0.7793	-0.6343
636.72	-0.7851	-0.6079
637.7	-0.7908	-0.581
638.67	-0.7964	-0.5548
639.65	-0.8019	-0.5308
640.63	-0.8071	-0.5101
641.6	-0.8121	-0.4937
642.58	-0.8168	-0.4826
643.55	-0.8211	-0.4774
644.53	-0.825	-0.4783
645.51	-0.8282	-0.4855
646.48	-0.8308	-0.4986
647.46	-0.8325	-0.5169
648.44	-0.8333	-0.5396
649.41	-0.833	-0.5654
650.39	-0.8316	-0.5931
651.37	-0.829	-0.6212
652.34	-0.8252	-0.6483
653.32	-0.8201	-0.6727
654.3	-0.8139	-0.6933
655.27	-0.8066	-0.7089
656.25	-0.7984	-0.7185
657.23	-0.7895	-0.7217
658.2	-0.78	-0.7179
659.18	-0.7703	-0.7075
660.16	-0.7606	-0.6907
661.13	-0.7511	-0.6683
662.11	-0.7422	-0.6413
663.09	-0.734	-0.6109
664.06	-0.7268	-0.5784
665.04	-0.7206	-0.5453
666.02	-0.7157	-0.513
666.99	-0.7121	-0.4829
667.97	-0.7097	-0.4561
668.95	-0.7085	-0.4337
669.92	-0.7084	-0.4162
670.9	-0.7091	-0.4041
671.88	-0.7104	-0.3975
672.85	-0.7121	-0.396
673.83	-0.7138	-0.3991
674.8	-0.7153	-0.406
675.78	-0.7162	-0.4155
676.76	-0.7164	-0.4266
677.73	-0.7155	-0.4378
678.71	-0.7134	-0.448
679.69	-0.71	-0.456
680.66	-0.7053	-0.4606
681.64	-0.6992	-0.4612
682.62	-0.6918	-0.4571
683.59	-0.6834	-0.4481
684.57	-0.674	-0.4343
685.55	-0.6641	-0.416
686.52	-0.6538	-0.3939
687.5	-0.6436	-0.369
688.48	-0.6338	-0.3423
689.45	-0.6246	-0.3151
690.43	-0.6165	-0.2887
691.41	-0.6096	-0.2643
692.38	-0.6043	-0.2432
693.36	-0.6006	-0.2262
694.34	-0.5987	-0.2141
695.31	-0.5985	-0.2074
696.29	-0.6001	-0.2061
697.27	-0.6033	-0.21
698.24	-0.6079	-0.2186
699.22	-0.6138	-0.231
700.2	-0.6206	-0.2461
701.17	-0.6281	-0.2626
702.15	-0.636	-0.2792
703.13	-0.6439	-0.2943
704.1	-0.6515	-0.3065
705.08	-0.6587	-0.3147
706.05	-0.6652	-0.3176
707.03	-0.6709	-0.3146
708.01	-0.6756	-0.3052
708.98	-0.6793	-0.2893
709.96	-0.682	-0.2672
710.94	-0.6838	-0.2395
711.91	-0.6848	-0.2072
712.89	-0.6851	-0.1716
713.87	-0.6849	-0.1342
714.84	-0.6845	-0.0966
715.82	-0.684	-0.0604
716.8	-0.6835	-0.0274
717.77	-0.6834	0.001
718.75	-0.6837	0.0234
719.73	-0.6845	0.0388
720.7	-0.6859	0.0467
721.68	-0.688	0.0465
722.66	-0.6906	0.0386
723.63	-0.6938	0.0233
724.61	-0.6975	0.0016
725.59	-0.7015	-0.0255
726.56	-0.7057	-0.0564
727.54	-0.7099	-0.0897
728.52	-0.714	-0.1235
729.49	-0.718	-0.1562
730.47	-0.7216	-0.1863
731.45	-0.7249	-0.2123
732.42	-0.7278	-0.2331
733.4	-0.7303	-0.248
734.38	-0.7324	-0.2565
735.35	-0.7344	-0.2586
736.33	-0.7363	-0.2545
737.3	-0.7382	-0.245
738.28	-0.7404	-0.231
739.26	-0.7431	-0.2138
740.23	-0.7464	-0.1948
741.21	-0.7505	-0.1755
742.19	-0.7555	-0.1574
743.16	-0.7615	-0.1419
744.14	-0.7686	-0.1302
745.12	-0.7767	-0.1233
746.09	-0.7858	-0.1219
747.07	-0.7958	-0.1262
748.05	-0.8063	-0.1362
749.02	-0.8172	-0.1515
750	-0.8282	-0.1713
750.98	-0.839	-0.1945
751.95	-0.8492	-0.2199
752.93	-0.8585	-0.246
753.91	-0.8665	-0.2713
754.88	-0.8731	-0.2943
755.86	-0.8779	-0.3138
756.84	-0.8808	-0.3285
757.81	-0.8817	-0.3375
758.79	-0.8805	-0.3402
759.77	-0.8774	-0.3365
760.74	-0.8724	-0.3266
761.72	-0.8659	-0.311
762.7	-0.8582	-0.2905
763.67	-0.8496	-0.2665
764.65	-0.8405	-0.2403
765.63	-0.8314	-0.2134
766.6	-0.8227	-0.1877
767.58	-0.815	-0.1646
768.55	-0.8085	-0.1456
769.53	-0.8038	-0.1321
770.51	-0.801	-0.125
771.48	-0.8004	-0.1251
772.46	-0.8021	-0.1326
773.44	-0.8062	-0.1474
774.41	-0.8125	-0.1691
775.39	-0.8208	-0.1967
776.37	-0.831	-0.2291
777.34	-0.8426	-0.265
778.32	-0.8552	-0.3027
779.3	-0.8684	-0.3405
780.27	-0.8816	-0.3769
781.25	-0.8943	-0.4102
782.23	-0.9061	-0.4392
783.2	-0.9165	-0.4626
784.18	-0.925	-0.4798
785.16	-0.9314	-0.4902
786.13	-0.9355	-0.4939
787.11	-0.937	-0.4911
788.09	-0.936	-0.4826
789.06	-0.9326	-0.4693
790.04	-0.9268	-0.4524
791.02	-0.9191	-0.4333
791.99	-0.9096	-0.4135
792.97	-0.8989	-0.3946
793.95	-0.8873	-0.3779
794.92	-0.8754	-0.3646
795.9	-0.8636	-0.3559
796.88	-0.8524	-0.3523
797.85	-0.8423	-0.3544
798.83	-0.8335	-0.3623
799.8	-0.8264	-0.3756
800.78	-0.8213	-0.3938
801.76	-0.8183	-0.4162
802.73	-0.8174	-0.4415
803.71	-0.8186	-0.4688
804.69	-0.8218	-0.4967
805.66	-0.8269	-0.524
806.64	-0.8335	-0.5495
807.62	-0.8413	-0.5722
808.59	-0.8502	-0.5914
809.57	-0.8596	-0.6064
810.55	-0.8694	-0.617
811.52	-0.879	-0.6232
812.5	-0.8884	-0.6254
813.48	-0.8971	-0.624
814.45	-0.9051	-0.6198
815.43	-0.9121	-0.6137
816.41	-0.9181	-0.6068
817.38	-0.9231	-0.6
818.36	-0.927	-0.5943
819.34	-0.93	-0.5904
820.31	-0.9321	-0.5892
821.29	-0.9335	-0.5909
822.27	-0.9344	-0.5959
823.24	-0.9349	-0.604
824.22	-0.9352	-0.615
825.2	-0.9353	-0.6283
826.17	-0.9355	-0.6432
827.15	-0.9359	-0.6588
828.13	-0.9364	-0.6742
829.1	-0.9372	-0.6885
830.08	-0.9382	-0.7009
831.05	-0.9394	-0.7104
832.03	-0.9408	-0.7167
833.01	-0.9423	-0.7195
833.98	-0.9439	-0.7186
834.96	-0.9455	-0.7144
835.94	-0.9471	-0.7074
836.91	-0.9486	-0.6984
837.89	-0.9501	-0.6883
838.87	-0.9515	-0.6784
839.84	-0.9529	-0.67
840.82	-0.9543	-0.6642
841.8	-0.9558	-0.6623
842.77	-0.9575	-0.6655
843.75	-0.9595	-0.6744
844.73	-0.9619	-0.6899
845.7	-0.9648	-0.7119
846.68	-0.9681	-0.7406
847.66	-0.972	-0.7755
848.63	-0.9764	-0.8157
849.61	-0.9812	-0.8602
850.59	-0.9863	-0.9077
851.56	-0.9916	-0.9567
852.54	-0.997	-1.0055
853.52	-1.002	-1.0525
854.49	-1.0067	-1.0961
855.47	-1.0106	-1.1351
856.45	-1.0136	-1.1684
857.42	-1.0154	-1.195
858.4	-1.0159	-1.2147
859.38	-1.0149	-1.2274
860.35	-1.0124	-1.2334
861.33	-1.0085	-1.2337
862.3	-1.0031	-1.2291
863.28	-0.9966	-1.2213
864.26	-0.9892	-1.2117
865.23	-0.9813	-1.202
866.21	-0.9732	-1.1941
867.19	-0.9656	-1.1894
868.16	-0.9589	-1.1895
869.14	-0.9537	-1.1954
870.12	-0.9504	-1.2082
871.09	-0.9496	-1.2281
872.07	-0.9515	-1.2553
873.05	-0.9565	-1.2893
874.02	-0.9648	-1.3295
875	-0.9764	-1.3745
875.98	-0.9912	-1.4231
876.95	-1.009	-1.4736
877.93	-1.0293	-1.5244
878.91	-1.0517	-1.5737
879.88	-1.0754	-1.6199
880.86	-1.0997	-1.6617
881.84	-1.1239	-1.698
882.81	-1.1471	-1.728
883.79	-1.1684	-1.7514
884.77	-1.1872	-1.7684
885.74	-1.2027	-1.7794
886.72	-1.2144	-1.7854
887.7	-1.2219	-1.7876
888.67	-1.225	-1.7876
889.65	-1.2237	-1.787
890.63	-1.2182	-1.7875
891.6	-1.2089	-1.7908
892.58	-1.1964	-1.7985
893.55	-1.1815	-1.8117
894.53	-1.1651	-1.8314
895.51	-1.1483	-1.858
896.48	-1.1322	-1.8914
897.46	-1.1178	-1.9313
898.44	-1.1062	-1.9767
899.41	-1.0985	-2.0262
900.39	-1.0954	-2.0781
901.37	-1.0976	-2.1305
902.34	-1.1056	-2.1812
903.32	-1.1195	-2.2282
904.3	-1.1392	-2.2695
905.27	-1.1645	-2.3031
906.25	-1.1946	-2.3278
907.23	-1.2287	-2.3425
908.2	-1.2659	-2.3467
909.18	-1.3048	-2.3403
910.16	-1.3441	-2.324
911.13	-1.3824	-2.2988
912.11	-1.4183	-2.2664
913.09	-1.4505	-2.2286
914.06	-1.4778	-2.1877
915.04	-1.4991	-2.1461
916.02	-1.5136	-2.1062
916.99	-1.5207	-2.0703
917.97	-1.5203	-2.0405
918.95	-1.5123	-2.0183
919.92	-1.4971	-2.005
920.9	-1.4753	-2.0012
921.88	-1.4478	-2.007
922.85	-1.4158	-2.0218
923.83	-1.3804	-2.0446
924.8	-1.3432	-2.0736
925.78	-1.3056	-2.107
926.76	-1.2689	-2.1424
927.73	-1.2345	-2.1773
928.71	-1.2037	-2.2094
929.69	-1.1774	-2.2363
930.66	-1.1565	-2.2562
931.64	-1.1415	-2.2674
932.62	-1.1325	-2.269
933.59	-1.1296	-2.2605
934.57	-1.1323	-2.2423
935.55	-1.1401	-2.2152
936.52	-1.1521	-2.1807
937.5	-1.1674	-2.1409
938.48	-1.1847	-2.0981
939.45	-1.2029	-2.055
940.43	-1.2208	-2.0143
941.41	-1.2373	-1.9788
942.38	-1.2512	-1.9509
943.36	-1.2618	-1.9326
944.34	-1.2683	-1.9253
945.31	-1.2704	-1.9299
946.29	-1.2679	-1.9463
947.27	-1.261	-1.974
948.24	-1.2499	-2.0113
949.22	-1.2352	-2.056
950.2	-1.2178	-2.1056
951.17	-1.1986	-2.1566
952.15	-1.1787	-2.2056
953.13	-1.159	-2.2492
954.1	-1.1407	-2.284
955.08	-1.1249	-2.3069
956.05	-1.1122	-2.3155
957.03	-1.1036	-2.3082
958.01	-1.0993	-2.2841
958.98	-1.0998	-2.2435
959.96	-1.1049	-2.1874
960.94	-1.1145	-2.1181
961.91	-1.128	-2.0386
962.89	-1.1448	-1.9529
963.87	-1.164	-1.8653
964.84	-1.1845	-1.7807
965.82	-1.2053	-1.7041
966.8	-1.2253	-1.64
967.77	-1.2435	-1.5929
968.75	-1.2588	-1.5663
969.73	-1.2704	-1.5628
970.7	-1.2776	-1.5838
971.68	-1.2802	-1.6294
972.66	-1.2777	-1.6983
973.63	-1.2705	-1.7878
974.61	-1.2586	-1.8938
975.59	-1.2427	-2.0109
976.56	-1.2236	-2.1329
977.54	-1.202	-2.2526
978.52	-1.1791	-2.3625
979.49	-1.1558	-2.455
980.47	-1.1333	-2.5226
981.45	-1.1126	-2.5585
982.42	-1.0945	-2.5571
983.4	-1.0799	-2.5137
984.38	-1.0693	-2.4255
985.35	-1.063	-2.2912
986.33	-1.0612	-2.1114
987.3	-1.0636	-1.8888
988.28	-1.0701	-1.6276
989.26	-1.0798	-1.3342
990.23	-1.0922	-1.0159
991.21	-1.1062	-0.6816
992.19	-1.1209	-0.341
993.16	-1.1352	-0.004
994.14	-1.148	0.3191
995.12	-1.1585	0.6187
996.09	-1.1658	0.8858
997.07	-1.1692	1.1128
998.05	-1.1683	1.2932
999.02	-1.1629	1.4228
1000	-0.0812	3.0857
1000.98	-0.0786	2.9367
1001.95	-0.0789	2.7147
1002.93	-0.0822	2.4266
1003.91	-0.0884	2.0819
1004.88	-0.0975	1.6921
1005.86	-0.1089	1.2702
1006.84	-0.1225	0.8302
1007.81	-0.1377	0.3866
1008.79	-0.1539	-0.0462
1009.77	-0.1707	-0.4548
1010.74	-0.1874	-0.827
1011.72	-0.2034	-1.1525
1012.7	-0.2184	-1.4232
1013.67	-0.2318	-1.6335
1014.65	-0.2434	-1.7805
1015.63	-0.2528	-1.8639
1016.6	-0.2599	-1.8861
1017.58	-0.2646	-1.852
1018.55	-0.267	-1.7685
1019.53	-0.2673	-1.6442
1020.51	-0.2657	-1.489
1021.48	-0.2625	-1.3136
1022.46	-0.258	-1.1289
1023.44	-0.2527	-0.9453
1024.41	-0.2469	-0.7727
1025.39	-0.2411	-0.6197
1026.37	-0.2355	-0.4932
1027.34	-0.2306	-0.3985
1028.32	-0.2265	-0.3386
1029.3	-0.2235	-0.3149
1030.27	-0.2216	-0.3264
1031.25	-0.221	-0.3705
1032.23	-0.2215	-0.4429
1033.2	-0.223	-0.538
1034.18	-0.2255	-0.6492
1035.16	-0.2286	-0.7694
1036.13	-0.2321	-0.8915
1037.11	-0.2357	-1.0085
1038.09	-0.2391	-1.1139
1039.06	-0.2421	-1.2025
1040.04	-0.2444	-1.27
1041.02	-0.2459	-1.3135
1041.99	-0.2463	-1.3317
1042.97	-0.2456	-1.3246
1043.95	-0.2437	-1.2939
1044.92	-0.2407	-1.2421
1045.9	-0.2365	-1.1733
1046.88	-0.2314	-1.0919
1047.85	-0.2255	-1.0032
1048.83	-0.219	-0.9123
1049.8	-0.2121	-0.8245
1050.78	-0.205	-0.7446
1051.76	-0.1979	-0.6766
1052.73	-0.1912	-0.6237
1053.71	-0.1848	-0.5882
1054.69	-0.1791	-0.5711
1055.66	-0.1741	-0.5723
1056.64	-0.1699	-0.5906
1057.62	-0.1665	-0.6239
1058.59	-0.1638	-0.6691
1059.57	-0.1619	-0.7227
1060.55	-0.1607	-0.7806
1061.52	-0.16	-0.8388
1062.5	-0.1597	-0.8932
1063.48	-0.1597	-0.9401
1064.45	-0.1599	-0.9764
1065.43	-0.1601	-0.9998
1066.41	-0.1602	-1.0087
1067.38	-0.1602	-1.0024
1068.36	-0.1601	-0.9815
1069.34	-0.1598	-0.947
1070.31	-0.1594	-0.9009
1071.29	-0.1589	-0.846
1072.27	-0.1584	-0.7855
1073.24	-0.158	-0.7226
1074.22	-0.1578	-0.6611
1075.2	-0.158	-0.6042
1076.17	-0.1586	-0.5551
1077.15	-0.1597	-0.5162
1078.13	-0.1614	-0.4894
1079.1	-0.1638	-0.4759
1080.08	-0.1668	-0.476
1081.05	-0.1705	-0.4893
1082.03	-0.1748	-0.5145
1083.01	-0.1795	-0.5497
1083.98	-0.1847	-0.5925
1084.96	-0.19	-0.6401
1085.94	-0.1953	-0.6892
1086.91	-0.2004	-0.737
1087.89	-0.2052	-0.7803
1088.87	-0.2094	-0.8166
1089.84	-0.2129	-0.8436
1090.82	-0.2156	-0.8599
1091.8	-0.2172	-0.8644
1092.77	-0.2178	-0.857
1093.75	-0.2172	-0.8382
1094.73	-0.2155	-0.809
1095.7	-0.2128	-0.7713
1096.68	-0.2091	-0.7272
1097.66	-0.2045	-0.6793
1098.63	-0.1992	-0.6301
1099.61	-0.1933	-0.5824
1100.59	-0.1871	-0.5388
1101.56	-0.1806	-0.5014
1102.54	-0.174	-0.472
1103.52	-0.1676	-0.452
1104.49	-0.1613	-0.4419
1105.47	-0.1554	-0.442
1106.45	-0.1499	-0.4515
1107.42	-0.1449	-0.4696
1108.4	-0.1403	-0.4944
1109.38	-0.1361	-0.5241
1110.35	-0.1323	-0.5565
1111.33	-0.1289	-0.5893
1112.3	-0.1258	-0.6202
1113.28	-0.123	-0.647
1114.26	-0.1204	-0.668
1115.23	-0.118	-0.6818
1116.21	-0.1158	-0.6875
1117.19	-0.1139	-0.6848
1118.16	-0.1124	-0.6739
1119.14	-0.1113	-0.6554
1120.12	-0.1107	-0.6306
1121.09	-0.1109	-0.6012
1122.07	-0.112	-0.569
1123.05	-0.1143	-0.5361
1124.02	-0.1178	-0.5048
1125	-0.1227	-0.477
1125.98	-0.1293	-0.4546
1126.95	-0.1375	-0.439
1127.93	-0.1475	-0.4315
1128.91	-0.1591	-0.4325
1129.88	-0.1723	-0.4422
1130.86	-0.1868	-0.46
1131.84	-0.2025	-0.4851
1132.81	-0.219	-0.516
1133.79	-0.2359	-0.551
1134.77	-0.2527	-0.5879
1135.74	-0.269	-0.6247
1136.72	-0.2842	-0.6591
1137.7	-0.2979	-0.6891
1138.67	-0.3094	-0.7127
1139.65	-0.3184	-0.7285
1140.63	-0.3245	-0.7355
1141.6	-0.3274	-0.7329
1142.58	-0.3268	-0.7206
1143.55	-0.3227	-0.6992
1144.53	-0.3151	-0.6696
1145.51	-0.3041	-0.6331
1146.48	-0.29	-0.5914
1147.46	-0.2733	-0.5465
1148.44	-0.2543	-0.5005
1149.41	-0.2337	-0.4556
1150.39	-0.2121	-0.4139
1151.37	-0.1902	-0.3772
1152.34	-0.1687	-0.3471
1153.32	-0.1483	-0.3247
1154.3	-0.1297	-0.3107
1155.27	-0.1134	-0.3055
1156.25	-0.0999	-0.3088
1157.23	-0.0896	-0.3199
1158.2	-0.0827	-0.3377
1159.18	-0.0794	-0.3608
1160.16	-0.0796	-0.3874
1161.13	-0.0832	-0.4159
1162.11	-0.0899	-0.4442
1163.09	-0.0994	-0.4706
1164.06	-0.111	-0.4934
1165.04	-0.1243	-0.5112
1166.02	-0.1386	-0.5231
1166.99	-0.1534	-0.5281
1167.97	-0.168	-0.5262
1168.95	-0.1818	-0.5173
1169.92	-0.1944	-0.5021
1170.9	-0.2053	-0.4813
1171.88	-0.2142	-0.4562
1172.85	-0.2209	-0.428
1173.83	-0.2254	-0.3984
1174.8	-0.2277	-0.3688
1175.78	-0.2279	-0.3406
1176.76	-0.2264	-0.3153
1177.73	-0.2235	-0.294
1178.71	-0.2196	-0.2775
1179.69	-0.2152	-0.2663
1180.66	-0.2109	-0.2608
1181.64	-0.207	-0.2607
1182.62	-0.204	-0.2657
1183.59	-0.2024	-0.275
1184.57	-0.2025	-0.2877
1185.55	-0.2045	-0.3027
1186.52	-0.2085	-0.3188
1187.5	-0.2146	-0.335
1188.48	-0.2226	-0.3499
1189.45	-0.2325	-0.3627
1190.43	-0.2439	-0.3726
1191.41	-0.2564	-0.3789
1192.38	-0.2697	-0.3814
1193.36	-0.2834	-0.3801
1194.34	-0.2969	-0.375
1195.31	-0.3098	-0.3668
1196.29	-0.3218	-0.3561
1197.27	-0.3326	-0.3436
1198.24	-0.3417	-0.3303
1199.22	-0.3492	-0.3171
1200.2	-0.3548	-0.3049
1201.17	-0.3586	-0.2944
1202.15	-0.3608	-0.2864
1203.13	-0.3615	-0.2814
1204.1	-0.3611	-0.2795
1205.08	-0.3598	-0.2808
1206.05	-0.3581	-0.2851
1207.03	-0.3564	-0.292
1208.01	-0.355	-0.301
1208.98	-0.3544	-0.3112
1209.96	-0.3549	-0.322
1210.94	-0.3567	-0.3324
1211.91	-0.36	-0.3417
1212.89	-0.3649	-0.349
1213.87	-0.3713	-0.3539
1214.84	-0.3793	-0.3558
1215.82	-0.3884	-0.3544
1216.8	-0.3985	-0.3497
1217.77	-0.4091	-0.3418
1218.75	-0.4198	-0.3311
1219.73	-0.4301	-0.3181
1220.7	-0.4395	-0.3032
1221.68	-0.4476	-0.2874
1222.66	-0.4538	-0.2712
1223.63	-0.4578	-0.2555
1224.61	-0.4592	-0.2408
1225.59	-0.4579	-0.2277
1226.56	-0.4537	-0.2167
1227.54	-0.4465	-0.2079
1228.52	-0.4365	-0.2014
1229.49	-0.4238	-0.1971
1230.47	-0.4088	-0.1947
1231.45	-0.3919	-0.1937
1232.42	-0.3736	-0.1935
1233.4	-0.3543	-0.1936
1234.38	-0.3346	-0.1933
1235.35	-0.3152	-0.192
1236.33	-0.2965	-0.1893
1237.3	-0.2792	-0.1847
1238.28	-0.2636	-0.178
1239.26	-0.2503	-0.1693
1240.23	-0.2396	-0.1587
1241.21	-0.2317	-0.1466
1242.19	-0.2267	-0.1336
1243.16	-0.2248	-0.1205
1244.14	-0.2258	-0.1081
1245.12	-0.2296	-0.0973
1246.09	-0.236	-0.089
1247.07	-0.2446	-0.0842
1248.05	-0.2551	-0.0836
1249.02	-0.267	-0.0877
1250	-0.28	-0.0969
1250.98	-0.2934	-0.1113
1251.95	-0.307	-0.1308
1252.93	-0.3202	-0.155
1253.91	-0.3326	-0.183
1254.88	-0.3439	-0.2139
1255.86	-0.3537	-0.2466
1256.84	-0.3618	-0.2797
1257.81	-0.368	-0.312
1258.79	-0.372	-0.3419
1259.77	-0.3739	-0.3682
1260.74	-0.3737	-0.3896
1261.72	-0.3713	-0.4054
1262.7	-0.3669	-0.4146
1263.67	-0.3606	-0.4171
1264.65	-0.3526	-0.4127
1265.63	-0.3432	-0.4017
1266.6	-0.3326	-0.3848
1267.58	-0.3211	-0.363
1268.55	-0.3089	-0.3374
1269.53	-0.2965	-0.3096
1270.51	-0.2841	-0.2809
1271.48	-0.2719	-0.2532
1272.46	-0.2604	-0.2278
1273.44	-0.2497	-0.2062
1274.41	-0.2402	-0.1897
1275.39	-0.232	-0.1793
1276.37	-0.2253	-0.1756
1277.34	-0.2203	-0.1788
1278.32	-0.2171	-0.1891
1279.3	-0.2158	-0.2058
1280.27	-0.2162	-0.2283
1281.25	-0.2185	-0.2555
1282.23	-0.2223	-0.286
1283.2	-0.2277	-0.3183
1284.18	-0.2343	-0.3509
1285.16	-0.2419	-0.3821
1286.13	-0.2502	-0.4104
1287.11	-0.2589	-0.4345
1288.09	-0.2676	-0.4533
1289.06	-0.2759	-0.4658
1290.04	-0.2835	-0.4716
1291.02	-0.2901	-0.4705
1291.99	-0.2953	-0.4627
1292.97	-0.299	-0.4488
1293.95	-0.3009	-0.4296
1294.92	-0.3009	-0.4063
1295.9	-0.2989	-0.3801
1296.88	-0.295	-0.3526
1297.85	-0.2893	-0.3252
1298.83	-0.2821	-0.2995
1299.8	-0.2734	-0.2767
1300.78	-0.2638	-0.258
1301.76	-0.2536	-0.2445
1302.73	-0.2432	-0.2366
1303.71	-0.233	-0.2349
1304.69	-0.2236	-0.2393
1305.66	-0.2152	-0.2494
1306.64	-0.2084	-0.2649
1307.62	-0.2034	-0.2846
1308.59	-0.2006	-0.3078
1309.57	-0.2001	-0.333
1310.55	-0.202	-0.3592
1311.52	-0.2062	-0.3851
1312.5	-0.2128	-0.4094
1313.48	-0.2215	-0.431
1314.45	-0.2319	-0.4492
1315.43	-0.2438	-0.4632
1316.41	-0.2566	-0.4725
1317.38	-0.27	-0.4771
1318.36	-0.2834	-0.4769
1319.34	-0.2964	-0.4723
1320.31	-0.3083	-0.4637
1321.29	-0.3189	-0.4519
1322.27	-0.3276	-0.4375
1323.24	-0.3342	-0.4214
1324.22	-0.3385	-0.4044
1325.2	-0.3402	-0.3873
1326.17	-0.3394	-0.3707
1327.15	-0.3361	-0.3552
1328.13	-0.3305	-0.3412
1329.1	-0.3227	-0.3287
1330.08	-0.313	-0.3179
1331.05	-0.3018	-0.3086
1332.03	-0.2895	-0.3005
1333.01	-0.2764	-0.2931
1333.98	-0.2629	-0.286
1334.96	-0.2494	-0.2786
1335.94	-0.2362	-0.2704
1336.91	-0.2236	-0.261
1337.89	-0.2117	-0.2499
1338.87	-0.2008	-0.2371
1339.84	-0.1909	-0.2223
1340.82	-0.1821	-0.2056
1341.8	-0.1742	-0.1874
1342.77	-0.1673	-0.1681
1343.75	-0.1611	-0.1482
1344.73	-0.1555	-0.1283
1345.7	-0.1503	-0.1093
1346.68	-0.1454	-0.0919
1347.66	-0.1407	-0.0768
1348.63	-0.136	-0.0646
1349.61	-0.1313	-0.056
1350.59	-0.1265	-0.0514
1351.56	-0.1216	-0.051
1352.54	-0.1169	-0.0548
1353.52	-0.1123	-0.0627
1354.49	-0.1082	-0.0743
1355.47	-0.1046	-0.089
1356.45	-0.1017	-0.1062
1357.42	-0.0999	-0.1251
1358.4	-0.0994	-0.1446
1359.38	-0.1002	-0.164
1360.35	-0.1025	-0.1824
1361.33	-0.1064	-0.1988
1362.3	-0.1119	-0.2126
1363.28	-0.1189	-0.2232
1364.26	-0.1273	-0.2302
1365.23	-0.1369	-0.2335
1366.21	-0.1473	-0.233
1367.19	-0.1584	-0.2289
1368.16	-0.1696	-0.2216
1369.14	-0.1807	-0.2117
1370.12	-0.1911	-0.1997
1371.09	-0.2006	-0.1865
1372.07	-0.2087	-0.1727
1373.05	-0.2151	-0.1591
1374.02	-0.2196	-0.1463
1375	-0.222	-0.135
1375.98	-0.2223	-0.1255
1376.95	-0.2203	-0.1182
1377.93	-0.2163	-0.1132
1378.91	-0.2104	-0.1105
1379.88	-0.2027	-0.1098
1380.86	-0.1938	-0.1109
1381.84	-0.1838	-0.1134
1382.81	-0.1733	-0.1167
1383.79	-0.1626	-0.1202
1384.77	-0.152	-0.1236
1385.74	-0.1421	-0.1263
1386.72	-0.133	-0.1279
1387.7	-0.1251	-0.1281
1388.67	-0.1186	-0.1268
1389.65	-0.1135	-0.1241
1390.63	-0.11	-0.12
1391.6	-0.1079	-0.1149
1392.58	-0.1073	-0.1093
1393.55	-0.1079	-0.1037
1394.53	-0.1095	-0.0987
1395.51	-0.1118	-0.0949
1396.48	-0.1147	-0.093
1397.46	-0.1179	-0.0935
1398.44	-0.1212	-0.0969
1399.41	-0.1243	-0.1035
1400.39	-0.1271	-0.1136
1401.37	-0.1295	-0.127
1402.34	-0.1316	-0.1437
1403.32	-0.1333	-0.1633
1404.3	-0.1347	-0.1853
1405.27	-0.136	-0.209
1406.25	-0.1374	-0.2337
1407.23	-0.1391	-0.2585
1408.2	-0.1413	-0.2828
1409.18	-0.1443	-0.3055
1410.16	-0.1482	-0.3262
1411.13	-0.1533	-0.3441
1412.11	-0.1596	-0.3588
1413.09	-0.1672	-0.3701
1414.06	-0.176	-0.378
1415.04	-0.1859	-0.3825
1416.02	-0.1968	-0.3841
1416.99	-0.2084	-0.3832
1417.97	-0.2203	-0.3806
1418.95	-0.2322	-0.377
1419.92	-0.2438	-0.3733
1420.9	-0.2545	-0.3703
1421.88	-0.2641	-0.3689
1422.85	-0.272	-0.3699
1423.83	-0.2781	-0.3738
1424.8	-0.2821	-0.3811
1425.78	-0.2838	-0.392
1426.76	-0.2832	-0.4067
1427.73	-0.2803	-0.425
1428.71	-0.2752	-0.4466
1429.69	-0.2682	-0.4708
1430.66	-0.2596	-0.4969
1431.64	-0.2498	-0.5243
1432.62	-0.2392	-0.5519
1433.59	-0.2284	-0.5789
1434.57	-0.2177	-0.6043
1435.55	-0.2079	-0.6275
1436.52	-0.1991	-0.6476
1437.5	-0.192	-0.6641
1438.48	-0.1867	-0.6767
1439.45	-0.1836	-0.6853
1440.43	-0.1826	-0.6898
1441.41	-0.184	-0.6906
1442.38	-0.1875	-0.6881
1443.36	-0.1931	-0.6828
1444.34	-0.2003	-0.6756
1445.31	-0.209	-0.6671
1446.29	-0.2187	-0.6581
1447.27	-0.2289	-0.6495
1448.24	-0.2392	-0.642
1449.22	-0.2493	-0.6362
1450.2	-0.2587	-0.6326
1451.17	-0.267	-0.6315
1452.15	-0.2741	-0.6331
1453.13	-0.2797	-0.6374
1454.1	-0.2838	-0.6442
1455.08	-0.2864	-0.6531
1456.05	-0.2875	-0.6637
1457.03	-0.2874	-0.6755
1458.01	-0.2864	-0.6877
1458.98	-0.2846	-0.6999
1459.96	-0.2826	-0.7115
1460.94	-0.2806	-0.7218
1461.91	-0.2791	-0.7306
1462.89	-0.2782	-0.7376
1463.87	-0.2784	-0.7425
1464.84	-0.2798	-0.7455
1465.82	-0.2826	-0.7466
1466.8	-0.2868	-0.7462
1467.77	-0.2924	-0.7447
1468.75	-0.2993	-0.7425
1469.73	-0.3073	-0.7403
1470.7	-0.316	-0.7385
1471.68	-0.3252	-0.7377
1472.66	-0.3346	-0.7383
1473.63	-0.3436	-0.7407
1474.61	-0.3521	-0.745
1475.59	-0.3595	-0.7514
1476.56	-0.3657	-0.7598
1477.54	-0.3703	-0.7699
1478.52	-0.3732	-0.7814
1479.49	-0.3744	-0.7937
1480.47	-0.3738	-0.8062
1481.45	-0.3716	-0.8182
1482.42	-0.368	-0.8291
1483.4	-0.3631	-0.8383
1484.38	-0.3574	-0.845
1485.35	-0.3511	-0.8489
1486.33	-0.3448	-0.8495
1487.3	-0.3388	-0.8466
1488.28	-0.3334	-0.8403
1489.26	-0.3291	-0.8307
1490.23	-0.3261	-0.8181
1491.21	-0.3246	-0.803
1492.19	-0.3248	-0.7862
1493.16	-0.3267	-0.7683
1494.14	-0.3303	-0.7501
1495.12	-0.3355	-0.7326
1496.09	-0.3419	-0.7164
1497.07	-0.3494	-0.7025
1498.05	-0.3575	-0.6913
1499.02	-0.366	-0.6834
1500	-0.3742	-0.6791
1500.98	-0.3819	-0.6786
1501.95	-0.3887	-0.6817
1502.93	-0.3941	-0.6884
1503.91	-0.3978	-0.698
1504.88	-0.3997	-0.7101
1505.86	-0.3994	-0.7241
1506.84	-0.397	-0.739
1507.81	-0.3924	-0.7543
1508.79	-0.3858	-0.769
1509.77	-0.3772	-0.7824
1510.74	-0.3669	-0.7941
1511.72	-0.3552	-0.8034
1512.7	-0.3425	-0.81
1513.67	-0.3291	-0.8138
1514.65	-0.3155	-0.8147
1515.63	-0.3019	-0.813
1516.6	-0.2889	-0.809
1517.58	-0.2767	-0.8032
1518.55	-0.2657	-0.796
1519.53	-0.2561	-0.7882
1520.51	-0.2481	-0.7805
1521.48	-0.242	-0.7733
1522.46	-0.2377	-0.7673
1523.44	-0.2353	-0.763
1524.41	-0.2349	-0.7607
1525.39	-0.2363	-0.7607
1526.37	-0.2394	-0.7629
1527.34	-0.2441	-0.7672
1528.32	-0.2502	-0.7735
1529.3	-0.2575	-0.7812
1530.27	-0.2659	-0.79
1531.25	-0.2751	-0.7992
1532.23	-0.285	-0.8082
1533.2	-0.2952	-0.8164
1534.18	-0.3057	-0.8233
1535.16	-0.3161	-0.8283
1536.13	-0.3264	-0.831
1537.11	-0.3362	-0.8312
1538.09	-0.3455	-0.8287
1539.06	-0.354	-0.8237
1540.04	-0.3616	-0.8162
1541.02	-0.3682	-0.8066
1541.99	-0.3734	-0.7954
1542.97	-0.3773	-0.7832
1543.95	-0.3797	-0.7704
1544.92	-0.3804	-0.7578
1545.9	-0.3795	-0.746
1546.88	-0.3769	-0.7355
1547.85	-0.3725	-0.7268
1548.83	-0.3665	-0.7204
1549.8	-0.3589	-0.7165
1550.78	-0.3499	-0.7152
1551.76	-0.3396	-0.7164
1552.73	-0.3284	-0.72
1553.71	-0.3164	-0.7257
1554.69	-0.304	-0.7331
1555.66	-0.2916	-0.7417
1556.64	-0.2796	-0.751
1557.62	-0.2682	-0.7605
1558.59	-0.2578	-0.7695
1559.57	-0.2489	-0.7778
1560.55	-0.2416	-0.7848
1561.52	-0.2362	-0.7903
1562.5	-0.2329	-0.7941
1563.48	-0.2318	-0.7963
1564.45	-0.2329	-0.7968
1565.43	-0.2361	-0.796
1566.41	-0.2414	-0.7941
1567.38	-0.2483	-0.7914
1568.36	-0.2567	-0.7885
1569.34	-0.2662	-0.7856
1570.31	-0.2763	-0.7834
1571.29	-0.2867	-0.782
1572.27	-0.2968	-0.7819
1573.24	-0.3063	-0.7831
1574.22	-0.3147	-0.7858
1575.2	-0.3217	-0.7898
1576.17	-0.3269	-0.7951
1577.15	-0.3301	-0.8013
1578.13	-0.3311	-0.8081
1579.1	-0.33	-0.8149
1580.08	-0.3267	-0.8212
1581.05	-0.3215	-0.8266
1582.03	-0.3144	-0.8304
1583.01	-0.3058	-0.8324
1583.98	-0.2961	-0.832
1584.96	-0.2856	-0.829
1585.94	-0.2747	-0.8234
1586.91	-0.2639	-0.815
1587.89	-0.2535	-0.804
1588.87	-0.244	-0.7908
1589.84	-0.2356	-0.7758
1590.82	-0.2287	-0.7594
1591.8	-0.2233	-0.7423
1592.77	-0.2196	-0.725
1593.75	-0.2176	-0.7083
1594.73	-0.2173	-0.6927
1595.7	-0.2184	-0.6788
1596.68	-0.2209	-0.667
1597.66	-0.2244	-0.6577
1598.63	-0.2286	-0.651
1599.61	-0.2334	-0.6471
1600.59	-0.2382	-0.6458
1601.56	-0.2429	-0.6468
1602.54	-0.2472	-0.6499
1603.52	-0.2508	-0.6546
1604.49	-0.2537	-0.6604
1605.47	-0.2556	-0.6667
1606.45	-0.2565	-0.6729
1607.42	-0.2565	-0.6787
1608.4	-0.2555	-0.6834
1609.38	-0.2538	-0.6869
1610.35	-0.2516	-0.6888
1611.33	-0.2489	-0.6891
1612.3	-0.246	-0.6878
1613.28	-0.2431	-0.685
1614.26	-0.2404	-0.6811
1615.23	-0.238	-0.6763
1616.21	-0.2362	-0.6712
1617.19	-0.235	-0.666
1618.16	-0.2343	-0.6614
1619.14	-0.2342	-0.6576
1620.12	-0.2347	-0.655
1621.09	-0.2355	-0.6539
1622.07	-0.2366	-0.6542
1623.05	-0.2377	-0.656
1624.02	-0.2387	-0.659
1625	-0.2393	-0.663
1625.98	-0.2394	-0.6675
1626.95	-0.2388	-0.6718
1627.93	-0.2373	-0.6755
1628.91	-0.2349	-0.6777
1629.88	-0.2315	-0.678
1630.86	-0.2272	-0.6757
1631.84	-0.222	-0.6703
1632.81	-0.2162	-0.6614
1633.79	-0.2099	-0.6489
1634.77	-0.2033	-0.6327
1635.74	-0.1967	-0.6131
1636.72	-0.1905	-0.5903
1637.7	-0.1849	-0.565
1638.67	-0.1802	-0.5379
1639.65	-0.1766	-0.5099
1640.63	-0.1745	-0.4819
1641.6	-0.174	-0.455
1642.58	-0.1751	-0.4301
1643.55	-0.1779	-0.4081
1644.53	-0.1825	-0.39
1645.51	-0.1888	-0.3765
1646.48	-0.1965	-0.3679
1647.46	-0.2055	-0.3647
1648.44	-0.2156	-0.3668
1649.41	-0.2264	-0.3741
1650.39	-0.2376	-0.3862
1651.37	-0.249	-0.4023
1652.34	-0.2603	-0.4218
1653.32	-0.2711	-0.4436
1654.3	-0.2812	-0.4666
1655.27	-0.2904	-0.4899
1656.25	-0.2985	-0.5123
1657.23	-0.3054	-0.5327
1658.2	-0.3111	-0.5504
1659.18	-0.3155	-0.5645
1660.16	-0.3187	-0.5744
1661.13	-0.3208	-0.5799
1662.11	-0.3218	-0.5808
1663.09	-0.322	-0.5772
1664.06	-0.3215	-0.5694
1665.04	-0.3204	-0.5579
1666.02	-0.3189	-0.5433
1666.99	-0.3171	-0.5262
1667.97	-0.3151	-0.5076
1668.95	-0.313	-0.4882
1669.92	-0.3109	-0.4688
1670.9	-0.3088	-0.4501
1671.88	-0.3067	-0.4326
1672.85	-0.3045	-0.4168
1673.83	-0.3023	-0.4031
1674.8	-0.3	-0.3916
1675.78	-0.2975	-0.3822
1676.76	-0.2947	-0.3749
1677.73	-0.2918	-0.3693
1678.71	-0.2885	-0.3651
1679.69	-0.285	-0.362
1680.66	-0.2813	-0.3594
1681.64	-0.2774	-0.357
1682.62	-0.2735	-0.3544
1683.59	-0.2696	-0.3515
1684.57	-0.2658	-0.348
1685.55	-0.2624	-0.3439
1686.52	-0.2594	-0.3394
1687.5	-0.2569	-0.3347
1688.48	-0.2552	-0.3301
1689.45	-0.2541	-0.3259
1690.43	-0.2539	-0.3228
1691.41	-0.2544	-0.3211
1692.38	-0.2557	-0.3212
1693.36	-0.2577	-0.3236
1694.34	-0.2603	-0.3286
1695.31	-0.2632	-0.3362
1696.29	-0.2665	-0.3465
1697.27	-0.2697	-0.3593
1698.24	-0.2727	-0.3742
1699.22	-0.2754	-0.3908
1700.2	-0.2774	-0.4085
1701.17	-0.2787	-0.4264
1702.15	-0.279	-0.4439
1703.13	-0.2783	-0.46
1704.1	-0.2765	-0.4739
1705.08	-0.2736	-0.4849
1706.05	-0.2697	-0.4924
1707.03	-0.2649	-0.4958
1708.01	-0.2593	-0.495
1708.98	-0.2532	-0.4899
1709.96	-0.2469	-0.4805
1710.94	-0.2404	-0.4673
1711.91	-0.2342	-0.4509
1712.89	-0.2284	-0.4319
1713.87	-0.2233	-0.4113
1714.84	-0.2191	-0.3901
1715.82	-0.2159	-0.3693
1716.8	-0.2138	-0.3498
1717.77	-0.2127	-0.3326
1718.75	-0.2128	-0.3185
1719.73	-0.2137	-0.308
1720.7	-0.2155	-0.3017
1721.68	-0.2179	-0.2995
1722.66	-0.2206	-0.3015
1723.63	-0.2233	-0.3074
1724.61	-0.2258	-0.3165
1725.59	-0.2278	-0.3282
1726.56	-0.229	-0.3415
1727.54	-0.2293	-0.3554
1728.52	-0.2284	-0.3689
1729.49	-0.2263	-0.3811
1730.47	-0.223	-0.3909
1731.45	-0.2185	-0.3976
1732.42	-0.213	-0.4007
1733.4	-0.2065	-0.3996
1734.38	-0.1995	-0.3944
1735.35	-0.1922	-0.3851
1736.33	-0.185	-0.3722
1737.3	-0.1782	-0.3563
1738.28	-0.1722	-0.3381
1739.26	-0.1673	-0.3187
1740.23	-0.1638	-0.299
1741.21	-0.162	-0.2803
1742.19	-0.1621	-0.2634
1743.16	-0.1641	-0.2494
1744.14	-0.1681	-0.239
1745.12	-0.1739	-0.2327
1746.09	-0.1814	-0.2309
1747.07	-0.1903	-0.2335
1748.05	-0.2003	-0.2405
1749.02	-0.2109	-0.2511
1750	-0.2217	-0.2648
1750.98	-0.2323	-0.2805
1751.95	-0.2422	-0.2971
1752.93	-0.2509	-0.3136
1753.91	-0.258	-0.3287
1754.88	-0.2632	-0.3413
1755.86	-0.2662	-0.3504
1756.84	-0.2669	-0.3552
1757.81	-0.2652	-0.3552
1758.79	-0.2612	-0.3501
1759.77	-0.2549	-0.34
1760.74	-0.2467	-0.3251
1761.72	-0.2368	-0.3061
1762.7	-0.2256	-0.2839
1763.67	-0.2137	-0.2596
1764.65	-0.2015	-0.2344
1765.63	-0.1895	-0.2097
1766.6	-0.1783	-0.1867
1767.58	-0.1683	-0.1668
1768.55	-0.1598	-0.1511
1769.53	-0.1533	-0.1405
1770.51	-0.149	-0.1356
1771.48	-0.1471	-0.1368
1772.46	-0.1476	-0.1441
1773.44	-0.1504	-0.1572
1774.41	-0.1554	-0.1756
1775.39	-0.1623	-0.1982
1776.37	-0.1708	-0.224
1777.34	-0.1805	-0.2518
1778.32	-0.191	-0.2801
1779.3	-0.2017	-0.3075
1780.27	-0.2123	-0.3327
1781.25	-0.2222	-0.3546
1782.23	-0.231	-0.372
1783.2	-0.2384	-0.3844
1784.18	-0.244	-0.3912
1785.16	-0.2477	-0.3923
1786.13	-0.2494	-0.3881
1787.11	-0.249	-0.3789
1788.09	-0.2467	-0.3655
1789.06	-0.2426	-0.3491
1790.04	-0.2369	-0.3307
1791.02	-0.2301	-0.3117
1791.99	-0.2224	-0.2933
1792.97	-0.2144	-0.2766
1793.95	-0.2064	-0.2629
1794.92	-0.1988	-0.2529
1795.9	-0.1921	-0.2473
1796.88	-0.1867	-0.2463
1797.85	-0.1827	-0.2501
1798.83	-0.1805	-0.2582
1799.8	-0.1802	-0.2702
1800.78	-0.1817	-0.2851
1801.76	-0.1852	-0.302
1802.73	-0.1903	-0.3197
1803.71	-0.1969	-0.337
1804.69	-0.2047	-0.3527
1805.66	-0.2133	-0.3657
1806.64	-0.2222	-0.3751
1807.62	-0.231	-0.3802
1808.59	-0.2392	-0.3805
1809.57	-0.2464	-0.3759
1810.55	-0.2521	-0.3665
1811.52	-0.2559	-0.3528
1812.5	-0.2575	-0.3355
1813.48	-0.2566	-0.3155
1814.45	-0.2531	-0.2941
1815.43	-0.2468	-0.2723
1816.41	-0.238	-0.2514
1817.38	-0.2266	-0.2326
1818.36	-0.2129	-0.2169
1819.34	-0.1974	-0.2051
1820.31	-0.1804	-0.198
1821.29	-0.1623	-0.1957
1822.27	-0.1439	-0.1984
1823.24	-0.1256	-0.2056
1824.22	-0.1081	-0.2169
1825.2	-0.0919	-0.2313
1826.17	-0.0776	-0.2479
1827.15	-0.0657	-0.2656
1828.13	-0.0566	-0.2829
1829.1	-0.0507	-0.2989
1830.08	-0.0482	-0.3124
1831.05	-0.0492	-0.3226
1832.03	-0.0538	-0.3286
1833.01	-0.0618	-0.3302
1833.98	-0.073	-0.3273
1834.96	-0.087	-0.3202
1835.94	-0.1033	-0.3094
1836.91	-0.1216	-0.2958
1837.89	-0.141	-0.2804
1838.87	-0.161	-0.2646
1839.84	-0.181	-0.2497
1840.82	-0.2001	-0.2371
1841.8	-0.2179	-0.2279
1842.77	-0.2337	-0.2234
1843.75	-0.247	-0.2244
1844.73	-0.2574	-0.2314
1845.7	-0.2645	-0.2447
1846.68	-0.2683	-0.2641
1847.66	-0.2687	-0.2891
1848.63	-0.2658	-0.3189
1849.61	-0.2598	-0.3522
1850.59	-0.2511	-0.3877
1851.56	-0.2401	-0.4239
1852.54	-0.2274	-0.459
1853.52	-0.2136	-0.4914
1854.49	-0.1994	-0.5198
1855.47	-0.1854	-0.5428
1856.45	-0.1723	-0.5595
1857.42	-0.1608	-0.5692
1858.4	-0.1512	-0.5718
1859.38	-0.1441	-0.5674
1860.35	-0.1397	-0.5567
1861.33	-0.1382	-0.5405
1862.3	-0.1396	-0.5203
1863.28	-0.1438	-0.4975
1864.26	-0.1506	-0.4739
1865.23	-0.1594	-0.4511
1866.21	-0.1697	-0.431
1867.19	-0.1809	-0.4149
1868.16	-0.1923	-0.4041
1869.14	-0.2032	-0.3996
1870.12	-0.2128	-0.4019
1871.09	-0.2204	-0.411
1872.07	-0.2253	-0.4267
1873.05	-0.2271	-0.4479
1874.02	-0.2253	-0.4737
1875	-0.2197	-0.5024
1875.98	-0.2101	-0.5323
1876.95	-0.1968	-0.5615
1877.93	-0.1799	-0.5881
1878.91	-0.16	-0.6103
1879.88	-0.1377	-0.6267
1880.86	-0.1138	-0.6359
1881.84	-0.089	-0.6372
1882.81	-0.0645	-0.6303
1883.79	-0.0412	-0.6152
1884.77	-0.02	-0.5927
1885.74	-0.0018	-0.5639
1886.72	0.0124	-0.5304
1887.7	0.022	-0.494
1888.67	0.0265	-0.4571
1889.65	0.0255	-0.4217
1890.63	0.0189	-0.3901
1891.6	0.0068	-0.3644
1892.58	-0.0104	-0.3463
1893.55	-0.0322	-0.3372
1894.53	-0.0579	-0.338
1895.51	-0.0866	-0.3489
1896.48	-0.1172	-0.3697
1897.46	-0.1486	-0.3995
1898.44	-0.1796	-0.437
1899.41	-0.2091	-0.4804
1900.39	-0.2359	-0.5274
1901.37	-0.2591	-0.5755
1902.34	-0.2777	-0.6223
1903.32	-0.2911	-0.6653
1904.3	-0.2989	-0.7022
1905.27	-0.3007	-0.7312
1906.25	-0.2967	-0.7508
1907.23	-0.287	-0.7602
1908.2	-0.2722	-0.7592
1909.18	-0.2529	-0.7482
1910.16	-0.2301	-0.7283
1911.13	-0.2048	-0.7012
1912.11	-0.178	-0.6691
1913.09	-0.1511	-0.6346
1914.06	-0.125	-0.6004
1915.04	-0.1011	-0.5694
1916.02	-0.0803	-0.5444
1916.99	-0.0634	-0.5276
1917.97	-0.0513	-0.5212
1918.95	-0.0444	-0.5264
1919.92	-0.0429	-0.544
1920.9	-0.047	-0.5739
1921.88	-0.0564	-0.6151
1922.85	-0.0707	-0.666
1923.83	-0.0894	-0.7244
1924.8	-0.1116	-0.7873
1925.78	-0.1364	-0.8514
1926.76	-0.1628	-0.9132
1927.73	-0.1899	-0.969
1928.71	-0.2165	-1.0154
1929.69	-0.2416	-1.0494
1930.66	-0.2644	-1.0685
1931.64	-0.284	-1.0709
1932.62	-0.2999	-1.0558
1933.59	-0.3117	-1.0231
1934.57	-0.319	-0.9738
1935.55	-0.3218	-0.9097
1936.52	-0.3204	-0.8337
1937.5	-0.3149	-0.749
1938.48	-0.3059	-0.6597
1939.45	-0.294	-0.5699
1940.43	-0.2798	-0.4839
1941.41	-0.2642	-0.4057
1942.38	-0.2479	-0.3392
1943.36	-0.2317	-0.2871
1944.34	-0.2161	-0.2518
1945.31	-0.2018	-0.2343
1946.29	-0.1894	-0.2346
1947.27	-0.179	-0.2519
1948.24	-0.171	-0.2838
1949.22	-0.1653	-0.3273
1950.2	-0.1618	-0.3784
1951.17	-0.1604	-0.4326
[truncated: 34,865 more rows]
