# Supplementary material for: Effects of different tennis racket string tension on forehand stroke effect and racket dynamic impact
Source: PLoS One. 2025 Jan 15;20(1):e0317442. doi: 10.1371/journal.pone.0317442 (PMC11734973; doi:10.1371/journal.pone.0317442)
Supplement: S1 File — (ZIP) [file pone.0317442.s001.zip › S1/acceleration strain vibration/60bl/8.xlsx]

## Sheet: 8
Time（ms）	acceleration（g=9.8m/s2）	strain（mµ）
0	0.0451	6.6136
0.98	0.0501	6.4443
1.95	0.0541	6.1498
2.93	0.057	5.7398
3.91	0.0587	5.2286
4.88	0.0591	4.6342
5.86	0.0582	3.9774
6.84	0.0562	3.2813
7.81	0.053	2.5702
8.79	0.049	1.8682
9.77	0.0441	1.1985
10.74	0.0388	0.5822
11.72	0.0333	0.0376
12.7	0.0279	-0.4206
13.67	0.0228	-0.7817
14.65	0.0184	-1.0396
15.63	0.0149	-1.1928
16.6	0.0126	-1.2444
17.58	0.0116	-1.2015
18.55	0.0121	-1.075
19.53	0.0141	-0.8789
20.51	0.0177	-0.6296
21.48	0.0227	-0.3446
22.46	0.0292	-0.0422
23.44	0.0368	0.2598
24.41	0.0453	0.5446
25.39	0.0545	0.7977
26.37	0.064	1.007
27.34	0.0735	1.1635
28.32	0.0826	1.2617
29.3	0.091	1.2994
30.27	0.0984	1.2781
31.25	0.1045	1.2022
32.23	0.1091	1.0792
33.2	0.1119	0.9186
34.18	0.113	0.7318
35.16	0.1121	0.5309
36.13	0.1093	0.3285
37.11	0.1048	0.1365
38.09	0.0987	-0.0342
39.06	0.0911	-0.1742
40.04	0.0824	-0.2765
41.02	0.0728	-0.3364
41.99	0.0627	-0.3517
42.97	0.0523	-0.323
43.95	0.042	-0.2533
44.92	0.0321	-0.1479
45.9	0.0229	-0.0138
46.88	0.0145	0.1403
47.85	0.0072	0.3051
48.83	0.001	0.471
49.8	-0.004	0.6285
50.78	-0.0078	0.769
51.76	-0.0105	0.8851
52.73	-0.0122	0.9711
53.71	-0.013	1.0233
54.69	-0.0132	1.0398
55.66	-0.013	1.021
56.64	-0.0126	0.9694
57.62	-0.0122	0.8893
58.59	-0.0122	0.7862
59.57	-0.0126	0.6672
60.55	-0.0136	0.5399
61.52	-0.0155	0.4121
62.5	-0.0181	0.2916
63.48	-0.0217	0.1854
64.45	-0.0261	0.0994
65.43	-0.0312	0.0383
66.41	-0.0371	0.0051
67.38	-0.0435	0.0013
68.36	-0.0502	0.0263
69.34	-0.0572	0.0781
70.31	-0.0641	0.1532
71.29	-0.0709	0.2467
72.27	-0.0773	0.3528
73.24	-0.0833	0.4651
74.22	-0.0887	0.5772
75.2	-0.0935	0.6828
76.17	-0.0976	0.776
77.15	-0.1012	0.8522
78.13	-0.1042	0.9076
79.1	-0.1068	0.9398
80.08	-0.1091	0.9481
81.05	-0.1111	0.9331
82.03	-0.1132	0.8968
83.01	-0.1154	0.8424
83.98	-0.1179	0.7742
84.96	-0.1208	0.6972
85.94	-0.1241	0.617
86.91	-0.128	0.5389
87.89	-0.1323	0.4683
88.87	-0.1371	0.4099
89.84	-0.1423	0.3676
90.82	-0.1478	0.3443
91.8	-0.1532	0.3414
92.77	-0.1586	0.3595
93.75	-0.1635	0.3976
94.73	-0.1679	0.4536
95.7	-0.1715	0.5244
96.68	-0.1741	0.6058
97.66	-0.1755	0.6935
98.63	-0.1756	0.7824
99.61	-0.1744	0.8677
100.59	-0.1718	0.9448
101.56	-0.1678	1.0097
102.54	-0.1627	1.0591
103.52	-0.1564	1.0907
104.49	-0.1493	1.1034
105.47	-0.1417	1.0971
106.45	-0.1337	1.0729
107.42	-0.1258	1.0329
108.4	-0.1182	0.9801
109.38	-0.1112	0.9182
110.35	-0.1051	0.8514
111.33	-0.1002	0.7841
112.3	-0.0966	0.7207
113.28	-0.0943	0.6651
114.26	-0.0935	0.6208
115.23	-0.0941	0.5906
116.21	-0.096	0.5764
117.19	-0.099	0.5789
118.16	-0.1028	0.598
119.14	-0.1071	0.6327
120.12	-0.1117	0.6807
121.09	-0.116	0.7395
122.07	-0.1199	0.8055
123.05	-0.1229	0.875
124.02	-0.1248	0.9441
125	-0.1252	1.0092
125.98	-0.124	1.0666
126.95	-0.1211	1.1136
127.93	-0.1165	1.1479
128.91	-0.1102	1.168
129.88	-0.1023	1.1735
130.86	-0.0932	1.1647
131.84	-0.0831	1.1429
132.81	-0.0724	1.1099
133.79	-0.0615	1.0685
134.77	-0.0508	1.0216
135.74	-0.0408	0.9725
136.72	-0.0319	0.9246
137.7	-0.0245	0.881
138.67	-0.0189	0.8446
139.65	-0.0154	0.8176
140.63	-0.0142	0.8015
141.6	-0.0152	0.7974
142.58	-0.0186	0.8052
143.55	-0.0241	0.8242
144.53	-0.0316	0.853
145.51	-0.0406	0.8895
146.48	-0.0509	0.9311
147.46	-0.062	0.9749
148.44	-0.0734	1.018
149.41	-0.0846	1.0574
150.39	-0.095	1.0905
151.37	-0.1043	1.1148
152.34	-0.112	1.1289
153.32	-0.1177	1.1315
154.3	-0.1213	1.1225
155.27	-0.1224	1.1022
156.25	-0.1211	1.072
157.23	-0.1174	1.0334
158.2	-0.1114	0.9891
159.18	-0.1034	0.9416
160.16	-0.0936	0.8939
161.13	-0.0825	0.849
162.11	-0.0706	0.8098
163.09	-0.0582	0.7787
164.06	-0.0459	0.7578
165.04	-0.0342	0.7485
166.02	-0.0235	0.7516
166.99	-0.0141	0.7669
167.97	-0.0066	0.7939
168.95	-0.001	0.831
169.92	0.0025	0.8763
170.9	0.0038	0.9272
171.88	0.0028	0.9809
172.85	-0.0001	1.0344
173.83	-0.005	1.0847
174.8	-0.0114	1.1291
175.78	-0.019	1.1652
176.76	-0.0275	1.1911
177.73	-0.0365	1.2054
178.71	-0.0454	1.2076
179.69	-0.0541	1.1979
180.66	-0.0619	1.177
181.64	-0.0687	1.1465
182.62	-0.0742	1.1085
183.59	-0.0781	1.0655
184.57	-0.0803	1.0202
185.55	-0.0807	0.9755
186.52	-0.0793	0.9344
187.5	-0.0762	0.8995
188.48	-0.0715	0.873
189.45	-0.0654	0.8567
190.43	-0.058	0.8518
191.41	-0.0497	0.8587
192.38	-0.0407	0.8771
193.36	-0.0313	0.9063
194.34	-0.0217	0.9447
195.31	-0.0122	0.9904
196.29	-0.003	1.0407
197.27	0.0057	1.0932
198.24	0.0138	1.1451
199.22	0.0212	1.1936
200.2	0.0278	1.2364
201.17	0.0335	1.2714
202.15	0.0383	1.2969
203.13	0.0424	1.312
204.1	0.0457	1.3162
205.08	0.0482	1.3099
206.05	0.0502	1.294
207.03	0.0515	1.2697
208.01	0.0524	1.2391
208.98	0.0529	1.2043
209.96	0.053	1.1677
210.94	0.0529	1.1319
211.91	0.0524	1.0991
212.89	0.0518	1.0714
213.87	0.0509	1.0506
214.84	0.0497	1.038
215.82	0.0484	1.0343
216.8	0.0469	1.0395
217.77	0.0452	1.0534
218.75	0.0433	1.0749
219.73	0.0413	1.1027
220.7	0.0391	1.1347
221.68	0.0369	1.1691
222.66	0.0346	1.2036
223.63	0.0323	1.236
224.61	0.03	1.2643
225.59	0.0279	1.2868
226.56	0.026	1.3021
227.54	0.0243	1.3094
228.52	0.0228	1.3082
229.49	0.0217	1.2989
230.47	0.0208	1.2821
231.45	0.0202	1.2591
232.42	0.0199	1.2314
233.4	0.0197	1.2011
234.38	0.0197	1.1702
235.35	0.0198	1.1409
236.33	0.0199	1.1154
237.3	0.0198	1.0955
238.28	0.0196	1.0827
239.26	0.0191	1.0782
240.23	0.0182	1.0827
241.21	0.017	1.0963
242.19	0.0153	1.1185
243.16	0.0132	1.1485
244.14	0.0108	1.1849
245.12	0.008	1.2259
246.09	0.005	1.2695
247.07	0.0018	1.3136
248.05	-0.0013	1.356
249.02	-0.0043	1.3946
250	-0.007	1.4276
250.98	-0.0092	1.4535
251.95	-0.0108	1.4712
252.93	-0.0116	1.4803
253.91	-0.0116	1.4806
254.88	-0.0106	1.4725
255.86	-0.0086	1.4569
256.84	-0.0056	1.4353
257.81	-0.0017	1.4092
258.79	0.0031	1.3804
259.77	0.0087	1.3511
260.74	0.015	1.323
261.72	0.0217	1.2981
262.7	0.0287	1.2779
263.67	0.0357	1.2636
264.65	0.0426	1.256
265.63	0.0491	1.2555
266.6	0.0551	1.2619
267.58	0.0604	1.2746
268.55	0.0648	1.2928
269.53	0.0683	1.3149
270.51	0.0707	1.3394
271.48	0.0722	1.3646
272.46	0.0726	1.3887
273.44	0.072	1.41
274.41	0.0706	1.4269
275.39	0.0685	1.4383
276.37	0.0659	1.4433
277.34	0.0628	1.4413
278.32	0.0595	1.4326
279.3	0.0562	1.4175
280.27	0.053	1.3968
281.25	0.0501	1.372
282.23	0.0476	1.3444
283.2	0.0456	1.3159
284.18	0.0441	1.2883
285.16	0.0432	1.2633
286.13	0.0429	1.2426
287.11	0.0431	1.2276
288.09	0.0438	1.2193
289.06	0.0448	1.2185
290.04	0.0462	1.2252
291.02	0.0477	1.2393
291.99	0.0493	1.2601
292.97	0.0508	1.2864
293.95	0.0521	1.3167
294.92	0.0532	1.3493
295.9	0.054	1.3824
296.88	0.0545	1.4139
297.85	0.0546	1.4422
298.83	0.0544	1.4654
299.8	0.0538	1.4823
300.78	0.0529	1.4917
301.76	0.0519	1.4932
302.73	0.0507	1.4867
303.71	0.0494	1.4724
304.69	0.0481	1.4513
305.66	0.0469	1.4246
306.64	0.0457	1.3938
307.62	0.0448	1.3607
308.59	0.044	1.3273
309.57	0.0434	1.2956
310.55	0.043	1.2674
311.52	0.0427	1.2444
312.5	0.0425	1.2279
313.48	0.0423	1.2191
314.45	0.0421	1.2183
315.43	0.0419	1.2258
316.41	0.0416	1.2411
317.38	0.0411	1.2635
318.36	0.0404	1.2917
319.34	0.0396	1.3243
320.31	0.0385	1.3594
321.29	0.0374	1.3954
322.27	0.0361	1.4302
323.24	0.0347	1.4622
324.22	0.0334	1.4898
325.2	0.0323	1.5117
326.17	0.0312	1.5271
327.15	0.0305	1.5354
328.13	0.0301	1.5366
329.1	0.03	1.531
330.08	0.0302	1.5194
331.05	0.0309	1.5028
332.03	0.0318	1.4826
333.01	0.033	1.4603
333.98	0.0343	1.4375
334.96	0.0356	1.4156
335.94	0.0368	1.3962
336.91	0.0377	1.3803
337.89	0.0381	1.3689
338.87	0.0379	1.3626
339.84	0.0368	1.3614
340.82	0.0349	1.3651
341.8	0.0321	1.3732
342.77	0.0281	1.3846
343.75	0.0232	1.3983
344.73	0.0173	1.4128
345.7	0.0105	1.4267
346.68	0.003	1.4385
347.66	-0.0049	1.4469
348.63	-0.0131	1.4507
349.61	-0.0212	1.4492
350.59	-0.0289	1.4418
351.56	-0.0359	1.4284
352.54	-0.0418	1.4093
353.52	-0.0464	1.3851
354.49	-0.0494	1.3569
355.47	-0.0505	1.3261
356.45	-0.0496	1.2942
357.42	-0.0466	1.2629
358.4	-0.0415	1.2339
359.38	-0.0344	1.2089
360.35	-0.0253	1.1894
361.33	-0.0145	1.1765
362.3	-0.0022	1.1712
363.28	0.0111	1.1739
364.26	0.0251	1.1847
365.23	0.0394	1.2032
366.21	0.0535	1.2285
367.19	0.0671	1.2595
368.16	0.0797	1.2946
369.14	0.0909	1.3322
370.12	0.1006	1.3703
371.09	0.1083	1.4071
372.07	0.114	1.4408
373.05	0.1177	1.4698
374.02	0.1192	1.4928
375	0.1188	1.5088
375.98	0.1166	1.5172
376.95	0.1128	1.5179
377.93	0.1078	1.5112
378.91	0.102	1.4979
379.88	0.0956	1.479
380.86	0.0893	1.4559
381.84	0.0832	1.4303
382.81	0.0778	1.4038
383.79	0.0734	1.3781
384.77	0.0703	1.355
385.74	0.0686	1.3358
386.72	0.0685	1.3217
387.7	0.07	1.3135
388.67	0.0731	1.3117
389.65	0.0777	1.3162
390.63	0.0835	1.3267
391.6	0.0904	1.3424
392.58	0.098	1.3623
393.55	0.1059	1.385
394.53	0.114	1.409
395.51	0.1217	1.4328
396.48	0.1288	1.455
397.46	0.1349	1.4741
398.44	0.1399	1.489
399.41	0.1436	1.4988
400.39	0.1457	1.5031
401.37	0.1464	1.5018
402.34	0.1454	1.4951
403.32	0.143	1.4838
404.3	0.1393	1.4689
405.27	0.1345	1.4516
406.25	0.1288	1.4334
407.23	0.1224	1.4159
408.2	0.1156	1.4006
409.18	0.1088	1.389
410.16	0.1021	1.3823
411.13	0.0957	1.3815
412.11	0.0899	1.3873
413.09	0.0848	1.3998
414.06	0.0804	1.4189
415.04	0.0769	1.4439
416.02	0.074	1.4739
416.99	0.0718	1.5076
417.97	0.0701	1.5434
418.95	0.0686	1.5797
419.92	0.0672	1.6145
420.9	0.0657	1.6464
421.88	0.0637	1.6736
422.85	0.0611	1.6948
423.83	0.0577	1.7092
424.8	0.0532	1.716
425.78	0.0475	1.7151
426.76	0.0406	1.7069
427.73	0.0324	1.692
428.71	0.023	1.6715
429.69	0.0125	1.6469
430.66	0.001	1.6198
431.64	-0.0112	1.592
432.62	-0.024	1.5655
433.59	-0.0369	1.5419
434.57	-0.0497	1.5228
435.55	-0.0621	1.5097
436.52	-0.0737	1.5033
437.5	-0.0843	1.5044
438.48	-0.0935	1.5129
439.45	-0.1011	1.5285
440.43	-0.1069	1.5504
441.41	-0.1108	1.5775
442.38	-0.1128	1.6083
443.36	-0.1127	1.641
444.34	-0.1107	1.6739
445.31	-0.1069	1.7049
446.29	-0.1015	1.7325
447.27	-0.0946	1.755
448.24	-0.0865	1.7713
449.22	-0.0774	1.7803
450.2	-0.0678	1.7817
451.17	-0.0579	1.7755
452.15	-0.0479	1.762
453.13	-0.0382	1.7423
454.1	-0.029	1.7176
455.08	-0.0207	1.6893
456.05	-0.0132	1.6593
457.03	-0.0069	1.6294
458.01	-0.0018	1.6014
458.98	0.0021	1.577
459.96	0.0046	1.5577
460.94	0.0059	1.5447
461.91	0.006	1.5387
462.89	0.005	1.54
463.87	0.003	1.5485
464.84	0.0002	1.5636
465.82	-0.0033	1.5843
466.8	-0.0072	1.6093
467.77	-0.0115	1.6369
468.75	-0.0159	1.6653
469.73	-0.0202	1.6928
470.7	-0.0244	1.7175
471.68	-0.0282	1.7378
472.66	-0.0317	1.7522
473.63	-0.0346	1.7599
474.61	-0.037	1.7602
475.59	-0.0387	1.7529
476.56	-0.0399	1.7384
477.54	-0.0405	1.7174
478.52	-0.0405	1.6911
479.49	-0.0401	1.6609
480.47	-0.0392	1.6287
481.45	-0.0381	1.5964
482.42	-0.0368	1.5657
483.4	-0.0354	1.5386
484.38	-0.0341	1.5167
485.35	-0.033	1.5012
486.33	-0.0323	1.4932
487.3	-0.032	1.4931
488.28	-0.0323	1.5009
489.26	-0.0332	1.5162
490.23	-0.035	1.5381
491.21	-0.0375	1.5653
492.19	-0.0409	1.5962
493.16	-0.0452	1.6289
494.14	-0.0504	1.6614
495.12	-0.0565	1.6917
496.09	-0.0633	1.7181
497.07	-0.0708	1.7388
498.05	-0.079	1.7525
499.02	-0.0876	1.7584
500	-0.0965	1.756
500.98	-0.1056	1.7453
501.95	-0.1147	1.7269
502.93	-0.1237	1.7017
503.91	-0.1324	1.6711
504.88	-0.1406	1.6368
505.86	-0.1482	1.6006
506.84	-0.1551	1.5645
507.81	-0.1612	1.5306
508.79	-0.1664	1.5006
509.77	-0.1707	1.4761
510.74	-0.1741	1.4584
511.72	-0.1766	1.4482
512.7	-0.1782	1.446
513.67	-0.1791	1.4516
514.65	-0.1793	1.4645
515.63	-0.179	1.4836
516.6	-0.1782	1.5074
517.58	-0.1771	1.5344
518.55	-0.1758	1.5626
519.53	-0.1745	1.5901
520.51	-0.1733	1.615
521.48	-0.1722	1.6355
522.46	-0.1713	1.6503
523.44	-0.1707	1.6582
524.41	-0.1703	1.6585
525.39	-0.1703	1.6511
526.37	-0.1705	1.6363
527.34	-0.1708	1.6149
528.32	-0.1713	1.5879
529.3	-0.1718	1.557
530.27	-0.1722	1.5238
531.25	-0.1724	1.4905
532.23	-0.1723	1.4589
533.2	-0.1719	1.4308
534.18	-0.1711	1.408
535.16	-0.1699	1.3918
536.13	-0.1682	1.3832
537.11	-0.166	1.3826
538.09	-0.1635	1.39
539.06	-0.1607	1.405
540.04	-0.1577	1.4265
541.02	-0.1546	1.4533
541.99	-0.1516	1.4835
542.97	-0.1488	1.5153
543.95	-0.1465	1.5464
544.92	-0.1447	1.5749
545.9	-0.1437	1.5989
546.88	-0.1435	1.6164
547.85	-0.1442	1.6263
548.83	-0.1458	1.6276
549.8	-0.1485	1.6199
550.78	-0.1521	1.6031
551.76	-0.1567	1.578
552.73	-0.162	1.5456
553.71	-0.168	1.5074
554.69	-0.1744	1.4654
555.66	-0.1811	1.4216
556.64	-0.1878	1.3782
557.62	-0.1943	1.3375
558.59	-0.2003	1.3015
559.57	-0.2056	1.2722
560.55	-0.2101	1.2509
561.52	-0.2135	1.2388
562.5	-0.2157	1.2364
563.48	-0.2166	1.2436
564.45	-0.2161	1.26
565.43	-0.2143	1.2845
566.41	-0.2113	1.3157
567.38	-0.207	1.3517
568.36	-0.2017	1.3905
569.34	-0.1955	1.43
570.31	-0.1885	1.4678
571.29	-0.1811	1.5019
572.27	-0.1735	1.5305
573.24	-0.1658	1.5521
574.22	-0.1582	1.5654
575.2	-0.151	1.5701
576.17	-0.1444	1.5658
577.15	-0.1383	1.553
578.13	-0.1329	1.5325
579.1	-0.1282	1.5057
580.08	-0.1243	1.474
581.05	-0.1211	1.4395
582.03	-0.1185	1.4039
583.01	-0.1164	1.3692
583.98	-0.1146	1.3374
584.96	-0.1132	1.3099
585.94	-0.1118	1.2883
586.91	-0.1105	1.2732
587.89	-0.109	1.2653
588.87	-0.1073	1.2646
589.84	-0.1053	1.2707
590.82	-0.1029	1.2828
591.8	-0.1002	1.2997
592.77	-0.0972	1.3199
593.75	-0.0939	1.3418
594.73	-0.0905	1.3637
595.7	-0.0871	1.384
596.68	-0.0837	1.4011
597.66	-0.0806	1.4136
598.63	-0.0779	1.4207
599.61	-0.0757	1.4217
600.59	-0.0741	1.4164
601.56	-0.0732	1.405
602.54	-0.0731	1.3881
603.52	-0.0738	1.3666
604.49	-0.0752	1.3419
605.47	-0.0774	1.3153
606.45	-0.0802	1.2884
607.42	-0.0835	1.2629
608.4	-0.0872	1.2401
609.38	-0.091	1.2215
610.35	-0.0948	1.208
611.33	-0.0984	1.2004
612.3	-0.1016	1.1989
613.28	-0.1043	1.2035
614.26	-0.1062	1.2138
615.23	-0.1072	1.2288
616.21	-0.1074	1.2474
617.19	-0.1066	1.2682
618.16	-0.1048	1.2897
619.14	-0.1022	1.3102
620.12	-0.0987	1.3282
621.09	-0.0946	1.3422
622.07	-0.0899	1.3512
623.05	-0.0849	1.3541
624.02	-0.0797	1.3506
625	-0.0746	1.3404
625.98	-0.0696	1.3239
626.95	-0.0651	1.3017
627.93	-0.061	1.2748
628.91	-0.0576	1.2447
629.88	-0.0548	1.2127
630.86	-0.0527	1.1805
631.84	-0.0513	1.1497
632.81	-0.0505	1.1219
633.79	-0.0503	1.0984
634.77	-0.0504	1.0803
635.74	-0.0507	1.0683
636.72	-0.0511	1.0629
637.7	-0.0513	1.0639
638.67	-0.0513	1.071
639.65	-0.0508	1.0833
640.63	-0.0497	1.0997
641.6	-0.048	1.1188
642.58	-0.0456	1.1391
643.55	-0.0424	1.1591
644.53	-0.0385	1.177
645.51	-0.034	1.1916
646.48	-0.029	1.2017
647.46	-0.0237	1.2064
648.44	-0.0182	1.2051
649.41	-0.0128	1.1978
650.39	-0.0077	1.1849
651.37	-0.003	1.1669
652.34	0.001	1.145
653.32	0.0042	1.1204
654.3	0.0064	1.0948
655.27	0.0076	1.0698
656.25	0.0076	1.0471
657.23	0.0065	1.0281
658.2	0.0043	1.0144
659.18	0.0013	1.0069
660.16	-0.0026	1.0064
661.13	-0.0071	1.0133
662.11	-0.0119	1.0272
663.09	-0.0169	1.0479
664.06	-0.0218	1.0742
665.04	-0.0263	1.1049
666.02	-0.0303	1.1384
666.99	-0.0335	1.173
667.97	-0.0359	1.2068
668.95	-0.0372	1.2381
669.92	-0.0375	1.2652
670.9	-0.0368	1.2868
671.88	-0.0351	1.3017
672.85	-0.0325	1.3093
673.83	-0.0293	1.3094
674.8	-0.0255	1.3022
675.78	-0.0215	1.2885
676.76	-0.0175	1.2692
677.73	-0.0137	1.246
678.71	-0.0104	1.2204
679.69	-0.0077	1.1943
680.66	-0.0059	1.1697
681.64	-0.0051	1.1483
682.62	-0.0054	1.1319
683.59	-0.0068	1.1218
684.57	-0.0093	1.119
685.55	-0.0128	1.1241
686.52	-0.0171	1.1372
687.5	-0.0221	1.1579
688.48	-0.0277	1.1854
689.45	-0.0335	1.2184
690.43	-0.0393	1.2553
691.41	-0.0449	1.2943
692.38	-0.0501	1.3334
693.36	-0.0547	1.3706
694.34	-0.0586	1.404
695.31	-0.0616	1.4319
696.29	-0.0638	1.4528
697.27	-0.0652	1.4658
698.24	-0.0659	1.4703
699.22	-0.066	1.4662
700.2	-0.0657	1.454
701.17	-0.0652	1.4345
702.15	-0.0649	1.4089
703.13	-0.065	1.379
704.1	-0.0657	1.3464
705.08	-0.0674	1.3133
706.05	-0.0702	1.2815
707.03	-0.0743	1.2529
708.01	-0.0798	1.2291
708.98	-0.0868	1.2115
709.96	-0.0952	1.201
710.94	-0.1048	1.1979
711.91	-0.1156	1.2024
712.89	-0.1272	1.2139
713.87	-0.1393	1.2316
714.84	-0.1515	1.2542
715.82	-0.1635	1.28
716.8	-0.1748	1.3074
717.77	-0.185	1.3345
718.75	-0.1937	1.3595
719.73	-0.2005	1.3807
720.7	-0.2052	1.3968
721.68	-0.2075	1.4068
722.66	-0.2073	1.4098
723.63	-0.2046	1.4058
724.61	-0.1993	1.3949
725.59	-0.1917	1.378
726.56	-0.1819	1.3559
727.54	-0.1704	1.3302
728.52	-0.1574	1.3023
729.49	-0.1434	1.2742
730.47	-0.129	1.2475
731.45	-0.1146	1.2239
732.42	-0.1006	1.2048
733.4	-0.0876	1.1912
734.38	-0.0759	1.1841
735.35	-0.066	1.1835
736.33	-0.058	1.1894
737.3	-0.0522	1.2011
738.28	-0.0486	1.2177
739.26	-0.0473	1.2375
740.23	-0.0481	1.2591
741.21	-0.0509	1.2805
742.19	-0.0554	1.2999
743.16	-0.0612	1.3154
744.14	-0.0681	1.3253
745.12	-0.0755	1.3285
746.09	-0.083	1.3238
747.07	-0.0904	1.3109
748.05	-0.0971	1.2898
749.02	-0.1029	1.2609
750	-0.1075	1.2253
750.98	-0.1107	1.1845
751.95	-0.1124	1.1401
752.93	-0.1125	1.0944
753.91	-0.1112	1.0495
754.88	-0.1085	1.0075
755.86	-0.1046	0.9705
756.84	-0.0998	0.9404
757.81	-0.0943	0.9185
758.79	-0.0886	0.9058
759.77	-0.0829	0.9029
760.74	-0.0775	0.9095
761.72	-0.0727	0.9251
762.7	-0.0689	0.9485
763.67	-0.0661	0.978
764.65	-0.0646	1.0116
765.63	-0.0644	1.0472
766.6	-0.0655	1.0824
767.58	-0.0678	1.1149
768.55	-0.0713	1.1424
769.53	-0.0757	1.1632
770.51	-0.0808	1.1759
771.48	-0.0864	1.1794
772.46	-0.0921	1.1733
773.44	-0.0976	1.1579
774.41	-0.1027	1.134
775.39	-0.1072	1.1027
776.37	-0.1107	1.0659
777.34	-0.1132	1.0256
778.32	-0.1145	0.9842
779.3	-0.1145	0.944
780.27	-0.1133	0.9074
781.25	-0.111	0.8764
782.23	-0.1076	0.8528
783.2	-0.1034	0.838
784.18	-0.0984	0.8327
785.16	-0.0931	0.8371
786.13	-0.0876	0.8508
787.11	-0.0821	0.8728
788.09	-0.0769	0.9016
789.06	-0.0721	0.9352
790.04	-0.0681	0.9714
791.02	-0.0648	1.0077
791.99	-0.0623	1.0417
792.97	-0.0607	1.0709
793.95	-0.0599	1.0934
794.92	-0.0598	1.1075
795.9	-0.0604	1.1119
796.88	-0.0614	1.1062
797.85	-0.0627	1.0904
798.83	-0.064	1.0651
799.8	-0.0653	1.0316
800.78	-0.0662	0.9916
801.76	-0.0666	0.9474
802.73	-0.0665	0.9015
803.71	-0.0657	0.8564
804.69	-0.0641	0.8146
805.66	-0.0619	0.7786
806.64	-0.059	0.7504
807.62	-0.0557	0.7315
808.59	-0.0519	0.7228
809.57	-0.048	0.7248
810.55	-0.0443	0.737
811.52	-0.0408	0.7585
812.5	-0.0379	0.7877
813.48	-0.0358	0.8225
814.45	-0.0348	0.8603
815.43	-0.035	0.8986
816.41	-0.0366	0.9344
817.38	-0.0396	0.9651
818.36	-0.0441	0.9882
819.34	-0.0502	1.002
820.31	-0.0576	1.0048
821.29	-0.0663	0.9959
822.27	-0.0761	0.9754
823.24	-0.0867	0.9439
824.22	-0.098	0.9028
825.2	-0.1095	0.8541
826.17	-0.121	0.8004
827.15	-0.1322	0.7446
828.13	-0.1428	0.6899
829.1	-0.1526	0.6392
830.08	-0.1613	0.5957
831.05	-0.1688	0.5619
832.03	-0.175	0.5398
833.01	-0.1797	0.531
833.98	-0.183	0.5362
834.96	-0.1849	0.5551
835.94	-0.1855	0.5869
836.91	-0.1849	0.63
837.89	-0.1834	0.6819
838.87	-0.181	0.7398
839.84	-0.178	0.8004
840.82	-0.1746	0.8602
841.8	-0.1711	0.9159
842.77	-0.1675	0.9642
843.75	-0.1641	1.0022
844.73	-0.161	1.0278
845.7	-0.1583	1.0395
846.68	-0.156	1.0365
847.66	-0.1542	1.0191
848.63	-0.1528	0.9882
849.61	-0.1518	0.9458
850.59	-0.1511	0.8943
851.56	-0.1506	0.8369
852.54	-0.15	0.777
853.52	-0.1494	0.7182
854.49	-0.1486	0.6641
855.47	-0.1474	0.618
856.45	-0.1457	0.5827
857.42	-0.1435	0.5604
858.4	-0.1407	0.5525
859.38	-0.1373	0.5595
860.35	-0.1334	0.581
861.33	-0.1289	0.6158
862.3	-0.124	0.6617
863.28	-0.1189	0.716
864.26	-0.1136	0.7752
865.23	-0.1083	0.8358
866.21	-0.1033	0.8938
867.19	-0.0986	0.9458
868.16	-0.0946	0.9882
869.14	-0.0913	1.0185
870.12	-0.0889	1.0345
871.09	-0.0875	1.0351
872.07	-0.0873	1.02
873.05	-0.0882	0.9901
874.02	-0.0903	0.9471
875	-0.0935	0.8935
875.98	-0.0979	0.8326
876.95	-0.1033	0.768
877.93	-0.1096	0.7041
878.91	-0.1166	0.6447
879.88	-0.1242	0.5938
880.86	-0.1322	0.5549
881.84	-0.1405	0.5307
882.81	-0.1489	0.5232
883.79	-0.1571	0.5333
884.77	-0.1651	0.561
885.74	-0.1727	0.605
886.72	-0.1799	0.6633
887.7	-0.1865	0.7326
888.67	-0.1924	0.8093
889.65	-0.1977	0.889
890.63	-0.2024	0.9672
891.6	-0.2064	1.0394
892.58	-0.2098	1.1012
893.55	-0.2128	1.1491
894.53	-0.2153	1.1801
895.51	-0.2174	1.1923
896.48	-0.2193	1.1848
897.46	-0.221	1.158
898.44	-0.2227	1.1132
899.41	-0.2243	1.0532
900.39	-0.226	0.9815
901.37	-0.2279	0.9022
902.34	-0.2299	0.8202
903.32	-0.2322	0.7405
904.3	-0.2347	0.6679
905.27	-0.2374	0.6071
906.25	-0.2403	0.5618
907.23	-0.2434	0.5351
908.2	-0.2466	0.5289
909.18	-0.2499	0.5437
910.16	-0.2533	0.5791
911.13	-0.2567	0.6332
912.11	-0.2599	0.7028
913.09	-0.2631	0.7842
914.06	-0.2659	0.8724
915.04	-0.2685	0.9623
916.02	-0.2708	1.0484
916.99	-0.2726	1.1257
917.97	-0.2739	1.1894
918.95	-0.2747	1.2355
919.92	-0.275	1.2614
920.9	-0.2746	1.2653
921.88	-0.2735	1.2471
922.85	-0.2718	1.208
923.83	-0.2695	1.1506
924.8	-0.2664	1.0787
925.78	-0.2626	0.9971
926.76	-0.2582	0.9115
927.73	-0.2531	0.8277
928.71	-0.2474	0.752
929.69	-0.2412	0.6899
930.66	-0.2346	0.6466
931.64	-0.2275	0.6261
932.62	-0.2201	0.6309
933.59	-0.2125	0.6625
934.57	-0.2048	0.7202
935.55	-0.1971	0.802
936.52	-0.1895	0.9042
937.5	-0.1821	1.0219
938.48	-0.175	1.1487
939.45	-0.1684	1.2777
940.43	-0.1622	1.4015
941.41	-0.1566	1.5127
942.38	-0.1515	1.6046
943.36	-0.1472	1.6713
944.34	-0.1434	1.708
945.31	-0.1402	1.7118
946.29	-0.1377	1.6817
947.27	-0.1356	1.6185
948.24	-0.1339	1.5251
949.22	-0.1325	1.4064
950.2	-0.1313	1.2689
951.17	-0.1301	1.1205
952.15	-0.1288	0.97
953.13	-0.1273	0.8267
954.1	-0.1253	0.6998
955.08	-0.1228	0.598
956.05	-0.1197	0.5286
957.03	-0.1158	0.4975
958.01	-0.1112	0.5086
958.98	-0.1056	0.5631
959.96	-0.0993	0.6601
960.94	-0.0921	0.7959
961.91	-0.0841	0.9646
962.89	-0.0755	1.1579
963.87	-0.0663	1.3658
964.84	-0.0567	1.5769
965.82	-0.047	1.7793
966.8	-0.0372	1.961
967.77	-0.0276	2.1107
968.75	-0.0184	2.2182
969.73	-0.0098	2.2756
970.7	-0.0019	2.2774
971.68	0.005	2.221
972.66	0.0108	2.1071
973.63	0.0155	1.9398
974.61	0.0189	1.7263
975.59	0.021	1.4772
976.56	0.022	1.2056
977.54	0.0217	0.9267
978.52	0.0204	0.6572
979.49	0.0182	0.4142
980.47	0.0153	0.2149
981.45	0.0118	0.075
982.42	0.008	0.0084
983.4	0.0042	0.0264
984.38	0.0005	0.1365
985.35	-0.0027	0.3426
986.33	-0.0054	0.6439
987.3	-0.0072	1.0356
988.28	-0.0082	1.5082
989.26	-0.0081	2.0482
990.23	-0.0069	2.6384
991.21	-0.0046	3.2588
992.19	-0.0013	3.8873
993.16	0.0031	4.5003
994.14	0.0082	5.0745
995.12	0.014	5.5871
996.09	0.0203	6.0172
997.07	0.0268	6.3471
998.05	0.0333	6.5623
999.02	0.0395	6.6529
1000	-0.1077	5.0394
1000.98	-0.1052	5.0745
1001.95	-0.1024	4.9993
1002.93	-0.0993	4.8172
1003.91	-0.096	4.5357
1004.88	-0.0924	4.1661
1005.86	-0.0886	3.7231
1006.84	-0.0847	3.2238
1007.81	-0.0809	2.6874
1008.79	-0.0772	2.1338
1009.77	-0.0739	1.5833
1010.74	-0.0711	1.0551
1011.72	-0.069	0.5671
1012.7	-0.0677	0.1347
1013.67	-0.0673	-0.2295
1014.65	-0.068	-0.5164
1015.63	-0.0698	-0.7205
1016.6	-0.0727	-0.8402
1017.58	-0.0767	-0.8777
1018.55	-0.0818	-0.8384
1019.53	-0.0878	-0.7311
1020.51	-0.0947	-0.5672
1021.48	-0.1022	-0.3598
1022.46	-0.1102	-0.1233
1023.44	-0.1185	0.1273
1024.41	-0.1269	0.3775
1025.39	-0.1353	0.6136
1026.37	-0.1434	0.8235
1027.34	-0.1512	0.9975
1028.32	-0.1586	1.128
1029.3	-0.1653	1.2106
1030.27	-0.1715	1.2434
1031.25	-0.1772	1.2277
1032.23	-0.1823	1.1671
1033.2	-0.1869	1.0677
1034.18	-0.1912	0.9374
1035.16	-0.1953	0.7855
1036.13	-0.1992	0.6219
1037.11	-0.2032	0.4568
1038.09	-0.2073	0.3002
1039.06	-0.2116	0.1607
1040.04	-0.2163	0.0461
1041.02	-0.2214	-0.038
1041.99	-0.2269	-0.0879
1042.97	-0.2327	-0.1019
1043.95	-0.2389	-0.0806
1044.92	-0.2452	-0.0266
1045.9	-0.2516	0.0556
1046.88	-0.2579	0.1602
1047.85	-0.2638	0.2799
1048.83	-0.2692	0.4072
1049.8	-0.2738	0.5341
1050.78	-0.2774	0.6529
1051.76	-0.2798	0.7567
1052.73	-0.2808	0.8396
1053.71	-0.2803	0.8971
1054.69	-0.2781	0.9263
1055.66	-0.2744	0.9261
1056.64	-0.2689	0.8972
1057.62	-0.2619	0.8418
1058.59	-0.2535	0.7637
1059.57	-0.2438	0.668
1060.55	-0.2331	0.5606
1061.52	-0.2216	0.4479
1062.5	-0.2096	0.3366
1063.48	-0.1975	0.233
1064.45	-0.1856	0.1431
1065.43	-0.1742	0.0715
1066.41	-0.1636	0.022
1067.38	-0.154	-0.0032
1068.36	-0.1457	-0.0032
1069.34	-0.1389	0.0213
1070.31	-0.1337	0.0681
1071.29	-0.1301	0.1338
1072.27	-0.1281	0.2141
1073.24	-0.1277	0.3038
1074.22	-0.1288	0.3973
1075.2	-0.1312	0.4889
1076.17	-0.1347	0.573
1077.15	-0.139	0.6447
1078.13	-0.1439	0.6999
1079.1	-0.1491	0.7356
1080.08	-0.1544	0.7499
1081.05	-0.1594	0.7422
1082.03	-0.164	0.7131
1083.01	-0.168	0.6648
1083.98	-0.1711	0.6001
1084.96	-0.1733	0.523
1085.94	-0.1745	0.438
1086.91	-0.1747	0.35
1087.89	-0.1739	0.264
1088.87	-0.1722	0.1846
1089.84	-0.1698	0.1162
1090.82	-0.1668	0.0622
1091.8	-0.1633	0.0251
1092.77	-0.1597	0.0064
1093.75	-0.156	0.0066
1094.73	-0.1526	0.0248
1095.7	-0.1496	0.0593
1096.68	-0.1472	0.1072
1097.66	-0.1456	0.1652
1098.63	-0.1449	0.2293
1099.61	-0.1452	0.2951
1100.59	-0.1465	0.3585
1101.56	-0.149	0.4153
1102.54	-0.1525	0.462
1103.52	-0.1569	0.4957
1104.49	-0.1623	0.5144
1105.47	-0.1685	0.517
1106.45	-0.1753	0.5033
1107.42	-0.1826	0.4742
1108.4	-0.1901	0.4315
1109.38	-0.1977	0.3777
1110.35	-0.2053	0.316
1111.33	-0.2125	0.25
1112.3	-0.2193	0.1833
1113.28	-0.2255	0.1197
1114.26	-0.231	0.0626
1115.23	-0.2356	0.0151
1116.21	-0.2392	-0.0207
1117.19	-0.2419	-0.043
1118.16	-0.2435	-0.0512
1119.14	-0.2441	-0.0456
1120.12	-0.2437	-0.027
1121.09	-0.2423	0.0026
1122.07	-0.24	0.0408
1123.05	-0.2369	0.0845
1124.02	-0.2331	0.1306
1125	-0.2287	0.1757
1125.98	-0.2238	0.2163
1126.95	-0.2186	0.2496
1127.93	-0.2132	0.273
1128.91	-0.2078	0.2845
1129.88	-0.2025	0.283
1130.86	-0.1973	0.2681
1131.84	-0.1926	0.2401
1132.81	-0.1883	0.2002
1133.79	-0.1845	0.1503
1134.77	-0.1815	0.0927
1135.74	-0.1791	0.0301
1136.72	-0.1775	-0.0342
1137.7	-0.1767	-0.0974
1138.67	-0.1767	-0.1564
1139.65	-0.1774	-0.2087
1140.63	-0.1789	-0.252
1141.6	-0.181	-0.2848
1142.58	-0.1837	-0.3063
1143.55	-0.1869	-0.3163
1144.53	-0.1905	-0.3152
1145.51	-0.1943	-0.3043
1146.48	-0.1983	-0.2854
1147.46	-0.2022	-0.2607
1148.44	-0.2059	-0.2329
1149.41	-0.2094	-0.2045
1150.39	-0.2126	-0.1784
1151.37	-0.2152	-0.157
1152.34	-0.2173	-0.1425
1153.32	-0.2189	-0.1366
1154.3	-0.2198	-0.1404
1155.27	-0.2202	-0.1544
1156.25	-0.2199	-0.1784
1157.23	-0.2192	-0.2117
1158.2	-0.218	-0.2528
1159.18	-0.2166	-0.2998
1160.16	-0.2149	-0.3505
1161.13	-0.2131	-0.4024
1162.11	-0.2115	-0.453
1163.09	-0.21	-0.4997
1164.06	-0.2089	-0.5404
1165.04	-0.2083	-0.5732
1166.02	-0.2082	-0.5967
1166.99	-0.2088	-0.6102
1167.97	-0.2101	-0.6136
1168.95	-0.2122	-0.6072
1169.92	-0.215	-0.5922
1170.9	-0.2185	-0.5702
1171.88	-0.2226	-0.5432
1172.85	-0.2273	-0.5134
1173.83	-0.2324	-0.4836
1174.8	-0.2378	-0.456
1175.78	-0.2433	-0.4331
1176.76	-0.2487	-0.417
1177.73	-0.2539	-0.4093
1178.71	-0.2587	-0.4111
1179.69	-0.263	-0.4232
1180.66	-0.2665	-0.4453
1181.64	-0.2693	-0.4769
1182.62	-0.2711	-0.5168
1183.59	-0.2719	-0.5632
1184.57	-0.2717	-0.6141
1185.55	-0.2704	-0.667
1186.52	-0.2682	-0.7196
1187.5	-0.265	-0.7694
1188.48	-0.261	-0.814
1189.45	-0.2562	-0.8515
1190.43	-0.2508	-0.8803
1191.41	-0.2449	-0.8994
1192.38	-0.2387	-0.9082
1193.36	-0.2324	-0.9069
1194.34	-0.226	-0.8961
1195.31	-0.2198	-0.877
1196.29	-0.2139	-0.8514
1197.27	-0.2084	-0.8212
1198.24	-0.2034	-0.7887
1199.22	-0.1989	-0.7562
1200.2	-0.195	-0.726
1201.17	-0.1918	-0.7003
1202.15	-0.1893	-0.681
1203.13	-0.1873	-0.6693
1204.1	-0.186	-0.6663
1205.08	-0.1852	-0.6723
1206.05	-0.1848	-0.6873
1207.03	-0.1849	-0.7105
1208.01	-0.1852	-0.7407
1208.98	-0.1858	-0.7766
1209.96	-0.1865	-0.8161
1210.94	-0.1873	-0.8572
1211.91	-0.188	-0.8978
1212.89	-0.1886	-0.9359
1213.87	-0.1891	-0.9696
1214.84	-0.1894	-0.9974
1215.82	-0.1894	-1.018
1216.8	-0.1891	-1.0309
1217.77	-0.1885	-1.0358
1218.75	-0.1876	-1.0329
1219.73	-0.1864	-1.023
1220.7	-0.1848	-1.0073
1221.68	-0.183	-0.9872
1222.66	-0.1808	-0.9645
1223.63	-0.1784	-0.9411
1224.61	-0.1758	-0.9187
1225.59	-0.173	-0.8993
1226.56	-0.17	-0.8842
1227.54	-0.167	-0.8747
1228.52	-0.1638	-0.8717
1229.49	-0.1607	-0.8755
1230.47	-0.1576	-0.8861
1231.45	-0.1547	-0.903
1232.42	-0.1519	-0.9252
1233.4	-0.1493	-0.9514
1234.38	-0.1471	-0.9801
1235.35	-0.1452	-1.0096
1236.33	-0.1437	-1.0381
1237.3	-0.1426	-1.0638
1238.28	-0.142	-1.0851
1239.26	-0.142	-1.1009
1240.23	-0.1424	-1.11
1241.21	-0.1433	-1.112
1242.19	-0.1447	-1.1066
1243.16	-0.1466	-1.0943
1244.14	-0.1489	-1.0758
1245.12	-0.1515	-1.0522
1246.09	-0.1543	-1.025
1247.07	-0.1574	-0.9959
1248.05	-0.1605	-0.9666
1249.02	-0.1635	-0.939
1250	-0.1665	-0.9148
1250.98	-0.1692	-0.8956
1251.95	-0.1715	-0.8825
1252.93	-0.1735	-0.8764
1253.91	-0.1749	-0.8777
1254.88	-0.1757	-0.8866
1255.86	-0.1759	-0.9025
1256.84	-0.1756	-0.9246
1257.81	-0.1745	-0.9516
1258.79	-0.1729	-0.9822
1259.77	-0.1707	-1.0145
1260.74	-0.168	-1.0469
1261.72	-0.1648	-1.0774
1262.7	-0.1613	-1.1045
1263.67	-0.1576	-1.1266
1264.65	-0.1538	-1.1427
1265.63	-0.15	-1.1519
1266.6	-0.1462	-1.1538
1267.58	-0.1427	-1.1484
1268.55	-0.1395	-1.1363
1269.53	-0.1367	-1.1182
1270.51	-0.1343	-1.0953
1271.48	-0.1323	-1.069
1272.46	-0.131	-1.0408
1273.44	-0.1301	-1.0124
1274.41	-0.1297	-0.9854
1275.39	-0.1299	-0.9612
1276.37	-0.1305	-0.9411
1277.34	-0.1315	-0.9261
1278.32	-0.1329	-0.9167
1279.3	-0.1346	-0.9132
1280.27	-0.1365	-0.9154
1281.25	-0.1385	-0.9229
1282.23	-0.1407	-0.9348
1283.2	-0.1429	-0.95
1284.18	-0.1451	-0.9673
1285.16	-0.1473	-0.9852
1286.13	-0.1495	-1.0024
1287.11	-0.1517	-1.0176
1288.09	-0.1538	-1.0296
1289.06	-0.1559	-1.0376
1290.04	-0.1579	-1.041
1291.02	-0.16	-1.0395
1291.99	-0.162	-1.0335
1292.97	-0.1641	-1.0232
1293.95	-0.1662	-1.0095
1294.92	-0.1683	-0.9936
1295.9	-0.1704	-0.9767
1296.88	-0.1725	-0.9601
1297.85	-0.1746	-0.9454
1298.83	-0.1766	-0.9338
1299.8	-0.1785	-0.9265
1300.78	-0.1803	-0.9246
1301.76	-0.182	-0.9285
1302.73	-0.1833	-0.9387
1303.71	-0.1845	-0.955
1304.69	-0.1853	-0.977
1305.66	-0.1858	-1.0037
1306.64	-0.1859	-1.0341
1307.62	-0.1858	-1.0667
1308.59	-0.1853	-1.0999
1309.57	-0.1845	-1.1322
1310.55	-0.1835	-1.1618
1311.52	-0.1822	-1.1873
1312.5	-0.1809	-1.2073
1313.48	-0.1796	-1.2209
1314.45	-0.1782	-1.2274
1315.43	-0.1771	-1.2265
1316.41	-0.1761	-1.2185
1317.38	-0.1753	-1.2038
1318.36	-0.1749	-1.1835
1319.34	-0.1748	-1.1588
1320.31	-0.1751	-1.1312
1321.29	-0.1758	-1.1026
1322.27	-0.1768	-1.0745
1323.24	-0.1781	-1.0489
1324.22	-0.1796	-1.0273
1325.2	-0.1813	-1.011
1326.17	-0.1831	-1.0011
1327.15	-0.1848	-0.9984
1328.13	-0.1863	-1.003
1329.1	-0.1876	-1.0148
1330.08	-0.1886	-1.0333
1331.05	-0.189	-1.0575
1332.03	-0.189	-1.0861
1333.01	-0.1884	-1.1175
1333.98	-0.1873	-1.1501
1334.96	-0.1856	-1.1821
1335.94	-0.1834	-1.2118
1336.91	-0.1808	-1.2377
1337.89	-0.1778	-1.2583
1338.87	-0.1746	-1.2727
1339.84	-0.1714	-1.2802
1340.82	-0.1682	-1.2807
1341.8	-0.1653	-1.2742
1342.77	-0.1628	-1.2614
1343.75	-0.1609	-1.2433
1344.73	-0.1598	-1.2211
1345.7	-0.1594	-1.1964
1346.68	-0.16	-1.1707
1347.66	-0.1616	-1.1457
1348.63	-0.1642	-1.1232
1349.61	-0.1678	-1.1045
1350.59	-0.1723	-1.0908
1351.56	-0.1776	-1.0831
1352.54	-0.1835	-1.0818
1353.52	-0.19	-1.0871
1354.49	-0.1967	-1.0988
1355.47	-0.2035	-1.116
1356.45	-0.2101	-1.1378
1357.42	-0.2163	-1.1629
1358.4	-0.2219	-1.1897
1359.38	-0.2266	-1.2166
1360.35	-0.2303	-1.242
1361.33	-0.2328	-1.2643
1362.3	-0.2339	-1.2821
1363.28	-0.2337	-1.2943
1364.26	-0.2321	-1.3
1365.23	-0.229	-1.299
1366.21	-0.2246	-1.2911
1367.19	-0.2189	-1.2768
1368.16	-0.2122	-1.2568
1369.14	-0.2046	-1.2322
1370.12	-0.1963	-1.2044
1371.09	-0.1875	-1.175
1372.07	-0.1786	-1.1455
1373.05	-0.1697	-1.1176
1374.02	-0.1611	-1.0928
1375	-0.153	-1.0726
1375.98	-0.1458	-1.0579
1376.95	-0.1394	-1.0495
1377.93	-0.1342	-1.0479
1378.91	-0.1302	-1.0529
1379.88	-0.1274	-1.0643
1380.86	-0.1261	-1.0812
1381.84	-0.126	-1.1027
1382.81	-0.1273	-1.1274
1383.79	-0.1298	-1.1538
1384.77	-0.1334	-1.1805
1385.74	-0.1381	-1.2059
1386.72	-0.1435	-1.2288
1387.7	-0.1497	-1.2478
1388.67	-0.1564	-1.262
1389.65	-0.1634	-1.271
1390.63	-0.1706	-1.2743
1391.6	-0.1778	-1.2722
1392.58	-0.1848	-1.2651
1393.55	-0.1915	-1.2538
1394.53	-0.1978	-1.2393
1395.51	-0.2034	-1.2229
1396.48	-0.2084	-1.2059
1397.46	-0.2125	-1.1898
1398.44	-0.2159	-1.1758
1399.41	-0.2182	-1.1652
1400.39	-0.2196	-1.1588
1401.37	-0.22	-1.1573
1402.34	-0.2193	-1.1611
1403.32	-0.2176	-1.1702
1404.3	-0.2147	-1.1841
1405.27	-0.2107	-1.2022
1406.25	-0.2057	-1.2234
1407.23	-0.1996	-1.2466
1408.2	-0.1924	-1.2704
1409.18	-0.1843	-1.2933
1410.16	-0.1752	-1.3139
1411.13	-0.1653	-1.3309
1412.11	-0.1547	-1.3431
1413.09	-0.1434	-1.3497
1414.06	-0.1317	-1.3502
1415.04	-0.1197	-1.3443
1416.02	-0.1076	-1.3321
1416.99	-0.0956	-1.3143
1417.97	-0.0838	-1.2917
1418.95	-0.0726	-1.2654
1419.92	-0.0622	-1.2368
1420.9	-0.0527	-1.2073
1421.88	-0.0445	-1.1785
1422.85	-0.0376	-1.152
1423.83	-0.0322	-1.129
1424.8	-0.0285	-1.1107
1425.78	-0.0266	-1.0979
1426.76	-0.0265	-1.0913
1427.73	-0.0282	-1.0909
1428.71	-0.0318	-1.0966
1429.69	-0.0369	-1.1078
1430.66	-0.0437	-1.1235
1431.64	-0.0517	-1.1425
1432.62	-0.0608	-1.1636
1433.59	-0.0708	-1.1851
1434.57	-0.0812	-1.2054
1435.55	-0.0919	-1.2232
1436.52	-0.1023	-1.237
1437.5	-0.1123	-1.2456
1438.48	-0.1214	-1.2483
1439.45	-0.1295	-1.2445
1440.43	-0.1362	-1.234
1441.41	-0.1413	-1.217
1442.38	-0.1447	-1.1943
1443.36	-0.1463	-1.1665
1444.34	-0.1461	-1.135
1445.31	-0.1441	-1.101
1446.29	-0.1403	-1.066
1447.27	-0.135	-1.0316
1448.24	-0.1284	-0.9993
1449.22	-0.1207	-0.9702
1450.2	-0.1123	-0.9456
1451.17	-0.1035	-0.9262
1452.15	-0.0946	-0.9126
1453.13	-0.086	-0.9049
1454.1	-0.078	-0.903
1455.08	-0.071	-0.9062
1456.05	-0.0651	-0.9139
1457.03	-0.0607	-0.9249
1458.01	-0.0579	-0.9381
1458.98	-0.0568	-0.9522
1459.96	-0.0574	-0.9657
1460.94	-0.0597	-0.9776
1461.91	-0.0636	-0.9865
1462.89	-0.0689	-0.9918
1463.87	-0.0754	-0.9926
1464.84	-0.0828	-0.9887
1465.82	-0.0908	-0.98
1466.8	-0.0991	-0.9668
1467.77	-0.1073	-0.9496
1468.75	-0.1151	-0.9292
1469.73	-0.1222	-0.9067
1470.7	-0.1282	-0.883
1471.68	-0.1328	-0.8594
1472.66	-0.136	-0.837
1473.63	-0.1375	-0.8167
1474.61	-0.1372	-0.7995
1475.59	-0.1351	-0.7859
1476.56	-0.1313	-0.7763
1477.54	-0.1259	-0.7707
1478.52	-0.1191	-0.7691
1479.49	-0.111	-0.7708
1480.47	-0.1021	-0.7752
1481.45	-0.0924	-0.7812
1482.42	-0.0825	-0.788
1483.4	-0.0726	-0.7943
1484.38	-0.0631	-0.7991
1485.35	-0.0542	-0.8012
1486.33	-0.0463	-0.8
1487.3	-0.0396	-0.7947
1488.28	-0.0342	-0.7849
1489.26	-0.0304	-0.7706
1490.23	-0.0281	-0.7519
1491.21	-0.0275	-0.7293
1492.19	-0.0284	-0.7036
1493.16	-0.0308	-0.6758
1494.14	-0.0346	-0.647
1495.12	-0.0395	-0.6185
1496.09	-0.0454	-0.5916
1497.07	-0.0519	-0.5675
1498.05	-0.059	-0.5473
1499.02	-0.0662	-0.5319
1500	-0.0734	-0.522
1500.98	-0.0804	-0.518
1501.95	-0.0869	-0.5199
1502.93	-0.0928	-0.5275
1503.91	-0.098	-0.5403
1504.88	-0.1024	-0.5574
1505.86	-0.106	-0.5777
1506.84	-0.1088	-0.6002
1507.81	-0.1109	-0.6234
1508.79	-0.1124	-0.6462
1509.77	-0.1135	-0.6672
1510.74	-0.1142	-0.6855
1511.72	-0.1148	-0.7002
1512.7	-0.1154	-0.7105
1513.67	-0.1163	-0.7163
1514.65	-0.1175	-0.7175
1515.63	-0.1194	-0.7145
1516.6	-0.1219	-0.7077
1517.58	-0.1251	-0.698
1518.55	-0.1292	-0.6864
1519.53	-0.1342	-0.6741
1520.51	-0.14	-0.6623
1521.48	-0.1465	-0.6521
1522.46	-0.1537	-0.6445
1523.44	-0.1614	-0.6405
1524.41	-0.1695	-0.6407
1525.39	-0.1778	-0.6455
1526.37	-0.186	-0.6549
1527.34	-0.194	-0.6688
1528.32	-0.2015	-0.6864
1529.3	-0.2085	-0.7071
1530.27	-0.2146	-0.7298
1531.25	-0.2198	-0.7533
1532.23	-0.224	-0.7762
1533.2	-0.227	-0.7973
1534.18	-0.2289	-0.8154
1535.16	-0.2296	-0.8292
1536.13	-0.2292	-0.838
1537.11	-0.2278	-0.8411
1538.09	-0.2254	-0.8383
1539.06	-0.2222	-0.8294
1540.04	-0.2185	-0.815
1541.02	-0.2144	-0.7955
1541.99	-0.2101	-0.772
1542.97	-0.2058	-0.7456
1543.95	-0.2017	-0.7176
1544.92	-0.1981	-0.6893
1545.9	-0.1952	-0.6622
1546.88	-0.193	-0.6374
1547.85	-0.1917	-0.6161
1548.83	-0.1914	-0.5993
1549.8	-0.1921	-0.5874
1550.78	-0.1939	-0.5808
1551.76	-0.1968	-0.5794
1552.73	-0.2006	-0.5829
1553.71	-0.2052	-0.5905
1554.69	-0.2105	-0.6015
1555.66	-0.2164	-0.6145
1556.64	-0.2225	-0.6284
1557.62	-0.2288	-0.642
1558.59	-0.2349	-0.6538
1559.57	-0.2407	-0.6628
1560.55	-0.2459	-0.6681
1561.52	-0.2503	-0.6689
1562.5	-0.2537	-0.6648
1563.48	-0.256	-0.6558
1564.45	-0.2571	-0.642
1565.43	-0.2569	-0.6241
1566.41	-0.2554	-0.6029
1567.38	-0.2525	-0.5794
1568.36	-0.2485	-0.555
1569.34	-0.2433	-0.5309
1570.31	-0.2371	-0.5086
1571.29	-0.2303	-0.4892
1572.27	-0.2229	-0.4739
1573.24	-0.2153	-0.4636
1574.22	-0.2077	-0.4588
1575.2	-0.2005	-0.4598
1576.17	-0.194	-0.4665
1577.15	-0.1883	-0.4785
1578.13	-0.1839	-0.495
1579.1	-0.1808	-0.5149
1580.08	-0.1794	-0.5371
1581.05	-0.1798	-0.56
1582.03	-0.1819	-0.5822
1583.01	-0.1859	-0.6021
1583.98	-0.1918	-0.6184
1584.96	-0.1994	-0.63
1585.94	-0.2085	-0.6358
1586.91	-0.219	-0.6352
1587.89	-0.2306	-0.628
1588.87	-0.243	-0.6144
1589.84	-0.2558	-0.5946
1590.82	-0.2687	-0.5696
1591.8	-0.2812	-0.5405
1592.77	-0.2931	-0.5085
1593.75	-0.304	-0.4752
1594.73	-0.3135	-0.442
1595.7	-0.3213	-0.4105
1596.68	-0.3272	-0.382
1597.66	-0.331	-0.3579
1598.63	-0.3327	-0.3389
1599.61	-0.332	-0.3258
1600.59	-0.3291	-0.3189
1601.56	-0.324	-0.3179
1602.54	-0.3169	-0.3225
1603.52	-0.308	-0.332
1604.49	-0.2975	-0.3453
1605.47	-0.2858	-0.3612
1606.45	-0.2732	-0.3783
1607.42	-0.26	-0.3953
1608.4	-0.2466	-0.4108
1609.38	-0.2335	-0.4236
1610.35	-0.2208	-0.4328
1611.33	-0.209	-0.4375
1612.3	-0.1983	-0.4374
1613.28	-0.189	-0.4324
1614.26	-0.1811	-0.4228
1615.23	-0.175	-0.4092
1616.21	-0.1705	-0.3925
1617.19	-0.1677	-0.3738
1618.16	-0.1667	-0.3543
1619.14	-0.1672	-0.3354
1620.12	-0.1691	-0.3185
1621.09	-0.1724	-0.3046
1622.07	-0.1767	-0.295
1623.05	-0.1819	-0.2903
1624.02	-0.1877	-0.2911
1625	-0.194	-0.2974
1625.98	-0.2006	-0.309
1626.95	-0.2073	-0.3254
1627.93	-0.2139	-0.3457
1628.91	-0.2203	-0.3686
1629.88	-0.2264	-0.3928
1630.86	-0.2322	-0.4168
1631.84	-0.2376	-0.4391
1632.81	-0.2427	-0.4582
1633.79	-0.2474	-0.4727
1634.77	-0.2519	-0.4817
1635.74	-0.2561	-0.4843
1636.72	-0.2601	-0.4801
1637.7	-0.264	-0.4692
1638.67	-0.2678	-0.4518
1639.65	-0.2715	-0.4287
1640.63	-0.2752	-0.4011
1641.6	-0.2788	-0.3702
1642.58	-0.2822	-0.3376
1643.55	-0.2854	-0.305
1644.53	-0.2884	-0.2741
1645.51	-0.291	-0.2465
1646.48	-0.2931	-0.2235
1647.46	-0.2945	-0.2064
1648.44	-0.2952	-0.1959
1649.41	-0.295	-0.1925
1650.39	-0.2938	-0.1961
1651.37	-0.2915	-0.2064
1652.34	-0.2881	-0.2225
1653.32	-0.2836	-0.2432
1654.3	-0.2779	-0.2672
1655.27	-0.2711	-0.2927
1656.25	-0.2634	-0.318
1657.23	-0.2548	-0.3414
1658.2	-0.2455	-0.3612
1659.18	-0.2357	-0.3759
1660.16	-0.2256	-0.3844
1661.13	-0.2154	-0.386
1662.11	-0.2055	-0.3801
1663.09	-0.1959	-0.3668
1664.06	-0.187	-0.3466
1665.04	-0.1789	-0.3204
1666.02	-0.1719	-0.2893
1666.99	-0.166	-0.2549
1667.97	-0.1614	-0.2188
1668.95	-0.1581	-0.1829
1669.92	-0.1562	-0.1489
1670.9	-0.1555	-0.1185
1671.88	-0.1561	-0.0931
1672.85	-0.1577	-0.074
1673.83	-0.1604	-0.0618
1674.8	-0.1638	-0.0571
1675.78	-0.1679	-0.0597
1676.76	-0.1724	-0.0692
1677.73	-0.177	-0.0847
1678.71	-0.1817	-0.105
1679.69	-0.1863	-0.1286
1680.66	-0.1905	-0.154
1681.64	-0.1942	-0.1792
1682.62	-0.1974	-0.2028
1683.59	-0.2001	-0.223
1684.57	-0.202	-0.2385
1685.55	-0.2034	-0.2483
1686.52	-0.2042	-0.2517
1687.5	-0.2044	-0.2484
1688.48	-0.2042	-0.2385
1689.45	-0.2036	-0.2226
1690.43	-0.2028	-0.2017
1691.41	-0.2019	-0.1769
1692.38	-0.201	-0.1497
1693.36	-0.2002	-0.1218
1694.34	-0.1995	-0.0948
1695.31	-0.199	-0.0702
1696.29	-0.1989	-0.0496
1697.27	-0.199	-0.034
1698.24	-0.1993	-0.0244
1699.22	-0.1999	-0.0212
1700.2	-0.2007	-0.0244
1701.17	-0.2015	-0.0337
1702.15	-0.2024	-0.0484
1703.13	-0.2032	-0.0672
1704.1	-0.2038	-0.0889
1705.08	-0.2041	-0.1118
1706.05	-0.204	-0.1342
1707.03	-0.2035	-0.1544
1708.01	-0.2026	-0.1709
1708.98	-0.2011	-0.1822
1709.96	-0.1991	-0.1872
1710.94	-0.1966	-0.1854
1711.91	-0.1937	-0.1762
1712.89	-0.1904	-0.1599
1713.87	-0.1869	-0.137
1714.84	-0.1832	-0.1085
1715.82	-0.1794	-0.0757
1716.8	-0.1758	-0.0402
1717.77	-0.1724	-0.0037
1718.75	-0.1693	0.0319
1719.73	-0.1668	0.0647
1720.7	-0.1648	0.0932
1721.68	-0.1636	0.1157
1722.66	-0.1631	0.1313
1723.63	-0.1634	0.1391
1724.61	-0.1646	0.1389
1725.59	-0.1665	0.1308
1726.56	-0.1693	0.1153
1727.54	-0.1729	0.0935
1728.52	-0.177	0.0668
1729.49	-0.1817	0.0366
1730.47	-0.1869	0.0048
1731.45	-0.1924	-0.0267
1732.42	-0.198	-0.0562
1733.4	-0.2037	-0.082
1734.38	-0.2092	-0.1026
1735.35	-0.2145	-0.1171
1736.33	-0.2195	-0.1246
1737.3	-0.2239	-0.1249
1738.28	-0.2278	-0.1182
1739.26	-0.2309	-0.1051
1740.23	-0.2333	-0.0865
1741.21	-0.2349	-0.0637
1742.19	-0.2357	-0.0383
1743.16	-0.2356	-0.0118
1744.14	-0.2346	0.0139
1745.12	-0.2328	0.0372
1746.09	-0.2301	0.0568
1747.07	-0.2267	0.0714
1748.05	-0.2225	0.0802
1749.02	-0.2176	0.0827
1750	-0.2121	0.0789
1750.98	-0.206	0.0691
1751.95	-0.1995	0.0541
1752.93	-0.1925	0.035
1753.91	-0.1853	0.0133
1754.88	-0.1777	-0.0096
1755.86	-0.17	-0.032
1756.84	-0.1623	-0.0523
1757.81	-0.1545	-0.069
1758.79	-0.1468	-0.0808
1759.77	-0.1393	-0.0869
1760.74	-0.132	-0.0865
1761.72	-0.125	-0.0797
1762.7	-0.1183	-0.0666
1763.67	-0.112	-0.0479
1764.65	-0.1061	-0.0247
1765.63	-0.1007	0.0016
1766.6	-0.0958	0.0294
1767.58	-0.0913	0.057
1768.55	-0.0873	0.0826
1769.53	-0.0838	0.1045
1770.51	-0.0807	0.1213
1771.48	-0.0781	0.1318
1772.46	-0.0758	0.1351
1773.44	-0.0738	0.1308
1774.41	-0.0721	0.1192
1775.39	-0.0707	0.1005
1776.37	-0.0694	0.076
1777.34	-0.0683	0.0468
1778.32	-0.0673	0.0147
1779.3	-0.0664	-0.0185
1780.27	-0.0656	-0.0507
1781.25	-0.0649	-0.08
1782.23	-0.0643	-0.1046
1783.2	-0.0638	-0.1227
1784.18	-0.0634	-0.1332
1785.16	-0.0633	-0.1351
1786.13	-0.0634	-0.1281
1787.11	-0.0639	-0.1122
1788.09	-0.0647	-0.088
1789.06	-0.066	-0.0565
1790.04	-0.0678	-0.019
1791.02	-0.0702	0.0226
1791.99	-0.0731	0.0665
1792.97	-0.0767	0.1108
1793.95	-0.0809	0.1533
1794.92	-0.0857	0.1923
1795.9	-0.0912	0.2261
1796.88	-0.0972	0.2536
1797.85	-0.1036	0.2739
1798.83	-0.1105	0.2867
1799.8	-0.1176	0.2921
1800.78	-0.125	0.2905
1801.76	-0.1323	0.2831
1802.73	-0.1396	0.2712
1803.71	-0.1466	0.2562
1804.69	-0.1533	0.2401
1805.66	-0.1595	0.2245
1806.64	-0.1651	0.2112
1807.62	-0.1701	0.2016
1808.59	-0.1743	0.197
1809.57	-0.1778	0.1981
1810.55	-0.1805	0.2054
1811.52	-0.1824	0.2187
1812.5	-0.1836	0.2376
1813.48	-0.1842	0.261
1814.45	-0.1843	0.2876
1815.43	-0.184	0.3157
1816.41	-0.1833	0.3436
1817.38	-0.1826	0.3693
1818.36	-0.1818	0.3911
1819.34	-0.1812	0.4073
1820.31	-0.181	0.4166
1821.29	-0.1811	0.418
1822.27	-0.1819	0.4111
1823.24	-0.1832	0.396
1824.22	-0.1853	0.3731
1825.2	-0.1881	0.3436
1826.17	-0.1916	0.3089
1827.15	-0.1958	0.2709
1828.13	-0.2006	0.2318
1829.1	-0.206	0.1937
1830.08	-0.2117	0.159
1831.05	-0.2177	0.1297
1832.03	-0.2237	0.1076
1833.01	-0.2297	0.0941
1833.98	-0.2353	0.0902
1834.96	-0.2404	0.0961
1835.94	-0.2449	0.1117
1836.91	-0.2485	0.136
1837.89	-0.2512	0.1677
1838.87	-0.2528	0.2049
1839.84	-0.2532	0.2453
1840.82	-0.2524	0.2864
1841.8	-0.2504	0.3255
1842.77	-0.2473	0.3601
1843.75	-0.243	0.3878
1844.73	-0.2378	0.4067
1845.7	-0.2316	0.4151
1846.68	-0.2248	0.4121
1847.66	-0.2175	0.3975
1848.63	-0.2099	0.3715
1849.61	-0.2022	0.3354
1850.59	-0.1947	0.2907
1851.56	-0.1876	0.2396
1852.54	-0.181	0.1848
1853.52	-0.1752	0.1291
1854.49	-0.1704	0.0754
1855.47	-0.1665	0.0266
1856.45	-0.1639	-0.0147
1857.42	-0.1624	-0.0463
1858.4	-0.1621	-0.0665
1859.38	-0.1631	-0.0744
1860.35	-0.1652	-0.0696
1861.33	-0.1684	-0.0527
1862.3	-0.1725	-0.0247
1863.28	-0.1774	0.0124
1864.26	-0.1829	0.0563
1865.23	-0.1888	0.1042
1866.21	-0.195	0.153
1867.19	-0.2012	0.1996
1868.16	-0.2072	0.2411
1869.14	-0.2129	0.2748
1870.12	-0.2182	0.2984
1871.09	-0.2228	0.3105
1872.07	-0.2268	0.31
1873.05	-0.23	0.2971
1874.02	-0.2324	0.2723
1875	-0.234	0.2371
1875.98	-0.2348	0.1937
1876.95	-0.2349	0.1449
1877.93	-0.2344	0.0937
1878.91	-0.2335	0.0436
1879.88	-0.2321	-0.0022
1880.86	-0.2305	-0.0405
1881.84	-0.2289	-0.0685
1882.81	-0.2273	-0.0839
1883.79	-0.2259	-0.0852
1884.77	-0.2249	-0.0718
1885.74	-0.2243	-0.0437
1886.72	-0.2243	-0.002
1887.7	-0.225	0.0515
1888.67	-0.2263	0.1142
1889.65	-0.2283	0.183
1890.63	-0.2309	0.2543
1891.6	-0.2342	0.3245
1892.58	-0.238	0.3897
1893.55	-0.2423	0.4465
1894.53	-0.2469	0.4919
1895.51	-0.2517	0.5236
1896.48	-0.2566	0.5401
1897.46	-0.2614	0.5406
1898.44	-0.266	0.5255
1899.41	-0.2702	0.496
1900.39	-0.2739	0.4543
1901.37	-0.277	0.4031
1902.34	-0.2793	0.346
1903.32	-0.2808	0.2869
1904.3	-0.2814	0.2297
1905.27	-0.2811	0.1784
1906.25	-0.2799	0.1365
1907.23	-0.2777	0.1071
1908.2	-0.2745	0.0926
1909.18	-0.2706	0.0942
1910.16	-0.2658	0.1123
1911.13	-0.2603	0.1463
1912.11	-0.2543	0.1945
1913.09	-0.2478	0.2542
1914.06	-0.241	0.3221
1915.04	-0.234	0.3941
1916.02	-0.227	0.4659
1916.99	-0.22	0.533
1917.97	-0.2134	0.5911
1918.95	-0.2071	0.6365
1919.92	-0.2013	0.6659
1920.9	-0.1962	0.6771
1921.88	-0.1918	0.669
1922.85	-0.1883	0.6414
1923.83	-0.1856	0.5957
1924.8	-0.184	0.534
1925.78	-0.1833	0.4596
1926.76	-0.1836	0.3767
1927.73	-0.185	0.29
1928.71	-0.1873	0.2046
1929.69	-0.1905	0.1256
1930.66	-0.1946	0.0579
1931.64	-0.1994	0.0056
1932.62	-0.2049	-0.028
1933.59	-0.2108	-0.0405
1934.57	-0.2171	-0.0309
1935.55	-0.2236	0.0004
1936.52	-0.2301	0.0516
1937.5	-0.2365	0.1198
1938.48	-0.2427	0.2008
1939.45	-0.2484	0.2895
1940.43	-0.2536	0.3802
1941.41	-0.2582	0.4668
1942.38	-0.262	0.5433
1943.36	-0.265	0.6043
1944.34	-0.2672	0.6449
1945.31	-0.2685	0.6614
1946.29	-0.2691	0.6516
1947.27	-0.2689	0.6146
1948.24	-0.2681	0.5513
1949.22	-0.2668	0.4643
1950.2	-0.2651	0.3576
1951.17	-0.2632	0.2367
[truncated: 30,769 more rows]
