# Supplementary material for: Effects of different tennis racket string tension on forehand stroke effect and racket dynamic impact
Source: PLoS One. 2025 Jan 15;20(1):e0317442. doi: 10.1371/journal.pone.0317442 (PMC11734973; doi:10.1371/journal.pone.0317442)
Supplement: S1 File — (ZIP) [file pone.0317442.s001.zip › S1/acceleration strain vibration/60bl/9.xlsx]

## Sheet: 9
Time（ms）	acceleration（g=9.8m/s2）	strain（mµ）
0	0.2789	-0.4795
0.98	0.3187	-0.5781
1.95	0.3572	-0.6557
2.93	0.3935	-0.7087
3.91	0.4271	-0.7344
4.88	0.4574	-0.7317
5.86	0.4841	-0.7001
6.84	0.5071	-0.641
7.81	0.5261	-0.5565
8.79	0.5415	-0.4501
9.77	0.5535	-0.3261
10.74	0.5625	-0.1893
11.72	0.5689	-0.0454
12.7	0.5734	0.1002
13.67	0.5765	0.2418
14.65	0.5788	0.3742
15.63	0.5808	0.4928
16.6	0.583	0.5936
17.58	0.5857	0.6737
18.55	0.5892	0.7312
19.53	0.5938	0.7653
20.51	0.5993	0.7763
21.48	0.6059	0.7655
22.46	0.6133	0.7354
23.44	0.6212	0.6889
24.41	0.6294	0.63
25.39	0.6375	0.5627
26.37	0.6452	0.4914
27.34	0.652	0.4205
28.32	0.6576	0.354
29.3	0.6618	0.2956
30.27	0.6645	0.2483
31.25	0.6653	0.2142
32.23	0.6644	0.1949
33.2	0.6619	0.1909
34.18	0.6578	0.2019
35.16	0.6524	0.2267
36.13	0.6461	0.2636
37.11	0.6391	0.31
38.09	0.6319	0.3631
39.06	0.6248	0.4199
40.04	0.6182	0.4772
41.02	0.6124	0.5319
41.99	0.6078	0.5812
42.97	0.6044	0.6229
43.95	0.6024	0.655
44.92	0.6018	0.6763
45.9	0.6026	0.6864
46.88	0.6047	0.6853
47.85	0.6078	0.6738
48.83	0.6116	0.6533
49.8	0.616	0.6253
50.78	0.6205	0.5921
51.76	0.6247	0.556
52.73	0.6285	0.5194
53.71	0.6315	0.4843
54.69	0.6335	0.4531
55.66	0.6343	0.4272
56.64	0.6337	0.4081
57.62	0.6319	0.3964
58.59	0.6287	0.3925
59.57	0.6244	0.396
60.55	0.6191	0.4062
61.52	0.6129	0.4219
62.5	0.6062	0.4416
63.48	0.5992	0.4635
64.45	0.5921	0.4858
65.43	0.5851	0.5064
66.41	0.5785	0.5237
67.38	0.5724	0.5361
68.36	0.5669	0.5425
69.34	0.5621	0.5421
70.31	0.5579	0.5344
71.29	0.5543	0.5196
72.27	0.5512	0.4983
73.24	0.5484	0.4714
74.22	0.5458	0.4403
75.2	0.5431	0.4066
76.17	0.5403	0.372
77.15	0.5372	0.3385
78.13	0.5336	0.3077
79.1	0.5296	0.2813
80.08	0.5251	0.2606
81.05	0.5201	0.2468
82.03	0.5148	0.2405
83.01	0.5094	0.2418
83.98	0.5041	0.2506
84.96	0.499	0.2661
85.94	0.4945	0.2875
86.91	0.4908	0.3132
87.89	0.4882	0.3418
88.87	0.4869	0.3715
89.84	0.4871	0.4005
90.82	0.4888	0.4271
91.8	0.492	0.4497
92.77	0.4968	0.4671
93.75	0.5029	0.4783
94.73	0.5101	0.4826
95.7	0.5181	0.4798
96.68	0.5266	0.4701
97.66	0.5351	0.4541
98.63	0.5432	0.4327
99.61	0.5504	0.4072
100.59	0.5564	0.3789
101.56	0.5607	0.3494
102.54	0.5629	0.3203
103.52	0.5629	0.2931
104.49	0.5606	0.2692
105.47	0.5558	0.2498
106.45	0.5486	0.2356
107.42	0.5392	0.2272
108.4	0.528	0.2247
109.38	0.5152	0.228
110.35	0.5013	0.2364
111.33	0.4868	0.2492
112.3	0.4724	0.2653
113.28	0.4584	0.2833
114.26	0.4454	0.302
115.23	0.4339	0.32
116.21	0.4243	0.3359
117.19	0.417	0.3487
118.16	0.412	0.3575
119.14	0.4095	0.3615
120.12	0.4095	0.3605
121.09	0.4118	0.3545
122.07	0.4163	0.3437
123.05	0.4225	0.3287
124.02	0.43	0.3105
125	0.4385	0.2899
125.98	0.4473	0.2682
126.95	0.4561	0.2466
127.93	0.4643	0.2262
128.91	0.4715	0.2082
129.88	0.4774	0.1935
130.86	0.4817	0.1827
131.84	0.4843	0.1763
132.81	0.485	0.1746
133.79	0.4839	0.1772
134.77	0.4812	0.1838
135.74	0.477	0.1938
136.72	0.4717	0.2063
137.7	0.4656	0.2203
138.67	0.4591	0.2346
139.65	0.4525	0.2482
140.63	0.4464	0.2601
141.6	0.4409	0.2693
142.58	0.4365	0.2752
143.55	0.4332	0.2773
144.53	0.4312	0.2753
145.51	0.4307	0.2694
146.48	0.4314	0.2598
147.46	0.4333	0.2473
148.44	0.4362	0.2325
149.41	0.4397	0.2166
150.39	0.4435	0.2005
151.37	0.4474	0.1855
152.34	0.4508	0.1726
153.32	0.4535	0.1629
154.3	0.4552	0.1571
155.27	0.4557	0.1558
156.25	0.4546	0.1595
157.23	0.4521	0.1682
158.2	0.448	0.1817
159.18	0.4425	0.1994
160.16	0.4357	0.2207
161.13	0.4279	0.2446
162.11	0.4195	0.2699
163.09	0.4107	0.2955
164.06	0.402	0.3201
165.04	0.3939	0.3427
166.02	0.3865	0.3621
166.99	0.3804	0.3775
167.97	0.3758	0.3884
168.95	0.3729	0.3943
169.92	0.3718	0.3952
170.9	0.3725	0.3914
171.88	0.3751	0.3834
172.85	0.3793	0.3719
173.83	0.3849	0.3581
174.8	0.3916	0.3429
175.78	0.399	0.3276
176.76	0.4068	0.3135
177.73	0.4145	0.3017
178.71	0.4218	0.2932
179.69	0.4283	0.2889
180.66	0.4336	0.2894
181.64	0.4376	0.295
182.62	0.4401	0.3058
183.59	0.441	0.3215
184.57	0.4402	0.3416
185.55	0.438	0.3653
186.52	0.4343	0.3917
187.5	0.4296	0.4197
188.48	0.4241	0.4482
189.45	0.4182	0.4758
190.43	0.412	0.5016
191.41	0.4061	0.5245
192.38	0.4007	0.5436
193.36	0.3961	0.5585
194.34	0.3925	0.5687
195.31	0.3901	0.5742
196.29	0.3888	0.5752
197.27	0.3887	0.5721
198.24	0.3897	0.5657
199.22	0.3917	0.5567
200.2	0.3943	0.5461
201.17	0.3973	0.535
202.15	0.4005	0.5244
203.13	0.4035	0.5152
204.1	0.4059	0.5082
205.08	0.4076	0.5042
206.05	0.4082	0.5036
207.03	0.4077	0.5065
208.01	0.4059	0.513
208.98	0.4028	0.5228
209.96	0.3985	0.5354
210.94	0.3931	0.55
211.91	0.3868	0.5661
212.89	0.3798	0.5825
213.87	0.3726	0.5984
214.84	0.3654	0.613
215.82	0.3586	0.6254
216.8	0.3525	0.635
217.77	0.3475	0.6412
218.75	0.3438	0.6439
219.73	0.3415	0.6431
220.7	0.3409	0.6388
221.68	0.3419	0.6315
222.66	0.3444	0.6219
223.63	0.3484	0.6106
224.61	0.3536	0.5986
225.59	0.3598	0.5866
226.56	0.3665	0.5757
227.54	0.3735	0.5666
228.52	0.3802	0.5601
229.49	0.3865	0.5566
230.47	0.3918	0.5565
231.45	0.3959	0.56
232.42	0.3985	0.5668
233.4	0.3995	0.5767
234.38	0.3988	0.589
235.35	0.3964	0.6032
236.33	0.3923	0.6182
237.3	0.3868	0.6333
238.28	0.38	0.6473
239.26	0.3724	0.6596
240.23	0.3642	0.6691
241.21	0.3558	0.6753
242.19	0.3476	0.6777
243.16	0.34	0.6761
244.14	0.3332	0.6703
245.12	0.3276	0.6608
246.09	0.3234	0.6478
247.07	0.3206	0.632
248.05	0.3193	0.6143
249.02	0.3195	0.5955
250	0.3211	0.5766
250.98	0.3237	0.5585
251.95	0.3272	0.5422
252.93	0.3311	0.5283
253.91	0.3353	0.5175
254.88	0.3392	0.5101
255.86	0.3425	0.5062
256.84	0.345	0.5058
257.81	0.3463	0.5083
258.79	0.3462	0.5134
259.77	0.3445	0.52
260.74	0.3413	0.5273
261.72	0.3366	0.5343
262.7	0.3304	0.5399
263.67	0.323	0.5431
264.65	0.3146	0.5429
265.63	0.3056	0.5386
266.6	0.2964	0.5296
267.58	0.2874	0.5156
268.55	0.2788	0.4967
269.53	0.2713	0.4729
270.51	0.265	0.4448
271.48	0.2603	0.4133
272.46	0.2574	0.3792
273.44	0.2565	0.3437
274.41	0.2576	0.308
275.39	0.2606	0.2733
276.37	0.2655	0.2409
277.34	0.2721	0.2118
278.32	0.28	0.187
279.3	0.289	0.1671
280.27	0.2986	0.1526
281.25	0.3085	0.1435
282.23	0.3182	0.1399
283.2	0.3274	0.141
284.18	0.3355	0.1464
285.16	0.3423	0.1549
286.13	0.3476	0.1654
287.11	0.3509	0.1768
288.09	0.3523	0.1877
289.06	0.3517	0.1969
290.04	0.3489	0.2031
291.02	0.3442	0.2056
291.99	0.3376	0.2034
292.97	0.3293	0.1961
293.95	0.3196	0.1834
294.92	0.3087	0.1655
295.9	0.2969	0.1427
296.88	0.2845	0.1158
297.85	0.2718	0.0854
298.83	0.259	0.0529
299.8	0.2465	0.0192
300.78	0.2343	-0.0143
301.76	0.2228	-0.0464
302.73	0.212	-0.076
303.71	0.202	-0.1022
304.69	0.193	-0.1241
305.66	0.1849	-0.1413
306.64	0.1777	-0.1534
307.62	0.1714	-0.1605
308.59	0.1661	-0.163
309.57	0.1616	-0.1613
310.55	0.1578	-0.1563
311.52	0.1549	-0.1489
312.5	0.1526	-0.1401
313.48	0.151	-0.1311
314.45	0.1501	-0.1229
315.43	0.1497	-0.1166
316.41	0.1499	-0.1129
317.38	0.1507	-0.1125
318.36	0.152	-0.1159
319.34	0.1538	-0.1233
320.31	0.1559	-0.1346
321.29	0.1585	-0.1495
322.27	0.1612	-0.1675
323.24	0.1642	-0.1878
324.22	0.1672	-0.2097
325.2	0.17	-0.2322
326.17	0.1726	-0.2543
327.15	0.1748	-0.2753
328.13	0.1765	-0.2944
329.1	0.1774	-0.3109
330.08	0.1774	-0.3245
331.05	0.1765	-0.335
332.03	0.1745	-0.3424
333.01	0.1714	-0.3471
333.98	0.1671	-0.3496
334.96	0.1618	-0.3507
335.94	0.1555	-0.3513
336.91	0.1482	-0.3523
337.89	0.1403	-0.3548
338.87	0.1318	-0.3597
339.84	0.123	-0.368
340.82	0.1141	-0.3805
341.8	0.1054	-0.3975
342.77	0.0972	-0.4195
343.75	0.0896	-0.4465
344.73	0.0828	-0.4781
345.7	0.0771	-0.5139
346.68	0.0726	-0.553
347.66	0.0693	-0.5945
348.63	0.0672	-0.6371
349.61	0.0664	-0.6797
350.59	0.0667	-0.7208
351.56	0.068	-0.7592
352.54	0.0701	-0.7937
353.52	0.0727	-0.8233
354.49	0.0757	-0.8472
355.47	0.0788	-0.8649
356.45	0.0817	-0.8762
357.42	0.0842	-0.8811
358.4	0.0861	-0.8801
359.38	0.0872	-0.8739
360.35	0.0873	-0.8633
361.33	0.0863	-0.8496
362.3	0.0843	-0.834
363.28	0.0813	-0.8178
364.26	0.0773	-0.8025
365.23	0.0725	-0.7893
366.21	0.0671	-0.7794
367.19	0.0612	-0.7737
368.16	0.0552	-0.773
369.14	0.0492	-0.7777
370.12	0.0435	-0.7878
371.09	0.0384	-0.8034
372.07	0.034	-0.8239
373.05	0.0306	-0.8486
374.02	0.0281	-0.8766
375	0.0268	-0.9069
375.98	0.0266	-0.9384
376.95	0.0274	-0.9698
377.93	0.0292	-1
378.91	0.0318	-1.028
379.88	0.035	-1.0528
380.86	0.0386	-1.0738
381.84	0.0423	-1.0906
382.81	0.0458	-1.1028
383.79	0.0489	-1.1107
384.77	0.0513	-1.1144
385.74	0.0529	-1.1144
386.72	0.0533	-1.1115
387.7	0.0524	-1.1065
388.67	0.0502	-1.1002
389.65	0.0466	-1.0937
390.63	0.0416	-1.0876
391.6	0.0352	-1.083
392.58	0.0276	-1.0804
393.55	0.0189	-1.0803
394.53	0.0093	-1.083
395.51	-0.001	-1.0886
396.48	-0.0117	-1.097
397.46	-0.0227	-1.1079
398.44	-0.0338	-1.1208
399.41	-0.0446	-1.1351
400.39	-0.0551	-1.1501
401.37	-0.0651	-1.1652
402.34	-0.0744	-1.1796
403.32	-0.083	-1.1928
404.3	-0.0909	-1.2041
405.27	-0.098	-1.2132
406.25	-0.1043	-1.22
407.23	-0.11	-1.2245
408.2	-0.1149	-1.2268
409.18	-0.1194	-1.2274
410.16	-0.1234	-1.2268
411.13	-0.1269	-1.2257
412.11	-0.1302	-1.225
413.09	-0.1332	-1.2253
414.06	-0.136	-1.2277
415.04	-0.1386	-1.2327
416.02	-0.141	-1.2412
416.99	-0.1432	-1.2536
417.97	-0.1451	-1.2703
418.95	-0.1467	-1.2913
419.92	-0.1478	-1.3167
420.9	-0.1485	-1.346
421.88	-0.1486	-1.3789
422.85	-0.1481	-1.4146
423.83	-0.1469	-1.4524
424.8	-0.1451	-1.4912
425.78	-0.1426	-1.5303
426.76	-0.1394	-1.5686
427.73	-0.1357	-1.6053
428.71	-0.1315	-1.6396
429.69	-0.1269	-1.6709
430.66	-0.1222	-1.6987
431.64	-0.1174	-1.723
432.62	-0.1128	-1.7436
433.59	-0.1086	-1.7608
434.57	-0.1048	-1.775
435.55	-0.1018	-1.7867
436.52	-0.0996	-1.7966
437.5	-0.0983	-1.8057
438.48	-0.098	-1.8146
439.45	-0.0987	-1.8243
440.43	-0.1005	-1.8354
441.41	-0.1032	-1.8487
442.38	-0.1068	-1.8647
443.36	-0.111	-1.8836
444.34	-0.1158	-1.9056
445.31	-0.1209	-1.9307
446.29	-0.1261	-1.9586
447.27	-0.1312	-1.9888
448.24	-0.1359	-2.0209
449.22	-0.14	-2.0539
450.2	-0.1433	-2.0873
451.17	-0.1458	-2.1202
452.15	-0.1472	-2.1519
453.13	-0.1475	-2.1816
454.1	-0.1468	-2.2088
455.08	-0.145	-2.233
456.05	-0.1422	-2.254
457.03	-0.1386	-2.2718
458.01	-0.1343	-2.2865
458.98	-0.1295	-2.2983
459.96	-0.1245	-2.3077
460.94	-0.1196	-2.3154
461.91	-0.1148	-2.3219
462.89	-0.1104	-2.328
463.87	-0.1067	-2.3343
464.84	-0.1037	-2.3416
465.82	-0.1016	-2.3504
466.8	-0.1005	-2.361
467.77	-0.1002	-2.3737
468.75	-0.1009	-2.3886
469.73	-0.1024	-2.4055
470.7	-0.1045	-2.4241
471.68	-0.1071	-2.4438
472.66	-0.1099	-2.4641
473.63	-0.1127	-2.4841
474.61	-0.1152	-2.5031
475.59	-0.1172	-2.5201
476.56	-0.1185	-2.5344
477.54	-0.1188	-2.5452
478.52	-0.1181	-2.5519
479.49	-0.1161	-2.5541
480.47	-0.1128	-2.5515
481.45	-0.1083	-2.5442
482.42	-0.1025	-2.5322
483.4	-0.0957	-2.5161
484.38	-0.0879	-2.4964
485.35	-0.0795	-2.4739
486.33	-0.0706	-2.4495
487.3	-0.0617	-2.4241
488.28	-0.053	-2.3988
489.26	-0.0449	-2.3744
490.23	-0.0376	-2.352
491.21	-0.0315	-2.3322
492.19	-0.0267	-2.3156
493.16	-0.0236	-2.3026
494.14	-0.0221	-2.2933
495.12	-0.0225	-2.2877
496.09	-0.0245	-2.2855
497.07	-0.0283	-2.2861
498.05	-0.0336	-2.2889
499.02	-0.0402	-2.2931
500	-0.0477	-2.2977
500.98	-0.056	-2.3019
501.95	-0.0645	-2.3047
502.93	-0.073	-2.3053
503.91	-0.0809	-2.3029
504.88	-0.088	-2.297
505.86	-0.0938	-2.2871
506.84	-0.098	-2.2732
507.81	-0.1004	-2.2553
508.79	-0.1007	-2.2337
509.77	-0.0988	-2.2088
510.74	-0.0947	-2.1812
511.72	-0.0883	-2.1519
512.7	-0.0797	-2.1215
513.67	-0.0692	-2.0911
514.65	-0.057	-2.0616
515.63	-0.0433	-2.0337
516.6	-0.0286	-2.0083
517.58	-0.0132	-1.9859
518.55	0.0024	-1.9669
519.53	0.0179	-1.9516
520.51	0.0328	-1.94
521.48	0.0468	-1.932
522.46	0.0595	-1.9271
523.44	0.0706	-1.9249
524.41	0.0799	-1.9247
525.39	0.0872	-1.9258
526.37	0.0925	-1.9276
527.34	0.0956	-1.9292
528.32	0.0966	-1.9299
529.3	0.0957	-1.9293
530.27	0.093	-1.9269
531.25	0.0887	-1.9224
532.23	0.0832	-1.9156
533.2	0.0766	-1.9067
534.18	0.0695	-1.896
535.16	0.062	-1.8837
536.13	0.0545	-1.8706
537.11	0.0474	-1.8571
538.09	0.0409	-1.8441
539.06	0.0352	-1.8321
540.04	0.0307	-1.8219
541.02	0.0274	-1.8141
541.99	0.0255	-1.8091
542.97	0.025	-1.8073
543.95	0.026	-1.8087
544.92	0.0284	-1.8135
545.9	0.0321	-1.8214
546.88	0.0371	-1.832
547.85	0.0431	-1.8447
548.83	0.0501	-1.8589
549.8	0.0578	-1.8737
550.78	0.066	-1.8884
551.76	0.0746	-1.902
552.73	0.0834	-1.9138
553.71	0.0921	-1.923
554.69	0.1007	-1.929
555.66	0.109	-1.9312
556.64	0.1169	-1.9293
557.62	0.1244	-1.9233
558.59	0.1314	-1.9131
559.57	0.1378	-1.899
560.55	0.1437	-1.8814
561.52	0.1491	-1.861
562.5	0.1539	-1.8382
563.48	0.1583	-1.814
564.45	0.1623	-1.7892
565.43	0.166	-1.7644
566.41	0.1693	-1.7406
567.38	0.1723	-1.7184
568.36	0.1751	-1.6984
569.34	0.1776	-1.6811
570.31	0.1799	-1.6668
571.29	0.182	-1.6556
572.27	0.1837	-1.6475
573.24	0.1852	-1.6424
574.22	0.1862	-1.6401
575.2	0.1868	-1.6401
576.17	0.187	-1.6419
577.15	0.1866	-1.6451
578.13	0.1856	-1.649
579.1	0.1839	-1.6531
580.08	0.1816	-1.6568
581.05	0.1786	-1.6598
582.03	0.1749	-1.6615
583.01	0.1706	-1.6617
583.98	0.1656	-1.6601
584.96	0.1601	-1.6565
585.94	0.1542	-1.651
586.91	0.148	-1.6434
587.89	0.1417	-1.6339
588.87	0.1354	-1.6227
589.84	0.1292	-1.6098
590.82	0.1235	-1.5954
591.8	0.1183	-1.5797
592.77	0.1139	-1.5629
593.75	0.1104	-1.545
594.73	0.108	-1.5262
595.7	0.1068	-1.5065
596.68	0.107	-1.486
597.66	0.1086	-1.4647
598.63	0.1118	-1.4427
599.61	0.1164	-1.4199
600.59	0.1225	-1.3964
601.56	0.1301	-1.3724
602.54	0.1389	-1.3478
603.52	0.149	-1.3229
604.49	0.16	-1.2979
605.47	0.1718	-1.273
606.45	0.1842	-1.2486
607.42	0.1969	-1.2249
608.4	0.2097	-1.2024
609.38	0.2223	-1.1814
610.35	0.2344	-1.1621
611.33	0.2458	-1.1451
612.3	0.2563	-1.1304
613.28	0.2656	-1.1182
614.26	0.2736	-1.1087
615.23	0.2801	-1.1017
616.21	0.2851	-1.0972
617.19	0.2884	-1.0948
618.16	0.2901	-1.0941
619.14	0.2902	-1.0947
620.12	0.2886	-1.096
621.09	0.2856	-1.0973
622.07	0.2813	-1.0981
623.05	0.2758	-1.0976
624.02	0.2692	-1.0953
625	0.2619	-1.0906
625.98	0.254	-1.083
626.95	0.2457	-1.0722
627.93	0.2372	-1.0579
628.91	0.2288	-1.0402
629.88	0.2206	-1.019
630.86	0.2129	-0.9947
631.84	0.2057	-0.9676
632.81	0.1993	-0.9382
633.79	0.1937	-0.9072
634.77	0.189	-0.8751
635.74	0.1852	-0.8427
636.72	0.1825	-0.8107
637.7	0.1807	-0.7798
638.67	0.1799	-0.7505
639.65	0.18	-0.7234
640.63	0.181	-0.6989
641.6	0.1828	-0.6772
642.58	0.1853	-0.6584
643.55	0.1884	-0.6426
644.53	0.1921	-0.6296
645.51	0.1961	-0.6191
646.48	0.2004	-0.6108
647.46	0.205	-0.6042
648.44	0.2095	-0.5989
649.41	0.2141	-0.5945
650.39	0.2185	-0.5904
651.37	0.2227	-0.5862
652.34	0.2266	-0.5818
653.32	0.2301	-0.5767
654.3	0.233	-0.5709
655.27	0.2355	-0.5643
656.25	0.2373	-0.5571
657.23	0.2384	-0.5493
658.2	0.2389	-0.5412
659.18	0.2387	-0.5332
660.16	0.2378	-0.5254
661.13	0.2362	-0.5182
662.11	0.2341	-0.5119
663.09	0.2313	-0.5067
664.06	0.228	-0.5027
665.04	0.2244	-0.5
666.02	0.2204	-0.4984
666.99	0.2163	-0.4979
667.97	0.2121	-0.498
668.95	0.2081	-0.4984
669.92	0.2042	-0.4986
670.9	0.2007	-0.4981
671.88	0.1977	-0.4964
672.85	0.1952	-0.4929
673.83	0.1935	-0.4872
674.8	0.1924	-0.4788
675.78	0.1921	-0.4674
676.76	0.1925	-0.4528
677.73	0.1937	-0.4351
678.71	0.1955	-0.4143
679.69	0.1979	-0.3907
680.66	0.2008	-0.3647
681.64	0.2039	-0.3369
682.62	0.2073	-0.3079
683.59	0.2106	-0.2785
684.57	0.2139	-0.2494
685.55	0.2168	-0.2213
686.52	0.2192	-0.1949
687.5	0.2211	-0.1709
688.48	0.2223	-0.1498
689.45	0.2228	-0.1319
690.43	0.2226	-0.1174
691.41	0.2216	-0.1065
692.38	0.22	-0.0988
693.36	0.2177	-0.0942
694.34	0.215	-0.0921
695.31	0.2119	-0.0921
696.29	0.2087	-0.0933
697.27	0.2055	-0.0951
698.24	0.2025	-0.0968
699.22	0.1998	-0.0976
700.2	0.1976	-0.097
701.17	0.196	-0.0943
702.15	0.1952	-0.0893
703.13	0.195	-0.0816
704.1	0.1955	-0.0712
705.08	0.1967	-0.0581
706.05	0.1985	-0.0427
707.03	0.2007	-0.0253
708.01	0.2031	-0.0063
708.98	0.2056	0.0135
709.96	0.2079	0.0335
710.94	0.2098	0.0531
711.91	0.2111	0.0717
712.89	0.2116	0.0886
713.87	0.2111	0.1035
714.84	0.2096	0.1159
715.82	0.207	0.1257
716.8	0.2033	0.1328
717.77	0.1985	0.1373
718.75	0.1928	0.1394
719.73	0.1864	0.1396
720.7	0.1795	0.1383
721.68	0.1725	0.136
722.66	0.1655	0.1333
723.63	0.159	0.1309
724.61	0.1533	0.1292
725.59	0.1487	0.1287
726.56	0.1455	0.1298
727.54	0.1438	0.1327
728.52	0.1439	0.1376
729.49	0.1458	0.1443
730.47	0.1495	0.1528
731.45	0.1549	0.1627
732.42	0.1618	0.1737
733.4	0.17	0.1852
734.38	0.1791	0.1967
735.35	0.1888	0.2078
736.33	0.1985	0.2179
737.3	0.208	0.2266
738.28	0.2166	0.2335
739.26	0.2239	0.2384
740.23	0.2297	0.2412
741.21	0.2336	0.2419
742.19	0.2353	0.2408
743.16	0.2347	0.2381
744.14	0.2319	0.2343
745.12	0.2268	0.2299
746.09	0.2196	0.2254
747.07	0.2108	0.2216
748.05	0.2006	0.219
749.02	0.1895	0.218
750	0.1781	0.2192
750.98	0.1669	0.2229
751.95	0.1565	0.2292
752.93	0.1473	0.2382
753.91	0.14	0.2498
754.88	0.1348	0.2637
755.86	0.1323	0.2794
756.84	0.1324	0.2965
757.81	0.1354	0.3142
758.79	0.1412	0.332
759.77	0.1497	0.3491
760.74	0.1606	0.3649
761.72	0.1734	0.3787
762.7	0.1878	0.3901
763.67	0.2031	0.3987
764.65	0.2188	0.4044
765.63	0.2342	0.4069
766.6	0.2487	0.4065
767.58	0.2618	0.4035
768.55	0.273	0.3981
769.53	0.2819	0.391
770.51	0.2881	0.3828
771.48	0.2914	0.3741
772.46	0.2919	0.3656
773.44	0.2895	0.3579
774.41	0.2845	0.3515
775.39	0.2771	0.3469
776.37	0.2678	0.3445
777.34	0.2569	0.3443
778.32	0.2451	0.3463
779.3	0.2328	0.3505
780.27	0.2205	0.3565
781.25	0.2088	0.3639
782.23	0.1981	0.3721
783.2	0.1886	0.3807
784.18	0.1808	0.3889
785.16	0.1748	0.3963
786.13	0.1706	0.4023
787.11	0.1682	0.4065
788.09	0.1674	0.4085
789.06	0.1681	0.4083
790.04	0.1699	0.4057
791.02	0.1725	0.4011
791.99	0.1755	0.3946
792.97	0.1786	0.3868
793.95	0.1815	0.3782
794.92	0.1838	0.3694
795.9	0.1854	0.3611
796.88	0.1861	0.3538
797.85	0.1858	0.3483
798.83	0.1846	0.3449
799.8	0.1826	0.344
800.78	0.1801	0.3458
801.76	0.1773	0.3503
802.73	0.1746	0.3574
803.71	0.1724	0.3667
804.69	0.171	0.3776
805.66	0.1708	0.3896
806.64	0.1721	0.4017
807.62	0.1753	0.4133
808.59	0.1803	0.4234
809.57	0.1875	0.4314
810.55	0.1966	0.4364
811.52	0.2076	0.4378
812.5	0.2203	0.4353
813.48	0.2342	0.4287
814.45	0.249	0.4179
815.43	0.2641	0.4032
816.41	0.279	0.3851
817.38	0.2932	0.364
818.36	0.3061	0.3409
819.34	0.3172	0.3167
820.31	0.3261	0.2924
821.29	0.3324	0.2689
822.27	0.336	0.2473
823.24	0.3366	0.2284
824.22	0.3344	0.2131
825.2	0.3295	0.2018
826.17	0.3221	0.195
827.15	0.3127	0.1927
828.13	0.3016	0.1948
829.1	0.2895	0.2011
830.08	0.277	0.2109
831.05	0.2645	0.2235
832.03	0.2527	0.238
833.01	0.2421	0.2535
833.98	0.233	0.2689
834.96	0.226	0.2834
835.94	0.221	0.2959
836.91	0.2183	0.3059
837.89	0.2178	0.3125
838.87	0.2194	0.3155
839.84	0.2227	0.3147
840.82	0.2274	0.3102
841.8	0.233	0.3021
842.77	0.239	0.291
843.75	0.245	0.2774
844.73	0.2503	0.2622
845.7	0.2546	0.2461
846.68	0.2574	0.23
847.66	0.2584	0.2147
848.63	0.2574	0.2009
849.61	0.2545	0.1892
850.59	0.2496	0.18
851.56	0.2429	0.1736
852.54	0.2348	0.17
853.52	0.2256	0.1692
854.49	0.2158	0.1707
855.47	0.2061	0.174
856.45	0.1969	0.1787
857.42	0.1888	0.184
858.4	0.1824	0.1893
859.38	0.178	0.1939
860.35	0.176	0.1972
861.33	0.1766	0.1987
862.3	0.1799	0.1983
863.28	0.1859	0.1957
864.26	0.1944	0.1912
865.23	0.205	0.1849
866.21	0.2172	0.1773
867.19	0.2307	0.1691
868.16	0.2446	0.1609
869.14	0.2584	0.1536
870.12	0.2713	0.148
871.09	0.2829	0.1448
872.07	0.2924	0.1446
873.05	0.2994	0.1479
874.02	0.3036	0.155
875	0.3047	0.1658
875.98	0.3026	0.1802
876.95	0.2973	0.1976
877.93	0.2891	0.2172
878.91	0.2784	0.2383
879.88	0.2655	0.2595
880.86	0.251	0.2798
881.84	0.2356	0.2979
882.81	0.2198	0.3125
883.79	0.2043	0.3225
884.77	0.1897	0.3271
885.74	0.1765	0.3255
886.72	0.1652	0.3173
887.7	0.1561	0.3025
888.67	0.1492	0.2814
889.65	0.1448	0.2545
890.63	0.1428	0.223
891.6	0.1428	0.1879
892.58	0.1445	0.1507
893.55	0.1477	0.113
894.53	0.1517	0.0765
895.51	0.1561	0.0429
896.48	0.1603	0.0135
897.46	0.1639	-0.0103
898.44	0.1664	-0.0274
899.41	0.1675	-0.0373
900.39	0.167	-0.0397
901.37	0.1647	-0.0346
902.34	0.1608	-0.0227
903.32	0.1553	-0.0049
904.3	0.1485	0.0176
905.27	0.1408	0.0431
906.25	0.1326	0.07
907.23	0.1245	0.0965
908.2	0.1171	0.1207
909.18	0.1108	0.141
910.16	0.1062	0.156
911.13	0.1036	0.1644
912.11	0.1035	0.1656
913.09	0.1061	0.1592
914.06	0.1113	0.1454
915.04	0.1193	0.1246
916.02	0.1298	0.0981
916.99	0.1424	0.0671
917.97	0.1566	0.0333
918.95	0.1721	-0.0013
919.92	0.188	-0.0348
920.9	0.2037	-0.0652
921.88	0.2187	-0.0907
922.85	0.2321	-0.1097
923.83	0.2435	-0.1211
924.8	0.2523	-0.124
925.78	0.2582	-0.1181
926.76	0.2609	-0.1038
927.73	0.2604	-0.0817
928.71	0.2567	-0.0531
929.69	0.25	-0.0197
930.66	0.2406	0.0165
931.64	0.2291	0.0533
932.62	0.216	0.0884
933.59	0.2019	0.1194
934.57	0.1875	0.1443
935.55	0.1735	0.1613
936.52	0.1604	0.1689
937.5	0.1488	0.1662
938.48	0.1392	0.153
939.45	0.1318	0.1295
940.43	0.127	0.0967
941.41	0.1248	0.056
942.38	0.1251	0.0093
943.36	0.1277	-0.0408
944.34	0.1324	-0.0919
945.31	0.1386	-0.141
946.29	0.146	-0.1856
947.27	0.154	-0.2229
948.24	0.1622	-0.2509
949.22	0.1699	-0.2677
950.2	0.1768	-0.2722
951.17	0.1825	-0.264
952.15	0.1868	-0.2433
953.13	0.1894	-0.211
954.1	0.1903	-0.1689
955.08	0.1897	-0.1191
956.05	0.1876	-0.0644
957.03	0.1844	-0.008
958.01	0.1804	0.0468
958.98	0.176	0.0969
959.96	0.1717	0.1389
960.94	0.1677	0.1703
961.91	0.1645	0.1888
962.89	0.1624	0.1928
963.87	0.1615	0.1816
964.84	0.1621	0.1552
965.82	0.1641	0.1146
966.8	0.1673	0.0617
967.77	0.1716	-0.0012
968.75	0.1765	-0.0706
969.73	0.1816	-0.1431
970.7	0.1865	-0.2144
971.68	0.1906	-0.2807
972.66	0.1933	-0.3379
973.63	0.1942	-0.3823
974.61	0.1928	-0.411
975.59	0.1889	-0.4215
976.56	0.1821	-0.4125
977.54	0.1724	-0.3835
978.52	0.16	-0.3351
979.49	0.145	-0.2688
980.47	0.1279	-0.1872
981.45	0.1092	-0.094
982.42	0.0896	0.0069
983.4	0.0699	0.1105
984.38	0.0509	0.212
985.35	0.0336	0.3061
986.33	0.0188	0.3881
987.3	0.0074	0.4536
988.28	0	0.4987
989.26	-0.0028	0.5207
990.23	-0.0003	0.5178
991.21	0.0075	0.4894
992.19	0.0209	0.4359
993.16	0.0397	0.3592
994.14	0.0637	0.2623
995.12	0.0923	0.149
996.09	0.1249	0.0241
997.07	0.1608	-0.107
998.05	0.199	-0.2385
999.02	0.2387	-0.3646
1000	0.2335	-0.4954
1000.98	0.2097	-0.5917
1001.95	0.1848	-0.6775
1002.93	0.1593	-0.7487
1003.91	0.1338	-0.8017
1004.88	0.109	-0.8339
1005.86	0.0855	-0.8437
1006.84	0.0637	-0.8306
1007.81	0.0442	-0.7951
1008.79	0.0273	-0.7388
1009.77	0.0132	-0.6643
1010.74	0.0022	-0.5749
1011.72	-0.0057	-0.4748
1012.7	-0.0105	-0.3684
1013.67	-0.0126	-0.2604
1014.65	-0.012	-0.1557
1015.63	-0.0091	-0.0586
1016.6	-0.0043	0.0267
1017.58	0.002	0.0969
1018.55	0.0093	0.1495
1019.53	0.0172	0.1826
1020.51	0.0253	0.1957
1021.48	0.0331	0.1889
1022.46	0.0403	0.1636
1023.44	0.0466	0.1218
1024.41	0.0518	0.0664
1025.39	0.0557	0.0009
1026.37	0.0583	-0.0711
1027.34	0.0595	-0.1455
1028.32	0.0595	-0.2184
1029.3	0.0582	-0.286
1030.27	0.0558	-0.3451
1031.25	0.0526	-0.3928
1032.23	0.0487	-0.4273
1033.2	0.0444	-0.4473
1034.18	0.0398	-0.4523
1035.16	0.0351	-0.4429
1036.13	0.0305	-0.4202
1037.11	0.0261	-0.3861
1038.09	0.0221	-0.3432
1039.06	0.0184	-0.2943
1040.04	0.0152	-0.2426
1041.02	0.0124	-0.1914
1041.99	0.0101	-0.1437
1042.97	0.0081	-0.1024
1043.95	0.0065	-0.0699
1044.92	0.0051	-0.0482
1045.9	0.0039	-0.0385
1046.88	0.0029	-0.0414
1047.85	0.002	-0.0568
1048.83	0.0012	-0.0839
1049.8	0.0006	-0.1213
1050.78	0.0001	-0.167
1051.76	-0.0002	-0.2189
1052.73	-0.0003	-0.2742
1053.71	0	-0.3304
1054.69	0.0008	-0.3846
1055.66	0.002	-0.4346
1056.64	0.0038	-0.478
1057.62	0.0063	-0.5132
1058.59	0.0095	-0.539
1059.57	0.0135	-0.5545
1060.55	0.0181	-0.5598
1061.52	0.0233	-0.5553
1062.5	0.0291	-0.5419
1063.48	0.0354	-0.5211
1064.45	0.0419	-0.4947
1065.43	0.0485	-0.4647
1066.41	0.055	-0.4333
1067.38	0.0611	-0.4026
1068.36	0.0667	-0.3747
1069.34	0.0716	-0.3514
1070.31	0.0754	-0.3341
1071.29	0.0781	-0.3239
1072.27	0.0795	-0.3215
1073.24	0.0795	-0.327
1074.22	0.078	-0.3401
1075.2	0.075	-0.3602
1076.17	0.0706	-0.386
1077.15	0.0649	-0.4164
1078.13	0.0579	-0.4496
1079.1	0.0501	-0.4839
1080.08	0.0415	-0.5178
1081.05	0.0324	-0.5496
1082.03	0.0232	-0.5778
1083.01	0.0142	-0.6014
1083.98	0.0057	-0.6195
1084.96	-0.0021	-0.6315
1085.94	-0.0087	-0.6374
1086.91	-0.0139	-0.6375
1087.89	-0.0176	-0.6322
1088.87	-0.0195	-0.6224
1089.84	-0.0195	-0.6091
1090.82	-0.0175	-0.5936
1091.8	-0.0136	-0.5771
1092.77	-0.0077	-0.5608
1093.75	0	-0.5459
1094.73	0.0092	-0.5333
1095.7	0.0199	-0.5238
1096.68	0.0317	-0.5179
1097.66	0.0443	-0.5158
1098.63	0.0574	-0.5175
1099.61	0.0706	-0.5226
1100.59	0.0836	-0.5305
1101.56	0.096	-0.5405
1102.54	0.1075	-0.5517
1103.52	0.1178	-0.5632
1104.49	0.1266	-0.5741
1105.47	0.1336	-0.5834
1106.45	0.1387	-0.5905
1107.42	0.1418	-0.5947
1108.4	0.1428	-0.5959
1109.38	0.1416	-0.5938
1110.35	0.1383	-0.5887
1111.33	0.133	-0.581
1112.3	0.1259	-0.5712
1113.28	0.1171	-0.5603
1114.26	0.107	-0.549
1115.23	0.0956	-0.5385
1116.21	0.0834	-0.5295
1117.19	0.0706	-0.5231
1118.16	0.0576	-0.5199
1119.14	0.0446	-0.5207
1120.12	0.0319	-0.5258
1121.09	0.0197	-0.5352
1122.07	0.0084	-0.549
1123.05	-0.002	-0.5666
1124.02	-0.0113	-0.5876
1125	-0.0193	-0.611
1125.98	-0.0262	-0.6361
1126.95	-0.0317	-0.6616
1127.93	-0.0361	-0.6867
1128.91	-0.0393	-0.7101
1129.88	-0.0416	-0.7311
1130.86	-0.043	-0.7488
1131.84	-0.0437	-0.7627
1132.81	-0.0439	-0.7723
1133.79	-0.0437	-0.7776
1134.77	-0.0434	-0.7788
1135.74	-0.0431	-0.7763
1136.72	-0.0429	-0.7707
1137.7	-0.043	-0.7627
1138.67	-0.0433	-0.7533
1139.65	-0.044	-0.7436
1140.63	-0.0451	-0.7345
1141.6	-0.0464	-0.727
1142.58	-0.048	-0.7218
1143.55	-0.0497	-0.7198
1144.53	-0.0514	-0.7213
1145.51	-0.0529	-0.7266
1146.48	-0.0541	-0.7356
1147.46	-0.0547	-0.7482
1148.44	-0.0547	-0.7638
1149.41	-0.0539	-0.7817
1150.39	-0.0521	-0.8012
1151.37	-0.0493	-0.8212
1152.34	-0.0453	-0.8409
1153.32	-0.0402	-0.8593
1154.3	-0.034	-0.8756
1155.27	-0.0267	-0.889
1156.25	-0.0185	-0.899
1157.23	-0.0093	-0.9053
1158.2	0.0004	-0.9078
1159.18	0.0107	-0.9068
1160.16	0.0213	-0.9027
1161.13	0.0319	-0.896
1162.11	0.0423	-0.8877
1163.09	0.0523	-0.8786
1164.06	0.0617	-0.8697
1165.04	0.0703	-0.8621
1166.02	0.0779	-0.8568
1166.99	0.0845	-0.8544
1167.97	0.0898	-0.8557
1168.95	0.094	-0.8612
1169.92	0.0968	-0.8709
1170.9	0.0984	-0.8848
1171.88	0.0987	-0.9025
1172.85	0.0979	-0.9234
1173.83	0.0961	-0.9467
1174.8	0.0933	-0.9712
1175.78	0.0896	-0.996
1176.76	0.0852	-1.0196
1177.73	0.0802	-1.041
1178.71	0.0747	-1.059
1179.69	0.0688	-1.0725
1180.66	0.0627	-1.0809
1181.64	0.0563	-1.0834
1182.62	0.0498	-1.0799
1183.59	0.0432	-1.0704
1184.57	0.0366	-1.0551
1185.55	0.03	-1.0346
1186.52	0.0233	-1.0098
1187.5	0.0168	-0.9817
1188.48	0.0103	-0.9514
1189.45	0.0039	-0.9203
1190.43	-0.0024	-0.8897
1191.41	-0.0084	-0.8607
1192.38	-0.0142	-0.8345
1193.36	-0.0196	-0.812
1194.34	-0.0247	-0.794
1195.31	-0.0292	-0.7808
1196.29	-0.0332	-0.7728
1197.27	-0.0365	-0.7698
1198.24	-0.039	-0.7714
1199.22	-0.0407	-0.777
1200.2	-0.0415	-0.7858
1201.17	-0.0414	-0.7968
1202.15	-0.0404	-0.809
1203.13	-0.0384	-0.8213
1204.1	-0.0356	-0.8326
1205.08	-0.0319	-0.8421
1206.05	-0.0275	-0.8488
1207.03	-0.0226	-0.8522
1208.01	-0.0171	-0.8518
1208.98	-0.0113	-0.8475
1209.96	-0.0053	-0.8394
1210.94	0.0006	-0.8279
1211.91	0.0064	-0.8134
1212.89	0.0119	-0.7965
1213.87	0.017	-0.7783
1214.84	0.0216	-0.7594
1215.82	0.0256	-0.7408
1216.8	0.029	-0.7234
1217.77	0.0318	-0.7078
1218.75	0.0339	-0.6948
1219.73	0.0355	-0.6846
1220.7	0.0367	-0.6777
1221.68	0.0375	-0.6738
1222.66	0.038	-0.6729
1223.63	0.0385	-0.6746
1224.61	0.039	-0.6783
1225.59	0.0396	-0.6834
1226.56	0.0404	-0.689
1227.54	0.0416	-0.6944
1228.52	0.0431	-0.6989
1229.49	0.045	-0.7017
1230.47	0.0473	-0.7023
1231.45	0.0499	-0.7003
1232.42	0.0527	-0.6953
1233.4	0.0557	-0.6876
1234.38	0.0587	-0.6771
1235.35	0.0615	-0.6642
1236.33	0.0641	-0.6496
1237.3	0.0662	-0.6338
1238.28	0.0678	-0.6176
1239.26	0.0686	-0.6019
1240.23	0.0687	-0.5874
1241.21	0.068	-0.5749
1242.19	0.0664	-0.565
1243.16	0.064	-0.5581
1244.14	0.0609	-0.5546
1245.12	0.0571	-0.5544
1246.09	0.0528	-0.5576
1247.07	0.0483	-0.5638
1248.05	0.0436	-0.5723
1249.02	0.0391	-0.5825
1250	0.035	-0.5936
1250.98	0.0314	-0.6047
1251.95	0.0286	-0.6148
1252.93	0.0268	-0.6231
1253.91	0.026	-0.6288
1254.88	0.0264	-0.6311
1255.86	0.0281	-0.6297
1256.84	0.0308	-0.6242
1257.81	0.0348	-0.6145
1258.79	0.0396	-0.601
1259.77	0.0453	-0.5839
1260.74	0.0516	-0.564
1261.72	0.0582	-0.5421
1262.7	0.0649	-0.519
1263.67	0.0713	-0.4957
1264.65	0.0773	-0.4734
1265.63	0.0824	-0.453
1266.6	0.0866	-0.4354
1267.58	0.0894	-0.4214
1268.55	0.0909	-0.4116
1269.53	0.0909	-0.4063
1270.51	0.0894	-0.4056
1271.48	0.0862	-0.4094
1272.46	0.0816	-0.4174
1273.44	0.0757	-0.4289
1274.41	0.0685	-0.4433
1275.39	0.0604	-0.4595
1276.37	0.0516	-0.4768
1277.34	0.0423	-0.4939
1278.32	0.0328	-0.5101
1279.3	0.0235	-0.5243
1280.27	0.0145	-0.5358
1281.25	0.0061	-0.544
1282.23	-0.0015	-0.5486
1283.2	-0.0081	-0.5494
1284.18	-0.0136	-0.5464
1285.16	-0.018	-0.5399
1286.13	-0.0211	-0.5305
1287.11	-0.0231	-0.5188
1288.09	-0.0241	-0.5056
1289.06	-0.0241	-0.4917
1290.04	-0.0232	-0.478
1291.02	-0.0217	-0.4653
1291.99	-0.0198	-0.4544
1292.97	-0.0176	-0.4458
1293.95	-0.0153	-0.4401
1294.92	-0.0131	-0.4375
1295.9	-0.0111	-0.438
1296.88	-0.0095	-0.4414
1297.85	-0.0084	-0.4474
1298.83	-0.0077	-0.4553
1299.8	-0.0076	-0.4645
1300.78	-0.0081	-0.4742
1301.76	-0.009	-0.4835
1302.73	-0.0103	-0.4916
1303.71	-0.0119	-0.4977
1304.69	-0.0137	-0.5012
1305.66	-0.0157	-0.5015
1306.64	-0.0176	-0.4983
1307.62	-0.0194	-0.4916
1308.59	-0.021	-0.4813
1309.57	-0.0222	-0.4678
1310.55	-0.0231	-0.4516
1311.52	-0.0237	-0.4335
1312.5	-0.0238	-0.4142
1313.48	-0.0235	-0.3946
1314.45	-0.023	-0.3758
1315.43	-0.0221	-0.3586
1316.41	-0.0211	-0.344
1317.38	-0.02	-0.3325
1318.36	-0.019	-0.3249
1319.34	-0.0181	-0.3215
1320.31	-0.0174	-0.3224
1321.29	-0.0171	-0.3275
1322.27	-0.0172	-0.3366
1323.24	-0.0178	-0.3491
1324.22	-0.019	-0.3643
1325.2	-0.0207	-0.3813
1326.17	-0.0229	-0.3994
1327.15	-0.0256	-0.4174
1328.13	-0.0288	-0.4344
1329.1	-0.0322	-0.4496
1330.08	-0.036	-0.4621
1331.05	-0.0398	-0.4714
1332.03	-0.0436	-0.4771
1333.01	-0.0473	-0.4788
1333.98	-0.0507	-0.4768
1334.96	-0.0537	-0.4711
1335.94	-0.0562	-0.4623
1336.91	-0.058	-0.4509
1337.89	-0.0591	-0.4378
1338.87	-0.0594	-0.4237
1339.84	-0.0589	-0.4095
1340.82	-0.0575	-0.3962
1341.8	-0.0553	-0.3845
1342.77	-0.0523	-0.3751
1343.75	-0.0485	-0.3685
1344.73	-0.044	-0.3652
1345.7	-0.0389	-0.3653
1346.68	-0.0332	-0.3687
1347.66	-0.0273	-0.3752
1348.63	-0.021	-0.3843
1349.61	-0.0146	-0.3956
1350.59	-0.0081	-0.4083
1351.56	-0.0017	-0.4216
1352.54	0.0045	-0.4347
1353.52	0.0104	-0.4469
1354.49	0.0159	-0.4574
1355.47	0.021	-0.4657
1356.45	0.0256	-0.4714
1357.42	0.0297	-0.4741
1358.4	0.0332	-0.4739
1359.38	0.0362	-0.4707
1360.35	0.0386	-0.465
1361.33	0.0405	-0.4573
1362.3	0.0419	-0.448
1363.28	0.0428	-0.438
1364.26	0.0432	-0.4279
1365.23	0.0433	-0.4186
1366.21	0.043	-0.4108
1367.19	0.0424	-0.405
1368.16	0.0416	-0.4019
1369.14	0.0405	-0.4017
1370.12	0.0392	-0.4046
1371.09	0.0378	-0.4105
1372.07	0.0361	-0.4193
1373.05	0.0344	-0.4306
1374.02	0.0325	-0.4437
1375	0.0306	-0.4579
1375.98	0.0285	-0.4726
1376.95	0.0263	-0.4868
1377.93	0.024	-0.4997
1378.91	0.0217	-0.5106
1379.88	0.0192	-0.5188
1380.86	0.0168	-0.5238
1381.84	0.0143	-0.5252
1382.81	0.0118	-0.5229
1383.79	0.0094	-0.517
1384.77	0.0071	-0.5076
1385.74	0.005	-0.4952
1386.72	0.0032	-0.4804
1387.7	0.0016	-0.4639
1388.67	0.0004	-0.4467
1389.65	-0.0003	-0.4295
1390.63	-0.0005	-0.4132
1391.6	-0.0002	-0.3987
1392.58	0.0007	-0.3868
1393.55	0.0022	-0.378
1394.53	0.0044	-0.3728
1395.51	0.0072	-0.3715
1396.48	0.0106	-0.3741
1397.46	0.0145	-0.3805
1398.44	0.0188	-0.3904
1399.41	0.0236	-0.4033
1400.39	0.0285	-0.4186
1401.37	0.0337	-0.4355
1402.34	0.0388	-0.4533
1403.32	0.0438	-0.4711
1404.3	0.0486	-0.4882
1405.27	0.053	-0.5039
1406.25	0.0569	-0.5174
1407.23	0.0603	-0.5284
1408.2	0.063	-0.5364
1409.18	0.065	-0.5413
1410.16	0.0663	-0.5431
1411.13	0.067	-0.5419
1412.11	0.067	-0.5379
1413.09	0.0664	-0.5317
1414.06	0.0654	-0.5236
1415.04	0.0641	-0.5142
1416.02	0.0625	-0.5041
1416.99	0.0608	-0.4938
1417.97	0.0592	-0.4838
1418.95	0.0578	-0.4745
1419.92	0.0568	-0.4663
1420.9	0.0562	-0.4594
1421.88	0.0561	-0.4539
1422.85	0.0566	-0.4497
1423.83	0.0578	-0.447
1424.8	0.0595	-0.4453
1425.78	0.0617	-0.4446
1426.76	0.0644	-0.4445
1427.73	0.0674	-0.4447
1428.71	0.0706	-0.445
1429.69	0.0738	-0.4451
1430.66	0.0769	-0.445
1431.64	0.0796	-0.4444
1432.62	0.0818	-0.4435
1433.59	0.0833	-0.4423
1434.57	0.084	-0.441
1435.55	0.0839	-0.4399
1436.52	0.0828	-0.4394
1437.5	0.0806	-0.4396
1438.48	0.0776	-0.4411
1439.45	0.0736	-0.4441
1440.43	0.0689	-0.4488
1441.41	0.0636	-0.4556
1442.38	0.0579	-0.4645
1443.36	0.0519	-0.4754
1444.34	0.046	-0.4883
1445.31	0.0403	-0.5028
1446.29	0.0352	-0.5184
1447.27	0.0307	-0.5349
1448.24	0.0272	-0.5514
1449.22	0.0248	-0.5674
1450.2	0.0235	-0.5821
1451.17	0.0235	-0.5951
1452.15	0.0248	-0.6055
1453.13	0.0273	-0.6129
1454.1	0.0309	-0.6168
1455.08	0.0355	-0.6171
1456.05	0.0409	-0.6136
1457.03	0.0469	-0.6063
1458.01	0.0532	-0.5955
1458.98	0.0596	-0.5815
1459.96	0.0658	-0.565
1460.94	0.0715	-0.5465
1461.91	0.0766	-0.5268
1462.89	0.0808	-0.5068
1463.87	0.084	-0.4872
1464.84	0.0861	-0.4687
1465.82	0.087	-0.4522
1466.8	0.0867	-0.4382
1467.77	0.0853	-0.4272
1468.75	0.0829	-0.4194
1469.73	0.0796	-0.4151
1470.7	0.0756	-0.4142
1471.68	0.0712	-0.4165
1472.66	0.0665	-0.4216
1473.63	0.0619	-0.4291
1474.61	0.0575	-0.4384
1475.59	0.0535	-0.4488
1476.56	0.0502	-0.4595
1477.54	0.0477	-0.4701
1478.52	0.046	-0.4797
1479.49	0.0453	-0.4879
1480.47	0.0455	-0.4943
1481.45	0.0467	-0.4984
1482.42	0.0486	-0.5002
1483.4	0.0512	-0.4996
1484.38	0.0544	-0.4968
1485.35	0.0579	-0.492
1486.33	0.0615	-0.4855
1487.3	0.065	-0.4778
1488.28	0.0683	-0.4695
1489.26	0.0711	-0.461
1490.23	0.0733	-0.4528
1491.21	0.0748	-0.4453
1492.19	0.0755	-0.439
1493.16	0.0754	-0.4341
1494.14	0.0745	-0.4308
1495.12	0.0728	-0.4292
1496.09	0.0705	-0.429
1497.07	0.0676	-0.4303
1498.05	0.0644	-0.4326
1499.02	0.061	-0.4356
1500	0.0577	-0.4389
1500.98	0.0545	-0.4422
1501.95	0.0516	-0.4449
1502.93	0.0493	-0.4467
1503.91	0.0477	-0.4474
1504.88	0.0468	-0.4467
1505.86	0.0467	-0.4447
1506.84	0.0475	-0.4412
1507.81	0.049	-0.4365
1508.79	0.0513	-0.4308
1509.77	0.0543	-0.4246
1510.74	0.0577	-0.4182
1511.72	0.0615	-0.4123
1512.7	0.0656	-0.4072
1513.67	0.0696	-0.4036
1514.65	0.0735	-0.4018
1515.63	0.0771	-0.4022
1516.6	0.0803	-0.4052
1517.58	0.0829	-0.4108
1518.55	0.0848	-0.419
1519.53	0.0861	-0.4298
1520.51	0.0866	-0.4428
1521.48	0.0864	-0.4576
1522.46	0.0855	-0.4737
1523.44	0.0841	-0.4904
1524.41	0.0821	-0.5073
1525.39	0.0798	-0.5235
1526.37	0.0772	-0.5384
1527.34	0.0745	-0.5515
1528.32	0.0718	-0.5622
1529.3	0.0692	-0.5703
1530.27	0.0668	-0.5755
1531.25	0.0647	-0.5776
1532.23	0.0629	-0.5769
1533.2	0.0616	-0.5736
1534.18	0.0605	-0.5681
1535.16	0.0599	-0.5609
1536.13	0.0595	-0.5525
1537.11	0.0594	-0.5438
1538.09	0.0594	-0.5353
1539.06	0.0595	-0.5277
1540.04	0.0596	-0.5217
1541.02	0.0596	-0.5177
1541.99	0.0594	-0.5162
1542.97	0.059	-0.5174
1543.95	0.0583	-0.5214
1544.92	0.0572	-0.5281
1545.9	0.0558	-0.5373
1546.88	0.0542	-0.5487
1547.85	0.0522	-0.5618
1548.83	0.05	-0.5759
1549.8	0.0476	-0.5906
1550.78	0.0452	-0.6051
1551.76	0.0427	-0.6187
1552.73	0.0404	-0.631
1553.71	0.0382	-0.6415
1554.69	0.0363	-0.6497
1555.66	0.0348	-0.6554
1556.64	0.0337	-0.6586
1557.62	0.033	-0.6593
1558.59	0.0328	-0.6578
1559.57	0.0331	-0.6543
1560.55	0.0339	-0.6494
1561.52	0.0351	-0.6435
1562.5	0.0368	-0.6373
1563.48	0.0388	-0.6313
1564.45	0.0412	-0.6261
1565.43	0.0438	-0.6222
1566.41	0.0466	-0.6199
1567.38	0.0495	-0.6197
1568.36	0.0524	-0.6216
1569.34	0.0553	-0.6256
1570.31	0.0582	-0.6317
1571.29	0.0609	-0.6395
1572.27	0.0634	-0.6487
1573.24	0.0658	-0.6587
1574.22	0.0679	-0.6691
1575.2	0.0698	-0.6792
1576.17	0.0714	-0.6886
1577.15	0.0727	-0.6965
1578.13	0.0738	-0.7027
1579.1	0.0745	-0.7067
1580.08	0.075	-0.7083
1581.05	0.0752	-0.7074
1582.03	0.0751	-0.7041
1583.01	0.0746	-0.6985
1583.98	0.0739	-0.691
1584.96	0.0728	-0.6821
1585.94	0.0713	-0.6721
1586.91	0.0696	-0.6618
1587.89	0.0675	-0.6516
1588.87	0.0652	-0.6423
1589.84	0.0626	-0.6342
1590.82	0.0598	-0.6279
1591.8	0.0569	-0.6236
1592.77	0.054	-0.6216
1593.75	0.0511	-0.6219
1594.73	0.0483	-0.6244
1595.7	0.0458	-0.6288
1596.68	0.0436	-0.6349
1597.66	0.0419	-0.6421
1598.63	0.0408	-0.6499
1599.61	0.0404	-0.6577
1600.59	0.0408	-0.6649
1601.56	0.042	-0.671
1602.54	0.0441	-0.6753
1603.52	0.0471	-0.6775
1604.49	0.0509	-0.6773
1605.47	0.0556	-0.6745
1606.45	0.0611	-0.6691
1607.42	0.0672	-0.6613
1608.4	0.0738	-0.6514
1609.38	0.0808	-0.6396
1610.35	0.0879	-0.6267
1611.33	0.095	-0.6132
1612.3	0.1018	-0.5996
1613.28	0.1082	-0.5868
1614.26	0.1138	-0.5753
1615.23	0.1187	-0.5656
1616.21	0.1224	-0.5583
1617.19	0.125	-0.5537
1618.16	0.1263	-0.5521
1619.14	0.1263	-0.5533
1620.12	0.1249	-0.5575
1621.09	0.1221	-0.5644
1622.07	0.1181	-0.5736
1623.05	0.1129	-0.5847
1624.02	0.1068	-0.5971
1625	0.0999	-0.6103
1625.98	0.0924	-0.6237
1626.95	0.0847	-0.6366
1627.93	0.0769	-0.6487
1628.91	0.0694	-0.6594
1629.88	0.0625	-0.6684
1630.86	0.0565	-0.6756
1631.84	0.0515	-0.6808
1632.81	0.0478	-0.6841
1633.79	0.0457	-0.6857
1634.77	0.0451	-0.6859
1635.74	0.0462	-0.6851
1636.72	0.049	-0.6836
1637.7	0.0536	-0.682
1638.67	0.0596	-0.6807
1639.65	0.0672	-0.6802
1640.63	0.0759	-0.6808
1641.6	0.0857	-0.6828
1642.58	0.0961	-0.6864
1643.55	0.1069	-0.6918
1644.53	0.1178	-0.6988
1645.51	0.1285	-0.7074
1646.48	0.1385	-0.7172
1647.46	0.1476	-0.7279
1648.44	0.1554	-0.7391
1649.41	0.1619	-0.7503
1650.39	0.1667	-0.7611
1651.37	0.1697	-0.771
1652.34	0.1708	-0.7796
1653.32	0.1701	-0.7865
1654.3	0.1675	-0.7914
1655.27	0.1633	-0.7943
1656.25	0.1575	-0.7949
1657.23	0.1506	-0.7934
1658.2	0.1426	-0.79
1659.18	0.134	-0.7848
1660.16	0.1252	-0.7781
1661.13	0.1165	-0.7705
1662.11	0.1082	-0.7622
1663.09	0.1008	-0.7536
1664.06	0.0946	-0.7452
1665.04	0.0899	-0.7373
1666.02	0.0869	-0.7302
1666.99	0.0858	-0.724
1667.97	0.0868	-0.719
1668.95	0.0898	-0.715
1669.92	0.0948	-0.7122
1670.9	0.1017	-0.7102
1671.88	0.1104	-0.7089
1672.85	0.1206	-0.7081
1673.83	0.132	-0.7074
1674.8	0.1442	-0.7067
1675.78	0.1569	-0.7055
1676.76	0.1697	-0.7038
1677.73	0.1823	-0.7014
1678.71	0.1942	-0.6981
1679.69	0.2051	-0.694
1680.66	0.2146	-0.6892
1681.64	0.2227	-0.6837
1682.62	0.229	-0.6779
1683.59	0.2335	-0.6719
1684.57	0.2361	-0.6662
1685.55	0.2368	-0.661
1686.52	0.2358	-0.6566
1687.5	0.2332	-0.6534
1688.48	0.2291	-0.6515
1689.45	0.2239	-0.6511
1690.43	0.2178	-0.6523
1691.41	0.2112	-0.6549
1692.38	0.2042	-0.659
1693.36	0.1972	-0.6642
1694.34	0.1904	-0.6702
1695.31	0.1841	-0.6768
1696.29	0.1783	-0.6834
1697.27	0.1733	-0.6897
1698.24	0.169	-0.6952
1699.22	0.1655	-0.6996
1700.2	0.1627	-0.7025
1701.17	0.1606	-0.7037
1702.15	0.1589	-0.7032
1703.13	0.1575	-0.7008
1704.1	0.1562	-0.6967
1705.08	0.1549	-0.6912
1706.05	0.1534	-0.6844
1707.03	0.1515	-0.677
1708.01	0.1491	-0.6692
1708.98	0.1462	-0.6617
1709.96	0.1426	-0.6549
1710.94	0.1386	-0.6493
1711.91	0.1341	-0.6454
1712.89	0.1293	-0.6435
1713.87	0.1243	-0.6439
1714.84	0.1195	-0.6467
1715.82	0.1151	-0.6518
1716.8	0.1112	-0.6591
1717.77	0.1083	-0.6684
1718.75	0.1065	-0.6793
1719.73	0.106	-0.6913
1720.7	0.1069	-0.7038
1721.68	0.1095	-0.7164
1722.66	0.1137	-0.7285
1723.63	0.1195	-0.7396
1724.61	0.1267	-0.7493
1725.59	0.1352	-0.7572
1726.56	0.1447	-0.7632
1727.54	0.155	-0.7672
1728.52	0.1655	-0.7692
1729.49	0.1761	-0.7696
1730.47	0.1862	-0.7686
1731.45	0.1955	-0.7667
1732.42	0.2037	-0.7644
1733.4	0.2103	-0.7623
1734.38	0.2152	-0.761
1735.35	0.2181	-0.761
1736.33	0.219	-0.7628
1737.3	0.2177	-0.7667
1738.28	0.2145	-0.773
1739.26	0.2093	-0.7817
1740.23	0.2026	-0.7927
1741.21	0.1944	-0.8057
1742.19	0.1853	-0.8203
1743.16	0.1756	-0.8359
1744.14	0.1657	-0.8519
1745.12	0.1559	-0.8676
1746.09	0.1468	-0.8821
1747.07	0.1385	-0.8947
1748.05	0.1314	-0.9049
1749.02	0.1258	-0.9119
1750	0.1216	-0.9154
1750.98	0.119	-0.9152
1751.95	0.1179	-0.9112
1752.93	0.1181	-0.9038
1753.91	0.1196	-0.8933
1754.88	0.122	-0.8802
1755.86	0.125	-0.8655
1756.84	0.1284	-0.8501
1757.81	0.1316	-0.8348
1758.79	0.1345	-0.8208
1759.77	0.1368	-0.8091
1760.74	0.1381	-0.8006
1761.72	0.1384	-0.796
1762.7	0.1375	-0.796
1763.67	0.1353	-0.8009
1764.65	0.1321	-0.8109
1765.63	0.1278	-0.8258
1766.6	0.1228	-0.8451
1767.58	0.1173	-0.8683
1768.55	0.1116	-0.8943
1769.53	0.1062	-0.9222
1770.51	0.1013	-0.9508
1771.48	0.0974	-0.9789
1772.46	0.0948	-1.0052
1773.44	0.0937	-1.0285
1774.41	0.0944	-1.0479
1775.39	0.0971	-1.0625
1776.37	0.1016	-1.0717
1777.34	0.108	-1.0753
1778.32	0.1162	-1.0733
1779.3	0.1259	-1.0658
1780.27	0.1367	-1.0536
1781.25	0.1483	-1.0374
1782.23	0.1603	-1.0183
1783.2	0.1722	-0.9975
1784.18	0.1836	-0.9763
1785.16	0.194	-0.9561
1786.13	0.203	-0.938
1787.11	0.2104	-0.9233
1788.09	0.2158	-0.913
1789.06	0.2192	-0.9076
1790.04	0.2203	-0.9078
1791.02	0.2193	-0.9135
1791.99	0.2163	-0.9248
1792.97	0.2115	-0.941
1793.95	0.2051	-0.9614
1794.92	0.1976	-0.9851
1795.9	0.1893	-1.0108
1796.88	0.1806	-1.0372
1797.85	0.1719	-1.0631
1798.83	0.1635	-1.087
1799.8	0.1559	-1.1077
1800.78	0.1491	-1.1243
1801.76	0.1435	-1.1358
1802.73	0.1391	-1.1417
1803.71	0.1359	-1.1417
1804.69	0.1338	-1.136
1805.66	0.1327	-1.1247
1806.64	0.1323	-1.1087
1807.62	0.1323	-1.0887
1808.59	0.1324	-1.066
1809.57	0.1323	-1.0416
1810.55	0.1317	-1.017
1811.52	0.1301	-0.9934
1812.5	0.1275	-0.972
1813.48	0.1235	-0.9539
1814.45	0.1182	-0.94
1815.43	0.1115	-0.9308
1816.41	0.1034	-0.9269
1817.38	0.0942	-0.9281
1818.36	0.0842	-0.9344
1819.34	0.0736	-0.9451
1820.31	0.063	-0.9595
1821.29	0.0527	-0.9766
1822.27	0.0432	-0.9955
1823.24	0.035	-1.0149
1824.22	0.0285	-1.0336
1825.2	0.024	-1.0507
1826.17	0.0219	-1.0651
1827.15	0.0223	-1.076
1828.13	0.0253	-1.0828
1829.1	0.0309	-1.0853
1830.08	0.0389	-1.0834
1831.05	0.0491	-1.0772
1832.03	0.0611	-1.0673
1833.01	0.0743	-1.0543
1833.98	0.0884	-1.0389
1834.96	0.1028	-1.0222
1835.94	0.1167	-1.0052
1836.91	0.1297	-0.9887
1837.89	0.1413	-0.9738
1838.87	0.1509	-0.9612
1839.84	0.1581	-0.9514
1840.82	0.1626	-0.945
1841.8	0.1643	-0.9421
1842.77	0.1631	-0.9427
1843.75	0.159	-0.9465
1844.73	0.1522	-0.9529
1845.7	0.1431	-0.9615
1846.68	0.132	-0.9713
1847.66	0.1193	-0.9816
1848.63	0.1056	-0.9915
1849.61	0.0914	-1.0001
1850.59	0.0773	-1.0068
1851.56	0.0637	-1.011
1852.54	0.0512	-1.0122
1853.52	0.0401	-1.0103
1854.49	0.0308	-1.0053
1855.47	0.0234	-0.9974
1856.45	0.0182	-0.9871
1857.42	0.015	-0.9749
1858.4	0.0139	-0.9615
1859.38	0.0146	-0.9477
1860.35	0.0169	-0.9344
1861.33	0.0204	-0.9222
1862.3	0.0249	-0.9119
1863.28	0.03	-0.9041
1864.26	0.0352	-0.899
1865.23	0.0403	-0.8968
1866.21	0.045	-0.8975
1867.19	0.049	-0.9007
1868.16	0.0521	-0.9061
1869.14	0.0543	-0.9128
1870.12	0.0555	-0.9201
1871.09	0.0559	-0.9271
1872.07	0.0554	-0.933
1873.05	0.0543	-0.9367
1874.02	0.0529	-0.9377
1875	0.0513	-0.9351
1875.98	0.0498	-0.9287
1876.95	0.0487	-0.9182
1877.93	0.0482	-0.9038
1878.91	0.0485	-0.8856
1879.88	0.0497	-0.8644
1880.86	0.0518	-0.841
1881.84	0.0548	-0.8163
1882.81	0.0588	-0.7915
1883.79	0.0635	-0.7677
1884.77	0.0687	-0.7461
1885.74	0.0743	-0.7278
1886.72	0.0799	-0.7137
1887.7	0.0853	-0.7046
1888.67	0.0902	-0.7009
1889.65	0.0942	-0.7028
1890.63	0.0973	-0.7102
1891.6	0.0992	-0.7226
1892.58	0.0998	-0.7392
1893.55	0.0991	-0.7591
1894.53	0.097	-0.781
1895.51	0.0937	-0.8037
1896.48	0.0894	-0.8257
1897.46	0.0843	-0.8457
1898.44	0.0786	-0.8625
1899.41	0.0728	-0.8749
1900.39	0.0671	-0.8822
1901.37	0.0618	-0.8839
1902.34	0.0574	-0.8798
1903.32	0.054	-0.8702
1904.3	0.052	-0.8557
1905.27	0.0514	-0.8371
1906.25	0.0525	-0.8155
1907.23	0.0553	-0.7925
1908.2	0.0597	-0.7695
1909.18	0.0656	-0.7481
1910.16	0.0728	-0.7298
1911.13	0.0812	-0.7159
1912.11	0.0903	-0.7076
1913.09	0.0999	-0.7057
1914.06	0.1098	-0.7106
1915.04	0.1194	-0.7224
1916.02	0.1286	-0.7407
1916.99	0.1371	-0.7648
1917.97	0.1446	-0.7933
1918.95	0.151	-0.8249
1919.92	0.1561	-0.8578
1920.9	0.16	-0.8902
1921.88	0.1627	-0.9202
1922.85	0.1642	-0.9459
1923.83	0.1647	-0.9658
1924.8	0.1644	-0.9784
1925.78	0.1635	-0.9828
1926.76	0.1622	-0.9784
1927.73	0.1607	-0.9652
1928.71	0.1593	-0.9436
1929.69	0.1581	-0.9146
1930.66	0.1574	-0.8794
1931.64	0.1572	-0.8399
1932.62	0.1577	-0.798
1933.59	0.1588	-0.756
1934.57	0.1605	-0.716
1935.55	0.1628	-0.6803
1936.52	0.1656	-0.6507
1937.5	0.1687	-0.629
1938.48	0.1719	-0.6163
1939.45	0.1752	-0.6133
1940.43	0.1783	-0.6202
1941.41	0.1812	-0.6366
1942.38	0.1837	-0.6614
1943.36	0.1858	-0.6932
1944.34	0.1874	-0.7301
1945.31	0.1885	-0.7698
1946.29	0.1892	-0.8098
1947.27	0.1896	-0.8476
1948.24	0.1898	-0.8807
1949.22	0.1898	-0.9068
1950.2	0.19	-0.9241
1951.17	0.1904	-0.9311
[truncated: 31,793 more rows]
