# Supplementary material for: Effects of different tennis racket string tension on forehand stroke effect and racket dynamic impact
Source: PLoS One. 2025 Jan 15;20(1):e0317442. doi: 10.1371/journal.pone.0317442 (PMC11734973; doi:10.1371/journal.pone.0317442)
Supplement: S1 File — (ZIP) [file pone.0317442.s001.zip › S1/speed and control.xlsx]

## Sheet: Sheet1
	Speed（48）	Speed（54）	Speed（60）	Control（48）	Control（54）	Control（60）
1	75	70	68	0	3	0
1	78	68	70	0	4	5
1	73	67	75	4	0	6
1	66	63	65	0	6	0
1	75	67	64	5	3	5
1	71	74	64	0	6	0
2	72	89	70	6	0	7
2	81	86	70	5	0	7
2	81	84	68	3	0	2
2	83	71	71	6	6	0
2	82	86	70	5	7	6
2	90	90	74	0	0	3
3	58	56	70	0	5	0
3	57	53	71	6	7	0
3	54	53	75	3	3	6
3	54	60	73	0	0	5
3	55	49	58	3	5	7
3	63	49	79	0	0	5
4	52	63	63	7	0	0
4	52	47	63	0	7	3
4	56	47	69	3	0	0
4	52	58	63	7	5	6
4	52	46	64	0	2	7
4	56	63	68	0	0	3
5	64	74	72	3	0	5
5	61	68	73	6	0	0
5	61	68	74	0	3	3
5	70	72	70	6	0	0
5	68	72	70	3	0	0
5	54	69	74	3	0	2
6	71	73	65	0	0	0
6	60	73	67	6	7	3
6	63	84	69	6	6	0
6	63	84	60	5	7	5
6	60	73	69	5	0	3
6	62	74	68	5	5	6
7	55	70	64	0	6	3
7	70	70	71	7	7	6
7	61	71	73	6	3	2
7	61	74	76	6	3	7
7	67	76	77	0	4	3
7	67	69	83	3	4	0
8	82	75	74	0	0	2
8	68	78	76	3	7	5
8	62	64	71	5	5	5
8	62	75	70	0	6	5
8	77	76	70	6	0	0
8	63	79	80	3	7	0
9	80	76	66	0	0	5
9	68	67	66	7	0	5
9	68	50	68	5	3	6
9	75	67	59	3	3	6
9	75	69	59	4	7	3
9	78	70	67	0	6	5
10	67	71	56	5	5	0
10	67	67	56	0	5	0
10	67	70	68	6	7	0
10	67	69	59	5	0	2
10	68	73	52	3	0	0
10	68	71	58	3	0	6
11	71	75	58	0	6	5
11	71	79	49	0	0	3
11	70	76	49	7	3	3
11	64	78	56	5	3	5
11	79	81	59	6	6	3
11	70	81	54	0	0	0
12	76	79	55	0	0	4
12	72	79	55	0	0	0
12	56	77	50	0	6	3
12	63	78	60	7	4	6
12	56	79	64	3	0	0
12	78	60	61	0	6	6
13	63	71	67	5	0	0
13	65	70	67	0	7	7
13	65	74	73	3	0	0
13	69	72	70	6	0	7
13	69	68	67	6	6	0
13	64	72	75	6	7	0
14	76	79	77	6	6	6
14	78	78	77	7	6	0
14	76	80	80	4	5	5
14	81	82	60	5	5	5
14	71	77	81	0	5	0
14	78	83	78	6	0	0
15	78	74	65	0	0	5
15	78	74	73	0	0	6
15	75	75	73	5	0	3
15	75	79	79	0	0	0
15	76	75	78	0	6	7
15	76	75	79	0	7	0
